# Supplementary material for: Discovering the DNA-Binding Consensus of the Thermus thermophilus HB8 Transcriptional Regulator TTHA1359
Source: Int J Mol Sci. 2021 Sep 17;22(18):10042. doi: 10.3390/ijms221810042 (PMC8465061; doi:10.3390/ijms221810042)
Supplement: Supplementary file 1 [file ijms-22-10042-s001.zip]

Archive with 5 entries (5 files):
- Data S1.fastq
- Data S2.txt
- Figure S1.pdf
- Figure S2.pdf
- Table S1.pdf
