# Supplementary material for: Discovering the DNA-Binding Consensus of the Thermus thermophilus HB8 Transcriptional Regulator TTHA1359
Source: Int J Mol Sci. 2021 Sep 17;22(18):10042. doi: 10.3390/ijms221810042 (PMC8465061; doi:10.3390/ijms221810042)
Supplement: Supplementary file 1 [file ijms-22-10042-s001.zip › Data S1.fastq]

@D8PAK:00004:00018
GTCCAAGCTTCTGGAGGGATGGTAACTGTGATCGCTCTTACTTTTCAAGATTCACCTCTGCACGAATTCCTAG
+
6;@6=66660666>ACC@EDD??@ACCCCCC??@AACCAADCCC9AD7;;;7;@@7;;;;>>?CCAC@CACCC
@D8PAK:00005:00025
GTCCAAGCTTCTGGAGGGATGGTAACAGTGAATTGTGACTCTACTTACTATTCACCTCTGCACGAATTCCTAG
+
CDD@CACDC@DDCACCC?CCCACDACCCC?>??ADDCDECCC>??ACCCDD@CCC@CCCCCCCCCAC>??@CC
@D8PAK:00005:00037
GTCCAAGCTTCTTGAGGGATGGTAATCCCATAATGTAACCTAAACCACTATTCACCTCTGCACGAATTCCTAG
+
6;?AEACCB0<<7;;<D1<>@:6A><<<1;;;7;?>CAD@FCC=C;??CDCACDCAC?>?????DBCBCA@@?
@D8PAK:00005:00044
GTCCAAGCTTCTGGAGGGATGGTAACGCACACGA
+
CCCACACCB@E@>=@CD?DCC:<<7---------
@D8PAK:00005:00048
GTCCAAGCTTCTGGAGGGATGGTAAAATGGGAAGGTAACCTGTGACACAATTCACCTCTGCACGAATTCCTAG
+
CCCACACDD>?@D??>C>DDCADEGH;@@A>@ACAFDACA@@?CCCDCC@C@CCCDCCCCE??@CACACADDC
@D8PAK:00006:00006
GTCCAAGCTTCTGGAGGGATGGTAACTATTAATCGTGAGCTAACCCACAATTCACCTCTGCACGAATTCCTAG
+
BBB@B@BCC@DECACDD?BBCACDACCCCACA@@@DCCCCCD;;;1;@B>CACCC@CDDD@?@C@=B>?>?CC
@D8PAK:00006:00013
GTCCAAGCTTCTGGATGGATGGTAACACCACAGTGTAACCCGGCGCACAATTCACCTCTGCACGAATTCCTG
+
CCD>??@CC@DDCADCCAC@@@@DACCCACDDCCCCCACC?CACCCCCCACACCCA???CCCCCCAC@CACC
@D8PAK:00006:00017
GTCCAAGCTTCTGGGGAGTGGTAAATTCATAAG
+
CCC<>:>AA6C<;;;/;66<6<<<,60----)-
@D8PAK:00006:00022
GTCCAAGCTTCTGGGGGATGGTAAGAGGAATTGTGATTTAACACACATATTCACCTCTGCACGAATTCCTAG
+
C==:=06CCADCCCCC6CCC@CDADDD@BADACCCCCC>CACCDCCCCCC?C>>=?>CCC@?@CACACABCC
@D8PAK:00006:00039
GTCCAAGCTTCTGGAGGGATGGTAAATACCTAACGTGATCCAAGCCACAATTCACCTCTGCACGAATTCCTAG
+
C>??@ACDDAECCACEG?DBB;BDD@DDD@DC@BBCCCCEACACCACCCACACCDADDCCDDCCCACACADDC
@D8PAK:00006:00042
GTCCAAGCTTCTGGAGGGATGGTAAAACCGAATTGTGCCTGTGTACACAATTCACCTCTGCACGAATTCCTAG
+
5;>3=8/060666>;<<1<CC:<<<<,66=C:C@CC<<<?>@CDCCCCB7;6;<<7;BB;;;;;;7;?C@CCC
@D8PAK:00007:00019
GTCCAAGCTTCTGGAGGGATGGTAAATTAGGTTTGTGAACTAAGTTACATTCACCTCTGCACGAATTCCTAG
+
@B@0;06;<06AA@CCD?D@@>?D<6<80/)-6/557=<;;<7<<7;A;;7<<CACDDCCC?@@@@ACBD?@
@D8PAK:00007:00021
GTCCAAGCTTCTGGAGGGATGGTGATACTCAAATGTGTGTTGAATCACCATTCACCTCTGCACGAATTCCTAG
+
;??@C@CCB@DDEACDF@ECCACDDEECC@>@;>BB???CA>>>?CCD>?AA@@AACDCDDCECCACACAD@@
@D8PAK:00007:00029
GTCCAAGCTTCTGGAGGGATGGTAACGAATAATTGTAACCTAACCCACAATTCACCTCTGCACGAATTCCTAG
+
CCC@CACCC@DDCACDG=A@C@CBB>>?76A0<6<<;7;7;@7;;1>?;BE>5..)--5-66CCCADACA10/
@D8PAK:00007:00032
GTCCAAGCTTCTGGAGGGTGTAATTCATG
+
@@@BEAC=<06<;7.56/-/--)-)-6--
@D8PAK:00007:00041
GTCCAAGCTTCTGGAGGGATGGTAAGGTTAACATGTAATCGCGATTACAATTCACCTCTGCACGAATTCCTAG
+
CCCADACCCADCCACDG@DBDACD?>>?AGAFC>?>CABCCCCCCADDD?@@?DCACCDCCCCCCACACACCC
@D8PAK:00007:00048
GTCCAAGCTTCTGGAGGGATGGTACAGTCCAAAGTAACTAAAGACACAATTCACCTCTGCACGAATTCCTAG
+
DCC@CACED>?@CACDD9;/.)------6066,66666;AA9;;;6;60606660=6BCC?@?DACACADCC
@D8PAK:00008:00005
GTCCAAACTTCTGGAGGGATGGTAAAAGCAGATTGTAAGTCTGTGTACAATTCACCTCTGCACGAATTCCTAG
+
CCC@DD?CCADDCACDD?DCEACCCC;DDDDCC@CCDACCCCCCCCCDDACACCCADDCCCCCCC@C@C@CCC
@D8PAK:00008:00016
GTCCAAGCTTCTGGAGGGATGGTAAATCGAT
+
@BB0;66;<066;7;<<16BD;./0)-----
@D8PAK:00008:00031
GTCCAAGCTTCTGGAGGGATGGTAATACACATTGGT
+
CCCACACCCAEDCACCD?7763--)-------)-)-
@D8PAK:00008:00032
GTCCAAGCTTCTGGAGGGATGGTAACCAGGGAATGTGAGTTTAGCACACGATTCACCTCTGCACGAATTCCTAG
+
.116CBA6<066;7;<A6=6<06A@D@?>E?EA?<<<<66<,6=A<;;;<;A7;;>?BB@;;;;;606060566
@D8PAK:00008:00034
GTCCAAGCTTCTGGAGGGATGGTAATTGTGAAATGTAATGCTTCCCACAATTCACCTCTGCACGAATTCCTAG
+
;;60;7;DD:@@DACCE>@;B:<<6<@B=BCC>??@FDC@@?@CC=??>@CACCCACC@??CCCD@C@CACD?
@D8PAK:00008:00035
GTCCAAGCTTCTGGAGGGATGGTAAGCCGGCGTAGTGATTTGGGTCACAATTCACCTCTGCACGAATTCCTAGATCACCGACTGACCCAAG
+
EDCACBCHE?@@CACCC@DDDADDACCACACDDD@BCEDD>>=:;;;@@@B@CCCADCCCCCBCCAC@C@CCCCCCCC6;444----)-3-
@D8PAK:00009:00029
GTCCAAGCTTCTGGAGGGATGGTAACATAGAATCGTGATCCACGTTACTATTCACCTCTGCACGAATTCCTAG
+
CCCACACFC>??DACDC<CCCADDA?@@?;A?<<<<BB;;7;B;;7;@CCCACCC@CCCCC??@C@CAC@CCC
@D8PAK:00010:00005
GTCCAAGCTTCTGGAGGGATGGTAATTGGACATTGTGACCGGACTCACAATTCACCTCTGCACGAATTCCTAG
+
C>?:?:>BB;D@><?DD9C?>0<<6<7;6;;6;0;A;;;7;7;B;;;;;=@?CCDADCCCCCCBC;;6;6;;;
@D8PAK:00010:00007
GTCCAAGCTTCTGGAGGGATGATAAAAACAATTGTGACCGATCCTACAATTCACCTCTGCACGAATTCCTAG
+
=;>06:@;<066;7;<6166666<<<<.;;7;7><A>;6;<AA=<;BB7<7;AA=;;;;;;;;;7;7;6;@@
@D8PAK:00010:00019
GTCCAAGCTTCTGGAGGGATGGTAAGCAACTA
+
CCB:=:=BCAEDCACDD>D..)--)---)---
@D8PAK:00010:00024
GTCCAAGCTTCTGGAGGGATGGTAAACCTTGTGA
+
C@@?@ACAC<=<;7;AA9C;<0<<6160-)----
@D8PAK:00010:00030
GTCCAAGCTTCTGGAGGGATGGTAATCCATGATCGTGA
+
CCCADBDHD@DCCA;<<,6CC?CC:=-3------66--
@D8PAK:00010:00039
GTCCAAGCTTCTGGAGGGATGGTAACGTACCTATGTGCTTCTATACAATTCACCTCTGCACGAATTCCTAG
+
CBC>@<?DD>?@EACCG:DCGAA@@.66--*---5==;/*.-----606@CCDADCCCC@@?CACACACCC
@D8PAK:00011:00031
GTCCAAGCTTCTGGAGGATGGTAAATC
+
CCCACACDCAD;;8..)-6;3;;;*/-
@D8PAK:00011:00034
GTCCAAGCTTCTGGAGGGATGGTAAACATTCATTGTGACAAAGTTTACAATTCACCTCTGCACGAATTCCTAG
+
CCCACACED>A@C@CCD?DDDADDD?C@@?@DEADCDC=66,;;;1;;;7;=?CCACCCDDDCCDACAC@CCD
@D8PAK:00011:00041
GTCCAAGCTTCTGGAGGGATGGTAAAGAAACT
+
@@C@CACDD>A?CA>>><<;60//-+/--)--
@D8PAK:00011:00042
GTCCAAGCTTCTGGGGGATGGTGAAATTGGTA
+
CCCACACEC06<;;;;.;;;8/.//*/)-)--
@D8PAK:00012:00006
GTCCAAGCTTCTGGAGGGATGGTAACAATAGATAC
+
C;60606AB6=<;7;<>1<CC;6?6--)-------
@D8PAK:00012:00011
GTCCAAGCTTCTGGAGGGATGGTAACCTAG
+
C;60606;<06<;7;<6166<06<7/)/--
@D8PAK:00012:00016
GTCCAAGCTTCTGGAGGGATGAGATGGCAGATTGTGATCCATCCTACAATTCACCTCTGCACGAATTCCTAG
+
C;60606;<06<;7;<6166<6<>6A@;;??;=BB;;;;6;<<0/0-<+.)-5;8;>1<>C;449>.-3:/-
@D8PAK:00012:00019
GTCCAAGCTTCTGGAGGGATGGTAACTGTAAGCTAGGTCACTATTCGCTATTCACCTCTGCACGAATTCCTAG
+
B=>:?<=CGAEDCACCD?ECCACDACCCCD@CCCCFACCBDDCCAC???CCACCCACCCDCCC><6<6<6>?>
@D8PAK:00012:00020
GTCCAAGCTTTCTGGAGGATGGTAATACGACAATGT
+
B660606666,666)//+-663-.)<;<;;--)---
@D8PAK:00013:00008
GTCCAAGCTTCTGGGGAGGATGGTAACCCAGTG
+
D>??@ACDC;C<;;;,;C066C>;;+--)----
@D8PAK:00013:00015
GTCCAAGCTTCTGGAGGGATGGTAAGACC
+
;;>0606;<066;7;<A9C0.)-0)---)
@D8PAK:00013:00020
GTCCAAGCTTCTGGAGGGATGGTAAATCTCGAATTGTGATTCCCACTACATTCACCTCTGCACGAATTCCTAG
+
--63;8:.0)---);CF@EDDACDE>??<;;B7;7??CBCACC>CCCCCCD?A@CACBABC>;;A7;7;7;;;
@D8PAK:00013:00039
GTCCAAGCTTCTGGAGGGATGAGATGGTTAACAGTGTCCCAGGTTACAATTCACCTCTGCACGAATTCCTAG
+
@@CACACDE@DCCACDD?DDCDCBBCACAC@CCDBBACE?CC=?>?CEAC@CDC>AACDCCCCCADBCAC@@
@D8PAK:00013:00044
GTCCAAGCTTCTGGAGGGATGGTAACCTCGTATTGTAATCGGAGTTACTATTCACCTCTGCACGAATTCCTAG
+
CDCADACDD@?@C@CCC>DCDAEDACACCCCCD@DDDACC=6@;;6;AAA@>?>>??BCCCCCCD@C@CACDC
@D8PAK:00014:00012
GTCCAAGCTTCTGGAGGGGTGGTAATAGATGAATGTAAGCGAGTTTACAATTCACCTCTGCACGAATTCCTAG
+
CDE@CADDDAECC@CGGG;CC@DHAC>@@CCCACCCCACCCCCCC@DCCACACCCACCCCCCCCC@C@C@CCC
@D8PAK:00014:00037
GTCCAAGCTTCTGGAGGGATGGTAACTGTACATTGTACCCTAATGCACAATTCACCTCTGCACGAATTCCTAG
+
CCCACACCD>@@DADDD?DCCAEEACCCC>>=CBCCCCC>CCACCCCCC<><?CCACCDHDBBCCAC@C@CCC
@D8PAK:00015:00004
GTCCAAGCTTCTGGAGGGATGGTAAAAGCACTATGTGATTTCGTTACTATTCACTCTGCACGAATTCCTAG
+
B@@>6;B6=>=6CA;@@><CC><<<<,6BBCDDDCCCCDD;???0;<:..).//-555AA;;;+/+/+.//
@D8PAK:00015:00011
GTCCAAGCTTCTGGAGGGATGGTAAAGCCACATTGTATCACTGCACACAATTCACCTCTGCACGAATTCCTAG
+
B;>:>0;DDACCCADDC@DDCADDD?CCA@@@CACCC???DCCCCC???AC@CCC@CCCDCCCCC?CADA<>?
@D8PAK:00015:00022
GTCCAAGCTTCTGGAGGGATGGTAATCGCTA
+
B;;0606;<0<CB>;<<1<6<0608/./.--
@D8PAK:00015:00031
GTCCAAGCTTCTGGAGGGATGGTAATTGTGAAGACGATTACAATTGTCGATTCACCTCTGCACGAATTCCTAG
+
A;60606;<06<;7;<6166<06<7<0666606666AB>>>;>A6;;--./)--53CCCCCCCCE>?<?@?;;
@D8PAK:00015:00032
GTCCAAGCTTCTGAGGGATGGTAATATTAAAGAGTAACCGCGGTCACAATTCACCTCTGCACGAATTCCTAG
+
CCC@CADHDADCCCCG?DCCACDACCC=@@>@EDCC@C@BBCACCCCCACACCC@CCCCCCCCC@CADABCC
@D8PAK:00015:00039
GTCCAAGCTTCTGGAGGATGGTAAGAACAAATTGTCACCCGGATTACTATTCACCTCTGCACGAATTCCTAG
+
66B@DBCCCADCHACCACCCACDA;;6;;6,;ACCCCCC@CACC@CCCCCADCCADCCCCCCCDA;).+//.
@D8PAK:00015:00040
GTCCAAGCTTCTGGAGGGATGGTAAGGGTAAACTGTGATACACCTTACATTCACCTCTGCACGAATTCCTAG
+
CCD@C@CCDAFCCACCC>DCCACD;6;1;AA6CCECDCCCCCDACACCCCACCDA??>CCCC>;6;6>6>CC
@D8PAK:00015:00041
GTCCAAGCTTCTGGAGGGATGGTAAACAACAACTGTAATTCAGTTCACAATTCACCTCTGCACGAATTCCTAG
+
CCCACACCC<@@DA>>??@DDACDD@CCACC@CDDDEAC>CCCDAC>@?AEAECC@CCEDC=B=DACACACDC
@D8PAK:00016:00005
GTCCAAGCTTCTGGAGGGGATGGTAAACGGTAATTGTGAGCTCAACTACAATTCACCTCTGCACGAATTCCTAG
+
6;;0;766606<;76666,6AB:=CE=CC@CCAD<AA@?<<CBC>A;;;;6;7;CC@CC???B@CB0;.46;;;
@D8PAK:00016:00016
GTCCAAGCTTCTGGAGGGATGGTAAAAGCAATTGTATACTC
+
CCCACACDF@D@@@@CD@DCC;CDGG9>..)-360------
@D8PAK:00016:00017
GTCCAAGCTTCTGGAGGGATGGTAATAGTGACCTATCTTACAATTGTATATTCACCTCTGCACGAATTCCTAG
+
CCCAC@CCD@@ADACCC;CCCADDACDCHE?>?@C;;;>??CACADCDCCCAD@@?@CCCCCC??=>=?<?CC
@D8PAK:00016:00023
GTCCAAGCTTCTGGAGGGATGGTAACAATA
+
.0/)-)-0/)--58;<<1<;<0-/+--)--
@D8PAK:00016:00025
GTCCAAGCTTCTGGAGGGATGGTAAGCGAACTTGAC
+
=BCAC@BCDADCC@CCC?DCCACD655--)--)---
@D8PAK:00016:00027
GTCCAAGCTTCTGGAGGGATGGTAATCGCTGTAT
+
CCC>??@CCAC@@@@DD@D6@6<D).--------
@D8PAK:00016:00040
GTCCAAGCTTCTGGAGGGATGGTAATAGAGTAATG
+
DDCADACCDADDCACGG?DCDAA;8/.-----)--
@D8PAK:00016:00041
GTCCAAGCTTCTGGAGGGATGGTAACCTGAATTGTAACCCCGCATCACACATTCACCTCTGCACGAATTCCTAG
+
-/<)/+.CD6CCC=@<D9A6<06B7;7;;;7;7;<<7<<</<AAAC;;;A;;7;;C>???CA;;;;6;=@@BCC
@D8PAK:00017:00016
GTCCAAGCTTCTGGAGGGATAGTAAACGCGGAATGTGGCACATATCACAATTCACCTCTGCACGAATTCCTAG
+
@@DADACCD>A@CACDD@CCCCCCD@ECCDAC@DCCDACCDCCCCCCCCACACCCACCCCCCC>?>?ACACCC
@D8PAK:00017:00035
GTCCAAGCTTCTGGAGGGATAGTAACCAAAATTGTAACTTAGATCACGAATTTACCTCTGCACGAATTCC
+
CCCACACCD>@@DACCC?CCCCCCACACCC;CACCCACDACCDDCCCCCADC>CCADDDDD??@CADACC
@D8PAK:00018:00004
GTCCAAGCTTCTGGAGGGATGGTAACTTGGAACTGTAGTAAACGTTACAATTCACCTCTGCACGAATTCCTAG
+
CCC@CACDD@DCC@CDD@DAA@CCACCACACADEEDDC>=;1;;;=?CCACBCCCACCCDCC>>@BCAEACCD
@D8PAK:00018:00031
GTCCAAGCTTCTGGAGGGATGGTAAGATCGACACCTCCAGTCTCTACGTATTCACCTCTGCACGAATTCCTAG
+
CCCBDACECADECACCD?DCDADDA@@>>;@;;;7;;7;@@CCC@@@CCDDACCCACCCCCDFCC@C>?6>CC
@D8PAK:00019:00012
GTCCAAGCTTCTGGAGGGATGGTAACATTAGCAAA
+
B;;:606CD:>AC@CBC=DEC;A8)-/-)-----)
@D8PAK:00019:00013
GTCCAAGCTTCTGGAGGGATGGTAACCCCCAATAGTGACCCGATGCACAATTCACCTCTGCACGAATTCCTAG
+
C>??@ACCEACDDACDC?DCDACC06666.;?BCDHD>>>>@CCCCCCDADACCDBCCCCCCDCCACACACCC
@D8PAK:00019:00018
GTCCAAGCTTCTGGAGGGATGGTAATGACCAATTGTAACATTATGCACAATTCACCTCTGCACGAATTCCTAG
+
@;>:6:B;<06<;7;BB>DCDADFBCC@@>>:?0?CC7??D?@@CCDCE@@@CFE??@?CCCCCCAC@CA???
@D8PAK:00019:00045
GTCCAAGCTTCTGGAGGGATGGTAACCAATTGTAATCACCGCCACATTAATTCACCTCTGCACGAATTCCTAG
+
CCC@C<>>D<?ADADCC@CCCADDBCADACADDDA@@@D@@@ADCCDADACACCCA??@CBBC?@?@ACACDC
@D8PAK:00020:00011
GTCCAAGCTTCTGGAGGGATGGTAACCGTACATTGTG
+
CCCACACDCADCC@CCH@DCDACDA6)000---)-66
@D8PAK:00020:00048
GTCCAAGCTTCTGGAGGGATGGTAATACCTG
+
CCCACACCD@CCC@CDD?7773.-)---)--
@D8PAK:00021:00008
GTCCAAGCTTCTGGAGGGATGGTAAACTTGCATAGTAATCTAGCCCACAATTCACCTCTGCACGAATTCCTAG
+
CCC@C@CCDAEDCADCC?EDDACCC?CDADCCCCC??=>@<6;;;1;AC@CACDDACCECC>>::8:).)/<<
@D8PAK:00021:00014
GTCCAAGCTTCTGGAGGGATGGTAAATGCC
+
CCCACADDDADDB@><<1<;:30.-)---)
@D8PAK:00021:00023
GTCCAAGCTTCTGGAGGGATGGTAATGGCCAAACGTGGCATATCTTACAATTCACCTCTGCACGAATTCCTAG
+
C>>?@ADCDADDDADCC?DDDADDADCACBDD<B;..)----6AC@BDD@CACCCACCCDCC>??@C<?=?CC
@D8PAK:00021:00032
GTCCAAGCTTCTGGAGGGATGGTAAGTTCCAAATGTGATACCAATCACTATTCACCTCTGCACGAATTCCTAG
+
CDD>@@@EDADDDACCD?DCC@CDBCEADACH>>>@EECCCACACCCCCCCACDCACCCCCCCCCACACA???
@D8PAK:00021:00035
GTCCAAGCTTCTGGAGGGATGGTAATGCGCCATTGTGCCTTAGGTCACAATTCACCTCTGCACGAATTCCTAG
+
CCD>>>@DEACCCACCD<CCD@CCACCCCCACC@CCDEAC@CC@CCCCCAC@CDDACCCCCCCCCACACACCC
@D8PAK:00021:00036
GTCCAAGCTTCTGGAGGGATGGTAATGCGTTATAGTGATATAAGTCACAATTCACCTCTGCACGAATTCCTAG
+
B@@6B>ACD>A@CBDCC?CCCACFBD=;;;7;665---//--)--<C4;2;?;;>@CCCCCCCCDAD@CACCC
@D8PAK:00021:00047
GTCCAAGCTTCTGGAGGGATGGTAAAATCAGTTA
+
@@DACACDD:BBDACCC<DCDA---.(-----)-
@D8PAK:00022:00009
GTCCAAGCTTCTGGAGGGATGGTAATTCACAAATGTAACTATTCTCACAATTCACCTCTGCACGAATTCCTAG
+
C?><6;<./)--/*.--)-;D?CC6<7<;;;;,;CCCACCCCACCC>;;6;6;;?ACBC@??CCCACAD?=;;
@D8PAK:00022:00020
GTCCAAGCTTCTGGAGGGATGGTAATGAACATAGTGA
+
CCCADACHDAF@@@@CD>DDCA@=8::;+--------
@D8PAK:00022:00027
GTCCAAGCTTCTGGAGGGATGGTAAGAGCGGATTGTGAACTTGCTCACAATTCACCTCTGCACGAATTCCTAG
+
CCDADACDF>?@CACCC?CCC@DDACCCCEACD?@?CCACC@CCCCCCAACACCC@CEDCBBB>><>@CACDC
@D8PAK:00022:00033
GTCCAAGCTTCTGGAGGGATGGTAAGGAGAT
+
DCCAD?@@DADCCBDCC>;<<3//*-)----
@D8PAK:00022:00034
GTCCAAGCTTCTGGAGGGATGGTAAGAGCTATT
+
-660;766B;DCCACCC>CBD></+-------)
@D8PAK:00022:00038
GTCCAAGCTTCTGGAGGGATGGTAAGGTACCATTGTGAGCATTCTTACAATTCACCTCTGCACGAATTCCTAG
+
CEDADADCD@CDCACCC>B;606<7;>A;;0;;:>?@@CCCC@?><;BB7>>?CA@C?>>CC>>?AC@CADCC
@D8PAK:00022:00039
GTCCAAGCTTCTGGAGGGATGGTAACCTAAACCACATTCTCTCTCCCTGATTCACCTCTGCACGAATTCCTAG
+
;6C0;76;<06<C?;<?;@DC<?@AC@CCC;C7//.-355-666<<1>;@@@;>;<;@;;;;;;;7;=@=;;;
@D8PAK:00023:00010
GTCCAAGCTTCTGGAGGGATGGTAAAGAGAGAATGTGCTGTGTGTCACTATTCACCTCTGCACGAATTCCTAG
+
@@CAC@C?<0<<>6>@G=EDD@CDF@CB@>;;7;;;;@;;;;;>?CCCDCCA???A>>??>BC@@=@7;7;;;
@D8PAK:00023:00012
GTCCAAGCTTCTGGAGGGATGGTAAATGTAAGCATAGTTACAATTTCGTATTCACCTCTGCACGAATTCCTAG
+
C@>>>@CCCAEDEACCC?DCCADDD>>@@DADDCCCCC@CBB7>>;;;>?@?@CD@CCCC>??CCAD@CACC?
@D8PAK:00023:00026
GTCCAAGCTTCTGGAGGGATGGTAATCATGAATTGTGACCAAATACACTATTCACCTCTGCACGAATTCCTAG
+
C@@>?ADCC@DCC@CCD@DCFADDACDCC@@?@@@@CDCACC?CC?@????ACCCACCCCCCCCDAC@C@?>>
@D8PAK:00023:00035
GTCCAAGCTTCTGGAGGGATGGTAAACTCCTTTTGTAAGCCTCGTTACAATTCACCTCTGCACGAATTCCTAG
+
CCDACACCC@A<;0;<<1?DCACCD?CDCACCC9CBC@CC?C?@AACDDADABBCACDBCCCDDC@CACACCC
@D8PAK:00023:00039
GTCCAAGCTTCTGGAGGGATGGTAAAATACAT
+
CDCACACDDADCCADDC?E==3/...(-----
@D8PAK:00024:00018
GTCCAAGCTTCTGGAGGGATGGTAAGACCTCAATTGTAATCCATGCCACATTCACCTCTGCACGATTCCTAG
+
CCD@C@CCCADCCACCC?CCD@DDACCCACCCACACCCABCACC??>@CCCACCC?BBA9ACCCCC?C?CCC
@D8PAK:00024:00021
GTCCAAGCTTCTGGAGGGATGGTAACACTCCGATTGTGTCCCAATTTACATTCACCTCTGCACGAATTCCTAG
+
CCD@CADCC?CCDACDD?DCDACCACCCCDACCCACCC>=><>ACD>CC@@@@DDACC>?@CCCCAC????CC
@D8PAK:00024:00022
GTCCAAGCTTCTGGAGGGATGGTAAGCCGACAATGTAATACGAGTTACAATTCACCTCTGCACGAATTCCTAG
+
C?>?>ACCCADCCACCC@DDDACCACCACCCCA???CACCDD@@@A?@?@B@B???@DCCCBCCCAEACACCC
@D8PAK:00025:00031
GTCCAAGCTTCTGAGGGATGGTAATATAAGATTGTGGTGATCGTTACAACTCACCTCTGCACGAATTCCTAG
+
CCC>@@@CD@D@@@CC@ECCADDBDC??;;>;7??CADDCCC@>>???2>CC>?>?CCCCCCBC@C@C@CAC
@D8PAK:00025:00046
GTCCAAGCTTCTGGAGGGATGGTAATGTACCGAA
+
/>C0>6=AA:DDC@CDD?E<767D)-----)--)
@D8PAK:00026:00026
GTCTAAGTCTTCTGGAGGGATGGTAACGCCAAATAGTAAACCACATCACAATTTCACCTCTGCACGAATTCCTAG
+
=;;660666<066606BD>>?=6=@7;;;7;;,<<66<<160666-----*--)---)5545554550504.444
@D8PAK:00026:00033
GTCCAAGCTTCTGGAGGGATGGTAACGTCAAATTGTAGCCGAGCACACAATTCACCTCTGCACGAATTCCTAG
+
@?CAC<@?CADCDACDD?DCC?CDACCCCCD?D??@A??ACCCCCCCCCACADCDACCD?@>CCC@C@CADCD
@D8PAK:00027:00007
GTCCAAGCTTCTGGAGGGATGGTAACCATAAATCGTGATCTGGGGCACAATTCACCTCTGCACGAATTCCTAG
+
C?><>@CCDAFCC@CDD?DCC@DC<;6;;>?=@CCCCCDCCCCD;@@@DADADCEB@?@CECCCC7?7;7??D
@D8PAK:00027:00012
GTCCAAGCTTCTGGAGGGATGGTAAAGAATCA
+
@B@:=:=AA:B?>??DC@C6<3.--)--)---
@D8PAK:00027:00014
GTCCAAGCTTCTGGAGGGATGGTAACACCAAATGTAACACCCGCCACAATTCACCTCTGCACGAATTCCTAG
+
C?><=:=BBAC@>?@CD?EEDADDACCCACC?CCCFDD@@@?@CACCCADACCCACCCCCCCDEAE>???CC
@D8PAK:00027:00030
GTCCAAGCTTCTGGAGGGATGTAACCGAATTGTA
+
CCCBDACCD@DDCACDE@F>66C7.)//+/)---
@D8PAK:00027:00034
GTCCAAGCTTCTGGAGGGATTGTAAGAGACAAGTGTAAGACAGCTCACAATTCACCTCTGCACGAATTCCTAG
+
CCC@CACCE>A@DAEDC@CCAC660;;666606666B6;;????@D?<;<;7;<<?<<???CC@@7;7;?@;;
@D8PAK:00027:00040
GTCCAAGCTTCTGGAGGGATGGTAATGTATCAGTGTAATGTGACTCACAATTCACCTCTGCACGAATTCCTAG
+
CCE@C@CCFADECACDC>DCDADCACCCCCDC>???C@BCCCCCCCCCC@C@C?@??CCA;;;;;7;7;7;;;
@D8PAK:00027:00049
GTCCAAGCTTCTGGAGGGATGGTAAACGTATATTGTGTCTGGAATCACAATTCACCTCTGCACGAATTCCTAG
+
6;60;766606660;<6,666>6<<,;;;;;<<7<<;;;;@=C@CDDDDACAC>;6;;;;<//;;+0+.8;<<
@D8PAK:00028:00017
GTCCAAGCTTCTGGAGGGATGGTAAGTCGTAA
+
;?@>@@CDDAC<;7;<<166<066066----)
@D8PAK:00028:00022
GTCCAAGCTTCTGGAGGGATGGTAAGAGAATATTGTATTCTAACTTACAATTCACCTCTGCACGAATTCCTAG
+
CCC@CACDDADCB@CCC>DCDADDACCCD@?>?>>>CC;;;@=;;<?CDACACDDACC???CC>;:;?B@CCC
@D8PAK:00029:00027
GTCCAAGCTTCTGGAGGGATGGTAATTCGGAAT
+
CCC@CBDCC@DCDACCD=;;63-.)-3--).36
@D8PAK:00029:00028
GTCCAAGCTTCTGGAGGATGGTAATCCAGGATTGTGTCCGAGATCACAATTCACCTCTGCACGAGTTCCTAG
+
CCDACBCCCADCDACCADDDADDA@>??DACDACCCCCACCCCCCCCCAC@CCCACDCC555--//8;6>>@
@D8PAK:00029:00040
GTCTAAGCTTCTGGAGGGATGGTAAATTGGTTACC
+
CCD>>>@CGAECDA>66:6<63;86)-)-)-)--)
@D8PAK:00030:00019
GTCCAAGCTTCTGGAGGGATGGTAACCGCAAATTGTAATCGTAATCACTATTCACCTCTGCACGAATTCCTAG
+
CCC@CACCD@DCCACCC=DEDAEDAD@C???<?ADCDAE@@@CACDDDDCCACDCA@@@CCCCBCBDACACCC
@D8PAK:00030:00028
GTCCAAGCTTCTGGAGGGATGGTAATTCATAATGA
+
CCCACBCCD@DCDACDD?;;D3<;+/+--66366-
@D8PAK:00030:00030
GTCCAAGCTTCTGGAGGGATGGTAATCCAACAATGTGTGGTAAATTACTATTCACCTCTGCACGAATTCCTAG
+
CCC@CACCD@BAC@CDD?DCCACDADCACACCACDCCCDACCC=C@CCCCC@CBDACCBBCCCCC@CACACCC
@D8PAK:00030:00032
GTCCAAGCTTCTGGAGGATGGTAACCCAGAATTGTAATGTTGCTTACTATTCACCTCTGCACGAATTCCTAG
+
CCCACADCEADCCA@@@@HDADD=>;;>CBADADDGAD@??@@@ACCCCCBDDD@CC=>?CCCCAC?>@@CD
@D8PAK:00030:00041
GTCCAAGCTTCTGGAGGGATGGTAAAAGGCGAATTGTAATGTAGGCCTCATTCACCTCTGCACGAATTCCTAG
+
@@CAC??>CADBB>;>>1<CC0=@CC8BADCCACACCDACCCCCACACCCCACCC@CCCCCCCCCACACADC?
@D8PAK:00030:00043
GTCCAAGCTTCTGGAGGATGGTAATAAAATAAAATGTAAGATAAGTTACTATTCACCTCTGCACGAATTCCTAG
+
BCCBDAC>@<<CA?;<666C?=C7<<<<,;;66,----)-6--*/0+.6<;C@@@@ACFA@@CBAC=@<?AC?@
@D8PAK:00031:00005
GTCCAAGCTTCTGGAGGGATGGTAAACTACAATTGTAGCCTCCTTCACAATTCACCTCTGCACGAATTCCTAG
+
--/)-)-;;)/-;7;<<1<;<06CC1?@@@@ADACCCCC@CCADA????>>>AAB<>>;;B@@;;7;7;7;;0
@D8PAK:00031:00010
GTCCAAGCTTCTGGAGGGAGGGTAACCTGACAATGTGTCTTGGCACACTATTCACCTCTGCACGAATTCCTAG
+
C?>>>ACCDADCB@BDG@DDF@???@ACCDCDACCCCCCC@DADCCDCCCCACCDACCCDCCECCAC=?<>@@
@D8PAK:00031:00013
GTCCAAGCTTTTGGAGGGATGGTAAGACCAAAAGTGTAATCTAAGCCACATTCACCTCTGCACGAATTCCTAG
+
;./)-)-./--%-)-00)<;;6;;76CD;CCC;DDCCCA?;;B:6;06<<@=@;;6>BCACC>;;7;7;7;CC
@D8PAK:00031:00019
GTCCAAGCTTCTGGAGGGATGATAACAGCAAATTGTGAGCCTCAATGAACAATTCACCTCTGCACGAATTCCTAG
+
CDDADACDDAFCD@BDG@F@@=6;8/-----)-)-<B<;;06BB7??>?>.363---)------55<6<0=0;CD
@D8PAK:00031:00025
GTCCAAGCTTCTGGAGGGATGGTAAGGACAGATTGTAAGCTTCTTTACAATTCACCTCTGCACGAATTCCTAGATC
+
CCDAC@@?C@@@FACCD?DCBADDACACCCCCC@CCCADCDA???;???CCACCC>BBCCCCCDD@C=B99445::
@D8PAK:00031:00039
GTCCAAGCTTCTGGAGGGATGGTAAGCGGAGACTGTGATCTGGGTTACCATTCACCTCTGCACGAATTCCTAG
+
=>CACACCCADCCACDD@EDCACCAC@@@?CCB?@>@B@;;;;1;=;;05<=9CCA???DCC9>4.4.:.:BC
@D8PAK:00032:00009
GTCCAAGCTTCTGGAGGGATGGTAACGA
+
@;;0606660<6606AC,6666=53---
@D8PAK:00032:00022
GTCCAAGCTTCTGGAGGGATGGTAAGCACCGTATGTGCTTTGGCTCACAATTCACCTCTGCACGAATTCCTAG
+
CCC>@@@DDAFDCACDD>DCD@CCACCCCADDB>?@EHDC>C@CCCCCC?B?CDDABBBDECCCCACADACDC
@D8PAK:00032:00030
GTCCAAGCTTCTGGAGGGATGGTAACCCGGAATAGTAATTCTAATTACAATTCACCTCTGCACGAATTCCTAG
+
CCC@CACCDACDCACDC?CCDACD<>>=@ACBCDDDDBD?@?C@CACDDACACCCACCCCCCCCCADACACCC
@D8PAK:00032:00031
GTCCAAGCTTCTGGAGGGATGGTAAACCCCAAAGGTAATGGTCATCACAATTCACCTCTGCACGAATTCCTAG
+
CBC@C?@@DADDCACDD?DCDADDD?CCC;CC?CACCACFADCCCCCCCADADCCACCC???CCCACACADDD
@D8PAK:00032:00032
GTCCAAGCTTCTGGAGGGATGGTAAGTGCAGAACTGTGATACTAGTATCACAATTCACCTCTGCACGAATTCCTAG
+
CCCACADCC@ECB@CCD@DDDAEDD@>66;;;066-.-----6;6;5556660605BC>?@?CCCCCCAC@C@C@@
@D8PAK:00032:00042
GTCCAAGCTTCTGGAGGGTGGTAATCA
+
??DADACCDACBC>666,-63--)---
@D8PAK:00032:00043
GTCCAAGCTTCTGGAGGGATGGTAATCCCGACTGTGATCCGCCTTACAATTCACCTCTGCACGAATTCCTAG
+
??C>>>@CCACCCACCC=CCEACD@DCD@BBBCCCCCCCADDAC@CCCACACCCACDDCCCCDE@C@CADCC
@D8PAK:00032:00049
GTCCAAGCTTCTGGAGGGGATGGTAACCATCAATTGTAAGGGAACTTTCAATTCACCTCTGCACGAATTCCTAG
+
CCCAE@@>D@DDCADDCC;DDDADC@CACCCC@CACCHACC?CADDD>CCACAC>?>@DCCCBCCDADACACCC
@D8PAK:00033:00005
GTCCAAGCTTCTGGAGGGATGGTAAT
+
C;60=06CC:B<;6;<<1</-)--)-
@D8PAK:00033:00015
GTCCAAGCTTCTGGAGGGATGGTAAATGAGAACTGTAATATCCATCACAATTCACCTCTGCACGAATTCCTAG
+
C>?>@@CEDADCC@BCD@DDDAECD?CCDDDABCCCC@CD????CCCCCACACCCACCCCCCCCCAC>?<>C@
@D8PAK:00033:00045
GTCCAAGCTTCTGGAGGGATGAGATGGTTAAATGTAACGAACGCTACAATTCACCTCTGCACGAATTCCTAG
+
@@D?>@@DDADCCADDC?CCCDCA;;7;06B:?@@CACCCACCCDDCCACAC??>?CCCCCCCCADACACCC
@D8PAK:00033:00047
GTCCAAGCTTCTGGAGGGATGGTATGTATAATAGCGATCTAGATTACAATTCACCTCTGCACGAATTCCTAG
+
>;60;76==6CDCADCA9A;<06A<;;;;;7;;BACBCCC???C?@@C?@=@CC@CCCC@C;;;6:>B>B>>
@D8PAK:00033:00048
GTCCAAGCTTTGGGGGATGGTAACGCCCTAATGTGAGGAAAGTCACAATTCACCTCTGCACGAATTCCTAG
+
D;606066<6,6666,66A>AD;>?CB=BF>?>D;;;6;@1;;@CBB>@@ADEBDDCDCDC?>;>@B@CDD
@D8PAK:00034:00018
GTCCAAGCTTCTGGAGGGATGGTAATGAACATAGTATATAT
+
CCCACBECDADCDACCC@D;<06606660666666666---
@D8PAK:00034:00038
GTCCAAGCTTCTGGAGGGATGGTAATCAGAGACTGTAACTTGAGTTACAATTCACCTCTGCACCGAATTCCTAG
+
CCDACACCDADCHACCC>CCDACD@DDDDDCCCCD????CADCCCACCCACACB=7BCCDCCCADDACAC=CBC
@D8PAK:00034:00046
GTCCAAGCTTCTGGAGGGGATGGTAAGGCCATAATGTAATGGCTATTACTATTCACCTCTGCACGAATTCCTAG
+
@@EACACCDADCC?CCDD;DBB:BGBDACACCCABBBCACDACCBCACCCCCACCC@CC>?@CCCC@CACACCC
@D8PAK:00034:00047
GTCCAAGCTTCTGGAGGGATGGTAACCCTGGTTTGTAACCCTGCCTACAATTCACCTCTGCACGAATTCCTAG
+
666@D;?@@><C=@;<<,6=A066066,666=B,66=066,66606666060666066666@5660505055;
@D8PAK:00035:00014
GTCCAAGCTTCTGGAGGGGATGGTAACTCGGAAACAGTAATCTAGACCACATTCACCTCTGCACGAATTCCTAG
+
@@@>@ADDE?@@@@@@HG;A>>@CDBCCCDACD?CC@@@<><;>B@B@CCCCADCCACDCDCCC;66;6;6;;B
@D8PAK:00035:00018
GTCCAAGCTTCTGGAGGGATGGTAAAGCATAG
+
C@>??A@A>AI@@@@CC>BAA6.--)//----
@D8PAK:00035:00039
GTCCAAGCTTCTGGAGGGATGATAAGGGTAGAATGTGTGGTACATGACAATTCACCTCTGCACGAATTCCTGG
+
?@DACACEEADCCACCC?DCCCGE@CC>DCCCACCCCCCADC===DDCC>C>CDDADCCCCCCCCACACACDA
@D8PAK:00035:00044
GTCCAAGCTTCTGGAGGGATGGTGAAATAGATTGTAACACGGGTCACATATTCACCTCTGCACGAATTCCTAG
+
@?DAD:>>C@CACA=<<1<;<:@EED?CCCCDBC?>??C??@>?CCCCC??=???ACCCCBCCCFAC??>?CA
@D8PAK:00036:00022
GTCCAAGCTTCTGGAGGGATGGTAAGCTACTATTGTGGCGTCCATTACAACTTCACCTCATCG
+
@DCACACCDADDCACCC@CCDACC0;6------)---)---6)-6066@066@=.-355----
@D8PAK:00036:00027
GTCCAAGCTTCTGGAGGGATGGTAATGCTGAATTGTATACTACTGCACAATTCACCTCTGCACGAATTCCTAG
+
@@C@C@CDDAE@@@@HF@DCC>???<;;<<606066666;;;;<<<;<<0606BCACCCCCCCCC@C@CA???
@D8PAK:00036:00029
GTCCAAGCTTCTGGAGGGATGGTAATAATGA
+
B;;0?=>>DAEDCADDE@;;;3-/+--)---
@D8PAK:00037:00004
GTCCAAGCTTCTGGAGGGATGGTAAGTGTGAATTGTAACCCCAATCACGATTCACCTCTGCACGAATTCCTAG
+
D>>:6@@AA6A<;<>CB:BA=6>?7;BCCCCACACCE>??;/;?;;;CB;;6;BB=@>??CCCDD=???ACCD
@D8PAK:00037:00018
GTCCAAGCTTCTGGAGGGATGGTAATGTAGAACTGTG
+
B;;:=@CCDAFCCACCD?DC=6>F=;./---*---66
@D8PAK:00037:00020
GTCCAAGCTTCTGGAGGGATGGTGAA
+
C>>0606;60<<;70<:+--/)---3
@D8PAK:00037:00032
GTCCAAGCTTCTGGAGGGATCGTAATGTCAAACTGTATTCCTGGGCACAATTCACCTCTGCACGAATTCCTAG
+
CCCACACCCADCDACDD@D>>A@C?C;;;66,66@;;6060555,555;04.44B6;;?>>ACBB@C>@>?DD
@D8PAK:00037:00043
GTCCAAGCTTCTGGAGGGATGAGATGGTCCACTGTGAATAGTGTCACAATTCACCTCTGCACGAATTCCTAG
+
@@D>>>@CD@CCCA>==;<AACCCCDADCADCCCCDDA@??CCDECCCADAC??;>C>>?CCCA@C?C=CCC
@D8PAK:00037:00046
GTCCAAGCTTCTGGAGGGGATGGTAATCACACTATTGA
+
CCDACACDDADCCA;<<<,6CD?DFBC--------)--
@D8PAK:00038:00027
GTCCAAGCTTCTGGAGGGATGGTAACCCCCTT
+
CCCACACCDADCCADDD>ECB;</+----%-)
@D8PAK:00039:00023
GTCCAAGCTTCTGGAGGGATGGTAAACCGCGAATGTGATCAACATTACAATTCACCTCTGCACGAATTCCTAG
+
C?;:?@??>AEDD?CCD?DCCACDH?@?@DDCABCDCCCCDADCCACCDAD@@BCACCCCCCCCCACAC@CCC
@D8PAK:00039:00034
GTCCAAGCTTCTGGAGGGATGGTAAAGACGGTTTGTGACATAGTCCACAATTCACCTCTGCACGAATTCCTAG
+
BBDADABBG@CCCACCC=CCDACDD@CCAA:@C?CCCBCCCCDCC>CCDADACDDACDCCCCCCCAD?C?BCC
@D8PAK:00039:00041
GTCCAAGCTTCTGGAGGGATGGTAATGTAAATGTAATAGGCATCACAATATTCACCTCTGCACGAATTCCTAG
+
BCD:;76=A06<A?CCC?;;;3..)---//)-66606;;666666AAACCC7;;4.444444444.4.47:22
@D8PAK:00040:00009
GTCCAAGCTTCTGGAGGGATGGTAATACCCCAATTGTGATGCTCGTTACCATTCACCTCTGCACGAATTCCCTAG
+
;;;0666;60666@CCD?DA=06<066<<<,66=:6=6<<<;;;;@6660.;3:.0+----;555;6;.;;*45<
@D8PAK:00040:00010
GTCCCAAGCTTCTGGAGGGATGGTAACATCGAAACGTAACTAAGTTCACAAT
+
6666,606;60666>BDD16660666=;;;666,6--/)/--)--)6;;;0;
@D8PAK:00040:00022
GTCCAAGCTTCTGGAGGAATGAGATGGCCAAATGTGATTTGTTGCACTATTCACCTCTGCACGAATCCTAG
+
CCC@CACCDADCC@CDADACCCDCCC@>>?C=@BBCCCC=CCACCCDDCC@CCCADDCDCCECDACCACCC
@D8PAK:00040:00025
GTCCAAGCTTCTGGAGGGATGGTAAACCACAATCGTAACCCCTATCACTATTTACCTCTGCACGAATTCCTAG
+
CCCACACCCADDCACCD@DCCAEDD=>>?CDADDDDCADDD;DCCDCBCCCC?CC@CCCCCCCCC<><><;@B
@D8PAK:00040:00028
GTCCAAGCTTCTGGAGGATGGTAACTCGGGGTTTGTAATCTTCGTTACATTCACCTCGCACGAATTCCTAG
+
CCD@CACCC>DCDACCADCCA@@@@CCCCC;CC?CDCACCCADCC<??CCACCCAC???C???ADADACCC
@D8PAK:00040:00035
GTCCAAGCTTCTGGAGGGATGGTAACGATAGAATGTAACTACGCTCACTATTCACCTCTGCACGAATTCCTAG
+
CDCAC@CCD@DDCADDC?DCCADDACCDCCCDACCCDACCC>??CCCCCCCACEDACCCDCCCCC@CACADCC
@D8PAK:00040:00039
GTCCAAGCTTCTGGAGGGATGGTAACGAGTAATTGTAACCACATTTAACCGG
+
??C@B@CCB@C<;7;<<1<CCACCACCCCCE@@@ACC@CAC=/..).*.)/+
@D8PAK:00041:00007
GTCCAAGCTTCTGGAGGGATGGTAAGGCCGAACTGTATTATACGTTACAATTCACCTCTGCACGAATTCCTAG
+
B>>0666;=ADFCACCD?DDD6CCBD@@?@CA>;>@;;7;;;B?@@AEDAD@@?B7;;B;;?@>B@C<>>>B;
@D8PAK:00041:00010
GTCCAAGCTTCTGGAGGGATGGTAATCAGCAATTGTAATCTCGTTCACCATTCACCTCTGCACGAATTCCTAG
+
??;6A06;=@DDCADDE@??>@DDB@@@ECCAC@@?CAC@@?DC=@;>;;;=@;;6;>;;;;B;;6;6;6;;;
@D8PAK:00041:00039
GTCCAAGCTTCTGGAGGGATGGTAATTGTGGTCCTGGTTACATTCGCCCATTCACCTCTGCACGAATTCCTAG
+
6;;0=@CCDAD<;7;<<1/--3.0)-)---+00+;;7;<@CBD7;;;;1550599.4<>>?C?@?DEAC>?@C
@D8PAK:00042:00010
GTCCAAGCTTCTGGAGGGATGGTAATACCTGAATGTAAGTCCGGTTACTATTCACCTCTGCACGAATTCCTAG
+
C@?<>@BBC@DECADCC?DCCADCACCCADCEACCCCACCDACADBCCCCCACECADCCCCCC;;6;7;7;CA
@D8PAK:00042:00011
GTCCAAGCTTCTGGAGGGATGGTAACATTCAATAGTAGTATTGGTTACAATTCACCTCTGCACGAATTCCTAG
+
DCCACACCHADDDADDC@CCDADDACCCACCADDCCCCCCCACACACCCACACCC@CCCDDDCC@=B6;6;AA
@D8PAK:00042:00020
GTCCAAGCTTCTGGAGGGATGGTACAGCGGAACTGTAATATATCTCACATTCACCTC
+
6;;0606;6066A>;>@60//)---<;BB=>;???DDAA?;;6;6.---5)---)-6
@D8PAK:00042:00024
GTCCAAGCTTCTGGAGGGATGGTAACGCTGA
+
BB@:D?;;60<6;7;<<,6666=;)------
@D8PAK:00042:00027
GTCCAAGCTTCTGGAGGGATGGTAACTACTCAATTGTATCTAGGTACAACTTCACCTCTGACTCACGAATTCCCTAG
+
CCCACACCCADDC@CDE?CCB6<<6/-.----353--..7CCD66666066>;660666666655565057??,549
@D8PAK:00042:00041
GTCCAAGCTTCTGGAGGGATTGTAACCAAATGTGCATTGAATTACTATTCATTCACCTCTGCACGAATTCCTAG
+
?@CAEACCFADCC>;<<1<606<C>@6;;1;AAAB?;6;>@A@CDDCCBC?>>????@DCF@??CC@C7;<>?>
@D8PAK:00043:00025
GTCCAAGCTTCTGGAGGATGTAACTCGTGA
+
?@CACA??>AFCDA6<6<66653-------
@D8PAK:00043:00028
GTCCAAGCTTCTGGAGGGATGGTAACTCGTAATAGTGACCTGTATCACAATTCACCTCTGCACGAATTCCTAG
+
CCCADBCCCAEEDBCCD@DDD:BBACDCCBC@CDDCDCCACCCCCCCCDACACCDACCCCCCCCCACACACCC
@D8PAK:00043:00029
GTTCCAAGCTTCTGGAGGTGGTAACACTAGTAC
+
/.)-)-)-<=6D>CA?><6B;=;3///------
@D8PAK:00043:00035
GTCCAAGCTTCTGGAGGGATGGTAAATGACAATTGTGTCCTAGTACACAATTCACCTCTGCACGAATTCCTAG
+
CCCACACCDADCCACCD?DCDACDD?CCCCD@C;BABCB@CCBBBBBCC<B<BCCACCCCCCDCCAC@C@CCC
@D8PAK:00043:00041
GTCCAAGCTTCTGGGGAGGATGATA
+
CCDACACCB:B<;;;,/0)--/---
@D8PAK:00043:00043
GTCCAAGCTTCTGGAGGGATGGTAACAACGAAATGTCATTTTAGAATACAATTCACCTCTGCACGAATTCCTAG
+
6==@C06660666:;<<,<66>CD@@@0;;;;1<6<A<;;;,;.;3/.-.).)-55055;;;;@;;7;6;6;;;
@D8PAK:00043:00045
GTCCAAGCTTCTGGAGGGATGGTAAATGGAATTGTAAGCTCCGTTACATATTCACCTCTGCACGAATTCCTAG
+
CDDAC@@>DAECCA><<1<A=6CCD>BD@C@CACCCACCCC@??>?CCCCCACCDACCDDCCBCCBCACACCD
@D8PAK:00044:00005
GTCCAAGCTTCTGGAGGGATGGTAAAGTACGATTGTAAGTCTCGTCACAATTCACCTCTGCACGAATTCCTAG
+
CCCACADCCADDDACDE@CCCACDE?CCCCCDCACCCACCCCCCCCCCCACACCC@DCCCCCDDEAD>>;?CC
@D8PAK:00044:00028
GTCCAAGCTTCTGGAGGGGATGGTAAAAATCAAATGTAACAAGCGCCACTA
+
@A@6C@CCC@DCEACDFF;DCA:<<<<<.<CCC?CDDDADCACCBCACCCD
@D8PAK:00044:00032
GTCCAAGCTTCTGGAGGGGATGGTAACGGACTGTAAGATGGATTACATTATTCACCTCTGCACGAATTCCTAG
+
?@CACBCCFADCC@CDDD;DCCACDACCACCCD???@FDCACDACCDFACCADDCACC@@@C?@?BC@CACCD
@D8PAK:00044:00037
GTCCAAGCTTCTGTAGGGATGATAAC
+
DCC@CA>><3;.---66/6.0--/*-
@D8PAK:00044:00040
GTCCAAGCTTCTGGAGGGGATGGTAA
+
CCCACAECDACBC@////%---)--3
@D8PAK:00044:00046
GTCCAAAGCTTCTGGAGGGATGGTAACTACGAAATGTAAGACATCTCACGATTCACCTCTGCACGAATTCCTAG
+
DCCACC>CDDAECCA6661<BB:>@@?CCC=?>=@GDCACCCCCDDDDDCCCACCCACCD>>>CCCACACACCC
@D8PAK:00044:00049
GTCCAAGCTTCTGGACGGATGGTAATCTACGATTGTGGCCCGGGACACAATTCACCTCTGCACGAATTCCTAG
+
EECAC@@?EACFDACDCAD@@?ADBFDCCDCDDACCD@BD;>>;<BBCCACADDDACCCCCCCCCACADADCC
@D8PAK:00045:00008
GTCCAAGCTTCTGGAGGGATGGTAATAATCCATTGTGACCGTCACTACAATTCACCTCTGCACGAATTCCTAG
+
B>;06:A;<<@DCADDD?BCC@CC@<<7;;7;D?CCD;;7;;;;;;@@BACBCCC@?;;;;;>0<8<+0+//<
@D8PAK:00045:00031
GTCCAAGCTTCTGGAGGGATGGTAACCTTCAATTGTGATCATGATTACCATTCACCTCTGCACGAATTCCTAG
+
CDCACACCDADDCACCC@ECC@CC@@=@=;;7<@CDCDCCCCDCCA??>?CACCCACCCBBCDCCAC>>=?CD
@D8PAK:00045:00044
GTCCAAGCTTCTGGAGGGATGGTAAATAAATAACGTGAGTTAAGTCACAATTCACCTCTGCACGAATTCCTAG
+
BBCACACCC@ECDACDC?CCD@DFD????;>CA?@@CCDCBCACEFCDC??@?@C@CCCCDCCBCACACA?@@
@D8PAK:00046:00010
GTCCAAGCTTCTGGAGGGATGGTAACTACGAAATGTAATCTTTCTTACATTCACCTCTGCACGAATTCCCTAG
+
B660606;60?@GADDC?DDCACB6;;;;6AA1<<</800/;+..).---3655)----0/>AA><+0/)-./
@D8PAK:00046:00017
GTCCAAGCTTCTGGAGGGATGGTAATTGT
+
>>>06:@;<:?CB>ABC=CDCACCAH?>>
@D8PAK:00046:00019
GTCCAAGCTTCTGGAGGGATGGTAATTACATGATACATC
+
C=>:606BDADDEACCC?DCC@>;=>=---6---6---6
@D8PAK:00046:00037
GTCCAAGCTTCTGGAGGGATGGTAACCTCGAAATGTGACCGTTCCTACAATTCACCTCTGCACGAATTCCTAG
+
CDCACACCCADECACCC?CCDADF@@@@ECCC?CCDEDCACCACACCCCACACCC@CCCCCCCDCAC@B@CCC
@D8PAK:00046:00043
GTCCAAGCTTCTGGAGGGATGGTAAGGCTGTACTGTAACACAAATCACAATTCACCTCTGCACGAATTCCTAG
+
@?E@CACDDADCCACDD;BBC@DDADACCCCCCCCDDACDDDC?CCCCC>?<?CDACBCCDDCCC@CACACCC
@D8PAK:00047:00015
GTCCAAGCTTCTGGAGGGATGGTAAACTAGA
+
;;;066666@>?@ADHD??;60-/.)-----
@D8PAK:00047:00040
GTCCAAGCTTCTGGAGGGATGGTAACCCCGATTTGTGACATGCATTACAATTCACCTCTGCACGAATTCCTAG
+
DCDACACDCADDCB@@@?@FC@BB7;;;/;@AA=CDD@@@DD@@?ACCC?B>CDDACCDCCCCCC@CACBCCC
@D8PAK:00047:00042
GTCCAAGCTTCTGGAGGGATGGTAACAGATTGTAAGCTAGCAGACGTTTATTCACCTCTGCACGAATTCCTAG
+
;;=:=:>?DACAA?;<<,66606C06666=06660666=B;666;6@@165>;6605555655550504.455
@D8PAK:00048:00026
GTCCAAGCCTTCTGGAGGGATGGTAAAGCCAATTAGTAATCTAGATTACGATTCACCTCTGCACGAATTCCTAG
+
?;;0;0666A0<=??@AH@DCD?-0<6//+-363--0/+/--5---6>C><<+//0)----/;;@@6;99?AAC
@D8PAK:00048:00030
GTCCAAGCTTCTGGAGGGATGGTAAACATCCAATGTGATCATACTTACAATTCACCTCTGCACGAATTCCTAG
+
D@@?@DCCDADCCACCC>DDDACCC@CC>>?@ACCCCCCDCCCCC?BDDACADCC@CCCCBCCCCAC@B=CCC
@D8PAK:00048:00033
GTCCAAGCTTCTGGAGGGATGGTAACTCCCCGATTGTGTTACACGTCACATTCACCTCTGCACGAATTCCTAG
+
CCDACADCC@CDCA?A>>@DGACC?B;;;;/;CC?DD@@@@DCCDDCCCCC@CCD@@?@?@?CCCACAC@CCC
@D8PAK:00048:00034
GTCCAAGCTTCTGGAGGGATGGTAACCTTGAAATGTGACCTAGCTCACTATTCACCTCTGCACGAATTCCTAG
+
C??>>@CDHADCCACDD?DCC@DC<?>@ACDE>CBBCDFBC==BDDCCCDD@CCC@CC@CCCCCC@DACACCC
@D8PAK:00048:00037
GTCCAAGCTTCTGGAGGGATGGTAAGCTCGCTTTGTGTCATATCTCACAATTCACCTCTGCACGAATTCCTG
+
C??>@>>>DAIDCACCD?A@A@CDACA@@B;;;1;BBBCDDCCCCDDDDACACCCACCDDDCC@@6;6;7;;
@D8PAK:00049:00020
GTCCAAGCTTCTGGAGGGATGATAACTCCTTATCGTGAGACAGATCACAATTCACCTCTGCACGAATTCCTAG
+
B;;0606;6>DDCACDD@CCCCDC@BBCAC@CDCCDCCDDCBBDCCCCDACAEDDADCCCCDCCCAC<?=>CC
@D8PAK:00049:00032
GTCCAAGCTTCTGGAGGGATGGTAATCCTCGATTGTAAGCCATGTGACAATTCACCTCTGCACGAATTCCTAG
+
BCCBC@AAD@DDDACCC@CCC@CC?>>=@CDCDACDDACCADCCDCCCE@B=BDDACCCCCCCCCACACADCC
@D8PAK:00049:00039
GTCCAAGCTTCTGGAGGGATGAGATGGCAAAGCAGAATTGTGCATGATGTTACTATTCACCTCTGCACGATTCTACG
+
CDD>@@@DEAEEDACCC?DEDDDE@@@@DF?CCCDGAC@@???>>????>ACD@??AECB@B<0//////.)-----
@D8PAK:00004:00050
GTCCAAGCTTCTGGAGGGATGGTAAAGCAAATGACCATTATTACCATATTCACCTCTGCACGAATTCCTAG
+
>0/.=ABDD@DDD=??C=A6?0<<<1??;D?C?>;6;;=@B@?;7;A;<7<;;><<<<<<ACD7;7;7;AA
@D8PAK:00004:00069
GTCCAAGCTTCTGGAGGGATGGTAACTCTGAATCGTAATCTTGGTCACTATTCACCTCTGCAAGAATTCCTAG
+
@@@ADADHDAD@><?AA9AA=@?@=?CDDCB@CCCCEA???=;>@@BC???ADCCACCCBCCACCAC<=6;BA
@D8PAK:00004:00074
GTCCAAGCTTCTGGTGGGATGGTAAGACTAGATTGTAATGCAATACACCATTCACCTCTGCACGAATTCCTAG
+
CCCACAECDAEDDDCCC>CCC?;=7;66@BCCDCB>>=10.767DCCCACCACCCACCCCCDDCCACACA?@?
@D8PAK:00004:00085
GTCCAAGCTTCTGGAAGGATGGTAACTGAAGTATGTGAGTTTCGTCACAATTCACCTCTGCACGAATTCCTAG
+
DCCAC?>>>:BCB?>7>AAAA;<<0;B;;7;;;;A<<<<;;1<AA;;;;7;7;;;7;CCCCCCCCACACACCC
@D8PAK:00005:00052
GTCCAAGCTTCTGGAGGGATGGTAAGATAGAACTGTGTATAATATTACAATTCACCTCTGCACGAATTCCTAG
+
CDCAFADDDADCC<@@C=CBDACEADCCCCCACCB;;;@;/+//.*0/0+<6<BB>BCCCC>;;C6;6;7<B<
@D8PAK:00005:00056
GTCCAAGCTTCTGGAGGGATGGTAACTTAATA
+
BCCADCCCDAD?>7;<C1<;<060*/0)-)-6
@D8PAK:00005:00072
GTCCAAGCTTCTGGAGGGATGGTAAGAGGATTGTGTCGTAAGTCACAATATTCACCTCTGCACGAATTCCTAG
+
CDDBDACCD@CCC=??D@EBCA???@CD@CCACCCCDCCCBCCCCCDADCCACDDACCCDCCCCDACABACCC
@D8PAK:00005:00091
GTCCAAGCTTCTGGAGGGATGGTAACCTTTTCATCCCGTTCTCGATTTAATTCACCTCTGCACGAATTCCTAG
+
DCC?C@CDCADCC@CDC?DCDA@?<;@B@B8BBCCC>DEADCBBCDE?D@B@BCCACCDCCCCCC@C@C@CCC
@D8PAK:00005:00097
GTCCAAGCTTCTGGAGGGATGGTAATCCG
+
=BB@CACCB;C<;6;AA9;//)-<*--)-
@D8PAK:00006:00072
GTCCAAGCTTCTGGAGGGATCGTAACGCCGGATTGTGAGGCTCCTTACAATTCACCTCTGCACGAATTCCTAG
+
CCCACABBCADCCACDD?DCCDDCAC??=AACDACCCDCACCC:;6;@@6;<>DCACCCDCCCCDAC@CACDD
@D8PAK:00006:00080
GTCCAAGCTTCTGGAGGGATGAGAGGGCTAATGTAACCTAGATGACAATTCACCTCTGCACGAATTCCTAG
+
DCCACACDDAD?>7;BA9CCCCA<;;1?CCADCCCACACCDCCCCCCACACCCACCDDCCCCCACBCBCCC
@D8PAK:00006:00096
GTCCAAGCTTCTGGAGGGATGGTAACCCTAAAATGTGTGCCATCTTACCATTCACCTCTGCACGAATTCCTAG
+
CFCAC@CCEAC@@@@?D1??<06<7;;1;BCC;CCC@@@D<;;>>7;;@;;7?BB=@B@@>>>>?ACACA?@@
@D8PAK:00007:00061
GTCCAAGCTTCTGGAGGGATGGTAACGGAGGTTACAATTTAGTTCGATCATTCACCTCTGCACGAATTCCTAG
+
=CC@C@BAA6<0/+---)-5;3;CA;;6;;>A766<6;;1;<<7;B<<<>C>ACC?BBB;;;;;;7;7;7;;;
@D8PAK:00007:00073
GTCCAAGCTTCTGGAGGGATGGTAAAGACGAAACGTAAGCAACCTCACAATTCACCTCTGCACGAATTCCTAAG
+
CCCACACDD>@?C<;<B:CAC<?@D@CCCDDD?CCCCACCCACADCCCCAC>?>D@CCDDDD@BCAF@CADDAD
@D8PAK:00007:00080
GTCCAAGCTTCTGGAGGGATGTAATCC
+
==@0?:==D@C<;7;<<1--6--)--)
@D8PAK:00007:00082
GTCCAAGCTTCTGGAGGGATGGTAACAGATAG
+
DCCAC@CDHAF@><?AA9C;<0-6)/------
@D8PAK:00007:00083
GTCCAAGCTTCTGGAGGGATGGTAATACCCATATGTGATTTGTATCACTATTCACCTCTGGGA
+
FCCACACDDADCCACCB:B;?<=A>A;<<;????CCCCCC>CCCCCCCD???@C>=><<<;)-
@D8PAK:00007:00089
GTCCAAGCTTCTGGAGGGATGGTAATATGTGAACTGTAATATTCGTCACATTCACCTCTGCACGAATTCCTAG
+
DCC@D?CCGAD@@@@CD?DCCADEACCCCCCC=>>AAB>B>><>CBCCDDCACCEADDGBBCCCCAC@CACCC
@D8PAK:00007:00090
GTCCAAGCTTCTGGAGGGATGGTAAACAACAACTGTAAGCCCAGTTACTATTCACCTCTGCACGAATTCCTAG
+
CBBACADEC>?@B>ABC=?;B?<<?<?CAEFACDCCCA@@@=@CC=@@CDCACCCADCDCCCCCCACACACC?
@D8PAK:00008:00060
GTCCAAGCTTTGGGGATGGTAACTGGCAATTGTGCACTTGCTTACAATTCACCTCTGCA
+
CCC@CADCDC,<<</<6606606;;06@:@@C;;;;;;7;;;?@44.4.4--3------
@D8PAK:00008:00067
GTCCAAGCTTCTGGAGGGATGGTAACCACCCTTTGTGACCTACCTCACAATTCACCTCTGCACGAATTCCTAG
+
CCCACACDDAICC@CCF@DCA@CDBCA>>;1;C,?@CCCACCCACCCCC?@?@DCACCCCHECCCADACACCC
@D8PAK:00008:00075
GTCCAAGCTTCTGGAGGGATGGAGA
+
CDDACACDD:>@?7/;<+00-)---
@D8PAK:00009:00051
GTCCAAGCTTCTGGAGTGGTGATTACCCGAATTGTATCGTATTCACGTCTACCTGCACGATACTCAG
+
DCCABADDDAI>;6;<66666660666,6606066;6@@65;0;;.------)------------56
@D8PAK:00009:00062
GTCCAAGCTTCTGGAGGGATGGTAACCATAAT
+
CCD@B@CEGADDD@CCC?>663--)-)---)-
@D8PAK:00009:00077
GTCCAAGCTTCTGGAGGGATGGTAACACTCAATTGTGTCCTAGGGGTACTATTCACCTCTGCACGAATTCCTAG
+
=CE>><@=66C<;6;AA1<;<0<>@C@A@;<7<><<;;;7;;;;;,6=<6657;;;?;6;BC;;;A7;7;=@@@
@D8PAK:00009:00085
GTCCAAGCTTCTGGAGGATGGTAATTGCAACAGACCTTACCAATCATTCATTCACCTCTGCACGAATTCCTAG
+
CCCACADDCAC<;7;<7<BC@<<66@6660666..3;+0/)-)----)--.);;4.449@;;;;;7;6;0;BA
@D8PAK:00010:00069
GTCCAAGCTTCTGGAGGGATGGTAAATCGACAATGTGAGCTATGTTACTATTCACCTCTGCACGAATTCCTAG
+
CCDACACDD<<<;6;<<1<BDAEDF@HDCCCCACC??@CC@@@;;6;@A;<<?EFADECCCCDCC@CACACCC
@D8PAK:00010:00073
GTCCAAGCTTCTGGAGGGATGGTAAATACATACTGTAACTTGATTCACAATTCACCTCTGCACGAATTCCTAG
+
CCD@CACFD>?@CACCD@DCCADCGEDBBBCCCCCCDACC=?>B?BCCCACA???ACDCCCCCCCACACB?>?
@D8PAK:00010:00089
GTCCAAGCTTCTGGAGGGATGGTAACCGTT
+
CGEACACCC<6<;7;<<1<;<0-0+.*--)
@D8PAK:00011:00053
GTCCAAGCTTCTGGAGGGATGGTAAGCAAATGTGGCCCAAGTTACTATTATTCACCTCTGCACGAATTCCTAG
+
6>=6AABDD>?@AADDE?CDCACC>A<;;1;B;;7;C9B=;;76655;?CC;??D7<<<;<<;AA@CACACB;
@D8PAK:00011:00063
GTCCAAGCTTCTGGAGGGATGGTAACCCATTATAGTAACCTACCTCACTATTCACCTCTGCACGAATTCCTAG
+
CCCACADDC0?>?;??G=DCD:<<7;;1;C=AB@@@DADACCCAD>>??BC@BCC@>?;;;;;;;?C@CACCC
@D8PAK:00011:00073
GTCCAAGCTTCTGGAGGGATGATAAGCTAAGATCGTGTTCTAGGACACTATTCACCTCTGCACGAATTCCTAG
+
CCCACADECADCCACCG?CCCDDDACDDCADCCECC>>=@CCDACCCCCCC@???ACCCCCEE?@?@ADACCC
@D8PAK:00011:00081
GTCCAAGCTTCTGGAGGGATGATAAGGAGCTATTGTGAGCAAACTTACAATTCACCTCTGCACGAATTCCTAG
+
CCCACACDC:??CACDC<CDDDDD:>>?CDCCB@CCCAACCE???=?DDACACCCACDDCCCCCDAC@C@CDD
@D8PAK:00011:00083
GTCCAAGCTTCTGGAGGGATGGTAACATTCCACTGTGACCTATGTTACAATTCACCTCTGCACGAATTCCTAG
+
CCEBCACCC:=>?<>CG=C@>>?C@@CCACADCDDD>??>@BB;;6;;;7<7?DCAFCCCC@>>@6;;?@BCC
@D8PAK:00011:00085
GTCCAAGCTTCTGGAGGGATGGTAATCACCAATTGAGATTTACCTCACAATTCACCTCTGCACGAATTCCTAG
+
@@CBD?@?D>?ADACCG>CCCA<<06<;;7;6;6;;;CED?CCACCCCB7;6;;;7;CCCCCCCCACAC@CCC
@D8PAK:00011:00094
GTCCAAGCTTCTGGAGGGATGGTAATGGCCAT
+
C@@>>ACCCADDB>;<<1<AC0//+--)-)--
@D8PAK:00011:00099
GTCCAAGCTTCTGGAGGGATGTAAAA
+
@@@0606AB:C<;7.--)--/--/.%
@D8PAK:00012:00053
GTCCAAGCTTCTGGAGGGATGGTAAGACGGCA
+
CCCADACCCADDCADCC?>;63.-)---.)--
@D8PAK:00012:00054
GTCCAAGCTTCTGGAGGGATGGTAATGGC
+
CCCADACCC<=<;7;<<1<;<0--)--)-
@D8PAK:00012:00069
GTCCAAGCTTCTGGAGGGATGGTAAGCACTTGTCCCTCCAGTGATTACGATTCACCTCTGCACGAATTCCTAG
+
CDCACACCCADDC?@@C?DDDA?@@@DCCC@B?>>;>C?;6?>556@@;?>@CCCAEDDDCCCCDADACACDC
@D8PAK:00012:00077
GTCCAAGCTTCTGGAGGGATGGTAACGCTTAATAGTGATGTGGATTACTATTCACCTCTGCACGAATTCCT
+
CCCACADED@DCB<><B:CA=6<606666AE@;<<<<6<<AA?;;7;6;@B@BCC@@@DC;<<66060606
@D8PAK:00012:00078
GTCCAAGCTTCTGGAGGGATGGTAAGCTGGA
+
CDDACACCC:???@CBD=C;606-)----)-
@D8PAK:00012:00096
GTCCAAGCTTCTGGAGGGATGGTAAGGATCG
+
CCCACACCEAD?;<?<A9C;60660-)----
@D8PAK:00013:00074
GTCCAAGCTTCTGGGGGATGGTAACACCGGACTGTGAGGCAGTTTACAATTCACCTCTGCACGAATTCCTAG
+
CCCACACCD6C<;;;;.;;D>BDACCC=?>?DDDCCCB>AA6;61;BB7<<?CC=A@EDCDDDEAD?@@@DC
@D8PAK:00013:00080
GTCCAAGCTTCTGGAGGGATGGTAATCTCAAACTGTGAGTTC
+
CCD@DA@CCAFDCACDC?ECDA@?7<BB;;;,6;5-----)-
@D8PAK:00013:00085
GTCCAAAGCTTCTGGAGGGATGGTAATACCGTAAATGTT
+
666)//)--63</.*;<<,6AA:BCAC--)--6;)---)
@D8PAK:00013:00097
GTCCAAGCTTCTGGAGGGATGGTAACGTCCGACTG
+
6??@C@AAA0<6;7;AD9<;606<0.:..)----6
@D8PAK:00014:00063
GTCCAAGCTTCTGGAGGGATGGTAATCCCAAGTGTAGCCCAGTTTACAATTCACCTCTGCACGAATTCCTAG
+
CBB@CACCC@CAA7;<<,66D06<06<<1;066;666;;16666,655?A?C=4954;;;;;BC>A@B;?@C
@D8PAK:00014:00087
GTCCAAGCTTCTGGAGGGATGGTAATCTCAAATTGTGTCCGCAATTACGATTCACCTCTGCACGAATTCCTAG
+
CCDACACCB066B6;<D=DBCA@@=<AA;;;1;7;BABC@CCB=@6;;;;;>;;;AC49?C;;;@6;6;6;AB
@D8PAK:00014:00099
GTCCAAGCTTCTGGAGGGATGGTAAGGCTATGTATATCATCGCTATATACCTCTGCACGAATTCCTAG
+
ECDACACCDADECACCC@DFC@;8*-)-----6------------557CC@DCCCC???CACACACCD
@D8PAK:00015:00056
GTCCAAGCTTCTGGAGGGATGGTAACTGTTTATTGTGACCCTTCTTACAATTCACCTCTGCACGAATTCCTAG
+
CDDADACEDAE@@@@CD?DDDADDADCCCC>CCACDDDDC?CACCACCCBC@CCD@BCCCCCCCDACAC@CCC
@D8PAK:00015:00065
GTCCAAGCTTCTGGAGGGATGGTAATCCACAAAAGGGCACTGCATTACAATTCACCTCTGCACGAATTCCTAG
+
DCC@CACCC?CCD@CCC?DDCA@@@ACACEDDF9@@>@DCCCDCC@CCDACACCC@CCDCBCCCC@C@CACCC
@D8PAK:00015:00087
GTCCAAGCTTCTGGAGGGATGGTAACAAGCGATTGTACTCCAGTGCACAATTCACCTCTGCACGAATTCCTAG
+
>?@ACBDDC>@?C@CCG1<?><><A>;*///-.).<;;;B=;;;;;;;C7;766;06@;;;CCCFADBDB?;;
@D8PAK:00015:00088
GTCCAAGCTTCTGGAGGGATGGTAAAAAGGACCTTGTA
+
=BBAD@CCB066;6;<D16=DA<<<<<.;76-)-)-//
@D8PAK:00015:00095
GTCCAAGCTTCTGGAGGGATGGTAAAATATCATAGTGCTCCAACTTACAATTCACCTCTGCACGAATTCCTAG
+
DCCADACDCAECCACCC?EDCADDDC;DCCDE>@?C???CACACCACCC>?>?CC@CCCCCCCCCADACACDD
@D8PAK:00015:00098
GTCCAAGCTTCTGGAGGGATGGTAATACAAGAATGTGACATAAGCCACAATTCACCTCTGCACGAATTCCTAG
+
C@BACBC@<0<<;7;AD1<?><?C@BDAA@@DBCECCCCCDDB??>?CCAC@CCCADCCC@?@DCAC@CACDD
@D8PAK:00016:00053
GTCCAAGCTTCTGGAGGGATGGTAAAGCGCAATTGTAATACTGATTACGATTCACCTCTGCACGAATTCCTAG
+
CCCACACHE@EDD=??G<A>CACFF@D@@@CACA@@@AFCCCC>?>>>;@B;>?C@CEDCCC???@C>?>?BC
@D8PAK:00016:00060
GTCCAAGCTTCTGGAGGGATGGTAACGCCTAATTGTAACCGGAATTACGATTCACCTCTGCACGAATTCCTAG
+
CCCACACHEADA??@DF@FCCACCACCC@?@?@??DDADAC@CACACCCDDAC???@DCEDCCCCACACACDC
@D8PAK:00016:00072
GTCCAAGCTTCTGGAGGGATGATAATTACT
+
CCC@G@DDDADDCACDD@D..--/*-)---
@D8PAK:00016:00076
GTCCAAGCTTCTGGAGGGATGGTAACCTGGGAATTGTGATCTACCCAGCTCACTAA
+
DCC@DACED>?@@<??D=DDA6;8+0)---)-)-)-666666666,66666---.)
@D8PAK:00016:00078
GTCCAAGCTTCTGGAGGGATGGTAATTCAAATGTGGTCCACCTTACAATATTCACCTCTGCACGAATTCCTAG
+
CCCAECC><06<;7;<6,66<0<<060<;6,6BCCAFCA;>7;7;;;7;;;7;CCA?>;;;;;;;6;;CA???
@D8PAK:00016:00079
GTCCAAGCTTCTGGGGATGGTAATATGCCATTGTAATCTAACTTACCATTCACCTCTGCACGAATTCCTAG
+
CCCACAC;<06<;;;/;AA><<7<<<;;7;;7;;C7;;;;?;;7;;7;C@CDCBCDC@@@>;D=@7;7;;;
@D8PAK:00017:00055
GTCCAAGCTTCTGGAGGGATGGTAACACATGAATTGTATTTCGGATTACATTCACCTCTGCACGAATTCCTAG
+
ECDACACCCAEDD@>><1?CCADCDCDDCC???@AECECG?CDA@?=?CCCACCCACCCCC>?>C@C@CACCC
@D8PAK:00017:00057
GTCCAAGCTTCTGGAGGGATGGTAACAAATTGTGCCTGACATCACATTCATTCACCTCTGCACGAATTCCTAG
+
CDDAEACCCADED@CCC>DDDACDACDD:=6BCDDACCCCCCCCCCC@CCCACBB6<ACCCCCCCACACACCC
@D8PAK:00017:00067
GTCCAAGCTTCTGGAGGGATGGTAACCCCTAA
+
@CCADACCCAEDH@CAA1<6<06=7/00(00)
@D8PAK:00017:00075
GTCCAAGCTTCTGGAGGATGGTAAAT
+
CCC?CACDDAI;;8..*-663.//*6
@D8PAK:00017:00080
GTCCAAGCTTCTGGAGGGATGGTAAATCTAGCGA
+
C;;0606=A6A<;7;<616;C@<66,6-------
@D8PAK:00017:00082
GTCCAAGCTTCTGGAGGGATGGTAAACCTGAAATGTAAGACGGGACACTATTCACCTCTGCACGAATTCCTAG
+
DDDADADCEADCCACCG@DCC:>?D?CAD?>>;?CBB?BB;;;1;CBBCDCACCCDDCDCCCCCC<?>@ACCC
@D8PAK:00018:00053
GTCCAAGCTTCTGGAGGGATGGTAATGTCAAAATTGTGGCATTGATTACATTCACCTCTGCACGAATTCCTAG
+
@@C@C@C@?>@CDABCC>@??A>>7<AA;;;;,;066<8;..)---)-;;;7>CDACDDCB@;;;757A=CCC
@D8PAK:00018:00061
GTCCAAGCTTCTGGAGGGATGGTAAAATTACATTGTGACTTACGTTACCATTCACCTCTGCACGAATTCCTAG
+
DCC>CACDG@DCDACCC?ECH@CCDE;DADCCCACCCCDCADC;;6;;7;BACCDACCCCCCCCCAC@C@CCC
@D8PAK:00018:00062
GTCCAAGCTTCTGGAGGGATGGTAACTA
+
CDEACACED@=??<0<<6<.-)-6)---
@D8PAK:00018:00073
GTCCAAGCTTCTGGAGGGATGGTAATTTCACAATGTGATTTATGTCACCATTCACCTCTGCACGAATTCCTAG
+
CCCACACDDADDCACDG?DCDAAA7<<1<CCDBCCCCCCC?CCDA<;>7;?ACCCACCCCCCCCEAD@C@CC?
@D8PAK:00018:00074
GTCCAAGCTTCTGGAGGGATGGTAAGAGTCAATTGTGTCCTCGTGCACAATTCACCTCTGCACGAATTCCTAG
+
CCCADDDDFAECCACCC?EDCACCACCCDDCACACDDDDACCCCCB;>><;6;BB@CCCCDCCCDACADADCC
@D8PAK:00018:00087
GTCCAAGCTTCTGGAGGGATGGTAAGTCCAA
+
CCCACACDEADBB>;<<,6CC@6-)---)-)
@D8PAK:00018:00092
GTCCAAGCTTCTGGAGGGATGGTAATGCCTAATCGTGTGTTTAGTTACAATTCACCTCTGCACGAATTCCTAG
+
B?@>@ADDC@C?>=?CD?HCDADDACCEBDDACCCD>?@CC>CCCACCCADACCCACDCC>>;;46@6@=CCC
@D8PAK:00019:00063
GTCCAAGCTTCTGGAGGGATGGTAAGCTAATTGTGCTTTAGTTTACTATATTCACCTCTGCACGAATTCCTAG
+
CCCACACCCADDCACCC=DDDACC@CCCCAC@CDDDDD@C@???@GCCDCCACDDACCCCCCCCDACACACDC
@D8PAK:00019:00071
GTCCAAGCTTCTGGAGGGATGGTAACTAGATATAGTATATATT
+
6660;7;DCADBC?;<<,6AB:6<766BB6666666------)
@D8PAK:00019:00077
GTCCAAGCTTCTGGAGGGATGGTAAAACAAACTGTGATACACGTCACAATTCACCTCTGCACGAATTCCTAG
+
CCDADACCH?@@CADCD@DDC?CCDG8CCD>CDEFC@@@CCECD???CACACCCACCCCCCCCC@CACAC>>
@D8PAK:00019:00078
GTCCAAGCTTCTGGAGGGATGTAAGTACAG
+
CCCACACDCADCC@CCC@D.---)------
@D8PAK:00019:00079
GTCCAAGCTTCTGGAGGGATGAGATGGCTTAATAGTGACTATCATCACAATTCACCTCTGCACGAATTCCTAG
+
=6;:=6@DC06<;7;<<1<;<<666606<7;ACCCCCCCCB;;;;;;;A<C6;;;6;;BCCCC??=>=@6:00
@D8PAK:00019:00087
GTCCAAGCTTCTGGAGGGGTGGTAACCTAATATTGTGACTAGTATCACTATTCACCTCTGCACGAATTCCTAG
+
DDCADACCCADCDACCCC;DCADCACACCACCDADCCCCCCCCCCCCCCDD@@@CACCC@@@CCC@C@CACCC
@D8PAK:00019:00088
GTCCAAGCTTCTGGAGGGATGGTAAGCGTACTTGTT
+
CCDADACDCAEDC@CCC?CBB:<<066666--)--)
@D8PAK:00019:00091
GTCCAAGCTTCTGGAGGGATGGTAAGTCTCAAATGTGATTTGTCTTACTATTCACCTCTGCACGAATTCCTAG
+
CCC@CACDCACDD;>>G>CCDADDA@?;;;>;;>BAA;;;1;@;;6>DABC@@??A?@@CC6;>>;>ADACCC
@D8PAK:00019:00097
GTCCAAGCTTCTGGAGGGATGGTAATTGAAGTGT
+
CCCACACDDADCC=?@G?@>:3.-+/)--356--
@D8PAK:00020:00062
GTCCAAGCTTCTGGAGGGATGGTAACTACCAATTGTGATTAGTATCACCATTCACCTCTGCACGAATTCCTAG
+
CCCACACCD>A@CACBC>??@@DDACC==6;7<7<<A<;7?CCBDC@@?@CACCCACCCCCCCCCACAC@BCC
@D8PAK:00020:00064
GTCCAAGCTTCTGGAGGGATGGTAAAACTCCATTGTGACTCCGGTCACGATTCACCTCTGCACGAATTCCTAG
+
D?606:6;606CC?;<<1<DCADDCD;CB@;>>@AACECCCACACCC?@??ACCDACCCCCCCCCBDADAC??
@D8PAK:00020:00073
GTCCAAGCTTCTGGAGGGATGGTAATCCATTTGTATGTTGGGTCACAATTCACCTCTGCACGAATTACTAG
+
CCDACACDD@CCCACDC?DCCACBACCACCC?CCDCDD>??=@CCCC@C@CCCACCCCCCCBCACACCCCC
@D8PAK:00021:00053
GTCCAAGCTTCTGGAGGGATGGTAACATAAAATCGTGATCGAGGTCACAATTCACCTCTGCACGAATTCCTAG
+
CCC>@?@>CADCCACCD@@A@ADDACCDDDD;CCCDEDDCCDCACCCCCADACCC@CDCCDDCCDACACACDC
@D8PAK:00021:00097
GTCCAAGCTTCGGAGGGATGGTAAGCATAAATTGTGCTGTAAACTACAATTCACCTCTGCACGAATTCCTAG
+
CDDADACBB@=???DD@DCDACDACCD>>?=@ACCD@??CCC?CCCCCACACCCACCCCCCDCCACACADDE
@D8PAK:00021:00098
GTCCAAGCTTCTGGAGGGGATGGTAAGACACATTGTAATCGGCGTCACAGATTCACCTCTGCACGAATTCCTAG
+
CCCACADCDA@@@@@@HG;DCC@DD@CCCDCCC@CCCACCDACCC>??CCCC@CCDACCBCCDCCC@CACADCC
@D8PAK:00022:00068
GTCCAAGCTTCTGGAGGGATGGTAACCCGAAATAGTAACCCAGATCACAATTCACCTCTGCACGAATTCCTAG
+
CCDAEAEEHADCCACCD@@A@A<<6;;1;BC:BAAAA7<<1<CCDCCCCBDACCC???CCCDDCC>???CCCC
@D8PAK:00022:00071
GTCCAAGCTTCTGGAGGGATGGTAATCCGCATAGTT
+
;66:=ACCDAD@A>@BD?DA?0-6)--)-----660
@D8PAK:00022:00079
GTCCAAGCTTCTGGAGGGATCGTAAGATTTATTTGTGATCTAGCACACTATTCACCTTGCACGAATTCCTAG
+
CCCADACCC>A@CADCD?DCDCDCADDCC>??><?CCCCCC@??CCDCDCCACCC>?>?CCCCDAD@CADDD
@D8PAK:00022:00084
GTCCAAGCTTCTGGAGGGATGGTAACTCGGCAAATGTCATCTAGTGCACATTCACCTCTGCACGAATTCCTAG
+
CCDAC@CCDAICCACDD?EDDACD@CCDDACCC?CCCCCCCCCCCCCCCCCACCDADCCDCCCCCAC@CADCC
@D8PAK:00022:00087
GTCCAAGCTTCTGGAGGGATGGTAATCTACCACTGTGATTTGGATTACGATTCACCTCTGCACGAATTCCTAG
+
CCCBD@CCDADDCACDD?DCDACCACFDCCACCDCCB;;;1;7;C?CFDCCACCDACCCDCCCCCAC@C@CDD
@D8PAK:00022:00089
GTCCAAGCTTCTGGAGGGATGGTAACTTATCTATGTGTTCTGCATTACAATTCACCTCTGCACGAATTCCTAG
+
DCDABACDD@DDDACCC>DCCA@?@@B<;>CCCCCCDC@@@CCCB<>;@=@@CCCACCCC?@@CC>@>?BCC?
@D8PAK:00022:00091
GTCCAAGCTTCTGGAGGGATGGTAATT
+
DCCACADCD@A<;7;<<,-563--)--
@D8PAK:00022:00095
GTCCAAGCTTCTGGAGGGATGGTAACGTCAAAATGTAATGC
+
01.3;+0--)---+;<6,66<06DA;;/000/%/--60666
@D8PAK:00022:00097
GTCCAAGCTTCTGGAGGGATGGTAATACGCAATTGTGACCTACTTAACAATTCACCTCTGCACGAATTCCTAG
+
CCCADACCD>@@CACCH@ICDACCACCCCCDAD;??CCCACCDDACACCACADCCACCCCCCCCD@CAC@CCC
@D8PAK:00023:00051
GTCCAAGCTTCTGGAGGGATGGTAAA
+
=;;0606CD@D<;7;<61--.3.///
@D8PAK:00023:00061
GTCCAAGCTTCTGGAGGGATGGTAAATGGTAACTGTAAC
+
5CC0;7;6606<C?;<<1<6<0-<66--)--)--6;<*/
@D8PAK:00023:00068
GTCCAAGCTTCTGGAGGGGATGGTAACACCTCATTGTGAGCTAAATCACTATTCACCTCTGCACGAATTCCTAG
+
CCCACACEEAD@?6;<<<8@CCADDBCCCACCCEACDCCBC;6;1;@@ACDC?@>CACECCCCCCC@C@C@CEC
@D8PAK:00023:00078
GTCCAAGCTTCTGGAGGGATGGTAAAGAAGAATGTGTTCATTATTACAATTCACCTCTGCACGAATTCCTAG
+
DCC@DACDDAEDC@CCH@DDB@CDF@DCACCACCCCCA???@?>;?BB@CADCCADDCCCCCCCACACADAA
@D8PAK:00024:00051
GTCCAAGCTTCTGGAGGGATGGTAATTCTACATTGTAGTCTATCCCACAATTCACCTCTGCACGAATTCCTAG
+
CDCACBCECADCC?>@H@E@@>?D@CADCCCCD@CCCCCCCCCCC>CCCACACBC@CCDCCCCCC@B@C@CCC
@D8PAK:00024:00054
GTCCAAGCTTCTGGAGGGATGGTAAAGTGCGAATGTAAACCACATCACGATTCACCTCTGCACGAATTCCTAG
+
>?C>@@@DD@CCCACEG?DCC@???<@DCCCCACCBCC?C=?ACCACCCCCADCC@CCCCCDCCCADBCACCC
@D8PAK:00024:00063
GTCCAAGCTTCTGGAGGGGTGGTAAGTGCCAATTGTAGCTCATATTACAATTCACCTCTGCACGAATTCCTAG
+
CCCACADDCACBC@CCDE9CCACCACC?@?@ACA???CDFDDC?>>?CEAD@CDDABABCCCDCCADACACCC
@D8PAK:00024:00079
GTCCAAGCTTCTGGAGGGATGGTAAGGCGCGATAGTGATCCTAATTACAATTCACCTCTGCACGAATTCCTAG
+
1003;8/--)--5*.<A9<6606<7;7<;A;;;>;BBC;;7550/*-/<+0+-5580/>DCCCCC@B:;4:;;
@D8PAK:00024:00083
GTCCAAACTTCTGGAGGGATGGTAAGCTGCAACAGTGATCTAGGTTACTATTCACCTCTGCACGAATTCCTAG
+
CCC>CE?CC:??CACCD?BBB@CCABBBCCC@CCCCDDCCCCDADACCCCCACCCACCC>?>CCCACACACCC
@D8PAK:00024:00088
GTCCAAGCTTCTGGAGGATGGTAAATCTAGAACTGTGAATTTATTCACAATTCACCTCTGCACGAATTCCTAG
+
CCC@CADCC<A@DACDACCCACCD?DCDDCCACCCCCC@DC?CC@CCCCAEACAB@CCCCCCAAC@C;A@CDC
@D8PAK:00024:00090
GTCCAAGCTTCTGGAGGGATGGTAAGCGCATACTGTGACATTACTCACAATTCACCTCTGCACGAATTCCTAG
+
ECCACAECG<?<;7;<C>EDCA@@@@CB>@@@@CCC@CA;>;>;;AB??>@ACDD@CCCC?>;;;7;=@@BCC
@D8PAK:00024:00094
GTCCAAGCTTCTGGAGGGATGGTAAGGCGTAAATTGTGTCTCCGAATCACATATCACCTCTGCACGAATTCCTAG
+
CBC@CADDC@DCCACDD<CCDADD7;7<;;6C,6:=CCB;550550554-------5357C>??CCCACADACCC
@D8PAK:00024:00096
GTCCAAGCTTCTGGAGGGATGGTAATCCCACATTGTGTACTACATCACCATTCACCTCTGCACGAATTCCTAG
+
CCCAC@CCCADCB@BDD>DCCABB?<<<1;C=B@CDDCCCCCCCCC??>??ACDD@DDCCCCCCCADADACCE
@D8PAK:00025:00064
GTCCAAGCTTCTGGAGGGATGGTAAGAACCCTTTGTGATCCAGAACACTATTCACCTCTGCACGAATTCCTAG
+
CCCACACDFADCC@CCC?CCCADDABB@BE@DD?CDDBCCACCCACCDCCCACCCACCCDCCDDD?@?@ACCC
@D8PAK:00025:00076
GTCCAAGCTTCTGGAGGGATGGTAAGTGTAATCTGGCTCACAATTTTGAATTCACCTCTGCACGAATTCCTAG
+
CDD@CACDD>?@EACCD?DCD@DCDCCC??>>?>@BDCDFDD???>8>B@CACCD@CCDDCCCCCADACACCC
@D8PAK:00025:00078
GTCCAAGCTTCTGGAGGGATGGTAAATCCAGATGGTAACTGATGACACAATTCACCTCTGCACGAA
+
@CC>><6CD0=?>>@@E@D;<0666,--)-----)--)--65?556=55?B05556555------)
@D8PAK:00025:00085
GTCCAAGCTTCTGGAGGGATGGTAATGGTAAAACGTAGCGCGTATTACAATTCACCTCTGCACGAATTCCTAG
+
CCDAEA@>@>@@EACCC@F>><<67<;7;;;;/6BB6=@DCDCCCACCCAD<>>CADDCCCDDCDADACACCC
@D8PAK:00025:00090
GTCCAAGCTTCTGGAGGGATGGTAATCTCTTAATGTAACCTCTGTTACAATTCACCTCTGCACGAATTCCTAG
+
DECACACDD@C@?=?DD@DEC@>?06<B;;7;?@@CCAC@;;;;;6;CC>C?@@DACCCCBBC;;7;7;7;;A
@D8PAK:00026:00069
GTCCAAGCTTCTGGAGGGATGGTACTAACCTA
+
CCC>?7>CC:?@HACCD?E<<30/---)-)--
@D8PAK:00026:00071
GTCCAAGCTTCTGGAGGGATGGTAATTCAACATTGTGACTCTGGACACTATTCACCTCTGCACGAATTCCT
+
DCCACACCD@CCCACCD>DCDACCADACC@CCCABCBCCCCCC@CCBBBCCACCCACCCCCBCCC@DBD@C
@D8PAK:00026:00076
GTCCAAGCTTCTGGAGGGATGGTAATTTACAAAAGTGATATAGGTTACCATTCACCTCTGCACGAATTCCTAG
+
CCCACACCCADDCACCC>DFDA667<<1;<;;6/6CCCCCCC@=@@;;7;B?BDDACCGDCCCCEAC?@?@DD
@D8PAK:00026:00077
GTCCAAGCTTCTGGAGGGATGGTAATCCACCAATTGTGATCATCACTACACTCACCTCTGCACGAATTCCTAG
+
DCDACACEDAECCACCD?ECCA@@?@CABCAC??>?CCCCCCCDCCDCCBBCCCC@CBDCCCACDAC@C@DCC
@D8PAK:00026:00079
GTCCAAGCTTCTGGAGGGATGGTAACTCTTCATTGTAATCTCGCTCACCATTCACCTCTGCACGAATTCCTAG
+
@@@ADADCCAECCADDC?DAA66<0;@BD@C??>?CC@CCCCCC@@@@<;;?BAA7?>CCCCDCC@C@CACCC
@D8PAK:00026:00091
GTCCAAGCTTCTGGAGGGATGGTAATCTAAGAATGTAATCTTCCTTCCAATTCACCTCTGCACGAATTCCTAG
+
CCC@D?CCD@CCCADDD?DCC@@@@@CCDBEC@CCCCAABCACAC?>>?ACACCCACCCCCCCCCACAC@CCC
@D8PAK:00027:00054
GTCCAAGCTTCTGGAGGGATGGTAACAGGTCACTGTGACTCTGCTTACTATTCACCTCTGCACGAATTCCTAG
+
CCCACACCDAC@@?@CE?ECCAEDACDCACCCCCDDBBCBBBDCC@CCDCDACCCACDCCCDB@@@C@C@CCC
@D8PAK:00027:00056
GTCCAAGCTTCTGGAGGGATGGCAAGGTCCGCCA
+
BBEACACCC@C@@@.@E;>>;)--)-)--)--)-
@D8PAK:00027:00061
GTCCAAGCTTCTGGAGGGATGGTAAATTAATATTGTGACCGAAGTTACAATTCACCTCTGCACGAATTCCTAG
+
ACC>@@>CCADCCACCD>DEDADCD1<7;6;6;06=;;;7;;7;CCFDCACACCDAECDE@?>BBADACA@??
@D8PAK:00027:00062
GTCCAAGCTTCTGGAGGGATGGTAACACTTTGTAACGGAGATTACATTCATTCACCTCTGCACGAATTCCTAG
+
EDDACACBA6=<;6;<C;DDCACDBCCCCC:B;;6<<0<<<A0>@CDADCC@CCC7>;;;;5=>CACACACCC
@D8PAK:00027:00064
GTCCAAGCTTCTGGAGGGATGGTAACCTCAAATAGTAGTGGTAGTCACAATTCACCTCTGCACGAATTCCTAG
+
CCC@CACDF>A@CA>>?<?AA;>@=@ACCDD=CBCCCDCCACCCCCCCCACACCC@CCCCCCC?@?@ACACCC
@D8PAK:00027:00073
GTCCAAGCTTCTGGAGGGATGGTAAGAACAT
+
CCC@C@CCC@CCCADDC:==73.-)-6)---
@D8PAK:00027:00075
GTCCAAGCTTCTGGAGGGATGGTAAGTTAACAAGGT
+
CCB<?7>BC<@@CACCC?>;;3--)-6+0)--)-3/
@D8PAK:00028:00055
GTCCAAGCTTCTGGAGGGATGGTAATCTGCGAATGTGACTACGGCCACAATTCACCTCTGCACGAATTCCTAG
+
@;;:?<>CDADCCACCC=CDDACC@CDDDCBBACCCCDCBAAA@C@????C?CCCACCCCCCC@@<@7;6;CC
@D8PAK:00028:00056
GTCCAAGCTTCTGGAGGGATAGTGAAGTAGAATCGATG
+
CCCADACCD>@<C?6661<CD;;//)-----)----66
@D8PAK:00028:00063
GTCCAAGCTTCTGGAGGGATGGTAAGCTCAGATTGTGACCAT
+
CDC@C@CCDADCDA>>>;?B=6CF?>?C@B;6.+-----)--
@D8PAK:00028:00066
GTCCAAGCTTCTGGAGGGATGGTAAATGTGG
+
CDCADACCDAECCACDD@>;;3.--)----)
@D8PAK:00028:00093
GTCCAAGCTTCTGGAGGGATGGTAACTGTCGATTGTGACGTAGCTGACAATTCACCTCTGCACGAATTCCTAG
+
CCDADAD@@>@EDACCC>DCCACDBCCC@CCDCACCCCCCCDCCCCCCC@C@CDCACCCCC=?BCAC?C?CCC
@D8PAK:00029:00052
GTCCAAGCTTCTGGAGGGATGGTAATAACATTGTAAGATCGATTACGATATTCACCTCTGCGATACTTC
+
CCC>@?@DCAD@@@@DD?D@@>>DA???@A@?@DCBCC@??CCACDEC@>?ACCCACCC>0--66--)5
@D8PAK:00029:00065
GTCCAAGCTTCTGGAGGGATGGTAAAGTGGGATTGTGCCCGAACACACAATTCACCTCTGCACGAATTCCTAG
+
CDCACACEEACCCACDC?DCD@CDD@C??>;>C@CCDDD>CCADCCDBB?B?BCC@CCBCCCCCC@C?B?BCC
@D8PAK:00029:00074
GTCCAAGCTTCTGGAGGGATGAGATGGTAACTATGAATTGTGTATGGACTTACAATTCACCTCTGCACGAATTCCTAG
+
CCC>>6?>?:@DEADCD@CCCD@@@DADDACCCCDDAC@C?@@>CD7<@A7<<G7;7>C@>CD???CFHGAD@?7?B?
@D8PAK:00029:00077
GTCCAAGCTTCTGGAGGGATTGTAACTCAATTGTGATAAACATCACTATTCACCTCTGCACGAATTCCTAG
+
CDEAC@CCG@DCCACCC=DCADHCACCCCACACBCC;>>;;AACCDDCCACDCADC@@@CCCCACACACD@
@D8PAK:00029:00080
GTCCAAGCTTCTGGCGAGGATGAGATGGCTCAGTGTAATCTATCTCACTATTCACCTCTGCACGAATTCCTAG
+
ECCAC@B;0)-0<*----)--//;6>B@CCBB;;;;@>CCCDCC??@CCCCADCDACCC???<CC7;7<7<<<
@D8PAK:00029:00083
GTCCAAGCTTCTGGAGGGATGGTAACATTAAAACGTGATGTTGGTCACTATTCACCTCTGCACGAATTCCTAG
+
??CAC@CCC>@?CA?>?<<BB:<?0;@A7;;;/;666;;;;7;@;;@A@@EAH??<;A<<?@@@DBCBDAEDC
@D8PAK:00029:00086
GTCCAAGCTTCTGGAGGGATGGTAACCCCAATTTGTAAGACAACGCACAATTCACCTCTGCACGAATTCCTAG
+
CCD@CACEDADDCACDD?DCDACB7;6;/;=@C1??C@CCDDACCCCCCACACCC@CCC??@CCCACACADCC
@D8PAK:00029:00087
GTCCAAGCTTCTGGAGGGATGGTAATCCTATACACTCCAGTGTTGCCGGAATTCACCTCTGCACGAATTCCTAG
+
@=D@CACDD<@@CACCC>CEDADFACCACCCCCCC????ECC=8:8).+0)-35576CCCDCCCCCAC?CACCC
@D8PAK:00029:00089
GTCCAAGCTTCTGGAGGGATGGTAAACCGGAAGCGTAACCTACGTCACAATTCACCTCTGCACGAATTCCTAG
+
CCCADACCD@DA@@@CD@IHEA>==1;=@?B@BBACC@C@CCCDDCCCCAC@CCCACDCDCCCCCACACACCC
@D8PAK:00029:00093
GTCCAAGCTTCTGGAGGGATGGTAAACGCATAGTG
+
=>C>C???6:=CBACCC@DDDACCA10--------
@D8PAK:00029:00097
GTCCAAGCTTCTGGAGGGATGGTAACCCAAAAATGTGACCATAGCCACAATTCACCTCTGCACGAATTCCTAG
+
CCDACACCDADDDBDDD@ECD;BB7;;1;;;;.;BABCCACCC?@??CDACACDDACCCCDDCCC@CACACCC
@D8PAK:00030:00051
GTCCAAGCTTCTGGAGGGATGGTAATGCCGCATAGTGGCGCAGGTTACAATTCACCTCTGCACGAATTCCTAG
+
B;;0=<>CDADDCACCD?CCC?CDBCCCACCCCCCCC=??DCCAFACBC@CACCCACCCCCCCCC@CADACCC
@D8PAK:00030:00059
GTCCAAGCTTCTGGAGGGATGGTAAGGACAGTA
+
@@D?@@@DDADCCACCC@DC73;;).)------
@D8PAK:00030:00064
GTCCAAGCTTCTGGAGGGATGGTAATCACATAATAGTAGTCAT
+
@@D???@CFADCCACCC@ECDACCACCCC66606B6-------
@D8PAK:00030:00087
GTCCAAGCTTCTGGAGGGATGATAAGTGGTTATTGTGGTCTTCGTTACAATTCACCTCTGCACGAATTCCTAG
+
CCC@CAHDD@DDCACCC@C?@@CCACCC@C?@?ADCCACCC@C??;>CD@C@CCCACCBBBCCCCACACACDD
@D8PAK:00030:00088
GTCCAAGCTTCTGGAGGGATGGTAACGTTTTAGTGATTC
+
CCDACB@>AADCCADCB;B><06B7/----%---6-;76
@D8PAK:00030:00095
GTCCAAGCTTCTGGAGGGATGGTAAGACTTA
+
DCEACACCD@DCCACCD?>663.-)----3-
@D8PAK:00030:00099
GTCCAAGCTTCTGGAGGGATGGTAATCCTAAATTGTGTGTCGC
+
BCC@DACCC;CCCACDC>CDDACD?<<;<<<1606C6------
@D8PAK:00031:00070
GTCCCAAGCTTCTGGAGGGATGAGATGTAT
+
B;;6,606ADAIDCAC>;6:/.--------
@D8PAK:00031:00072
GTCCAAGCTTCTGGAGGGATGGTAACGAATTGTAGCCTTTATTACTATTATTCACCTCTGCACGAATTCCTAG
+
BBCAD@BCCADDC@CCD@DDDADB7//.)-)-----)66,660666666=CA@@?>@@FECCCCCACACACCC
@D8PAK:00031:00073
GTCCAAGCTTCTGGAGGGATCGTAACGTGCTGAATGTGAGAGCGATTACATTCACCTCTGCACGAATTCCTAG
+
CCC>@@@CDAECCACDC?DCCDDDACCCCEC>>>?DDDCCCCCCCCACDCC@CCCACDCCDCCCCACACACDC
@D8PAK:00031:00081
GTCCAAGCTTCTGGAGGGATGATAAGCCTAGACTCG
+
>;;6A>;;66<<;6666,666666066>@6------
@D8PAK:00031:00085
GTCCAAGCTTCTGGAGGGATGGTAATCCGTAACTGTAACTTTGGTCACAATTCACCTCTGCACGAATTCCTAG
+
CCEAC?@@DACCC@CCC?CCDA<><<<7;DCAECDCCA?>=;>@BCCCCAC@CDD@BBBCCCCCCACACACCD
@D8PAK:00032:00082
GTCCAAGCTTCTGGAGGGATGGTAATCCATATAG
+
@@FAC@@?DA?@AACCC=A=C0--)--)-----6
@D8PAK:00032:00088
GTCCAAGCTTCTGGAGGGATGGTAATCTAGCTCACATTTTGTCAAACAATTCACCTCTGCACGAATTCCTAG
+
CCCACACCD@DCDACCD?DCDADCACB<;;;;;?CCCDC;CCCCE?CC>>7;>>;??ECDDCCD@C@CACCC
@D8PAK:00033:00061
GTCCAAGCTTCTGGAGGGATGGTAACCGT
+
CCCACACCCAFCC?;<<,-663--)-)--
@D8PAK:00033:00063
GTCCAAGCTTCTGGAGGGATGGTAACATATGATTGTGTTCCTGGTCACTATTCACCTCTGCACGAATTCCTAG
+
CDDACACCD>=<B@66?=?BCACC@CCCCCCCC>@@CCACACC@CC???CC@C@?>?DC@?>DDEACACACCC
@D8PAK:00033:00069
GTCCAAGCTTCTGGAGGGATGGTAATCTCGGATTGTAACAAGGCTCACTATTCACCTCTGCACGAATTCCTAG
+
CCD?>?@CCACCC@CEG>D@>>@FADDCCCACC@B=CADDAC@CCDCCCCCACCCACCDCCC?@?ACACAC??
@D8PAK:00033:00074
GTCCAAGCTTCTGGGGGATGGTAACAACAATGTGACCTGTGTTACTATATTCACCTCTGCACGAATTCCTAG
+
CCE>>@@CC:C<;6;;.;DDACDACCACD@CCBCAC?BCCCCABBBBCCC@CCDADCCCCCCCCADAD@CCD
@D8PAK:00033:00090
GTCCAAGCTTCTGGAGGGATGATAAGATGTCTAATGTAACGT
+
CCC@C@>?DADDCACCD?DCCCDD@;;6-----)----)---
@D8PAK:00033:00094
GTCCAAGCTTCTGGAGGGATGTAATAGATAATGTGATCATTGACACATTTCACCTCTGCACGAATTCCTAG
+
DCC@@?@CD?@@FACCD?FCD@@@@DDDCCABBBCCCCCC=ABCCDCCC>CCDACCCCCCCAA;A@C@BBB
@D8PAK:00034:00065
GTCCAAGCTTCTGGGGGATGGTAACCCTTAATAGTGCTCTATGCTACAATTCACCTCTGCACGAATTCCTAG
+
6;C0;766606<;;;;.;BC?<<7;C1;6>7;ACCCCCCCCCCCC>@@AC@A>??@??BC@@@DADAC@@@C
@D8PAK:00034:00066
GTCCAAGCTTCTGGAGGGATGGTAAGCTATAATTGTAACTCAGGGTACATTCACCTCTGCACGAATTCCTAG
+
;;;0;7;6<;CCC?@@D>DDCACDCCCCC>>6;>A<<7<AA;;;1;CBBB@A;;7;;;;;;@CC;;;;>>>>
@D8PAK:00034:00070
GTCCAAGCTTCTGGAGGGAGGGTAAGTCGAGTTTGTGCTCGTGGTTACAATTCACCTCTGCACGAATTCCTAG
+
@@FACACEC:>??;?DD?HED?DEBCC@@@?DH>CBA@//-//)-)--63667CCADCCCCCC@><==B=CCC
@D8PAK:00034:00078
GTCCAAGCTTCTGGAGGGATGATAATATCAAATCGTGTTATACGTTACAATTCACCTCTGCACGAATTCCTAG
+
CCCAC@CCE@DCDA=66;<BCD@@@@HECCC>CCDCCC@CCC<AAACCDAC@C>?>?CCCCCCCCACACACCC
@D8PAK:00034:00079
GTCCAAGCTTCTGGAGGGATGGTAGCC
+
CCCACADDFADFCA776/6-/)----)
@D8PAK:00034:00088
GTCCAAGCTTCTGGAGGGATGAGATGGGGAGAATGTGGC
+
CCC@C=>=C@C?@@@DC;C?66666;66,6=@;CCCC??
@D8PAK:00034:00090
GTCCAAGCTTCTGGAGGGATGAGATGGACAA
+
DDCAC@CCDAFDCACCA9A;66----)--/)
@D8PAK:00035:00052
GTCCAAGCTTCTGGAGGGATGGTAACTCCCGATTGTGATGTACAGAACAATTCACCTCTGCACGAATTCCTAG
+
C660;06;C:B?>=?DD?HCDADEACCEE>@@C??>DCCCCCC@>>;>>@CACDDACCCCCCC>=<>ACADCC
@D8PAK:00035:00057
GTCCAAGCTTCTGGAGGGATGGTAAGCCACATATTGTGATGGCATCTTACAATTCACCTCTGCACGAATTCCTAG
+
CCC>>>>CB:C?@?@DG>CBDACC06<06666660-/.---)--66606666<7<AA>BCCC@@@CCACACBC@?
@D8PAK:00035:00060
GTCCAAGCTTCTGGAGGGATGGTAATACCCAATTGTAATTTGGTGCACTATTCACCTCTGCACGAATTCCTAG
+
CDC@CACDDADDCAEDC@DCCACCACCCB=B<;=@CCACD?CACCCBBCCCADCC@CCCCCCCBB@CADAD@@
@D8PAK:00035:00085
GTCCAAGCTTCTGGAGGGATGGTAATACAG
+
66=6=0==CACCCA;<6,66606=0-----
@D8PAK:00035:00089
GTCCAAGCTTCTGGAGGGATGGTAACCCTTATATGATGATCTCTACACAATTCACCTCTGCACGAATTCCTAG
+
CCDACACCC@DCCADCC?DCC@CC666,6@C65--------66CDCCDCACACCCADDD?>>CCCADAC@CCC
@D8PAK:00035:00090
GTCCAAGCTTCTGGAGGGATGGTAACCACTAATCGTAATTCGTGACACAATTCACCTCTGCACGAATTCCTAG
+
CDCACACCDAFCDACCC=CACAGG=>@@DDC@CGDDDACACBBDCCCCCADADCDADDDCDDCCCACACADCC
@D8PAK:00035:00093
GTCCAAGCTTCTGGAGGGATGGTAAGAGCGAGTTGTTGTCTACGTCACTATTCACCTCTGCACGAATTCCTAG
+
@@DADACCC>A@DD@??=@DFADD>CCCCDCCFACC>BCCCDDCDCCCCCC@CCCACCCCCCCCCACACAC@@
@D8PAK:00036:00054
GTCCAAGCTTCTGGAGGGATGGTAATCCGCCAATTGTAAGATGTTTCACATTCACCTCTGCACGAATTCCTAG
+
CCCAD@BCC@DCCADDD?CCCACDBCC?CDACACAC@?<>B@@BC=?>?CC@CCC@CCCCCDCCC@CACACCC
@D8PAK:00036:00062
GTCCAAGCTTCTGGAGGAGATGATAA
+
CBD@CACCG@DCC@--*/------63
@D8PAK:00036:00066
GTCCAAGCTTCTGGAGGGATGGTAAGTCGTCT
+
CCC<@<;AA6CCA>AAA9AA=6/.)//-----
@D8PAK:00036:00083
GTCCAAGCTTCTGGAGGGATGGTAATTAATCATTGTAATCCGAGTCACTATTCACCTCTGCACGAATTCCTAG
+
CCDAFAECCAECCACCD?DDDADF?>?@BCCCCACCCACC?CCCCDBCBCC@DCCACCCCCCDCCACABABCC
@D8PAK:00037:00061
GTCCAAGCTTCTGGAGGGATGGTAAAAGAATGTATTGCACATTACAATGATTCACCTCTGCACGAATTCCTAG
+
CCD>??@DDADDCACCC>DCEACCDD;>>>@CCCDADCCCCCACCC@CCCDACCC@CCCCCCCBC@CACACCC
@D8PAK:00037:00077
GTCCAAGCTTCTGGAGGGATGGTAAGATCCCATTGTGTGCCGCATTACTATTCACCTCTGCACGAATTCCTAG
+
CCD@C@CCDADDCACCC:CCDADCACBCDD?DC???CCCCACCCCACCCCC@CCDACCCCBCCCC@CACACDC
@D8PAK:00037:00081
GTCCAAGCTTCTGGAGGGGTGATAATTTCCGATTGTGAGAGCGGTTACTATTCACCTCTGCACGAATTCCTAG
+
CCCAC@@AFADDCACCGE;CCDCCBCC?CACCDACCCC>??CCACACDCCCACCCACCCCDCCCCACACACCC
@D8PAK:00037:00091
GTCCAAGCTTCTGGAGGGATGGTAAGATTGTATTGTGGCTTTGATCACAATTCACCTCTGCACGAATTCCTAG
+
CCC@CADCC@CCCACDE@DCCADDACDC?@@CCACCC@CDD?CDCCCCCACACCEACCDDDCCCC@CADADBB
@D8PAK:00037:00097
GTCCAAGCTTCTGGAGGGATGGTAATGCACGTCACCAATCTCCAAAATGATTCACCTCTGCACGAATTCCTAG
+
DCCADACDDA@??<?CC?ECCACCADCCDFDCCCC??>@CCCACDE;CCCC@CCCACCCCCCCCCCEAC@CDC
@D8PAK:00038:00056
GTCCAAGCTTCTGGAGGGATGTAATACAGTAGT
+
CCC@DADCDADDCA=E>;D----)---------
@D8PAK:00038:00057
GTCCAAGCTTCTGGAGGGATGGTAAGCGCTAACTGTAATCCATCTCACTATTCACCTCTGCACGAATTCCTAG
+
;;B:@=@CEADDCADDC@CCC@DFACCCCCCACCCCC@CD@CCBBCCCCCD@CCC@CCCDDCCAC?CAC?B@@
@D8PAK:00038:00061
GTCCAAGCTTCTGGAGGGATGGTAAATGTAATAATAATTACATTCGCAAATTGCAGC
+
CCD@@@@FFADCDACDD?ECC@<<<,666606=766060666606655B,50----5
@D8PAK:00038:00067
GTCCAAGCTTCTGGAGGGATGGTAACATACTATTGTGATGTGGACTACACTAACTTCATCCGTCCACTGGAACTTCCTAAGCATCGAAATTCCCCGATAGTAGTCCCCAACCTGAACGATGGACCCAGGCTTAGGA
+
@@D>>@@CDADCCACCC>C><066)--------)---6A66606666C@6--)--)----)--505454.4.44.4;4;.44444222*23999/9222998:;CCC8C52.222.2229C3222*22.2A393)1
@D8PAK:00038:00072
GTCCAAGCTTCTGGAGGGATGGTAACTGGCGATTGTGAGCTATCTTACGATTCACCTCTGCACGAATTCCTAG
+
CBC<><=>CAFCCACDD?DCC@CCA??@ACCCBADCCBCCCCC>?>?CC@@?B?><?CCCCCC??>@ACACCC
@D8PAK:00038:00079
GTCCAAGCTTCTGGAGGGATGGTAAACAAAGAAAGTGAGCTAGATGACAATTCACCTCTGCACGAATTCCTAG
+
CCD@CACCE>@@CACDC?DCC?DEG?6;61;;;1;DDDCCCCACCCCCC>B@CCC@CCC@@CBCCACACACCC
@D8PAK:00038:00080
GTCCAAGCTTCTGGAGGGATGGTAAGACCTAA
+
BCDBD@?@DADBB?;<<166<06606660---
@D8PAK:00038:00081
GTCCAAGCTTCTGGAGGGATGGTAAGTAGACATTGTAACCTCACTCACAATTCACCTCTGCACGAATTCCTAG
+
C;;0=066B:6660666,66606A@C66666660>CCAC>@?@CCCCCDAD@CCDAC<.---6666=6=AED>
@D8PAK:00038:00096
GTCCAAGCTTCTGGAGGGATGGTAAGTCTTAATTGTAGCCATGGTTACATTCACCTCTGCACGAATTCCTAG
+
DCC@DACCC>@@DA>>?>@CCADCACCCC@CACACCDCC@CCCAC@CCDCACCCACCCCCCCCD@C@CACCC
@D8PAK:00039:00051
GTCCAAGCTTCTGGGGGATGGTAATATGCGAATGTGATCCGGGTTACTATTCACCTCTGCACGAATTCCTAG
+
CCDACADDCAECCCCD7DEEACDACCCCCCC@???CCCEACC>DACCCCDADCCACCDDCDDCDACADACCD
@D8PAK:00039:00056
GTCCAAGCTTCTGGAGGGATGGTAATCGGCCAATGTGAGACATCTCACAATTCACCTCTGCACGAATTCCTAG
+
;660;66;A6CDDACFE=C?<06=>A<?=?>B@??@CCDCDDCDCCDCCAC>?@CA???CCCCCC??>?ACCC
@D8PAK:00039:00064
GTCCAAGCTTCTGGAGGGATGGTAACCTCCAATTGTAGTACTAAATACAATTCACCTTGACGAATTCCTAG
+
;;C0;76AC:?@CABAB=CCC@CDACACC@CADADDCCCCCCCC=CCCCACACCC?@<;@B;;=A@CAD@@
@D8PAK:00039:00066
GTCCAAGCTTCTGGAGGGATGGTAAAGCAGTAGTG
+
CCC>=<>BC@DECDCCD?CCC@<..).--------
@D8PAK:00039:00068
GTCCAAGCTTCTGGAGGGATGGTAATCCAGGATTGTACATTACATTACAATTCACCTCTGCACGAATTCCTAG
+
DCDACACCDADDCACDC?DCCAEFACDACCACCACCCCCDACCCDACCC@C@CCC@CDCCCCC??<>ACACCC
@D8PAK:00039:00071
GTCCAAGCTTCTGGAGGGATGGTAAGTTCAGGAAAGTAACTTGCAGCACATTCACCTCTGCACGAATTCCTAG
+
C@?<>ACEC?@?B6;<<1<;<06DACC>AAA0;;,66C@BCAC??@CCCCDAC>>>?CCCCCCCCACBE>?=D
@D8PAK:00039:00082
GGTCCAAGCTTCTGGAGGGATGGTAAGGTCAAAAAGT
+
-)-635;>=D6@CC@??@;?CD:>1./+0-/./.%--
@D8PAK:00039:00092
GTCCAAGCTTCTGGAGGGATGGTAATCCACATTGTGACGAACTTCACTATTCACCTCTGCACGAATTCCTAG
+
>?DACACCC@DCCACDD>CCD@CDACC@CDCCACDCCCCCACCACCCCCC@CCCACCCCCCCAB?BAC<B??
@D8PAK:00039:00097
GTCCAAGCTTCTGGAGGGATGGTAATATTAATGGGTGACGTATACACAATTCACCTCTGCACAGTACTTCTAG
+
CCCACACCHADCC@CCD?DDDACCACCC:@:6--)--------666660505CDACCCC7;8.000..)---5
@D8PAK:00040:00052
GTCCAAGCTTCTGGAGGGATGGTAAACCAAGATTGTGACTTAAGATACCATTCACCTCTGCACGAATTCC
+
CCC>@@@DFADBD@CCC?CCC@CDG@D@D@CCCADCDCDDACADCCCDACCACCC@CCCCCCDCC@CACC
@D8PAK:00040:00055
GTCCAAGCTTCTGGAGGGATGGTAACAACACAATGTGCGTCGGCTTACAATTCACCTCTGCACGAATTCCTAG
+
;BB0;766<06BD>;<<,<6A66606C>666606==ACCCCC@@@ACCD@C@CCB?CC=>>C;;;@@>A;;>>
@D8PAK:00040:00063
GTCCAAGCTCTGGAGGGATGGTAAATGGCCACTGTAAGCTCCATTACAATTCACCTCTGCACGAATTCCTAG
+
-55353------)666,6==:ACC1<6060666666066@?6;>?55;04.4;;.49499@;>>:=@C@CCC
@D8PAK:00040:00070
GTCCAAGCTTCTGGAGGGATGGTAAAATGAT
+
C@@0>=>ACAGDDACDD>CB6)0/./%----
@D8PAK:00040:00082
GTCCAAGCTTCTGGAGGGATGAGATGGGAATGATTGTATATAGGCTTACATTCACCTCTGCACGAATCCTAG
+
CCCBEA@@@>@>C??>C:C?><AA;;>;?ABCCC>??;;C@;;7;;6;5550454.44445444;0;;.444
@D8PAK:00040:00096
GTCCAAGCTTCTGGAGGGATGATAAAAGCAGAATAGTGACTTATCATACAATTCACCTCTGACATCGAATTCCCTAG
+
DCC@CACCDADCCACCC=C>===CCC6;./--)--------8;-------)4?4;;6;;4444@::22.2.22*224
@D8PAK:00041:00055
GTCCAAGCTTCTGGAGGGATGGTAAAGAACATTAAT
+
CCC>@@@DDADCCACCD?D>@3<;;)--)---)/)-
@D8PAK:00041:00058
GTCCAAGCTTCTGGAGGGATGGTAATTGTATACTGGATCACAATCAGTAATTCACCTCTG
+
??C@CACHDADCCACCC?CCC?CC@CACDCCCCCDACCDCCCACCCBCCACACCCBDCDC
@D8PAK:00041:00060
GTCCAAGCTTCTGGAGGGGATGGTAAGACCACAGTGGTGACTGCACAGTTACAATTC
+
@BC:;<;BB:<<;7;<<</<;<0<<766C0666666066666655555C.44-35)-
@D8PAK:00041:00062
GTCCAAGCTTCTGGAGGGATGGTAATTCCACAATTGTATTCTAAGGTACATTCACCTCTGCACGAATTCCTAG
+
CCC>>>@CDAEDDACCC>DCDADCDCBCACCDACACCCCACCCACACCCCCACCCABBCCDDDCCACADADCC
@D8PAK:00041:00067
GTCCAAGCTTCTGGAGGGATGGTAATGCGCGATTGTAATCCGACACACAATTCACCTCTGCACGAATTCCTAG
+
?@C>>?@CCAECH>>AC>DDCADDACCCCCCCC>??CACCACCCCBACCAC>??CACDCCCCCCCAC@C@CCC
@D8PAK:00041:00071
GTCCAAGCTTCTGGAGGGATGTAACCCCACAATTGTAAGTCTGCTTACATTCACCTCTGCACGAATTCCTAG
+
CCCACACCDAFCCADCC?E@=<D7;;>/;CC7??@CCACCCCCCCACC??>?CCACCCCCCBBCADADADCC
@D8PAK:00041:00073
GTCCAAGCTTCTGGAGGGATGGTAAAGTTGGAATGTGAAGTGCGTCACAATTCACCTCTGCACGAATTCCTAG
+
CCCACACCD@DDDACCD>CDDADDD@@@?@ACACCCCCACDCCCCCCAA>A@@AA@CCCCDCCCC@C@C@CCC
@D8PAK:00041:00093
GTCCAAGCTTCTGGAGGGATGGTAAGCCC
+
CDCAC@@@D@CADA;<<,66<3//)---)
@D8PAK:00041:00096
GTCCAAGCTTCTGGAGGGATGGTAATCCCTAATTGTCG
+
6>=....ECAFDC?CCD?DCC@DDBB55)--)-)----
@D8PAK:00042:00051
GTCCAAGCTTCTGGAGGGATGGTAATACCA
+
CCCACACHF?@@C@??>>.76366)---)-
@D8PAK:00042:00052
GTCCAAGCTTCTGGAGGGATGGTAAACGCTCATTGTAAGCTCTATCACAATTCACCTCTGCACGAATTCCTAG
+
CCC>>>@CCADDCACCC@DECAECC?CDCCCCDBD??>@CCCCCCDCCCACABCCADCDDCCCCCACACACCC
@D8PAK:00042:00053
GTCCAAGCTTCTGGAGAGATGGTAATCGCGATGGTGATTGACGTTACAATTCACCTCTGCACGAATTCCTAG
+
DECACACEDAEIEA@<<666;066066--/.--)--66066666066C?BBC=B@6655=<66?<5?C0565
@D8PAK:00042:00065
GTCCAAGCTTCTGGAAGGATGAGATGGTAACGCCCATTACAATTCACCTCTGTACGAATTCCTAG
+
-6=>C066606660606066666CCC:@>@=666,666<<@=@7;;;0;@@@A;;4;6;6;.;CC
@D8PAK:00042:00074
GTCCAAGCTTCTGGAGGGATGAGATGGTAAAATGTGCTTGCCCTCACAATTCACCTCTGCACGAATTCCTAG
+
@@E>>?@DDAHECACDD@D=BCDDDCACCCC:CCCCCCADCC>CCECC@C>CCC?CCCCCCCBB@CADACCC
@D8PAK:00042:00087
GTCCAAGCTTCTGGAGGGATGGTAAATGTAGATTGTGCCTGCTATCACAATTCACCTCTGCACGAATTCCTAG
+
CCDAC@CCC:>?C@CCD??@>ADDE@DF@@?CC=;???>>>>>???CCC6><>>>@ACCC@@@DFACACADDC
@D8PAK:00043:00068
GTCCAAGCTTCGTGGAGGATGGTAACGTATAAATTGTAACGCCGATTACATTCACCTCTGCACGAATTCCTAG
+
>>=388;//)----)--)<?DACDACC><<<<1;@CCDACCCACCC@CCCCACCCACCCCCCCCCACADACCC
@D8PAK:00043:00069
GTCCAAGCTTCTGGAGGATGGTAACGTTGAATGGAACGTAACTCACAGATTCACCTCTGCACGAATTCCTAG
+
??DACABCDADCC@CC@CCCADCACCCADCACDACADCCCACDCCCCCCD@DCC@CCCDDCCCCACACACCC
@D8PAK:00043:00075
GTCCAAGCTTCTGGAGGGATGGTAAAAGTAATCTGTATTACAATTCATGATTCACCTCTGCACGAATTCCTAG
+
@?DACACDC?@<C?6<>1<DD<A@GD;CCC<?>>@CCCADCCAC?CCCDDC@CCCAC???CCCCCBCBCACCC
@D8PAK:00043:00078
GTCCAAGCTTCTGGAGGGATGATAAAGCATTAATTGTAACATCACTCACATTCACCTCTGCACGAATTCCTAG
+
CCC@B>A;<06CCACHE@F>?66;;+----)-)-)-.;7;;;6;5------)-996ACC??>;;;6>=>ACCD
@D8PAK:00043:00084
GTCCAAGCTTCTGGAGGGATGGTAAAAGCACATAGTAATCAACCTTACAATTCACCTCTGCACGAATTCCTAG
+
CCE??@?CDADDCACDD>DCC@<<?</;DCCCCCCCCACCC@CACACCCAC?9AAACCCCCCCDCADADACCC
@D8PAK:00043:00086
GTCCAAGCTTCTGGAGGGATGGTAAAGTACC
+
CCCACACFEADDFBCDC>A563---)----3
@D8PAK:00043:00091
GTCCAAGCTTCTGGAGGATGATGATATCGATATG
+
6;C0606AA0=?CA553------55-66------
@D8PAK:00043:00094
GTCCAAGCTTCTGGAGGGATGATAATAACAGACTGTAGTCCGGGTCACAATTCACCTCTGCACGAATTCCTAG
+
CCE@CACCCAEDDACCC?CDDCDDADCACDCCCCCCCCCC=>?;?CCCC?C@ACC<BCBCCCCBB<B?DADCC
@D8PAK:00043:00097
GTCCAAGCTTCTGGAGGGATGGTAACTTAGAAGTGTAATCCTTATCACTATTCACCTCTGCACGAATTCCTAG
+
CCD>@>@DDAHEHACCC>CEEADDBCCACCCACCCDD@CC@CACCDBBBCCACCCACCCCCCCCDAD@C@CCC
@D8PAK:00044:00054
GTCCAAGCTTCTGGAGGGATGGTAAGTA
+
CCCACACDDADAA>;<<,.663.-)---
@D8PAK:00044:00072
GTCCAAGCTTCTGGAGGGATGGTAACAGCAAACTGTGTGCCGCCTCACTATTCACCTCTGCACGAATTCCTAG
+
CDC@CADDDADCCACCC@CECACDACCCCDD<CCDCCCCC@CC@CCCCCDDAECC@CCCCCCCCCACACACEC
@D8PAK:00044:00077
GTCCAAGCTTCTGGAGGGATGGTAATGTCAGATG
+
@@DAD>@@HADDCACCC>DCD@--)---------
@D8PAK:00044:00079
GTCCAAGCTTCTGGAGGGATGGTAATGATGAATATG
+
CCC@C@CCD@DDDADDD>><63--)------)-666
@D8PAK:00044:00084
GTCCAAGCTTCTGGAGGGATGGTAATTATAGATAGTAACGTGCATCACAATTCACCTCTGCACGAATTCCTAG
+
CCCACACCDACCCACCC:CCDACC@C@CCCCCCCC??>?CCCCDDCCAA;CACCB?BDCCCDDCC@CACACDC
@D8PAK:00044:00086
GTCCAAGCTTCTGGAGGGATGATAATGTACAATGGTGCTCTAACTTACAATTCACCTCTGCACGAATTCCTAG
+
CCCAC@CCC@DCEA>>>1<;666<0;;;;;><?CADCCECCCACCACDCACACCCACCCCAAB>=9=@B@CCC
@D8PAK:00044:00087
GTCCAAGCTTCTGGAGGGATGGTAACAGGCAACCGTAATCCCTGTTACAATTCACCTCTGCACGAATTCCTAG
+
CCC>@?@CEADDCACCC?CCC@DDACCCACCACACDCA@?@>@DCBDDC:B@CDCACCBBBCDDD@C@CADDC
@D8PAK:00045:00057
GTCCAAGCTTCTGGGAGGATGGTAA
+
@@CAC??AFAD>>6,/<+/--)-6)
@D8PAK:00045:00073
GTCCAAGCTTCTGGAGGGATGGTAAAGCGTAT
+
CCDADBECDADCC@;<<166C;-..)/-----
@D8PAK:00045:00074
GTCCAAGCTTCTGGAGGAATGGTAAACGTAAATCGTAGCCCATATCACAATTCACCTCTGCACGAATTCCTAG
+
CCCACACECADDC@>?<@ACCAA?@>@DDCE>CCCDDCCC>CDCDCCCCBC>??CA???CCCCCB?CAC@CCC
@D8PAK:00045:00090
GTCCAAGCTTCTGGAGGGATGAGAATGT
+
CCCAEAD@@<@DCA77:6:.----)---
@D8PAK:00045:00094
GTCCAAGCTTCTGGGGGGATGGTAATGTAA
+
CCCACAC?<06666666+;;;7?C?BC>@@
@D8PAK:00046:00050
GTCCAAGCTTCGGAGGGATGGTAACGAATTGTATCCCCGATTACAATTATTCACCTCTGCACGAATTCCTAG
+
CCC@CACDDADCADDD@CCCADCACCCACACCCCCCC:CCCACCC@C@CCACCCACCCCCCCCCACACACCC
@D8PAK:00046:00062
GTCCAAGCTTCTGGAGGGATGGTAACATT
+
BCD<??@CCADDCACEC>8.-)--)---)
@D8PAK:00046:00066
GTCCAAGCTTCTGGAGGGATGGTAAAGTTCAACCGTGAGTTGCATTACAATTCACCTCTGCACGAATTCCTAG
+
CCDACACCDACDDACDD?DDDACDC>CB:;;:?@CCEDDD>AACDADCCACACCCADCCCCCCCC@CACACCC
@D8PAK:00046:00077
GTCCAAGCTTCTGGAGGGATGATAATGGATA
+
CCCAC@DCC@DDDB==:6;.----)--)---
@D8PAK:00046:00085
GTCCAAGCTTCTGGAGGGGTGGTAATGCCTCATTGTAATCTATACTACAATTCACCTCTGCACGAATTCCTAG
+
@@D@C=@AFADCCA=6=6/<B>CCADDDACCCCACCC@CCCC>>?CCCCAC@CCCACCCCCCCCE@C@CACC@
@D8PAK:00046:00086
GTCCAAGCTTCTTGAGGGATGGTAATATGGAAGTGTAAGCTCTGATACAATTCACCTCTGCACGAATTCCTAG
+
CCC?>>>AB:<<<;CCD@DCCADCACCCCACACCDCCAC?>>CCCC??>@CACCCACCCCD@??D@CACACCC
@D8PAK:00046:00094
GTCCAAGCTTCTGGAGGGATGGTAACCGATCATTGTGATGACGGCCACAATTCACCTCTGCACGAATTCCTAG
+
@@CAEABBD;CCEACCD@D>@>?FADADCCCCDACCCDCDCFDAC@CCDACACCCADDDCCCCCCAC@B@ACD
@D8PAK:00046:00095
GTCCAAGCTTCTGGAGGGATGGTAATACCTAGTGTGACCTACGTTACAAATTCACCTCTGCACGAATTCCTAG
+
6;B0?76CC066B7;<<1<==0666===:?DC;>;;;;76>6CC=@;;;1;<@@DACCE@??B94.4696444
@D8PAK:00047:00052
GTCCAAGCTTCTGGAGGGATGGTAAGATCAGAA
+
CB@0?<=CCAEDCADDD>CC73;7.---6---)
@D8PAK:00047:00059
GTCCAAGCTTCTGGAGGGTGGTAAAAAGATTGTGACCTAATTCACACAATTCACCTCTGCACGAATTCCTAG
+
@@CADADCCADDCACCC?CDADDDDC7CCCACCCDD@CCACADCCCCC@C@ABB@CCCCCCCCC@C@C@CCC
@D8PAK:00047:00067
GTCCAAGCTTCTGGAGGGATGGTAAGGCTAA
+
CCC?@@@CDADD>=>=>...;3;;*/)6--)
@D8PAK:00047:00072
GTCCAAGCTTCTGGAGGGATGGTAAACGACCAATGTAATTCAACTTACGATTCACCTCTGCACGAATTCCTAG
+
DCEAC@BDDADEHA@??;?CBACED;@@;;7<>CDCCAD@@?ACC=?@CCCACCCACDDECC@?>7;7;7;BB
@D8PAK:00047:00077
GTCCAAGCTTCTGGAGGGATGGTAAACCATTTGTGACCACACTCACAATATTCACCTCTGCACGAATTCCTAG
+
CCDACACCDADDHD???>@CA:AA=1;6;CD=CCGCDACCCCCCCCCACCC@CDCACCCCCCC>>>?ACACCC
@D8PAK:00047:00080
GTCCAAGCTTCTGGAGGGATGGTAAGCCACAGTAAT
+
??CACACCD@CCC=??C?DBB@CC76-).-----)-
@D8PAK:00047:00085
GTCCAAGCTTCTGGAGGGATGGTAACGGCGGATTGTAAGTATTATTACAATTCACCTCTGCACGAATTCCTAG
+
CCCAC?@@D@DCCBCCD?DDDADDA>??@CBCCACCDADC??>>C@CCCACADCD@CCCCD>>>CADACACDD
@D8PAK:00047:00090
GTCCAAGCTTCTGGAGGGATGGTAAAATGAATAGTAAACCGCATTACAAATTCACCTCTGCACGAATTCCTAG
+
DDD?>>@CGADDDADDC@DCDADDFF;DCCACCC;>?=>@CD?@??CCB=CACCCACCCCCCCCCACACACCC
@D8PAK:00047:00097
GTCCAAGCTTCTGGAGGGATGGTAATAACAATGTGAGCGTCATTACATAATTCACCTCTGCACGAATTCCTAG
+
CCB@B<??DACCCACDC>DEEADDB@@?@EBFCDDCCCCCCCCACCCCCACACCCA=>=CCCCCC@CACACCC
@D8PAK:00048:00055
GTCCAAGCTTCTGGAGGGATGGTAAACTGCTATTGTAACTACGATTACTATTCACCTCTGCACGAATTCCTAG
+
@@C?@@@ECADDC@CCD?DCD@CDD?CCCCCCCACCCACCCCCCC@CECCC@CCD@CCEECC>??AC@C@CCC
@D8PAK:00048:00076
GTCCAAGCTTCTGGAGGGATGGTAACCTCCAAATGTAGTTTAGATTACATTCACCTCTGCACGAATTCCTAG
+
CDCACACCCADDCACCD?CDDADGACADC?>>=?DD@@@D?C?@@ACCCCBC@@?@CCCDC@@?ACACACDC
@D8PAK:00048:00078
GTCCAAGCTTCTGGAGGGATGGTAACTTGCCGATTGTAACCTGGATCACATTCACCTCTGCACGAATTCCTAG
+
??CAD@BBD@CCCACCC?CCC@CCBCC:@@ADDC@DDD@C@CCACCCCCDCACCC@CCCCCCCCCADACACCC
@D8PAK:00048:00081
GTCCAAGCTTCTGGAGGGATGGTAACTCTCTATTGT
+
CCD@C@CCDAFDCACCC>DDDACC7./0-----)--
@D8PAK:00048:00090
GTCCAAGCTTCTGGAGGGATGGTAACCGAAAGTAACGTGAGTTACAATTATTCACCTCTGCACGAATTCCTAG
+
?>?>@@CCG@C=DADED6=ACADC=?<>?>;@DEAEDCCCCBADDDAC@CC@CCC@CCCCCCC?@?@CDADCB
@D8PAK:00048:00095
GTCCAAGCTTCTGGGGGATGGTAATGAAAATGTGACTTCGGACACACTATTCACCTCTGCACGAATTCCCTAG
+
==C@B:==6>==BCB=/==?>>?B=6666,666DCCCA>@>>CC>>??>;6;;;7;;;;;;;;><;@CA=CC?
@D8PAK:00048:00099
GTCCAAGCTTCTGGAGGATGGTAATACACTAAA
+
-;C0?<=CD@6?>>;<6=CB;66)-.-------
@D8PAK:00049:00050
GTCCAAGCTTCTGGAGGGATGGTAAAACACAAAATGTAATTACGGACACATTCACCTCTGCACGAATTCCTAG
+
CDEADACCCADCC@CCG@CBB><666,6B6;;;,6DBB7<7;6;066CCCCACDDACCCCCCCCB?BADACCC
@D8PAK:00049:00063
GTCCAAGCTTCTGGAGGATGGTAACTGAGGTTTGTAAGCTACCTTACTATTCACCTCTGCACGAATTCCTAG
+
CCCACAECDAD@A?@CAECDACC?@@D;><@C=CDEACCCCCAE@CCDCC@CCCACCCCCCCCCACACAC>?
@D8PAK:00049:00064
GTCCAAGCTTCTGGAGGATGGTAAA
+
CCCACACCC?D77=...-6;3-..)
@D8PAK:00049:00068
GTCCAAGCTTCTGGAGGGATGGTAATGCC
+
=>D@C@CCEADCC?;<<;--;3/.)---)
@D8PAK:00049:00082
GTCCAAGCTTCTGGAGGGATGGTAAGGCTACATTACATTTGACCCGCTGTATTCACCTCTGCACGAATTCCTAG
+
66C0;666=ADEEACCC;@.635;)/)----@A066666,666<,6C=AA;;7;;;=@BBB@;;;;=B=A@CCB
@D8PAK:00049:00084
GTCCAAGCTTCTGGAGGGATGATAACTTTACACTGTGCCCTAGATCACTATTCACCTCTGCACGAATTCCTAG
+
CCCACACCCADDD@>?><@CDDCDA6==1;;BCDDCCCE?CCCCCCCDCCCACCCADCCCCDDCC?C@CACCC
@D8PAK:00049:00094
GTCCAAGCTTCTGGAGGGATGGTAATAAATTGTATTGAGACACAGTGATTCACCTCTGCACGAATTCCTAG
+
CCC>@@@CGADDDACCC?DCCACD6<<A160----)-------------39AC@CCCDCDDCCACAC@???
@D8PAK:00049:00099
GTCCAAGCTTCTGGAGGGATGATAAGACGGATTG
+
CCCACACCCADDCA677/6----6)----)-C@C
@D8PAK:00004:00102
GTCCAAGCTTCTGGAGGGATGGTAAATGGACA
+
CCC@CACDDAFCCA@@@?@D>60//+//)---
@D8PAK:00004:00106
GTCCAAGCTTCTGGAGGGATGGTACAAAAGATTGTTCGCTAAATTACAATTCACCTCTGCACGAATTCCTAG
+
DCCACACDDADBB>;<<,6BB;?@@CDD;CDCADEACCCCCC?C@@@DBCAB@BBCCCCCCDCCACBCA???
@D8PAK:00004:00118
GTCCAAGCTTCTGGAGGGATGAGATGGTAAAATGTGTATTGAATTACTATTCACCTCTGCACGAATTCCTAG
+
CCCACACCHAGCCA?>?<@ECCCD@@@@DEE;CCCCCCCADD>BACDCCC@CCEADCCCCDCCC@D@DADCC
@D8PAK:00004:00130
GTCCAAGCTTCTGGGGGGATGGTAATTGTGACTTAACTTACAATATTTGATTCACCTCTGCACGAATTCCTAG
+
CCC@C@CCDAD<;;;;;*;BDACC@CAFDCBBC@C@CDACBCACCCC?CDDACCCA@?>C???CCACACBCCC
@D8PAK:00004:00132
GTCCAAGCTTCTGGAGGGATGGTAATTCCTAATTGTGGCTAACTTTACAATTCACCTCTGCACGAATTCCTAG
+
B=>:=6BCC@D@@@@DG@DCCAEC@B7<7<;0;6;;;6;;@=;;;1;;C=@=@;;6;;;4;4;9@=@=@=;;;
@D8PAK:00004:00137
GTCCAAGCTTCTGGAGGGATCGTAAATGTCAATTGTAGTGTATGACACAATTCACCTCTGCACGAATTCCTAG
+
CCCADBEED@DDCA=??=?CCD=?>,;B@BCACACCCCCCCCCCCCD???@AFDCACCCCCCDCCAC@CACCC
@D8PAK:00004:00142
GTCCAAGCTTCTGGAGGGATGGTAAATCGCAAGAT
+
CCCBDACCCAFCCACDF@CCC@6<6,666--)---
@D8PAK:00005:00114
GTCCAAGCTTCTGGAGGGATGGTAACTTGGAATCGTAATCCAGATCACTATTCACCTCTGCACGAATTCCTAG
+
DCCACACDDAD@><>>?<?CCAA@@?CAC@C@CCCCCACEACCDDCCCCCEACCCACCDDCCCDDAC@CACCC
@D8PAK:00005:00119
GTCCAAGCTTCTGGAGGGATGGTAACCTAAATCACAATTCCAGTTCTAGATTCACCTCTGCACGAATTCCTAG
+
CDCACAC@@>?DC@>?>;<BB@?@@@ACCD?DCCCCACACACCCDDCCCCCACCCACDCCDDDDDACACADCC
@D8PAK:00005:00127
GTCCAAGCTTCTGGAGGGATGGTAACCGTGGATTGTAATGAACACTACTATTCACCTCTGCACGAATTCCTAG
+
@@DACACCCADDCACCC=CCDAGD?B=CCDACC@CDDACCC@CDCCCCCCCACCC@BBDDCCB@CADAC?DCD
@D8PAK:00005:00129
GTCCAAGCTTCTGGAGGGATGGTAAATTCAGCGTGATTCGCGATCAATTCACCTCTGCACGAATTCCTAG
+
CCC@CACDHAFEDA?@@>@DC@.-.*0)-----6655)----77776C<=>CACCCCCCCDDADADACDC
@D8PAK:00005:00138
GTCCAAGCTTCTGGAGGGATGGTAATGTGATCTTACTCACAGTTTCAACATTCACCTCTGCACGAATTCCTA
+
CCCAEACCCADDDA@@@>@DDACCACCFCCCDDADDDCCBB;;;1;@7>?CBCCCACCCCCCDCCA@..)/;
@D8PAK:00006:00112
GTCCAAGCTTCTGGAGGGATGATAAGCCGGAATTGTAAGCTCTCTCACGATTCACCTCTGCACGAATTCCTAG
+
CCDAE?CCCADDH???C?DCCCDDADDAD@DACACCC@CCCCCC???CCCCACCCACCCCACCCCAC?CADCC
@D8PAK:00006:00137
GTCCAAGCTTCTGGAGGGATGGTAACTCAATTGTGCATTGGACCACAGTATTCACCTCTGCACGAATTCCTAG
+
CBCACACCFADA??@CC@DDCADCACCCC>B>A<<;;?ACACE@CCCDC>?;>@@7>?DCCCCDEBDAC;>?>
@D8PAK:00006:00143
GTCCAAGCTTCTGGAGGGATGGTAAACTATTGATCGC
+
CCCBDACDDADDC@@@D?FA@>@ID;55--)------
@D8PAK:00007:00100
GTCCAAGCTTCTGGAGGATGGTAACGTAACATTGTGAGCACCATTACTATTCACCTCTGCACGAATTCCTAG
+
6;C@CACDDADCC6;<766C;AA@@;;;>A<<66<;;;;00+--)---660666066<A;00//+0+/)-5.
@D8PAK:00007:00127
GTCCAAGCTTCTGGAGGGATGGTAAGACTAGAATGTGACTGTAGTGACAATTCACCTCTGCACGAATTCCTAG
+
CCCACBCCDADCCADEE@CCC@CCACCCDDDCACCCCCCCCCCCCCCCCADACCC@CDDDDCCCC@B@CACBC
@D8PAK:00007:00129
GTCCAAGCTTCTGGAGGGATGGTAAATCAATATTGTGACCACTATTACAATTCACCTCTGCAGAATTCCTAG
+
CCCADADCCAEDHA@@@>@BDA@@A>>DDAA@@BDCCCC>@?CCDADDDACACCC@CCCCCCCDACACACCC
@D8PAK:00007:00133
GTCCAAGCTTCTGGAGGGATGGTAAGACTTCTAT
+
BCCACACCCAGDCACCD@G>E3;<+.---)----
@D8PAK:00008:00110
GTCCAAGCTTCTGGAGGGATGGTAACAATGATTGCTAACTCCATCACCGATCAACC
+
CCC@D@CDDDD@@=?<D>;;;3/.)--)-66606=6606--)-----)-666505<
@D8PAK:00008:00113
GTCCAAGCTTCTGGAGGGGATGGTAATCTAGCTCACATTTCGCCTATGTTATTCACCTCTGCACGAATTCCTAG
+
DCDACACCCAECC@CCDC;DCDACCACCCCDDCCCCDCC?CCCACCCDD@CC@CDDADCCCCCCCCACACACCC
@D8PAK:00008:00115
GTCCAAGCTTCTGGAGGGATGGTAAATGTGACTCACTACACATTTTGATATTCACCTCTGCACGAATTCCTAG
+
CCC@CACDD@DCB@BDD?DCD@CCC@DCCCCCCCCDBBBCCCDCD:C@BCDACCCAC???CCCCCAC@CACCC
@D8PAK:00008:00116
GTCCAAGCTTCTGGAGGGATGGTAACCATAG
+
;==0;06;<06<;0;<<1<;<06/)-)----
@D8PAK:00008:00124
GTCCAAGCTTCTGGAGGGATGGTAAATCGCCCAGCTCCAGGCGCCTCAGATTCACCTCTGCACGAATTCCTAG
+
CCCACACCCAECC@???<<CC><??<?CCCF>DDCCCACCACCCACCC???ADDD@DCCCCCCCCADACACCC
@D8PAK:00008:00126
GTCCAAGCTTCTGGAGGGATGGTAACTAGAAACTGTAAGCTAAGTCACCATTCACCTCTGCACGAATTCCTAG
+
CDDBDB@@60<<;<?DD=CCE6<<:?;;CCC?CC@@@ACCCC@CA@;;6;;>;00+0/----6CC6B060666
@D8PAK:00008:00133
GTCCAAGCTTCTGGAGGGATGGTAACTACTGACCT
+
CCCACADECAC@@=?CD>DBB@<<7--------)-
@D8PAK:00008:00139
GTCCAAGCTTCTGGAGGGATGGTAAACCCACAATGTGAACTTATTCACAATTCACCTCTGCACGAATTCCTAG
+
CBBACACDDAD@?=@CD>DDDADDC@CE?C?@@@@DDGDECACCADCCDACACCCADDFDDCCCA=@;;7;;;
@D8PAK:00008:00144
GTCCAAGCTTCTGGAGGGATGGTAACACTAAAATGTGCGCTGTACCACAATTCACCTCTGCACGAATTCCTAG
+
ABBAD?AABADCC?CCD?DBB@DDACCCDDCC9CDICC@?@DCCC=??EACACCCAC???CCCDDACADACCC
@D8PAK:00008:00145
GTCCAAGCTTCTGGAGGGATGGTAAATGTAAATTGTGATCTTTGTCTCAATTCACCTCTGCACGAATTCCTAG
+
CBB@B@??>AEDC@CDG?DCC>A@G<?@CDC?E@@@CDDDDD;??CCCDADACCCADDDCDCDCCACACACEC
@D8PAK:00008:00148
GTCCAAGCTTCTGGAGGGATGGTAATTGAACTAGTACGT
+
CCCBFC@@>@DDCDCCC=DCC@AA7<7;-)-8.------
@D8PAK:00009:00108
GTCCAAGCTTCTGGAGGGATGGTAATGTGGA
+
C>>>?ACAA@C@><?DD?<;<3//+----)-
@D8PAK:00009:00113
GTCCAAGCTTCTGGAGGGATGGTAAGTCGTGATTGTGTCACATGTTACTATTCACCTCTGCACGAATTCCTAG
+
6>>:@0=DC:=?A>;<<1?BFAFDBDEA?6B;;7;>@A@@;;;//+.-5-.)---)-=BCB@@;;7;7;>;;;
@D8PAK:00009:00114
GTCCAAGCTTCTGGAGGGATGGTAATAGGAGATGGTAATGCATCTCACAATTCACCTCTGCACGAATTCCTAG
+
CCCACACDC@CDDABCC=DCEACCADCCACCCCCACCBCDDDDCCCD>=:><;ACADCCDDCCCCACACACCC
@D8PAK:00009:00115
GTCCAAGCTTCTGGAGGGATGGTAAGTCCGGATTGTGGCTCTTATCACAATTCACCTCTGCACGAATTCCTAG
+
CDDADACCCADCB@>>?;?CC@CC@BCCACACDACCCACC?@???CDCCACACCCADCDCCCCCD@CACACCC
@D8PAK:00009:00119
GTCCAAGCTTCTGGAGGGATGGTAATGCGAAAATTGTGAGTTTATTACCACAATTCCACCTCTGCGCGAATTCCTAG
+
DCC>?==;<0<<;7;<61<;<06C76666;;;,;66666666,660560-5536)/)-535-----5ACACACA>=;
@D8PAK:00009:00125
GTCCAAGCTTCTGGAGGGATGGTAATTGTGGAAAAGTGTACTGGGCCACATTCACCTCTGCACGAATTCCAA
+
CCC@CACCF@ECB@CBB=CCA:AA7<7;;CACHD;CCCCCCCCC?C=?;;;6;;;6;>CCCDDCC@CACACC
@D8PAK:00009:00127
GTCCAAGCTTCTGGAGGGATGGTAAAACTCAAATTGTAATCTGTACCACATTCACCTCTGCACGAATTCCTAG
+
DCD@C@BDDAGCC@BCD?IHDACDDC;CCCDD?CDCECAC@??CDEACCCCACCC@CCDDCCCCCADACACCC
@D8PAK:00009:00128
GTCCAAGCTTCTGGAGGGATGGTAATTCCAGATA
+
EDE@C@CCEAE@@?@CF@G<@3;D+0)-)-----
@D8PAK:00009:00129
GTCCAAGCTTCTGGAGGGATGGTAATGGATACGATTCGTGA
+
CCCACABCCAEA??@CD=DCDABB7<;06.--.--)-----
@D8PAK:00009:00131
GTTCAAGCTTCTGGGGAGGATGGTAACAGGCAA
+
6606A>ACD@D<;;;,6A066<06B>/0/)--)
@D8PAK:00009:00138
GTCCAAGCTTCTGGAGGGATGGTAATCACTATTGTAAGATGCATTACATATTCACCTCCGCACGAATTCCTAG
+
BCC@CACCCAF@>=?EG@DCD@DDADCCCCCDACCCACCCCBCCADCBCCCADCC@CC@CCDDCCAC??>?DC
@D8PAK:00009:00139
GTCCAAGCTTCTGGAGGGATGGTAAGCAATCATTGTGGCCTCGATTACAATTCACCTCTGCACGAATTCCTAG
+
CCDAD@CCD?@@@ACCC?CCCADDACDHBCCCC@CCCADACDDCC?@@CBDBDDE@@@@FCCCCCADACBC@?
@D8PAK:00009:00143
GTCCAAGCTTCTGGAGGGATGGTAACTGTCAACTGTGTTTTGGATCACAATTCACCTCTGCACGAATTCCTAG
+
CCCAD@CCDACCCACDC@DCCACDAC?>>DDBECCC6666/<ABCCBBEBD@BBB@CCDCCCDCC@CACA>>>
@D8PAK:00009:00145
GTCCAAGCTTCTGGAGGGATAGTAATCCAAATTGAGTCATGGGTCACAATTCACCTCTGCACGAATTCCTAG
+
CCCACACDFADCC@@@H@ECCDECAAA6<<1;7;AAD;;;;>1;BCBC@C@???ACCCC@?>BB@@@C@CCC
@D8PAK:00009:00147
GTCCAAGCTTCTGGAGGGATGGTAAAATACGAAAGTAACTCTGCTTACAATTCACCTCTGCACGAATTCCTAG
+
BBBACDDDC>><A6;<C=CBGA?@AA9@DCCCD?CCD@CCCCCCDACCC@C@CCDACCDCCCCDD@D@DADD?
@D8PAK:00010:00103
GTCCAAGCTTCTGGAGGGATGGTAAGAACAAATTGTGCCCGTCATTACTATTCACCTCTGCACGAATTCCTAG
+
DCCACACCD@DDCACDC?DCCA>=:;;7<CC?DACCDCD>CCCCC@CCCCD>BCC@CDCCCCCCDAC@CACCC
@D8PAK:00010:00120
GTCCAAGCTTCTGGAGGGATGGTAAGCAAATAATGTGCAATACATCACAATTCACCTCTGCACGAATTCCTAG
+
CBBADACFE>@@@???G<A@CACB?B>>>=@GACECCCC@>=>DCCCCC@C@CCC@C???DCFCCAC>?=>C;
@D8PAK:00010:00127
GTCCAAGCTTCTGGAGGGATGGTATCCATTG
+
BCC@DACDDADDDACCD@><63.---)--)-
@D8PAK:00010:00141
GTCCAAGCTTCTGGAGGGATGGTAATATAAAG
+
CCCADACCC@C?;<?BB;C?6066)----5/-
@D8PAK:00010:00144
GTCCAAGCTTCTGGAGGGATGGTAAACTTCAAATGTGACCGGTGTTACGATTCACCTCTGCACGAATTCCTAG
+
CCDAC@CCCAECCACEG=CABADDD>CCACCD?D@@>CC7;6;;;7<AABCADDCADDCCCCBCCAE@@??@B
@D8PAK:00011:00102
GTCCAAGCTTCTGGAGGGATGGTAACGCGGCCTTGTGACCCAGCTCACAATTCACCTCTGCACGAATTCCTAG
+
CCCACACCD<@@DACCD?CCC@CC@CDCCACACACCCDDD@DCCDABBCAC@@CC@CC@DCCCCCADAC@CDC
@D8PAK:00011:00109
GTCCAAGCTTCTGGGGGGATGGTAATTGTAGATAGTGCACTGTCTCACTATTCACCTCTGCACGAATTCCTAG
+
DCC@CACCEAECCCCCB/BCCACCBCACCCCCCCCDCCDDBCCCACCCCCC@CCC?BCCBBBBCCBC:=:=CC
@D8PAK:00011:00111
GTCCAAGCTTCTGGAGGGATTGTAAAACCTAATTGTAATAAGGATTACCATTCACCTCTGCACGAATTCCTAG
+
CCCACACDD@DCDACCC?DDACCCFD9@@@CACACDCACC=A<;C?;;=>CACCCADC@??@@EDAFAC@>??
@D8PAK:00011:00117
GTCCAAGCTTCTGGAGGGATGGTAATGCGT
+
CCCAEADCD@D<;7;<<1<;;3-0+0----
@D8PAK:00011:00129
GTCCAAGCTTCTGGAGGGATGGTAAGCCTAATATATAGG
+
CDCACACDDAG?>??DD?DCCAD;8//).-)--5CC660
@D8PAK:00012:00101
GTCCAAGCTTCTGGAGGGATGGTAACCGGAATAAC
+
D??>>@CBB@DA@?@CD?CAA:<<7;0-)-3--)-
@D8PAK:00012:00121
GTCCAAGCTTCTGGAGGGATGGTAACACCCTATTGTAACCTAGCCCACGATTCACCTCTGCACGAATTCCTAG
+
@DDACACCDADDCACDC?E@A>AFACCDD>CCEADDDACACCCCC?CDCCC@CCCADFCCC@@@CADACADCC
@D8PAK:00012:00123
GTCCAAGCTTCTGGGGATGGTAAACAGCAATCGTAATTCCGGCCACAATTCCCTCTGCACGAATTCCTAG
+
CCC@CADDC@CDCCC;CDCA@??>?CCCCACDCCC@C@C@C@C@DDCADADD@CCECCCCCDACAC@CCC
@D8PAK:00012:00146
GTCCAAGCTTCTGGAGGGATGGTAAACTGGAAACGTAACATAGACCACTATTCACCTCTGCACGAATTCCTAG
+
CCB@CACBB@D<;6;<A9CCCACED=C@@@@D?F@A@B@@@?CCC?@@EDCACCFAC@???@@CCADACACCB
@D8PAK:00013:00111
GTCCAAGCTTCTGGAGGGATGGTAACAATACAAAGTAACACATCTCACAATTCACCTCTGCACGAATTCCTAG
+
CCC@CACCH>@>BACDD:BCCACEACCADCCCE@CCCADCCCCCCCBCDAD@BBDADCCCCCCCD@C@CACCC
@D8PAK:00013:00125
GTCCAAGCTTCTGGAGGGATGGTAACCCAAT
+
CCDADADDC??AD??>D=CAA6-/)--)-)-
@D8PAK:00013:00142
GTCCAAGCTTCTGGAGGGATGGTAAGTGACA
+
CCCACACDDADCC@=>;6D-.)-63;;----
@D8PAK:00014:00110
GTCCAAGCTTCTGGAGGGATGGTAATCCACAAAAGTACCTAAGCTCACAATTCACCTCTGCACGAATTCCTAG
+
DDC<@<>660<<>???D@@??ACC>AA>A;;;;/6C66>@CADC??;;<+0+0..)---5<DC@???@@?>??
@D8PAK:00014:00112
GTCCAAGCTTCTGGAGGGATGGTAAGCGTAGC
+
CCC:;76;<06<;7;<<1<;<0-0+..----5
@D8PAK:00014:00121
GTCCAAGCTTCTGGAGGGGATGGTAACAGCTAATTGTGGCACAACTCACGATTCACCTCTGCACGAATTCCTAG
+
CBC@DACDDAECC@BBBA8CCDACCACCCCDG@C@DDDACDCC@CCCCCDCCACCDACCCCCCCCCACABABBC
@D8PAK:00014:00139
GTCCAAGCTTCTGGAGGGATGGTAATCAGTGT
+
CCDACACCDAECC@CCD@D;63.-)-----6-
@D8PAK:00014:00143
GTCCAAGCTTCTGGAGGATGGTGAATAACTA
+
CCC@CACFDAC<;7;<7666066<0--35.-
@D8PAK:00015:00117
GTCCAAGCTTCTGGAGGGATGGTAAACGCTATGTATT
+
BBD>@>@CCADCDACDD?FDD@<//)----------3
@D8PAK:00015:00120
GTCCAAGCTTCTGGGGGGATGGTAAGGCAAATGTGCACTATGTTACATTATTCACCTCTGCACGAATTCCTAG
+
6>BAC@CAA0<<;;;;;+6CC?6<7<7<<D>AACB;;;;;;;;7;45;656>BBBA??=??CCCCAC<?6;;;
@D8PAK:00015:00123
GTCCAAGCTTCTGGAGGGATGGTAAAGCACTGTATCGTA
+
@@B>><;AA6<<;7;<6,6660666,66666666-----
@D8PAK:00016:00100
GTCCAAGCTTCTGGAGGGATGAGATGGCGAAATGTAACGCTAACCACAATTCACCTCTGCACGATCCTAG
+
CCCAC<=>D<??CACDD?CC><<6;;7?CBC?@??DACCDED6;6;;;6;>>??ADC;;/;///0/*..-
@D8PAK:00016:00103
GTCCAAGCTTCTGGAGGGATGGTAACCGTTGTTTGTGTCTTTAATTACAATTCACCTCTGCACGAATTCCTAG
+
CCCAD@CCDADCCACDC@DCDAECAC@CCBCDC?CB<<<;;1;?B@CHCAC@CCCADCCCCCCCC@C@CACDC
@D8PAK:00016:00108
GTCCAAGCTTCTGGAGGGATGGTAACGATGCATTGTAATCAGCCTCACTATTCACCTCTGCACGAATTCCTAG
+
CCCADADCCAECCACCE>CDD@DDAC>>>CDDDADDDADDCCCACCCCCCEAD@?>@E????CCCADADACCC
@D8PAK:00016:00114
GTCCAAGCTTCTGGAGGGATGGTAACATATAAATGTGAACCTGCTCACTATTCACCTCTGCACGAATTCCTAG
+
CCE@CACCCADCCACDD?DCCADCACCCDCCC?DCCCC@DADDDDCAAACC>CCCACCCCCCDCC>?>?@;;;
@D8PAK:00016:00121
GTCCAAGCTTCTGGAGGGATGGTAAAAATAAAACGTGTACCCTGTCACAATTCACCTCTGCACGAATTCCTAG
+
CCCACBCCD@CDC@@@D?ECC@CCBBB1<<<</<BBC@@@D?CDD>>>EAD@CCC?CCCCCCCCCAC@@?@FD
@D8PAK:00016:00123
GTCCAAGCTTCTGGAGGGATGGTAATGTGCCATTGTGCAATCGGTCACAATTCACCTCTGCACGAATTCCTAG
+
CCC?CACDC@BBC@CDD?DCD@CCADDDCC=BCADCAACADCC@CCCCCACACCCACCCCCCCCCAD?A7:CC
@D8PAK:00016:00133
GTCCAAGCTTCTGGAGGGATCGTAAGATACCATTGTGCGTTGTCTCACAATTCACCTCTGCACGAATTCCTAG
+
CCC@CACCEADCC@CCD@DCDCDDADCDCC@CCACCCCCCACCCCCCCCACABCCACDDCCCCCC@CACACCD
@D8PAK:00016:00136
GTCCAAGCTTCTGGAGGGATGGTAAGAATACAATGTGATCTATTGTACAATTCACCTCTGCACGAATTCCTAG
+
BBC@CACDD@CCCACDC?DCCACCBCC@CCCC@DCCCCCCCCDACCCCC@CACDC@CCCCDDCCDAD=?<?DD
@D8PAK:00016:00139
GTCCAAGCTTCTGGAGGGATGGTAATAATCGAATGTAACCCATCTCACTATTCACCTCTGCACGAATTCCTAG
+
CCC@CACCCADDCACDC?DCD>CC@CCACCCCACCCC@CD?CCCDCCCCCCACCCABBCCCCCCCACACACDD
@D8PAK:00016:00140
GTCCAAGCTTCTGGAGGGATGGTAAATATATAATGTAACCCAGATTACTATTCACCTCTGCACGAATTCCTAG
+
CDCACACCDAECCACCD@DHFACDD1<;;;;;06@@@7;;1;;@C.44945356<+/-.-55449ACACA.-/
@D8PAK:00016:00143
GTCCAAGCTTCTGGAGGGATGGTAACCGAATGTGA
+
CCCAD?CCGADDCA???=/<;3..*-)--)-----
@D8PAK:00016:00147
GTCCAAGCTTCTGGAGGGATGGTAATCAGGTATTGTGATCTCGGTTACAATTCACCTCTGCACGAATTCCTAG
+
CCDACACCDADCCACDF?DCDA?@<>CCCBCECACBB@CCBCCAC;>>CADACCC@CCCCCCCDD?C?C@DCC
@D8PAK:00017:00114
GTCCAAGCTTCTGGAGGGATGGTAATTACAGA
+
B@@0666;B0<??:?CD<D;0)-0+-)-----
@D8PAK:00017:00118
GTCCAAGCTTCTGGAGGGATGGTAAATAAGTGTAACCTAGATCACGTTCATTCACCTCTGCACGAATTCCTAG
+
CCDAD???DADEDA>?@?@EEACDD@CCACCCDCAC@CDCCCCCC@@??CDBCCC?BCCCCCCCC@C@C@CDD
@D8PAK:00017:00119
GTCCAAGCTTCTGGAGGGATGGTAAGACTGAATCGTGTGCCAGCATACAATTCACCTCTGCACGAATTCCTAG
+
CDCACACCCADCCACCC@DCCACDADCCDCCACCCCCC?@?@CCCCCDDACADCCACCCCCCCCCACACACCC
@D8PAK:00017:00121
GTCCAAGCTTCTGGAGGGAAGGTAAATTCAAAGTGTGACTCTCCTTACAATTCACCTCTGCACGAATTCCTAG
+
@@CAC@AADADCCACCC?DACADDD?@?@CC=CCCCCCCCCCDACACCCACACCC@CDDCCCCCCACACADCC
@D8PAK:00017:00125
GTCCAAGCTTCTGGAGGGATGTAAGCC
+
@@DADACCB66??<0;<6<//--)-.)
@D8PAK:00017:00142
GTCCAAGCTTCTGGAGGGATGGTAAGGTCATA
+
DCC@C?CCDADCCACCC?DB;3/.)-)-----
@D8PAK:00017:00143
GTCCAAGCTTCTGGAGGATGGCAATTA
+
CCC@CACCCAHDCA..)/66)--)-)-
@D8PAK:00018:00132
GTCCAAGCTTCTGGAGGGATGGTAAACATTTGTTCCCCAGCTCACATTCACCTCTGCACGAATTCCTAG
+
@@DBEAAACADCDACDC@DDC@CCC?DCDC?CCACCC;DDCCCCDDDACCCADCCBCC?>;?C<??@EC
@D8PAK:00018:00137
GTCCAAGCTTCTGGAGGGATGGTAAAGTACGACTG
+
66DACCCDDAFECADCD@DCCA.-.)--------6
@D8PAK:00018:00145
GTCCAAGCTTCTGGAGGGATGGTAACTCTCAATTGTGTGTACGGTTACTATTCACCTCTGCACGAATTCCTAG
+
CCCBDACCC>DDDACCC>CDDACC@CDCCCCADACCAACDCCC@C@CCCCHACCCACDCCCCCCDBDAB?BDD
@D8PAK:00018:00147
GTCCAAGCTTCTGGAGAGATGGTAAGACCAGTTTGTGTGCTTAATCACAATTCACCTCTGCACGAATTCCTAG
+
CCCACACBB:<<A>A<<<A?;7?C?CCB7;;BC=BCCC?@@ADACC??><>A<?AADDDCCCCCCAC??>>@;
@D8PAK:00018:00148
GTCCAAGCTTCTGGAAGGATGGTAAAGCCACATTGTAATATATGACACAATTCACCTCTGCACGAATTCCTAG
+
CCCACACCEAD@@@?@C@CECADDE@FD?@@@@ACCDACCCC@???@@CAC>??CACCCCCCDDDAD?C?CDC
@D8PAK:00019:00105
GTCCAAGCTTCTGGAGGGATGGTAAGACCCAATTGTGATCCTCGATACTATTCACCTCTGCACGAATTCCTAG
+
CCCACACDDADCCACCD>DCCACC>CCCC@DAC@BCCCCCACCCCCDDDCCABBCACCCCCCCCEACACACCC
@D8PAK:00019:00109
GTCCAAGCTTCTGGAGGGATGGTAACTAAGAGAAGATCAATCAGCAGTTTACAACTTCACCTCCATTCGTCACGAACTTCCTAAGCATCGAACCCGAT
+
CCDADACCDADCCACDC?DCD?CC7;660666B06666606666;6666,666>60*055)--)-53---4444@99<AC@2<<;;:9222.22*2--
@D8PAK:00019:00118
GTCCAAGCTTCTGGAGGGATGGTAATCATATTGTGACATAGACTACAATATTCACCTCTGCACGAATTCCTAG
+
@@C@CACEDADCB@CCD?DCCAEFBD6;;;;7;;;;;B>;>>;BB;;7;;;7>CB>CC???CC@@=?6>>BCC
@D8PAK:00019:00127
GTCCAAGCTTCTGGGGGGATGGTAAGATCACAATGTAACATCAATTACAATTCACCTCTGCACGAATTCCTAG
+
DCC@DACCD:CBDDDDD1CCC?CGACCCCCDDADD?>>?CCCC@CADCCAC@CCCACCCDCCCCCACACACCD
@D8PAK:00019:00129
GTCCAAGCTTCTGGAGGGATGGTAACCCCACACTGTAATTCCCACCACAATTCACCTCTGCACGAATTCCTAG
+
CCCACACCCADCC>CCE@GCCAFCABBC9CCCDH@@@BDACC>@?@C@@@B@B@B@CCCCDDCCCACACACD?
@D8PAK:00019:00144
GTCCAAGCTTCTGGAGGGATGGTAAAGCTTAG
+
C>?>><=BCA???@BAA9C/.)///)---)--
@D8PAK:00019:00146
GTCCAAGCTTCTGGAGGGATGGTAATGGCTAATTGTGATGTGCAACACTATTCACCTCTGCACGAATTCCTAG
+
E@><=6A;<06??<?CH@DCDACCA@@@@DD@CAD@@@DCCCDCACCDCCCA?@@ACCCDCCCCCAC>CADDC
@D8PAK:00019:00148
GTCCAAGCTTCTGGAGGGATGATAACGTTCAATCGTGACTGTTATTACAATTCACCTCTGCACGAATTCCTAG
+
CCC>@?>DDAICDACDC?DDDDCC?CDEACCACDCCCCCCCCADDADCCADACCCACC@BCCCCC@C@C@CCC
@D8PAK:00019:00149
GTCCAAGCTTCTGGAGGGATGGTAAGACTAAATGTGATCCATAACCCAATTCACCTCTGCACGAATTCCTAG
+
CCDACACDDADCCACCD@DCC@CD@CCCCCD?CCCCCCC@CCC@CD;CACADCCACDCCCCCDCAD@C@AAB
@D8PAK:00020:00104
GTCCAAGCTTCTGGAGGGATGGTAAAGCTCATAACTGT
+
@@EADACCG>@AC@CCC@DDDAC766:------)-666
@D8PAK:00020:00114
GTCCAAGCTTCTGGAGGGATGGTAACACCGGAATGTGCTCCATGTTACAATTCACCTCTGCACGAATTCCTAG
+
CCDACACCC@CCDACEE@DEDADCAB;;6;7;7<AGDCCCACC@@>?CC<??@CC@DCCDDDCCC@CACADDD
@D8PAK:00020:00115
GTCCAAGCTTCTGGAGGGATGGTAACTTGACATGTGA
+
CCCACBCHD@ECDACCD;CCEADD?;-3---------
@D8PAK:00020:00120
GTCCAAGCTTCTGGAAGGGATGGTAAAGTAATAATGTAACCCTAACTACAATTCACCTCTGCACGAATTCCTAG
+
CCCAD@@@C?@@CACADD?DCC@DDC@CCDACCADCBB7>>;>CACCCCCAEACCC@CCDCCCCCC@C;?=?CC
@D8PAK:00020:00128
GTCCAAGCTTCTGGAGGGATGGTAAATGTCAGA
+
CCCADADCC@DCDACDD?666676;+-------
@D8PAK:00020:00131
GTCCAAGCTTCTGGAGGGATGGTAACCCAGAAATGTAACTTTGGCCACTATTCACCTCTGCACGAATTCCTAG
+
CCC?CACDD0??CADDC@DCCADDACC?CCDC?CEEEACDC=CACACCDDCACCC@DDCCACCDEAC@B@CHE
@D8PAK:00020:00138
GTCCAAGCTTCTGGAGGGATGGTAACCCTACACTGTAATCTACGTTACTATTCACCTCTGCACGAATTCCTAG
+
CCCAC@DCEAF@?@@CF?EDDADD=?>1>BBCCDCCDAD@>;B<;6;;;;;6BCCACDCCCBB;;7;6;7;BB
@D8PAK:00020:00145
GTCCAAGCTTCTGGAGGGATGGTAATGAAGTATTGTGATCCCCGTCACAATTCACCTCTGCACGAATTCCTAG
+
CCCACACHDAD?;6;<<1<CDADCACCEADDCCACCCDDCCC;CC???CACACCC@CCCD???CCAFAC?CCC
@D8PAK:00021:00106
GTCCAAGCTTCTGGAGGGATGGTAAGCGTAAATTGTACATA
+
CCCACACCHAECCACDC@DCDADGBCC666;,;0------6
@D8PAK:00021:00146
GTCCAAGCTTCTGGAGGGATGGTAATCATGCATTGTGAGGTGTATCACAATTCACCTCTGCACGAATTCCTAG
+
CCCACBCCCAC@@@@CG@DCC@DD<>>CCCCCD@B@CDD@DCCCC@CCDACACCDACDDCCECCC?C?CACCD
@D8PAK:00022:00101
GTCCAAGCTTCTGGAGGGATGGTAAACTTAGATTGTTCTCGTACTTACAATTCACCTCTGCACGAATTCCTAG
+
@@DACABCH?A?>6;<<1<BB@DCH@CC@CCCCADDADCCCD@@@A@@@ACACCDACCCCCCCCCACACACCC
@D8PAK:00022:00102
GTCCAAGCTTCTGGAGGGATGGTAATCGCGTATTGCA
+
??CADACCCADCCADCC@DCCAC==;;.-----)---
@D8PAK:00022:00118
GTCCAAGCTTCTGGAGGGATGTAACGAAAAACCGTGATCTGGATCACTATTCACCTCTGCACGAATTCCTAG
+
@?D@DACDG@DCCADCC?C@>>B?B;;;;;.;6;=CCCD>>>@DDBCCDCAC??=ACCCCCCCC?@=>AB??
@D8PAK:00022:00125
GTCCAAGCTTCTGAGGGATGATAAGCCAAGATT
+
CCCAC?B;<066;;DH@D7;.--)--)-)---3
@D8PAK:00022:00127
GTCCAAGCTTCTGGAGGGATGGTAATCATACAAATGTGTTCTAAGGCACATTCACCTCTGCACGAATTCCTAG
+
CDC>CACCCADECACCC>CCEACCADDD@?@CD?@@?CCADCDACACDCCDACCC@CCCCCCCCDACACACD?
@D8PAK:00022:00130
GTCCAAGCTTCTGGAGGATGGTAAATCAGAAATGTGACGAACATCACAATTCACCTCTGCACGAATCCTAG
+
CCDAC@CCDADCCACC@DCCADDD?DCC;;;1;CCCEC@@?@CCCCCCACACDDADCCCBCCCC=CAADCC
@D8PAK:00022:00139
GTCCAAGCTTCTGGAGGGATGGTAAGCACTAGT
+
CCDACACCD@DCDADDD?ECB:--)--------
@D8PAK:00022:00147
GTCCAAGCTTCTGGAGGGATGAGATGTATAA
+
CCCACAFFCADECACCC;B;/---------)
@D8PAK:00023:00100
GTCCAAGCTTCTGGAGGGATGGTAAGGACAAGT
+
CCC@CACFDADCC@CGG@D<D3;D+-)---)--
@D8PAK:00023:00105
GTCCAAGCTTCTGGAGGGATGGTAAGGTCATATTGTAGTCCAAGTTACATTCACCTCTGCACGAATTCCTAG
+
@@DACACCC@DDDACDC?DCDACD???@CCCDCACCCCCCACACC@CCCCACCC?CCCCCCC><<?@C@CCC
@D8PAK:00023:00117
GTCCAAGCTTCTGGAGGGATGGTAAGGCAAATCATGTG
+
EECAC?>>D>?ADACCC=DDDADC@...<;60------
@D8PAK:00023:00118
GTCCAAGCTTCTGGAGGGATGGTAACAGGCAGTAGTGAGCTACGTTACAATTCACCTCTGCACGAATTCCTAG
+
CCDADACCDADCCACDC@DDD@CCABBBACDDCCDCCCDDCCCCCACCCACACCC@DDCCCCCCCACACACCC
@D8PAK:00023:00125
GTCCAAGCTTCTGGAGGGATGGTAAAACAAAACTGTAATTCAATTTACAATTCACCTCTGCACGAATTCCTAG
+
@@CACBCDC@ECC@CCC>CCD@<<<</;;;6/66;;B@C6<6;>A9CCCAC@CCCADDDCCBBBDBDACAC>?
@D8PAK:00023:00131
GTCCAAGCTTCTGGAGGGATGGTAATCGCAGAATGTAATTACTGACACAATTCACCTCTGCACGAATTCCTAG
+
CCCAD@CCEACCC@CCD@DCDACCACCCCCCC@BCCCACACCCDDD=<=ADADBB?BDDCBBBBDAD@C@CCC
@D8PAK:00023:00136
GTCCAAGCTTCTGGAGGGATGGTAATTTGCCTTA
+
CCCACBCCC<>?;<>CD?ECDA=6)..)--)-)-
@D8PAK:00024:00103
GTCCAAGCTTCTGGAGGGATGGTAATACTCTAAACT
+
CED>@@@DCAEDCACDC?CDHA;;)//----/.)--
@D8PAK:00024:00115
GTCCAAGCTTCGAGGAGGTGGTAAGCTGCAATGGTGATCTACATCACAATCACCTCTGCACGAATTCCTAG
+
@;;6;+/.5)/---)--)-636==@@@CAA@??:>C???CCCCCCCDD@CCED@BDCDDCBCDACACACCC
@D8PAK:00024:00117
GTCCAAGCTTCTGGAGGGATGGTAAGGTCACAAAGTGATCTACGTCACAATTCACCTCTGCACGAATTCCTAG
+
BBCACACCCADDCACCC=CCDADF@B@CCCDDD?CCCCCCCCCCDDCCC@@@CCC@CCCCDCCCCAC@C@CCC
@D8PAK:00024:00129
GTCCAAGCTTCTGGAGGGATGGTAACGTCTAAATGTGATGTGTCTTACTATTCACCTTGCAGAATTCCTAG
+
HCDACACDDADECACCC@DDDADDACCCCCCD?CCCCCCCCD?@@ACCCCCACCC>?>@CCDC@C>?=?CC
@D8PAK:00024:00131
GTCCAAGCTTCTGGAGGATGGTAAATGTGTACTA
+
CCCADACCC@DBC?666<AB:<<<,6--------
@D8PAK:00024:00132
GTCCAAGCTTCTGGAGGGATGGTAATGACTAGTATGATAATGT
+
@@DACACCDAFCCACDD@DCDADC76666666666666-)---
@D8PAK:00024:00136
GTCCAAGCTTCTGGAGGGATGAGATGGCAACTTTGTAGTCTAGTTTACAATTCACCTCTGCACGAATCCTAG
+
>?@@C@CCC:?@??@CD?DC>>?=>C@CCDCDC?CCCCCC@@;;5,;AA6>>?C@=@@;;:0/00)/-)---
@D8PAK:00024:00140
GTCCAAGCTTCTGGAGGGATGGTAAAGCCGAAATGTGATTCATAACACAATTCACCTCTGCACGAATTCCTAG
+
CCC@CACCC@CCDACCC>DDDACCC?@?<?CC>CCCCCDACCDDA@@@DADACCDAGCBACBBCDAE@B@CCC
@D8PAK:00024:00143
GTCCAAGCTTCTGGAGGGATGGTAACCCATGAAATGTGAACCCGCTTACATTCACCTCTGCACGAATTCCTAG
+
CCDACACCCADDCBCDC?DCC>BB7;;1;@ABC??A@CCACE?@?>ACCED?CCDBCCCCCCDDDACACACDD
@D8PAK:00025:00103
GTCCAAGCTTCTGGAGGGATGGTAAGAGCAGAATAGTGAGTTTTCTTACTATTCACCTCTG
+
CCCACADFGADDC@CCD@DCEACD0--;/--53-66;;;5;<</;;7;;;;;7>CCACDCC
@D8PAK:00025:00107
GTCCAAGCTTCTGGAGGGATGGTAACAGGCGAATGTAATCGTCCTCACTATTCACCTCTGCACGAATTCCTAG
+
CCDBE@CCEADCCADDC?DCDACCACCDACCCACDDDABBBCCACBCCCCC>??C@CCCCCCCCCACAC@CCC
@D8PAK:00025:00119
GTCCAAGCTTCTGGGAGGATGGTAA
+
CCCACADCD:?@/-).;*--73:66
@D8PAK:00025:00122
GTCCAAGCTTCTGGAGGGATGGTAAGCCTAACACGATGTGCTCTTTAGATTCACCTCTGCACGAATTCCTAG
+
CCDADACDCADBC?;<<1<6<06B?CCACC@>;;AAAAB??@CDD?C?>;=@@@7;;;;;;?ECACACACC?
@D8PAK:00025:00133
GTCCAAGCTTCTGGAGGGATGGTAAATCCGAGAGCCTCCAGCCTCTATCATTCACCTCTGCACGAATTCCTAG
+
@?C@CADDEADCC@CDD?DCDACCC>CCACCDCCC@CCACCB=ACDCCCBB@BCCADCDCCB=6><>ACACCC
@D8PAK:00025:00141
GTCCAAGCTTCTGGAGGGATGGTAAATACATTAAATGTACGGATTAACATTC
+
CCCACACCCADDDACCC=C>>:0<;*/----)--)-6666606605066-)-
@D8PAK:00025:00146
GTCCAAGCTTCTGGAGGATGGTAATACCGGATTGTGTCAGACCTTACAATTCACCTCTGCAGAATTCCTAG
+
CCC@C@BBD>?ADACC@CCEA@@??BA7<=?@=@C?>>AB;;7;<?DDAC@CCCACCCCCCCCAC@C@CCC
@D8PAK:00026:00101
GTCCAAGCTTCTGGAGGGATGGTAATATCCGATTGTATTCATGCTCACAATTCACCTCTGCACGAATTCCTAG
+
CCC:?=>>CADFDACDC>CEDADDBDDCCACCCACCCCACCBCCCCCCC@CADCCAD??@@?@CCACACACDD
@D8PAK:00026:00104
GTCCAAGCTTCTGGAGGGATGGTAAGCAGCTCATGTGTGAT
+
BBCBDBCDC@CCCADDC<CCCADCBDCB;------------
@D8PAK:00026:00119
GTCCAAGCTTCTGGAGGGATGGTAAATTATGTATATGCCATGGACCTCAATTCACCTCTG
+
CCCACADCD@C?><>BC>DCCA?@@<AACCDCCCDCCC@CCCACDACCCAC?;44.4444
@D8PAK:00026:00124
GTCCAAGCTTCTGGAGGGATGGTAAGTCAGAA
+
DDDADADECAECC?;>?<<663-/)------)
@D8PAK:00026:00131
GTCCAAGCTTCTGGAGGGATGATAACTA
+
DCB@CACCG<@?CA>>;6;./---)---
@D8PAK:00026:00145
GTCCAAGCTTCTGGAGGGATGGTAAGCCATCGTTA
+
CCDACA@?@@@@DADDD>C><:=665<*-/---)-
@D8PAK:00027:00121
GTCCAAGCTTCTGGAGGGATGGTAACCTCGAGTATGTGTGTACCTATTACAACTTCACTCACTGAC
+
C>@>>ACCCAECCACDD?DCDADD@53.///-----------6365=766@6;;6;;6--------
@D8PAK:00027:00122
GTCCAAGCTTCTGGAGGGATGGTAACTTATTAGT
+
CCD@CADCCADCCACCC?DDD?55)--)--)---
@D8PAK:00027:00128
GTCCAAGCTTCTGGAGGATGGTACTTACCAATGTGTATAGGCTTACAATTCACCTCTGCACGAATTCCTAG
+
CCCACBDDC@C;;8..*---)----)-C7;7?>??FDCCCACCACCCACACBB@CECCCCCCCACACACCC
@D8PAK:00027:00137
GTCCAAGCTTCTGGAGGGATGGTAATACGTCA
+
CCDBD??>D>@@CACDC?==>68:)-------
@D8PAK:00027:00140
GTCCAAGCTTCTGGAGGGATGGTAATACTAGATAGTGATGGGGAACACAATTCACCTCTGCACGAATTCCTAG
+
CCCACACCCADECACDD@FCCADEACCCDCCCCCCCCC>???/;A@@@>BEACCC@CCCCCCCCCAD@C@CCC
@D8PAK:00027:00145
GTCCAAGCTTCTGGAGGGATGGTAACTATTAATAGTAAGATACCTCACAATTCACCTCTGCACGAATTCCTAG
+
CCCAE?@@D@CAB?;<<1<BB@CDACCCCACACDDCDACCD>>;>;;;CACACDCACCCC@??CB@C>?>@CC
@D8PAK:00027:00148
GTCCAAGCTTCTGGGGAGGTGGTAATTGCA
+
C>=:?:;CDADCDDD;>>7-53--)-)-66
@D8PAK:00028:00113
GTCCAAGCTTCTGGAGGGATGGTAATGAACA
+
=6C;B@CCCADDDACDD?==;3.-)0--)--
@D8PAK:00028:00126
GTCCAAGCTTCTGGAGGGATGGTAAGCACTATGTGA
+
CCDACACCHAF?>=?DF@DACACD<-----.-----
@D8PAK:00028:00128
GTCCAAGCTTCTGGAGGATGGTAATG
+
CCCACADCDAB<<80/)-55356)--
@D8PAK:00028:00131
GTCCAAGCTTCTGGAGGGATGGTAACCGATTGTGCACTTGGTTACTATTATTCACCTCTGCACGAATTCCTAG
+
CCCACACCDACBD@CCD?CCCACD@C@DDDADDDDDCCACACACCCCCBDC@CCC@CCCCCCCCC@C@C@CCC
@D8PAK:00028:00133
GTCCAAGCTTCTGGAGGGATGGTAATACTTTGTAACCGTAGACACAATTATTCACCTCTGCACGAATTCCTAG
+
CCCACACCCADDCA;<<,66C@<<06666C<<<?7?7;;;;;;//0+0+--)---+-----5;<<;;;B6;;9
@D8PAK:00028:00136
GTCCAAGCTTCTGGAGGGATGAGATGGTCTAATGTATTCTTACTCACAATTCACCTCTGCACGAATTCCTAG
+
6660606;<06667;<>6;.--/--63-.0;7;;?CCACD??@@?;;>7<7<<<7;;?;BAB;;7;7;7;;;
@D8PAK:00028:00138
GTCCAAGCTTCTGGAGGGATGGTAAGAGTTAGTGT
+
DDDACACCDAECDACCC=DC>6;63----)-----
@D8PAK:00028:00145
GTCCAAGCTTCTGGAGGGATGGTAAAACCAGATTGTGACCTATCTTCCAATTCACCTCTGCCACGAATTCCTAG
+
CCCACACDCADCB@BEG?EDCA6666,/)----)---666<<;;;6;6;6;@C7==;<;//)----)-)-3-4;
@D8PAK:00028:00147
GTCCAAGCTTCTGGAGGGTGGTAAATCAAACGAATGTAGGCATATATACCTCTGCACGAATTCCTAG
+
BCDACADCD>=<A>;<<1-636;6)-..-)-553---5<657...77BCACCCCCECCCAC@C>?@C
@D8PAK:00029:00101
GTCCAAGCTTCTGGAGGGATGAGATGGTAGATTGTCTACTTAGTTACAATTCACCTCTGCACGAATTCCTAG
+
@@C>?7>AC0<>>;?CC?ECCDDCCCADCCCC??@FFCCCA???ACCC@C@CCC@CCCCC?>?EADADADCC
@D8PAK:00029:00102
GTCCAAGCTTCTGGGGGGGATGGTAATTGTAACCACTCTTACATTTCCGTATTCACCTCTGCACGAATTCCTAG
+
B>?:6:B;<0<<;;;;;;(;BB?BC7<7<;<0=ACCCCC@B@@AA1<6<ADDB??>BF@@?@@@ECAD<<6?>?
@D8PAK:00029:00109
GTCCAAGCTTCTGGAGGGATGGTAAGGGAGCATTGTGGCTTTGATCACAATTCACCTCTGCACGAATTCCTAG
+
@?EBE?@A@?@BB@=>>=@DCACCADC=CCCCCADCC@CCC?CCBCCCDACACCCACCDCCCACCAD@C@CCC
@D8PAK:00029:00120
GTCCAAGCTTCTGGAGGGATGGTAATCACAAATTGTACACTGGCTTACTATTCACCTCTGCACGAATTCCTAG
+
CCDADACCCAD@@??DD?DDDACDACCCCCC?CACCDCCCCCACCACCCCCACCCACCCCCCCCCACACACDC
@D8PAK:00029:00122
GTCCAAGCTTCTGGAGGGATGGTAAGCCTCTATTTGTAATCTAGTACATACTTCTCGCTG
+
>@DBDADDC<@@CA@@?=0;63..*--)------)---)--66@CCC<56--)-------
@D8PAK:00029:00138
GTCCAAGCTTCTGGAGGGATGGTAAGGGTGAAGTGTGCTCTATCTTACAATTCACCTCTGCACGAATTCCTAG
+
>?DBDACCD>A@CACCE@DCC@CD66>=@@CDFEDCCCCCCCC>>>?CDACACDDACDC>BACCDADAC@CCC
@D8PAK:00029:00142
GTCCAAGCTTCTGGAGGGATGGCAACAAGTAATAGTAAGTATTCTCACAATTCACCTCTGCACGAATTCCTAG
+
CBCADACCDACCD@CDD?CCC@DDACC;CCDACCBCCACCCCACCCDCCACACCCACCCCCCDDC@C@A;CDC
@D8PAK:00029:00144
GTCCAAGCTTCTGGAGGGATGGTAACGTCTCCGCCCATCCACTGACACTATTCACCTCTGCACGAATTCCTAG
+
CCDACBCDDADEDACCD?DCCACDADCDDCCACDD?CDCACDDCCCCCDCCACCCACCCCCCCCCAD@CACCC
@D8PAK:00029:00145
GTCCAAGCTTCTGGAGGGATGGTAATTCCAATAGT
+
CEC@CACDDADCCACCD?CDC>CC0-)-)-)----
@D8PAK:00030:00126
GTCCAAGCTTCTGGAGGGATGAGAATGTA
+
CCCACAC??:=?B>B;<6</----)----
@D8PAK:00030:00133
GTCCAAGCTTCTGGAGGGATGGTAACTGCTATTGTGTT
+
@;C@C?>>CADCCBCDC>DCDACC:6------)----)
@D8PAK:00030:00138
GTCCAAGCTTCTGGAGGGATGGTAATTGTGAGCTATGTTACACTTTTCAATTCACCTCTGCACGAATTCCTAG
+
BCCACBCFD@E@??@CD?DDCACCACA??@@@?CCCCC6;;<<<<</<B?BBD@@?@DDECCCCC?@?@ADDC
@D8PAK:00030:00145
GTCCAAGCTTCTGGAGGGATGGTAACTTAAAGTGTGATCTAGCTTACATATTCACCTCTGCACGAATTCCTAG
+
>BC@B@@CC>?ADBCCD@AA>ACEACC>>>;@@?@FDCCCCCCCACCDDCCACDC;>??>;BD?>>?@C@CCC
@D8PAK:00031:00101
GTCCAAGCTTCTGGAGGGATGGTAAGTAAGTATTGTAAGCTACACCACTATTCACCTCTGCACGAATTCCTAG
+
BCCBDACCDADDCADDC?CCCADD@CCCACCCCAC@???CCCCCCACCCCCACCCACCCCCCCCC@DAC@CCC
@D8PAK:00031:00110
GTCCAAGCTTCTGGAGGGATGGTAACCTAGAATTGTGATCCTGCTTACGATTCACCTCTGCACGAATTCCTAG
+
=CCAC@@@DAF?@@@DC@CCDAED@B@BDECAC@DCDCDD?CCCDADCCDCACCCACCCCCCCCC@B@B@BDD
@D8PAK:00031:00111
GTCCAAGCTTCTGGAGGGATGGTAATCATGAATTGTAAGCCCTTACACAATTCACCTCTGCACGAATTCCTAG
+
CCDACACCDACCCACCC@DCDACCACCCCDC@C@CCC@CBD?C@CCCCC@CACCC@CCCECCCCCACACACCC
@D8PAK:00031:00117
GTCCAAGCTTCTGGAGGGATGAGTGGTAACGGCCCTTTGTATACTAGATCACAATTCACCTCTGCACGAATTCCTAG
+
CCCADADEDAEDC?;..+0/;/---)-.)-/)-6/67.>>>6CDC;>??;;AC6;>?DDACCCCCCB>=9=;>ACCC
@D8PAK:00031:00119
GTCCAAGCTTCTGGAGGGATGGTAACCGGAGACTGTGATACCATTACAATTCACCTCTGCACGAATTCCTAG
+
BCCBH@>>C>@<C6;<<1<;606<7;6;=ABBB<<<<<;;;7<B@B@@@ACCDCA@?>@C;;>@?B=C@BCC
@D8PAK:00031:00132
GTCCAAGCTTCTGGAGGGATGGTAATGGCAT
+
CDB@C@?@>?@@CBDCB:;/-)--)--)---
@D8PAK:00031:00140
GTCCAAGCTTCTGGAGGGATGGTAACTGTCAATTGTGATGTAAGTGCCAATTCACCTCTGCACGAATTCCTAG
+
??CADACCG@DCCACCC?DCDACFACCCCDDAC@CCCCCCDDADDCCACAC@CCCBCCCCCCCCC@C@BACCC
@D8PAK:00031:00142
GTCCAAGCTTCTGGAGGGATGGTAAGTTACAAATTGTAATGCTTTATACATTCACCTCTGCACGAATTCCTAG
+
CCCADADDCADCEACCC>CDCA=C@;;0;;6;1;6@CDACCDDD?DCCC>><?CCACCCCCCCCCACACACCC
@D8PAK:00031:00143
GTCCAAGCTTCTGGAGGGATGGTAAACTCGAATTGTGTCATACTTCACTATTCACCTCTGACGAATTCCTAG
+
CCCACADDEAECC@CEE@C660666,66---)-)---66666<C7<;>DFDADDDA@>>;;;;;=@7;7;;;
@D8PAK:00032:00117
GTCCAAGCTTCTGGAGGGATGGTAACCGCAAACTGTAATGTTAATTACTATTCACCTCTGCACGAATTCCTAAG
+
CCC>@?@CDAFFDA>>?=@DDAEDACACCCC?CEDDC@DDCACAD@CBCCCACCCACCDCCCCCCAC>?>?C@E
@D8PAK:00032:00126
GTCCAAGCTTCTGGAGGGATGGTAACGGTAAATTGTAACATCGCTCACCATTCACCTCTGCACGAATTCCTAG
+
CCC@CACCD@DBD?CCD?DCC@DDACC@CDE>C@CCFBCCCC@@@CBC@?><>BB@C???CCCCB?C?CACCB
@D8PAK:00032:00133
GTCCAAGCTTCTGGAGGGATGATAATACC
+
CDC@CACFD>@ACA>><6;..--6)---)
@D8PAK:00032:00145
GTCCAAGCTTCTGGAGGGATGGTAACAAGCATAAT
+
DDCACACCDADDCACCC@DCE?<D+--)-----)-
@D8PAK:00033:00100
GTCCAAGCTTCTGGAGGATGGTAAGTATTTATGTAATTTCCATTACAATTCACCTCTGCACGAATTCCTAG
+
@@D?@@@CDAFCCACDACCCADDACCCCD@CCCCC<>?<?ACCACCCACADDCACCCCCDCCCACAEBC@@
@D8PAK:00033:00104
GTCCAAGCTTCTGGAGGATGGTAATTTGGAACTGTGTGCGTACTCACGATTCACCTCTGCACGAATTCCTAG
+
CCC@CACDG@CCCACCACCC@DDADD=C@CACCCCCCCCCCCCCDDCBBC@CCB@BCDCDCCCCACACACCC
@D8PAK:00033:00106
GTCCAAGCTTCTGGAGGGATGGTAATACTGAATTGTCACCATCATCACAATTCACCTCTGC
+
DCC>@<>BC<?ACACED@C6<0660666D=>7;?;/0--)-6--65---)-)---366666
@D8PAK:00033:00107
GTCCAAGCTTCTGGAGGGATGGTAACGTGTAATTGTGCAGTAAGCCAC
+
@@DACADCDADCDADDD?CCCADEACCCDCCAC?@@CECC;><>;7;C
@D8PAK:00033:00108
GTCCAAGCTTCTGGAGGGATGGTAACTTCCAATAGTGCGTTATGTTACAATTCACCTCTGCACGAATTCCTAG
+
;;60;66DD<@@CB@@@>@DCACFBDC7;7;7<<C<<;;;7;?;C=@??>?@CCCAC???B;;;B6;7;7;;;
@D8PAK:00033:00113
GTCCAAGCTTCTGGAGGGATGGTAATCG
+
;;;06066<06<;7;AB:;/-)--+---
@D8PAK:00033:00114
GTCCAAGCTTCTGGAGGGATGGATGAT
+
CCC??@@CDAD>=:.;;6;/.)-----
@D8PAK:00033:00120
GTCCAAGCTTCTGGAGGGATGGTAACTCCTA
+
CCCAC@CBDADDCACCC;E663.-)/--)--
@D8PAK:00033:00123
GTCCAAGCTTCTGGAGGGATGGTAATTTGCCGATTGTGCTCTAGCGTACAATCCACCTCTGCACGAATTCCTAG
+
6;60;76DCAHDC@CCD@CBC@CC7<<,660-66)-.;=>>DDCCBCCDCACCACC@CCCC@@@;;2;?C?CCC
@D8PAK:00033:00125
GTCCAAGCTTCTGGAGGGATGATAATCCTCTAATGTGATCCAGCTCACTATTCACCTCTGCACGAATTCCTAG
+
@@DADACCDADDDACCD@F>?>@><??AECCCACCDCCCCACCCCCBCCDD@CDDACCCCBCCCC@D@C@CBC
@D8PAK:00033:00142
GTCCAAGCTTCTGGAGGAGATGATAAGAAAATTG
+
CCCBC@CDDACAA>;67<666666606666,-)-
@D8PAK:00033:00144
GTCCAAGCTTCTGGAGGGATGGTAATTACACATTGTGACCTTTATTTCAATTCACCTCTGCACGAATTCCTAG
+
CCDAEACCD@CCCACCC=DCCADCACACCCCCEACCCCCACC>CDE>??AD?@?DADC<??CCCCACBCACCC
@D8PAK:00034:00110
GTCCAAGCTTCTGGAGGGATGGTAAATGCGCTTAGTAGACTAGATTACAATTCACCTCTGCACGAATTCCTAG
+
@;;0606;<06AA>;<<1<6<06DD;<;/---35----------.)454.4ACCCAB;;444444.2.23222
@D8PAK:00034:00122
GTCCAAGCTTCTGGAGGGATGGTAAGGTCAAAATGTGACGATCCTCACAATTCACCTCTGCACGAATTCCTAG
+
CCD@C@DDDADDDACCC?DCDADDAC@CCCGE;???CCCCCDDADCCBC@CACBC@CCCCCBBBCACACACAC
@D8PAK:00034:00128
GTCCAAGCTTCTGGAGAGATGGTAATGACGAATTGTGACCCTCATTACAATTCACCTCTGCACGAATTCCTAG
+
CCDACACDD@DCDACCDDD@@?@DADCCCCC@CACCCCCC>CDCCACCCACADCCACCCCCCCCCAC@CACCC
@D8PAK:00034:00144
GTCCAAGCTTCTGGAGGGATGGTAAACTATAAATGTAACTTCGATCACTATTCACCTCTGCACGAATTCCTAG
+
CCDAFADCH@DDCACCD?DDDADDD@CCE@@@=@ECCACDADCCCD??>CCACCCACCCCCCCCC@CACACCC
@D8PAK:00034:00146
GTCCAAGCTTCTGGAGGGATGGTAAGGTTCAATTGTGACCCTTCTTACTATTCACCTCTGCACGAATTCCTAG
+
CCCAEADDCADCEACCD:CCCADD@C@CACCACACCCCCC?CACC@CCDCCADDDACDCCDDDDDADACACCD
@D8PAK:00034:00149
GTCCAAGCTTCTGGAGGGATGGTAATTAACGATTGTGACTTAAGCCACCATTCACCTCTGCACGAATTCCTAG
+
DCCACACCCADDCA>>><?GD:<<7<7<7<BDDACCCCCC@CACCACDA>>=??C@DDCDDCCCDACADACCC
@D8PAK:00035:00107
GTCCAAGCTTCTGGAGGGATGGTAACACTAAAATGTGAGCAGCAACACTATTCACCTCTGCACGAATTCCTAG
+
@@CBE@>>DAEAB?66<1?CCADCADDC;666,;<<BBDD@A@CBCCCCCCAC@@@@CCCCCDCCACACBCCC
@D8PAK:00035:00108
GTCCAAGCTTCTGGAGGGATGGTAAAGGAAAAAAGTGTCTTGGATTACTATTCACCTCTGCACGAATTCCTAG
+
@@CACACEC@DCD@==>1<AA@CDC6A7;;;;;+;CCDCD@D@DC@CCBCCADCCACECCCDDCCACACACDC
@D8PAK:00035:00122
GTCCAAGCTTCTGGAGGGATGGTAATAAAACGTGATCCTGATCACAATGATTCACCTCTGCACGAATTCCTAG
+
CCD@CACCC>?@CBDCC>DCCACC>6666,<CCDECC@CCCCCBCCADDBCACCCACDDBCCC??>?@C@CCC
@D8PAK:00035:00127
GTCCAAGCTTCTGGAGGGATGGTAAAGCAATATTGTGAGTTAAATTACAATTCACCTCTGCACGAATTCCTAG
+
;;60;66>DADCCA;>>;?CCACCC?DCCBCCCACCB@@@6;;1;05;C6B<?@C>??CCCCD@@?@AFACCC
@D8PAK:00035:00132
GTCCAAGCTTCTGGAGGGGTGGAGA
+
;;>:?@CCDADAA>0/-.%--)---
@D8PAK:00035:00144
GTCCAAGCTTCTGGAGGGATGGTAATCTAGCTCACAATCATCTCCCGCCATTCACCTCTGCACGAATTCCTAG
+
CCC@CACCD@CCCADDC:ABD@DDABCCCCCCCCCD@@@C??>B@9BC>??ACCC@CC???CDDC@CAC@CCC
@D8PAK:00035:00145
GTCCAAGCTTCTGGAGGGATGGTAACCCCAAATTGTGAGTACTGTCACTATTCACCTCTGCACGAATTCCTAG
+
DCE@CADCC@@@D?CCD?DCCADGACCC:CD?CABBCCDCBBCCDDDCCCCADCC@CCCCDDCDCACAA@CDC
@D8PAK:00035:00146
GTCCAAGCTTCTGGAGGGATGATAAACGTAGAATTGTAATGCATTTCACATTCACCTCTGCACGAATTCCTAG
+
BBCACACDD<@@CADDD>DCDDDDC@CCCCCEAC@CCCACCCCCG@D@@@@@@DCACCCCCCCCCBDADADCC
@D8PAK:00036:00103
GTCCAAGCTTCTGGAGGGATGGTAATA
+
;;C0;7=>CADBD@6<<1/66)//+--
@D8PAK:00036:00111
GTCCAAGCCTCTGGAGGGATGGTAAGTCAAAAGTGTGTCCAACTCACAATTCACCTCTGCACGAATTCCTAG
+
CDC@CACC7<?CB@CBC;B;<0660666;;;,6-6----)-36676CCAD?BBC@CDCCCCCCC@CACADCC
@D8PAK:00036:00112
GTCCAAGCTTCTGGAGGGATGGTAACACATAT
+
CCC>>>>CCAD==:===6=6606-)-------
@D8PAK:00036:00120
GTCCAAGCTTCTGGAGGGATGGTAAATGTGATTTGAGTCACAATGGCGTATTCACCTCTGCACGAATTCCTAG
+
CCCAD@CCC@CCDACDC?DCDADDD?CCCDCCC=CCCCDBCC@BC@CCCCCACBC@CCCCCCCCCACACACCC
@D8PAK:00036:00124
GTCCAAGCTTCTGGAGGGATGGTAAACAGGGAATGTATACTAGACCACAATTCACCTCTGCACGAATTCCTAG
+
@@CACBCCCADCEACCC?DCC?CCF@D?>?>@ADDEDCCCCDDCCACCC@CACCCACDCCCCCCCACACADDD
@D8PAK:00036:00129
GTCCAAGCTTCTGGAAGGATGGTAAT
+
CCDADADED;B;;).)-)-5;3//)-
@D8PAK:00036:00133
GTCCAAGCTTCTGGAGGGATGGTAACACCGCAATGTGATTTGCGTTACTATTCACCTCTGCACGAATTCCTAG
+
@@CACADCC;CDDACCC?CCCADDBD?>>?CDA>@@EEDD@DCCCACCDCCACCC@?>;>?CCDCADADACCC
@D8PAK:00036:00140
GTCCAAGCTTCTGGAGGGATGGTAAACAGACTATTGATGAT
+
CCC@C@CDDADCCADCE>CCCADDD@C>;;;---)------
@D8PAK:00036:00143
GTCCAAGCTTCTGGAGGGATGGTAAGTTGTTATTGTGTCTTGGATTACGATTCACCTCTGCACGAATTCCTAG
+
CCCBD?>>>:<<B>BBC=DDDACDA>>7;;7;;<>CCCCC@C@CCACCCCCACCCADCCCDCDCC@CACACCC
@D8PAK:00037:00100
GTCCAAGCTTCTGGAAGGGATGGTAAATC
+
CBC@B@CCD:BAB7;0<=686;3...)--
@D8PAK:00037:00109
GTCCAAGCTTCTGGAGGGATGGTAATCCGCAAATGTGATTTGGATCACAATTCACCTCTGCACGAATTCCTAG
+
CCDAC>@@DADCCACDE>CCCACCACC@CCDD?CCCCCCC>CACBBCCCAC?BBC?BCCCDBBCCACAC@CCC
@D8PAK:00037:00113
GTCCAAGCTTCTGGAGGGATGGTAAAAAGAAATAGTGAGTTAAATTACAATTCACCTCTGCACGAATTCCTAG
+
DDCAD@>>DACDDACCC@DDDADCDDC3;>=;?DDDCCDD066,<7<BDACADCCACCCCCCC@@@@ACACDC
@D8PAK:00037:00125
GTCCAAGCTTCTGGAGGGATGGTAAAGCTAATTGTGCATTTAGTTACTATTCACCTCTGCACGAATTCCTAG
+
=@CAC?@>A>=<C@;<>;<CC@??@=ADCCACADCCDDDC>DCCACC@@AAECCACCCCCCCCCACACACD@
@D8PAK:00037:00136
GTCCAAGCTTCTGGAGGGATGGTAAATGCCCTTTGTAAGCTGTGTTACAATTCACCTCTGCACGAATTCCTAG
+
>CC0;<=6B:BCC@CCE>A@EADED>A;;;1<61666:CCC>?;;7;<;7;7;BB=BDCCCCCCCAC=?>?CC
@D8PAK:00037:00138
GTCCAAGCTTCTGGAGGGATGGTAATGCCTGATTGTGTTCTAATCCACAATTCACCTCTGCACGAATTCCTAG
+
CCCADACCCADDCACDD?DCCACDAC@@@@CDFADDCCACCC@CC@BCC@CACCC@CCCCDCCCCACACADDD
@D8PAK:00038:00115
GTCCAAGCTTCTGGAGGGATGGTAACAGCAATATAG
+
CCCADADCD@DCCA>>>=ACC@AD8--/--)-----
@D8PAK:00038:00119
GTCCAAGCTTCTGGAGGGATGGTAATCTGTGACACAATTGATCCCCGCGATTCACCTCTGCACGAATTCCTAG
+
>>DAD@CCCAEDCACCC?CDDACCACCDDCBDDDCD@CADCCCCC;CH@@@ACCCACCCDDCCCCACACACCC
@D8PAK:00038:00129
GTCCAAGCTTCTGGAGGGATGGTAATTTTGGTTTGTGACTGCCGACACAATTCACCTCTGCACGAATTCCTAG
+
CCCACACCC>?@CBCDD?DDDACCACDD8>=?C>CCCCCCCC@CCCCCC?B?CCCACCCCCCCCC@CACACBC
@D8PAK:00038:00135
GTCCAAGCTTCTGGAGGGATGATATGCGTTA
+
CDCADACCCAECC@CCC<;.---------)-
@D8PAK:00038:00144
GTCCAAGCTTCTGGAGGATGGTAATCGTAGATGT
+
CCCACADDD>A>DA>??@GD@C6)-----5----
@D8PAK:00038:00148
GTCCAAGCTTCTGGAGGGATGAGATGGTCCGGATTGTGTTATAGCTCACATTCACCTCTTGCACGAATTCCTAG
+
CDDACACCDADEC@DDG@<;=>666C???>@@CCACDEE@???CCBBB@..)0008;0/*/<B;??ADAEACDD
@D8PAK:00039:00120
GTCCAAGCTTCTGGAGGGATGGTAAGCCGAAATAGTGGTTAGCATCACAATTCACCTCTGCACGAATTCCTAG
+
CDCACACDFDCECACCD?DCDACCACDA>>>>@CCCDAD@BBCDCCD????ACCDACCCCCC@@@ACACACDD
@D8PAK:00039:00127
GTCCAAGCTTCTGGAGGGATGGTAACCTAACACTGTGACTCATATCACATTCACCTCTGCACGAATTCCTAG
+
CCCADACCD@CAB66<<,6CCACCAC:C@@CBCACCCDDCCCCCBCDCCC@CCC@CCBCCCCCCACACACCC
@D8PAK:00039:00128
GTCCAAGCTTCTGGAGGGATGATAATGTAGGTATGTGACCGGGATTACAATTCACCTCTGCACGAATTCCTAG
+
CCD>?>@CDACDCACCC=A;6<=>7?CCCCADDDECCCC@CE?CCACCCAC@DDCACCCCCCCCC@CAC@CCC
@D8PAK:00039:00130
GTCCAAGCTTCTGGAGGGATGGTAAGACCCGATTGTGCCGTGTATCACAATTCACCTCTGCACGAATTCCTAG
+
CCCADBDCC@DDDACCD@F>>?AEA@@>E?DDD6>?DD@CBCCCDDDCC@CACCC@CCBBBCCCCACAC?CCC
@D8PAK:00039:00132
GTCTAAGCTTCTGGAGGGATGGTAACACTGAAATGTGTTGTGCTTCACAATTCACCTCTGCACGAATTCCTAG
+
CCCCCACCCACCDACDC?CCC@CCBDCCCCCD?CECCCACCDCDACCCCACACCCA>>?CDC?>>ACAC@CCC
@D8PAK:00039:00136
GTCCAAGCTTCTGGAGGGATGGTAATATACTCTGTAACATATCTCACAATTCACCTCTGCACGAATTCCTAG
+
@@EACACCCADFDACCC>DCCACCACC?@?CCCCCD@CCCDCCCCDCC@C@CDDBCAACCCDCC?CACACCD
@D8PAK:00039:00138
GTCCAAGCTTCTGGAGGGATGGTAAAACTACAATGTAACCCTCATTACTATTCACCTCTGCACGAATTCCTAG
+
CCCAC>@@D@CCCACCC>DCCACCDD;CCCCCACDDDAED=BBCCADCCCC@CCCACCCDCC?>>@B@C@DCD
@D8PAK:00039:00139
GTCCAAGCTTCTGGGAGGATGGTAAGTCACCAAAAGTGATCCCACTCACATTCACCTCTGCACGAATTCCTAG
+
C>@>>AECCADCA=9;><?>EACD@CCCA=6;;;/;CCDCCC=CCCCCAAA@CCC?CCCCCCCCD?C@C@DCC
@D8PAK:00040:00110
GTCAAGCTTCTGGAAGGGATGGTAACTTAGTACTGTAATCGAAGTCACAATTCACCTCTGCACGAATTCCTAG
+
CCCCACCDADDDAC<=>:?CDADCACC?CCCCDDCCCACDDCACDDCCCACACCCACCCCCCCCCACAC@CCC
@D8PAK:00040:00115
GTCCAAGCTTCTGGAGGGATGGTAACCGAAGAAGTATAGATTACAATTCACCTCTGCACGAATTCCTAG
+
C;;0>0=>DAECDACCC=CBDADC7-)--)--)-------63777376CCC?CDCD???CCACACACCC
@D8PAK:00040:00127
GTCCAAGCTTCTGGAGGGATGGTAAAGCGTAATTGTGGCT
+
CCC>@??CDADCCACDD?DDDACAA166666060---)--
@D8PAK:00040:00134
GTCCAAGCTTCTGGAGGGATGGTAAAGCCTGTAT
+
@?C>@@@CEAECCBDCD?CA=66<6,6-)-----
@D8PAK:00040:00145
GTCCAAGCTTCTGGAGGGATGGTAATCCTGGAATGTAAGTGAAATTACAATTCACCTCTGCACGAATTCCTAG
+
CCDACACDFADDC@CHE@DCDADDACHADDACA@@>CACCDDD>D@CBC@CACCC@CCCCCDCCCAD@A=BCC
@D8PAK:00041:00106
GTCCAAGCTTCTGGAGGGATGGTAACCCTTAAGTGTGCTATAGATCACAATTCACCTCTGCACGAATTTCCTAG
+
@@CAC>@@DADDC@CDD?CCCADCACC>C@CACCCDDCDDDCCCCCCCC@CADDDACCCCCBBBCADD>C@CCC
@D8PAK:00041:00118
GTCCAAGCTTCTGGAGGGATGGTAACAGTCAATAGTGACAACTATCACAATTCACCTCGCACGAATTCCTAG
+
CCC@A6AAB:??C>BBC=CCDACDBCCCCECACDCEDCDDACCCCCCCCADADDCACCCDCDDDAC@CACCC
@D8PAK:00041:00126
GTCCAAGCTTCTGGAGGGATGAGATGTC
+
@@DAH?>>DAIDC@>>;6;0--------
@D8PAK:00041:00127
GTCCAAGTTCTGGAGGGATGATAAATTTAGTTTGTGATGGATAATACAATTCACCTCTGCACGAATTCCTAG
+
@@CACAFCADDEACCC?CCCCCCG@CD@@A@C?DCCCCCACCDADCCCACACCCACBBCDCCCCACACADCC
@D8PAK:00041:00140
GTCCAAGCTTCTGGAGGGATGGTAAGACCATATTGTGAGCTAAATCACCATTCACCTCTGCACGAATTCCTAG
+
?>DAC:>>C@CCDA??@;<;D06<@>;;35/--)-/;>?=CCD:????;;@=@;?=?CCAC>>4@6@=?@CC?
@D8PAK:00041:00147
GTCCAAGCTTCTGGAGGGATGGTAATATGCCATTGTAATTCCCGTTACAGTTCACCTCTGCACGAATTCCTAG
+
CCCACACCGADCCACDD?DCC@CDBDCCCC@CD@CDDBD???>@EAHDCCB@CCCACCCCCCCCCACAB?BCC
@D8PAK:00041:00148
GTCCAAGCTTCTGGAGGGATGGTAATCGTATT
+
CCCACACCD@CCDADDC>7;63--)------)
@D8PAK:00041:00149
GTCCAAGCTTCTGGAGGGAGGGTAATCAGCGACTGTTGATGATAGTACACAACTTCACCTCCTGCACGAATTCCTAG
+
@@@>?ACECADDCACEE@CCC>EDACC?>;555---3---<<<;4444--5)--)-53)--)---6666060606A6
@D8PAK:00042:00106
GTCCAAGCTTCTGGAGGGATGGTAATGCTTAATTGTGACCTTGCTCACCATTCACCTCTGCACGAATTCCTAG
+
CCC@CACCDADDCACCC@DCC:BBBEDCD@CACACCCCCAC@CCCCCC@>?>?CCAC???CCCCC@C@CACCC
@D8PAK:00042:00128
GTCCAAGCTTCTGGAGGGATGGTAAGCCACAATAGTGCTCCGTGTTACAATTCACCTCTGCACGAATTCCTAG
+
--6)-)--6)-6C@;<<1<660<<7;<7;;666;6AA@@C=@@;>>?CCAC@CDDBCCCC@BB;;.4?C.>@C
@D8PAK:00042:00133
GTCCAAGCTTCTGGAGGGATGGTAACACCAAATTGTGCTTTGAGTCACTATTCACCTCTGCACGAATTCCTAG
+
@@CACACCCADEDACCC?DCC@DGBD?@@@C>CADCDDCC>CCCCDCBBCCACCCACCCCCCCCCAC@CBCCC
@D8PAK:00042:00136
GTCCAAGCTTCTGGAGGGATGGTAAGACTACTATGATAACATCGCTAATATCACCTCTGCACGAATTCCTAG
+
CCD@CBCDE?@<B:66<1<CC@<66;6666666666/-8/.------)-6--4969CCA;;;;4.4.4.44A
@D8PAK:00042:00138
GTCCAAGCTTCTGGAGGGATGGTAAAGTCAGCA
+
CCC@CACCC@DCEAECC>E663---)---6---
@D8PAK:00043:00108
GTCCAAGCTTCTGGAGGGATGGTAAAGGGAAAAATGTGTTCCCCATCACATTCACCTCTGCACGAATTCCTAG
+
CCC@?@@DFADCB?6<61<;60<DD,6;1;;;;.;AACC<>>>8>CCCCCCACCCACCCCBCC;><?ACACCC
@D8PAK:00043:00110
GTCCAAGCTTCTGGAGGGATGGTAATGGTAATA
+
CCCAC@CCDADCDADDD?7==677)--3--)--
@D8PAK:00043:00111
GTCCAAGCTTCTGGAGGGATGATAATATTGGACTGTGACCGAGATCACGATTCACCTCTGCACGAATTCCTAG
+
CCCAC?@@HAECCB@??=?AAC?A@@CDBC>@@CD@??CACCCCCCCCDCC@CCCADCCCCDCCCACACAEBB
@D8PAK:00043:00117
GTCCAAGCTTCTGGAGGGGATGGTAAACAGCA
+
-;A060=CCACBB@;<<<,6660-./).----
@D8PAK:00043:00133
GTCCAAGCTTCTGGAGGGATGGTAAGTCTAGATTGTAACATGGCATACATTCACCTCTGCACGAATTCCTAG
+
;;;0606BD:?ACACDD>@ACADGBCCCCCDDD>@@DACC@DACC???CEAC>?;>;>>CCCCCACACACCC
@D8PAK:00043:00138
GTCCAAGCTTCTGGAGGGATGGTGATGAA
+
CDCACBCCG@DCCA==;6;.-)--66-.)
@D8PAK:00043:00140
GTCCAAGCTTCTGGAGGGATGGTAACAAGACATTGTAACACATATCACGATTCACCTCTGCACGAATTCCTAG
+
CCCACACCC@DCDACCD?DCD@DDB???@CCDCACCCADD==BCCCCCC?>>?CCACCCCCCCCCACACACCC
@D8PAK:00043:00148
GTCCAAGCTTCTGGAGGGATGGTAACCCAAGATTGTGTAGTCGATCACTATTCACCTCTGCACGAATTCCTAG
+
CCC@CAEEH>?=C?;<<1<6<06A6;;1;066<66AAAACC<<<6;;;;;;7;CC?CCC@A@DCA7@>@@BCD
@D8PAK:00044:00101
GTCCAAGCTTCTGGAGGGATGGTAACTGGCAATTGTGGCATAGATTACAATTCACCTCTGCACGAATTCCTAG
+
CCC:><>=C@DDDACCC@DCCADD?CCDA@@??@DCDACCCCCCC@??@>?ACCC@CCCHHCC@@?@ADACCC
@D8PAK:00044:00104
GTCCAAGCTTCTGGAGGGATGGTAAGGACTAGTA
+
?@D>?<@ED@DDDACCC?DDH6<;+/)-------
@D8PAK:00044:00116
GTCCAAGCTTCTGGAGGGATGGTAAGCATAGTTATGTGCGATAATTACAATTCACCTCTGCACGAATTCCTAG
+
@@EAC@C??>?DDADDD?DCC@;8)-------366<-------)-)-5@6BACCCBDCCCCCCCC@CADACCC
@D8PAK:00044:00123
GTCCAAGCTTCTGGGGGAGTGGTAAGCGTAAGTC
+
CCC@C@CCDAIECCDD7ECDDAA;*-----)--5
@D8PAK:00044:00144
GTCCAAGCTTCTGGAGGGATGGTAAGTTTGAACTGTGAATTGGATCACTATTCACCTCTGCACGAATTCCTAG
+
CCCADACDB:<<A6;<?;@CCADDADCC=CDACCCCCC@CACACCCCCCCC@CDDACCCCBDDDDACACACDD
@D8PAK:00045:00107
GTCCAAGCTTCTGGAGGGATGGTAAGCAGCCATTGTTCCTCAGGTCACAATTCACCTCTGCACGAATTCCTAG
+
CCDAC>@?DACDCBCCC>CCEADCBEDC@???CACCADADCCCACCCCCACACDD@CCCCCCCCC?B@C?CCC
@D8PAK:00045:00108
GTCCAAGCTTCTGGAGGATGGTAAGCTAAGTTTGTGAGCTTGTGCACTATTCACCTCTGCACGAATTCCTAG
+
66@060==C>666:66066<06DB;<>>76BC:CC?;6660666<AA===66<<76<;6<C?>;AC7;7;;;
@D8PAK:00045:00119
GTCCAAGCTTCTGGAGGGTGGTAAATGTGAC
+
CBC<@=>EDAECDBCCD=;;8/0/)------
@D8PAK:00045:00128
GTCCAAGCTTCTGGAGGGATGAGATGCCGAATTGTAATGCGACAGACAATTCACCTCTGCACGAATTCCTAG
+
=6C>C766606==0666,66666==660;;6;0;@BACCDC?;;;;;;.;.444.44BBCCC??;?@CACCD
@D8PAK:00045:00132
GTCCAAGCTTCTGGAGGGATGGTAAACAGGAGTTTGTAACTCTGATCACATTCACCTCTGCACGAATTCCTAG
+
@@D@C@BCGADDCACCC?DCC@DGG@>>?ACCDG@DCCACCCCCDCCCCCDACCCACCCBCCCCCAC@CACCC
@D8PAK:00045:00139
GTCCAAGCTTCTGGAGGGATGGTAACCTGAGAATGAGACCCAGGTCACGATTCACCTCTGCACGAATTCCTAG
+
CCCACAC?@>?DCACCD?DCDADGAC@CCCCCACCCCCCC>CDACC??@CC@CCCACCCCDCCCDACACACCD
@D8PAK:00045:00149
GTCCAAGCTTCTGGAGGGATGGTAATTGTGATCACGTCACC
+
@;>0606;<06<;7;?C>DFCACC7<0666@;/0/----63
@D8PAK:00046:00105
GTCCAAGCTTCTGGAGGGATGGTAAAGAAAAATATAA
+
@?C@C@DCCACDCACDD>DDDAC77675555%----)
@D8PAK:00046:00106
GTCCAAGCTTCTGGAGGGATGGTAAGTGCTTAATTGTGCTTTCGATTACATTCACCTCTGCACGAATTCCTAG
+
@@EACACCHAFDCA??>;?BB@DDADCDCF@C@D@@?CCCE?CCCCACCCCACDDACCCCC???C@C@CADCC
@D8PAK:00046:00110
GTCCAAGCTTCTGGAGGGATGGTGAACACCATGTA
+
CCD@CACDD?A@EA??@><BB:<660--.)-----
@D8PAK:00046:00125
GTCCAAGCTTCTGGAGGGATGGTACGTTAAATTGTCACTTTGCATACAATTCACCTCTGCACGAATTCCTAG
+
BCEAD<;?D@DCDACCC>CDDACDCCCACC?CADDEGDDD@CDCCDCCADACCC@CCCCACBCD@CAC?C@@
@D8PAK:00046:00128
GTCCAAGCTTCTGGAGGGATTGTAATACCGGATTGTGCATTACACCACAATTCACCTCTGCACGAATTCCTAG
+
@?CACACEDACDCADCC>?>06ABA@@@ACACC@CCCCCC@CCCCACCCAC@CCCADDDCDDCDCACADBCCC
@D8PAK:00046:00130
GTCCAAGCTTCTGGAGGGATGGTAACGATTAATTGTGCACGCTACTACAATTCACCTCTGCACGAATTCCTAG
+
CCC@B@CCDADDCACDD?DCCADD?>@CE@@?@BDCCCCCCCCCCCDCC@CACCCACCCCCCCCCACACACCC
@D8PAK:00046:00133
GTCCAAGCTTCTGGAGGGATGGTAACCTGGAATTGTAGTCGCGCTCACGATTCACCTCTGCACGAATTCCTAG
+
CCDACACCDACDDACDD?DCCACDAC@CC@C@CACDDDD>?>CCDDCCDCC@CCCADCCCDDCCCACACACCC
@D8PAK:00046:00136
GTCCAAGCTTCTGGAGGGAATGGTAACCAAATTGTGTCACATGTTACACTATCCACCTCTGCACGAATTCCTAG
+
@@DAC@CCC>@@DACCC=CACCAECAD?>>?@ACCDDDFDDC???>CDCCDCD@CCADC>@@CECDAC@CAECC
@D8PAK:00046:00148
GTCCAAGCTTCTGGAGGGATGGTAAATGTTGATTGTAACGTACAACACTATTCACCTCTGCACGAATTCCTAG
+
CCEAC>>>EADCCD@@@>@CDACDD?D@@@@CCACCC@CCCDCCACCCCCCACCCACCCCDCCCDAC@C@CCC
@D8PAK:00047:00103
GTCCAAGCTTCTGGAGGGATGGTAATACTCTAAATGTGTCCGCTGTTACATTCACCTCTGCACGAATTCCTAG
+
?>C>><@CE@CDCACDE@DDCACCACCCCCCCC>CCCCCCACCCCDADECDACDDACCDCCCCCCACACADDC
@D8PAK:00047:00104
GTCCAAGCTTCTGGAGGGATGGTAATGTACAAATGTAACGTAGCTTTCAATTCACCTCTGCACGAATTCCTAG
+
@@CACACCG@CCCACCD?DCCACDBDC@A;;;1;BBBACCDBCEEE?CCACACCCADDCCCCCCCAC@C@CCC
@D8PAK:00047:00113
GTCCAAGCTTCTGGAGGGATGGTAAGAGCCAATTGTAGCCAGAACTACAATTCACCTCTGCACGAATTCCTAG
+
@@DAC?@@EACACA;<61<6<06DA@@@CBDAC@@?C??>?CCACCCCCACACCDADDCCCCCCCACACACCC
@D8PAK:00047:00125
GTCCAAGCTTCTGGAGGGATGGTAACATTCAGAATGTGACTTCTAGCACATTCACCTCTGCACGAATTCCTAG
+
@@CAD@CCD@ECB????=ACDACDACCCACDDDACCCCCCCACCCCDDCCFBECCACDCCCCCDC@CACACCC
@D8PAK:00047:00146
GTCCAAGCTTCTGGAGGGATGGTAATTGTGACCAGCCTTACGATTAGCCATTCACCTCTGCACGAATTCCTAG
+
@@EAC0>>C066;6;<<,6AA:ACACADFCDD@CCC@C@CCEDCADCDA??=?CCBDCCCCCCCDAC@CADDD
@D8PAK:00048:00122
GTCCAAGCTTCTGGAGGGATGGTAACCAATCGAATA
+
?>D>>?@DCAEDEACCC>CCEAE=;535)----)--
@D8PAK:00048:00131
GTCCAAGCTTCTGGAGGGATGGTAATATTAGAAAGTGACGTAGCACACTATTCACCTCTGCACGAATTCCTAG
+
;66060666:6<?@CDC>@>>ACC?<<;7;;;C<B@;;;0...//;???CCAC;;2;;;BC@;;;6;6;@CCC
@D8PAK:00048:00135
GTCCAAGCTTCTGGAGGGATGGTAAGTCAAGAATGTGACCTAAGTTTCTATTCACCTCTGCACGAATTCCTAG
+
CCCAE?@AEAECCA>>@=@DCAEDACCDCACDACCCCCCACCACCC?CCCCACCCACCCCCCCAA@C@C?CCC
@D8PAK:00048:00136
GTCCAAGCTTCTGGGGGATGGTAAAAACTGTGAGCTCGGTTACTTTTATTCACCTCTGCACGAATTCCTAG
+
6?C6=666606<;6;;.6BB;66666,5;5555555660606??AA,5606--)----666660606:.--
@D8PAK:00048:00137
GTCCAAGCTTCTGGAGGGATGGTAAATCTTGACT
+
CCEACAEED@EDCBDDC=>@E3>;;*---)----
@D8PAK:00048:00145
GTCCAAGCTTCTGGAGGGATGATGATT
+
DCCAC<>>CACFDA7766;.------)
@D8PAK:00048:00149
GTCCAAGCTTCTGGAGGGATGGTAAGACCGTC
+
?>@<?<@@DADDCACCC>D>=3>=)---)---
@D8PAK:00049:00101
GTCCAAGCTTCTGGAGGGATGGTAAGATGCCATTGTAACCAACTTCACTATTCACCTCTGCACGAATTCCTAG
+
CCD>>>@CDADDDACCC>DCEDCDA@@@DCACE??@CAC=???CACCCCCCACCCACD>??CC>>>>@C@CCC
@D8PAK:00049:00104
GTCCAAGCTTCTGGAGGGATGGTAAACTCAAAATGTGAGATACTGCACAATTCACCTCTGCACGAATTCCTAG
+
@@DACACCD@DCCADDD>DCCACCC=CCCCCC;>@@DECCCCCCCCCCCACACCCACCCCCCC??=?AC@CDD
@D8PAK:00049:00111
GTCCAAGCTTCTGGAGGGATGGTAACTCAATTGTGATTCGGGTGACATTATTCACCTCTGCACGAATTCCTAAG
+
CCCACADCEACBCACDD:CBDADDACCCC@CACCCCC@CCD?CCCCCCACCACCDADDBBBCBDCAC@CACC@C
@D8PAK:00049:00113
GTCCAAGCTTCTGGAGGGATGGTAACCAGCTAGT
+
B;;06066C@DCCDCCD?CCCA=.)-)-------
@D8PAK:00049:00122
GTCCAAGCTTCTGGGAGGATGGTAAGGTCATATTGTAATCTACGCCACAATTCACCTCTGCACGAATTCCTAG
+
??C<?<>BB;C/./)//)-5;3;;.;0666;6;6@@@@B@@@;;;7;@A@CADDDACCCCCCCCC=?>?ACCC
@D8PAK:00049:00133
GTCCAAGCTTCTGGAGGGATGGTAAAGGTCCTC
+
CCCACACCD@CCDACDG>DDB;666,-)--)--
@D8PAK:00049:00139
GTCCAAGCTTCTGGAGGGATGGTAATGCACATTGTTATTTAGATCACTATTCACCTCTGCACGAATTCCTAG
+
CCCAC6=>>>ADDACDD?BBC>CCADDCCCCCACC>??E?CCBCCCC;;>6;AAACCCCCCCCDAC@CACCC
@D8PAK:00049:00147
GTCCAAGCTTCTGGAGGGATGGTAAAACTGAGTGTGACCTGGAACACAATTCACCTCTGCACGAATTCCTAG
+
@@CAC0??@>>DCADCC>DDDACCCC8CCDDCCCCCDDACCACACCCCBC@BBBACCCCCCCCC@C@DACCB
@D8PAK:00004:00159
GTCCAAGCTTCTGGAGGATGGTAACCTATAATTGTGCCTTTTGACACAATTCACCTCTGCACGAATTCCTAG
+
CDD@D7>660<6;6;<0<AB06<0;7;;;;6<7<<<;7;;;/;;;;@C@C@CCE@???;;;;;;7;7;7;B0
@D8PAK:00004:00163
GTCCAAGCTTCTGGAGGGATGATAACGGAAGAAAGTAACCGCTGTCACATTCACCTGCACGAATTCCTAG
+
CCCAD?;?>:6AD6;;;,6=B=66066:A:666,6AB:CACCBDDCFCB@=;//+/<<;C;;6;4;@CCC
@D8PAK:00004:00164
GTCCAAGCTTCTGGAGGGATGGTAATACA
+
B;;0606BB@ACD?;<<,<6;0//)/---
@D8PAK:00004:00166
GTCCAAGCTTCTGGAGGGATGGTAAGGCCCTTGTAATTTACGTTACGATTCACCTCTGCACGAATTCCTAG
+
CDC@DADCCAEDC>;<<1<AA6AD*.)--)-)---)--)--6666666606<<>B?>?CCCCCADADA>?@
@D8PAK:00004:00173
GTCCAAGCTTTGGAGGGATGGTAAGACGAGATTGTGCATTAGTATACAATTCACCTCTGCACGAATTCCTAG
+
CCC0;06;66,606<6,6CC>;>0;;;6B<<;0;;;;;>>?CCCC@@@@BAB;;7;;;;;;A;;7;7;7;?A
@D8PAK:00004:00182
GTCCAAGCTTCTGGAGGATGGTAATCGAGAA
+
CDCAC@CCC@CDCA>?</<;3//+------)
@D8PAK:00005:00165
GTCCAAGCTTCTGGAGGGATGGTAACAGCAATTGTGACACCGGTGACATTCACCTCTGCACGAATTCCTAG
+
CCDACACCD@DCC@???=?DC@?@<;;;;>ADACDCCCCCACAECCDCCACCCAFCDCCDCCC@CACACCD
@D8PAK:00005:00181
GTCCAAGCTTCTGGAGGGATGATAACAACGAAATGTAACACATCTCACCATTCACCTCTGCACGAATTCCTAG
+
CCCAC??>>>?<D?6<>1<AA==>:>C@CBCC>CCCCACCCCCCCDCDADD??>@=;;;BCCCDDAC@@@@DC
@D8PAK:00005:00191
GTCCAAGCTTCTGGAGGGATGGTAATAGGCAATAGTGATGCCACACACAATTCACCTCTGCACGAATTCCTAG
+
BBCADABCCADDDACCC>CCDA<67<<<0660666666?6A;A;;;;;5046ACCACDCCCCCCCACAC@CCD
@D8PAK:00006:00154
GTCCAAGCTTCTGGAGGGATCGTAATGTGTAACTGTAACCGTCATTACAATTCACCTCTGCACGAATTCCTAG
+
1//363.0-3.//;CBD1?@@?DCAD??;;;7;;;AB7;=?CCCCABCCAFBC?;6;;9;;<CCDACADA??=
@D8PAK:00006:00184
GTCCAAGCTTCTGGAGGGATGGTAACATTGAATGTTCATTAAACACAATTCACCTCTGCACGAATTCCTAG
+
CCC0;06;606AC>;<<,666:AA<;;C@;;7<<<7<<<7;;1;A<<<@BEEIAA@@><;BAA<?>@ACCC
@D8PAK:00006:00186
GTCCAAGCTTCTGGAGGGATGGTAACACTC
+
=@@060666066DA;<<,66;0-0+.----
@D8PAK:00007:00172
GTCCAAGCTTCTGGAGGGATGGTAATATTTAAGTGTAACCCAGATCACTATTCACCTCTGCACGAATTCCTAG
+
BBCACABCCAHDC@>>@=?CC@A@@@DCE?CACCCCCADE>BCCCCCDDCCACCCA???CCDDDEAE>?>?CC
@D8PAK:00007:00175
GTCCAAGCTTCTGGAGGATGGTAACCTGACAAATGTAACCCCGCTCACATTCACCTCTGCACGAATTCCTAG
+
CBCACACCD@EDCACC@DCCADDAC@CDDEDD?CCCC@CCC:CCCCDCCCACCCA>>?CCCCCFAC>?>?CC
@D8PAK:00007:00182
GTCCAAGCTTCTGGAGGGATGAGAT
+
CCCACB@A>>@?<A/..+/-.----
@D8PAK:00007:00183
GTCCAAGCTTCTGGAGGGATGGTAAACTCCAATGTTCCCTGCGTTACAATTCACCTCTGCACGAATTCCTAG
+
CCDACACCCAEDC@?@@=?DD;<<<,;;B7;<?DD<??1<;;;@=@;;7?=?CDACCD@@@DDEACACACDF
@D8PAK:00007:00187
GTCCAAGCTTCTGGAGGGATGGTAATGATATTTCGTAATCCAAATTACAATTCACCTCTGCACGAATTCCTAG
+
DCCACACCC>@@CACCE>C?@<@DACBAC>?>;?CCCACD=??=?ACDCACACCCA??@DDDCDD@C@DA?@@
@D8PAK:00007:00189
GTCCAAGCTTCTGGAGGGATGGTAACTAGTATGTCACGTGTGCTACTATCACCTCTGCACGAATTCCTAG
+
BBCAEABCCAECCACCC@DHCAC88/------6--/-------C;66666<C:?@?CCCCCCACACACCC
@D8PAK:00007:00194
GTCCAAGCTTCTGGAGGGATGGTAATCGTTAATGGTAAAAGGACAAAGGTAACCCTGATCACATTCACCTCTGCACGAATTCCTAG
+
>?DAC?C;;0<<A>;;;1<BB:<?=>CCCACA?>7;@@@2BA@@@B:;7;@7;;16@@CCCCCCADCC@@??CC>;>B7;7?@CCC
@D8PAK:00008:00179
GTCCAAGCTTCTGGAGGATGGTAAGCGGTAATTGTAAGTTGGCCCACAATTCACCTCTGCACGAATTCCTAG
+
CCC@CACCDACBC@CDADDDACDACCDDDDACACCCACC@D>>>;?CBADACCCADDCCCCCCCACBCACCC
@D8PAK:00009:00151
GTCCAAGCTTCTGGAGGGATGGTAAAAACCAAATGTGTTGTCAGTCACTATTCACCTCTGCACGAATTCCTAG
+
C>>>=ADCDAECCACCD?DCD;BCHGG.;7;;,;AA<<<?>DDCCCDCC?@<<;;7<<<<<<DDDAF@@@@EB
@D8PAK:00009:00155
GTCCAAGCTTCTGGAGGGATGGTAATTTGACTTTGTAATGTAGCTTACATTCACCTCTGCACGAATTCCTAG
+
DCCADDCDDAECCADDD@ECCAHDACC=CECCD?CCD@CCCCCCDACCCCABBBACCCCCCCCCACACADCD
@D8PAK:00009:00165
GTCCAAGCTTCTGGAGGGATGGTAACGGCTACTAGTA
+
C@CACACCEAD@@=@EG@DCC@AC7;.)---------
@D8PAK:00009:00170
GTCCAAGCTTCTGGAGGGATGGTAAGAACATTGTAAGAGAGGTTACAGTATTCACCTCTGCACGAATTCCTAG
+
CCCACACCCACECBCCC?DCCADEBCC?@>DADCDACCCCCACA@@@DDCC@CCCACCCCCCCCCACACACCD
@D8PAK:00009:00173
GTCCAAGCTTCTGGAGGGATGGTAAAGCCTAATGT
+
CCCACADDD;CCCACCA:B;;0666,660--)---
@D8PAK:00009:00174
GTCCAAGCTTCTGGAGGGATGATAAGTATCTATTGTAATGTCCCTCACTATTCACCTCTGCACGAATTCCTAG
+
ABDAD@CCCACDDACDC?CDCDDCACC??>CCEBBBBACCCDD<CCCCCCC@DCCA==;CDDDDDAD?>?@CC
@D8PAK:00009:00175
GTCCAAGCTTCTGGAGGGATGGTAAACCCAGAATGTAACCGCAATTACTATTCACCTCTGCACGAATTCCTAG
+
DCCAC@CCC@CDB>>>>;?BC@CEI@CC?CCCACDGDACACDDACACCCDC@CCCAEECCECCCCACACACE?
@D8PAK:00009:00180
GTCCAAGCTTCTGGAGGATGGTAATGACGAATGTGTCTAACTTACAATATTCACCTCTGCACGAATTCCTAG
+
CDDACB@@>@CCBACCDDCCACC66666-63./------3--)---)---36?CACCCCCCCCDAC</)./0
@D8PAK:00009:00183
GTCCAAGCTTCTGGAGGGTGGTAATCGTGTAATTATAGTCGTTACATTCACCTCTGCACGAATTCCTAG
+
CDCADA@?>:<<A>;<<16C@CC66<;;---)-)----56666===>ADCCA>>>?@@CCCACACACCC
@D8PAK:00009:00193
GTCCAAGCTTCTGGAGGGATGAGATGGTAACCTTACTTACAATTCACCTCTGCACGAATTCCTAG
+
CBBACA@@>>@@FACCC???BB<66606=6=>CA@@>AC>@@?@A;;7;;;;;<A;;7<7<7<C<
@D8PAK:00009:00194
GTCCAAGCTTCTGGAGGGATGGTAAGTCCGTAA
+
CCC@CA@@?AGDCADCC?>;63./+---)---)
@D8PAK:00009:00196
GTCCAAGCTTCTGGAGGGATGGTAAGCGTATCGTGACTTAGGCCACATTCTCACCTCTGCACGATTCCTG
+
DDDAC@??=@CECA@>;6;.-)--)-----666=B6660650665---)-----)-594;;A;//).88:
@D8PAK:00009:00197
GTCCAAGCTTCTGGAGGGATGGTAAAACTAAATGTGATCTGGGTCTCAATTCACCTCTGCACGAATTCCTAG
+
B@DBHACCDADDC@>@@=<CC6<<<<,;BCD?CCCCDCDCCD<CACCCACACDDADDCCDDDDDAD@C@CDD
@D8PAK:00010:00155
GTCCAAGCTTCTGGAGGGATGATAACAAATGTAACGGAGGTTACTATCCATTCACCTCTGCACGAATTCCTAG
+
BCC@C@CCCADDDACCD@DCDC>??@CD?DCCD?@@@@EACACCCCCCACCACCC@CCCCCCCCCAC@BACCD
@D8PAK:00010:00168
GTCCAAGCTTCTGGAGGGATGGTAAGAGAATAATGTAATAGGGAGCACAATTCACCTCTGCACGAATTCCTAG
+
???ACACDD@CDDACCC?DCEACDADECCACC@CCCCACCDD?CBBBCDAC@CCCACCEDCCCCCADACBCC@
@D8PAK:00010:00169
GTCCAAGCTTCTGGAGGGATGGTAATCCCCGACTGTAGCCCGCCTTACAATTCACCTCTGCACGAATTCCTAG
+
CCC@CBCCCACGE@CCC?CDD@AAADCCC;CCCCCBBCCE?CC>>>?CCACACCCACCCCCCCCDACACACCC
@D8PAK:00010:00184
GTCCAAGCTTCTGGAGGGATGGTAAGCCCCCATTGTAAGTAGCCTCACAATTCACCTCTGCACGAATTCCTAG
+
CCC@C@CCC@DDC@CCC?DCDADD@<<<<<,;BADCCBDCCCC@CDCCC@C<BBCADDCCDCCCCACACBCCC
@D8PAK:00010:00194
GTCCAAGCTTCTGGAGGGATGGTAAAATGACCGC
+
CCC@CA@A@AFCDACDD@FBB;<--.%----)--
@D8PAK:00011:00156
GTCCAAGCTTCTGGAGGGATGGTAATA
+
C??<>@DCC@DCA>><<1/0/)-/+--
@D8PAK:00011:00167
GTCCAAGCTTCTGGAGGGATGGTAAGTAATTGTGTTGTCTGTTACATTTATTCACCTCTGCACGAATTCCTAG
+
@@DADA>??ACDD@CCC?CDCACCACDDACABCCCACCCCCC@CDCCE?CC?CCCADCA=CDDDDACACADCD
@D8PAK:00011:00168
GTCCAAGCTTCTGGAGGGATGGTAAACCCCAACTGTGCGCCAGATCACAATTCACCTCTGCACGAATTCCTAG
+
CCC@BADDEADCC@CCC@EDDADDF?CCC;DACDCC@@@DACCCCCCCEADACCCACCDCCCCDFACACA?@?
@D8PAK:00011:00193
GTCCAAGCTTCTGGAGGGATGGTAAAAAATCAAGGTGGCCCAAGTTACAATTCACCTCTGCACGAATTCCTAG
+
DCDACA>>>AFDD@>@@=?DD6ACCCA=/DCDADACCACC?EACD@CCDAE@BCCAC@??CDCDD@CACA???
@D8PAK:00012:00151
GTCCAAGCTTCTGGAGGGATGGTAATCTAACTCACAATTCGTACGGCAATTCACCTCTGCACGAACTTCCTAG
+
CCCADACCDACCCACCC>EDEAA@?ADEDACCDECC?@>>;CD???@D@C><6;06<666-.--)--36)-.-
@D8PAK:00012:00160
GTCCAAGCTTCTGGAGGGATGGTAATTGTAATCCAAGTCACATTCATATATTCACCTCTGCACGAATTCCTAG
+
@@CACACCDADDDACCD=@@DADDACACECBCC@CACCCCCCC???CCCCC@CCCACCDCCCCCCAC@C@DCC
@D8PAK:00012:00161
GTCCAAGCTTCTGGAGGGATGGTAACCACTGAACGTGATCCTGATCACATTCACCTCTGCACGAATTCCTAG
+
BDDACBCCC@DECA>>>;<BB6<?:?ADDDCC@CCCCCCCADDCCCDCCB@BAAACDDCBACCDACACACCC
@D8PAK:00012:00164
GTCAAGCTTCTGGAGGGATGGTAATATGTGATTGTGGATTTAGTCACAATTCACCTCTGCACGAATTCCTAG
+
CCCCACCCAD@>=?CC>DCCADCADDDDCCCCACCDACDF@FDDCCCC@CACCDA@@@CDCCCCACACADD@
@D8PAK:00012:00169
GTCCAAGCTTCTGGAGGGATGGTAACCGTAACTGTAATCCAATACACAATTCACCTCTGCACGAATTCCTAG
+
CCDACCDDDACFDACCC>CCB06<0?7;CC>@ADDDACDACACCDDCC@C@CHFACCBCDCFCC@C<>;?DD
@D8PAK:00012:00177
GTCCAAGCTTCTGGAGGGATTGGTAAC
+
CCCACACDDACC==78;6/0)-)--)-
@D8PAK:00013:00154
GTCCAAGCTTCTGGAGGGATGGTAATGTGGCAATGTAATGTACATTACAATTCACCTCTGCACGAATTCCTAG
+
CCC@CACCDAEFCACCC=@?D<@@ADCCC@CD@??@@ADCDDCCCACDD?CACCCACCCCDCCCCACBE>BBD
@D8PAK:00013:00161
GTCCAAGCTTCTGGAGGGATGAGATGGAAAAATGTAATCTCGATTACCATTCACCTCTGCACGAATTCCTAG
+
=;;0606BB;DDCACDD?C;66666606666,666=06;;;;00+--)-535--)555;;546B6;050555
@D8PAK:00013:00164
GTCCAAGCTTCTGGAGGGATGGTAATCCAACCATGTACCTAAGTCACAATTCACCTCTGCACGAATTCCTAG
+
CCCAC?CCDAEEDACEC>DCDADF=/.*0)/)-666--)-6)---6666CACCCAC???CCCCCACACACCC
@D8PAK:00013:00166
GTCCAAGCTTCTGGAGGGATGGTAATTCCTTATTGT
+
C?><>@CCCACDC@CDE>CCCADF<.+/+/+--)-5
@D8PAK:00013:00174
GTCCAAGCTTCTGGAGGGATGGTAATCGACAA
+
DBB@CACCD@DDCACCC;C>=0-68-------
@D8PAK:00013:00198
GTCCAAGCTTCTGGAGGGATGGTAAACATAATGTGCTC
+
CCC:?=@A?ADFE@CCD?DDD@DDD+----)-65----
@D8PAK:00014:00150
GTCCAAGCTTCTGGAGGGATGGTAAAACCAGATTGTGAGCGTAAATACAATTCACCTCTGCACGAATTCCTAG
+
DCCACACCCADDCACCD?CCCAECDC,;7;;;<=@DCCDDCCCC?CCCCACACCC@CCDDCCDCC@CAC@CCD
@D8PAK:00014:00151
GTCCAAGCTTCTGGAGGGATGGTAAAGCTAGAATGTAATCCATCTCACTATTCACCTCTGCACGAATTCCTAG
+
CCC@CACCCADDDACCC;CDDACDD>DDCCDDACDDDACD@CCCCCCCCCC@BBB@BBCCCCCCCACACACCC
@D8PAK:00014:00158
GTCCAAGCTTCTGGAGGGATGGTAACGTTCGATTGTGACATATAGAACAATTCACCTCTGCGCGAATTCCTAG
+
CCCADACCDAECCACCC>DDEACCACCCACCCC@CDDCCBCBCCCCACCACACCCACCCCCCDDE@D@BACDC
@D8PAK:00014:00176
GTCCAAGCTTCTGAGGGATGGTAATAAAAAACTGTGACAGCTGTCACAATTCACCTCTGCACGAATTCCTAG
+
CCC?@@@DFADDDCDD?CDFABC@<<<<<<+6666=CCDCCCDDDCCCACACDDACCCDCCDCCACACACCC
@D8PAK:00014:00185
GTCCAAGCTTCTGGAGGGATGGTAAATTAACATT
+
CCCADACCCAC?>>@CC?BBC@/..)-36)---)
@D8PAK:00014:00188
GTCCAAGCTTCTGGAGGGATGGTAACCTATTGTTCTACGATATCAATTATTCACCTCTGCACGAATTCCTAG
+
CCCACACCCADDDACCD@CBC@<<0;7;BDACD?;<./------C?C?>?ACCC?@@CCDCCCC@C>?=>C@
@D8PAK:00015:00154
GTCCAAGCTTCTGGAGGGATGGTAAGTACGGAATAGT
+
CCD@CACDDAEDCACCD<CCDABB06666/)-)----
@D8PAK:00015:00162
GTCCAAGCTTTGAGGGATGGTAATCCTATAATGTGTTCTACGTCACAATTCACCTCTGCACGAATTCCTAG
+
CCDAC@CCDD>CCCD?DCDA??>@@?@EDDACCCCCACCCDCCCCCCACACCCACCCCCBCCCAC@B@CCC
@D8PAK:00015:00169
GTCCAAGCTTCTGGAGGGATCGTAACGCT
+
CCDAEACDC@CDCA7786;/----+.---
@D8PAK:00015:00170
GTCCAAGCTTCTGAGGGATGGTAAGGGAACAGTGTAAGATGGCTCACAATTCACCTCTGCACGAATTCCTAG
+
?BB:B@CDB6AC<;;;,66B:<<?@D@FA?=>CCDCA?@@DBC@>?CCAC@BBC@CCCDCC>??B@=>;::.
@D8PAK:00015:00172
GTCCAAGCTTCTGGAGGGATGGTAAGCTGGGATTGTGACTAATATCCCAATTCACCTCTGCACGAATTCCTAG
+
CCCACADDDADDCACDC?DDDADDACCCCC>CCACCCDCCCACCCCC>CACACCC@CDCCCBBBCACADACCC
@D8PAK:00015:00175
GTCCAAGCTTCTGGAGGGATGGTAACTCATCATTGTGTGCTACGTTACAATTCACCTCTGCACGAATTCCTAG
+
CCDAC@CBDADDCACCD?CEDACDACDDDDDCC@CDDCDDCCC?>=?CC@CACCCACCCCCCCC<6<060;CB
@D8PAK:00015:00184
GTCCAAGCTTCTGAGGGATGGTAACAAACATTGTGCCTTCGATCACAATTCACCTCTGCACGAATTCCTAG
+
>CCADA??=0<<A;;;,6=A6=D@CDF>@@DAD110=>.0---6-.0+0+/--)---67;CCCAB@C@;44
@D8PAK:00015:00190
GTCCAAGCTTCTGGAGGGATGGTAACTTAAGGGGCTCCAGTACCATATGATTCACCTCTGCACGAATTCCTAG
+
@?DBEA@@?>?CD6;??<<66A>?0>C7;7;@A2CCHBCCDA?6;;;;;;;7;;DACCCCCDCCC@@;;6;@;
@D8PAK:00015:00196
GTCCAAGCTTCTGGAGGGATGGTAATCTAACTAGTGATCGTTATCTATCACCTCTGCACGAATTCCTAG
+
7776>=>@EADCCADED>@=C><<06.--)-----------3-----556C:@CDDCCCCFBEADACDC
@D8PAK:00015:00197
GTCCAAGCTTCTGGAGGGATGGTAACACCACTATGTGAGTTGGGTCACAATTCACCTCTGCACGAATTCCTAG
+
BCDAC@BBDACCCACCC>DCCACCAC>?=@DCDDDCCCCC@??=@CCCCAC?CDDADBBCCCCCCAC@C@CDC
@D8PAK:00015:00198
GTCCAAGCTTCTGGAGGGATGGTAACCGTTATTTGTAACGTGAATCACAGTTCACCTCTGCACGAATTCCTG
+
DCDADA@@>A@@><?>A=A;;0<<<;=@B7;;;1<<C@CBC>;0;;;;?CCABCC7;;;;;;@;;6;<@6..
@D8PAK:00016:00151
GTCCAAGCTTCTGGAGGGATGGTAAT
+
?@EBCABCDADA;)0/.)---)./+.
@D8PAK:00016:00162
GTCCAAGCTTCTGGAGGGATGGTAACCCGATTGTAATGCACCGTCACCATTCACCTCTGCACGAATTCCTAG
+
CCC@CA@A?AGCCACDF?DD=:AC000+---)---)-----)--6=CACCACCCACCCDBCC;60;7;7;;;
@D8PAK:00016:00170
GTCCAAGCTTCTGGAGGGATGGTAACAGTACTTAGTGGGCCATCTCCACAATTCACCTCTGCACGAATTCCTAG
+
CCCACACCB@DDDA@>61<;;06A>/00;;00*-----)-)---0-)--63CACCCACCCCCCDCCBCACACCC
@D8PAK:00016:00175
GTCCAAGCTTCTGGAGGGATGGTAAACTCAGTAG
+
C>?>@ACCDADCDACCD?ECD@///)--------
@D8PAK:00016:00178
GTCCAAGCTTCTGGAGGGATGGTAAACCGAGAGTGC
+
CBDACACCCAGDCACCC=CEC>;:;+-)-------6
@D8PAK:00016:00180
GTCCAAGCTTCTGGAGGGATGGTAAAATACGAATGTGGGACACCTCACAATTCACCTCTGCACGAGTTCCTAG
+
CDCADABBCADFCB>>@=@CD@DDDE;@@AEDACCCDD=??CCACCDCCAC@CCCACCCCCCCBBCABDADDC
@D8PAK:00016:00184
GTCCAACTTCTGGAGGGATGGTAACAATTCAATAGTGATCGTCCTCACATTCACCTCTGCACGAATTCCTG
+
CCCACACCADCCA>??;>DDADDACDAC@CDAFCCCCCCCCCD@CCCBCDACCCACCCCCCCCCACACACD
@D8PAK:00016:00187
GTCCAAGCTTCTGGAGGGATGGTAATCCTGAATGGTGTGCCAAGTTACTATTCACCTCTGCACGAATTCCTAG
+
CCDACACEE@C@@@@CC?ECCACDADCACDCADDACCC?;6;=;;7?CDCCACDD@CCCCCCCCCAD@C@CCC
@D8PAK:00016:00190
GTCCAAGCTTCTGGAGGGATGGTAAACGGCAAATTGTGGTATAGACCACATTCACCTCTGCACGAATTCCTAG
+
CCDAC@CCDADDCADCC>DDEACDDECCADDC?DADDDACEDDDCCACCCCACCCACCCDECCCC@C@CACCC
@D8PAK:00017:00151
GTCCAAGCTTCTGGAGGGATGGTAAAATCAATTTGTGGCTAGTGCCACAATTCACCTCTGCACGAATTCCTAG
+
CCC@CADDDADCCADDC?CCC@DBGG;ECC@@@=@CCADCCCCCCADCC=?=???>??DCCCCCCACACACCC
@D8PAK:00017:00160
GTCCAAGCTTCTGGAGGGATGGTAACCTAGTACTGTGAGCCGCATTACAATTCACCTCTGCACGAATTCCCAG
+
@?CBCACCCADFCACCC?CCC@BC<;7;CBCCCECCC@A?ADDDDACCCADADCDACCCCCCCCCAD@CC=CC
@D8PAK:00017:00163
GTCCAAGCTTCTGGAGGGATGGTAAGAGTACA
+
CCC@CACCDADDCACCC?</0)-0+-------
@D8PAK:00017:00165
GTCCAAGCTTCTGGAGGGATGGTAATGGCACACTGTGACCTCACTCACAATTCACCTCTGCACGAATTCCTAG
+
CCCAE@@@CDEDCACCC=DCDACCB@@@ACCCCCCCCCC@CCCCDCCC@>B@CCDADCCCCCC@@=B;?=>CC
@D8PAK:00017:00176
GTCCAAGCTTCTGGAGGGATGGTAAATATGGATTGTGCTGGTGATCACAATTCACCTCTGCACGAATTCCTAG
+
@@DACACCDADDDACCD?DHFADDD@CCCCADDADCCCCC@CDDCDCDC@C@CCCACCCCCCCCCAC?@>?CD
@D8PAK:00017:00180
GTCCAAGCTTCTGGAGGGATGGTAAAATTAAAGTGTGATCCAGCATACAATTCACCTCTGCACGAATTCCTAG
+
@@CACBCCCAEFDACCC?CEC@AAAC/<6<6,6CCCCC@@?@DECDDCC?@??CCBCCCCCDDDDAC>B>DDD
@D8PAK:00017:00185
GTCCAAGCTTCTGGAGGGATGGTAACTATATATG
+
CCCAC@BCCADDD;?@D?D;?:6<7/--------
@D8PAK:00017:00188
GTCCAAGCTTCTGGAGGGATGGTAAAACATTATTGTAATGCACATCACAATTCACCTCTGCACGAATTCCTAG
+
CCCACACCC@DDCA>>@=?CB>CCCD;CDCACC@CDGB???CCCCDDCC?CADDDA>>>DCCCCCACACACCC
@D8PAK:00017:00190
GTCCAAGCTTCTGGAGGGGATGGTAAATATATCTATGGTGTCATTCACATTCACCTCTGCACGAATTCCTAG
+
;>B0;0=CB:B<<7;;;;,666066<,6;00---6--+----553---6B6=CGACC??@CCCC@C@B@CCB
@D8PAK:00017:00193
GTCCAAGCTTCTGGAGGGATGGTAATACAGTACA
+
CDCACACDDADCC?CCC?D673;6)------66-
@D8PAK:00018:00162
GTCCAAGCTTCTGGAGGGATGGTAACACATTAATGTAATCTACGTTACTATTCACCTCTGCACGAATTCCTA
+
C?>>?ACCDADDDACDD@DCDADDACCBBC@DECCCCACCCCCCCACCCCDACDD@CCC?@?CCEAD????C
@D8PAK:00018:00180
GTCCAAGCTTCTGGAGGGATGGTAAAACCAGAATGTAGCCTTCCTCACTATTCACCTCTGCACGAATTCCTAG
+
@@D@CACCCADCD@CCG?ECC?<<<<,;0666=?DDC<><?<?<@HDDDCDACCCACCCCCDCCCACAC@CCC
@D8PAK:00018:00184
GTCCAAGCTTCTGGAGGGATGGTAAATGCGAATTGTAAGTATGCTTTCAATTCACCTCTGCACGAATTCCTAG
+
CCCACACDDADDD@CCC?BCCADCD>CCCCC@C@CCC@CCCDDCCC>CCACACCC@CCCCCCCCCAC@B=BCC
@D8PAK:00018:00185
GTCCAAGCTTCTGGAGGGATGGTAAATACCTGATC
+
CBCADACCC@A<<7;;;1<6;A>;;6.//)-----
@D8PAK:00018:00187
GTCCAAGCTTCTGGAGGGATGGTAATTGTAACCTAGGTTACACTCTCACATTCACCTCTGCACGAATTCCTAG
+
BBC@CAEDEACECBCCC?E>@6<=..*--6353>;;.?>@CCCECCDCDCC@CCC>??DCCCC?;6>;;6>CB
@D8PAK:00018:00197
GTCCAAGCTTCTGGAGGGATGGTAAGTCCGTTC
+
CCCACADDD:?@CACCC>E>>6<;+---)--)-
@D8PAK:00018:00199
GTCCAAGCTTCTGGAGGGATGGTAAACTAGCATCGTGAGCCATCTCACAATTCACCTCTGCACGAATTCCTAG
+
CCCACBDCC@DDDA==?;?CCACEG=CBCCDDCCCCCCCCACCCCDC>>>?BCCCA???CCCCCCAD@C@CCC
@D8PAK:00019:00156
GTCCAAGCTTCTGGAGGGATGATAAGCCAGTA
+
DCCACACCC@CDC@;;;6;/.--;+--)-55-
@D8PAK:00019:00157
GTCCAAGCTTCTGGAGGGATGGTAATGAATATTGTAATCCTACTCACATTCACCTCTGCACGAATTCCCTAG
+
CCDAD@BBDADDDACCC>CD>6<;8/-.)---3@6606;7;;;;;;6666666066666----)-355/77C
@D8PAK:00019:00158
GTCCAAGCTTCTGGAGGGATGGTAATACTCGAACGTGATTTGCATCACAATTCACCTCTGCACGAATTCCTAG
+
;66:B?A;6066;7;BC,6?<06<>A<<<;<;7;@@;666,6//-.-.63637CA=;;;>???@DCDAD=?;;
@D8PAK:00019:00167
GTCCAAGCTTCTGGAGGGATGGTAACTTAAGATTGTAACCCAGGCAACAATTCACCTCTGCACGAATTCCTAG
+
CCCACADCB;CCDACCC@DCCADCB@@?@ACDCADDDADD>CDBCCACCACADDD@CBBBCCCCCAC@B@CCC
@D8PAK:00019:00169
GTCCAAGCTTCTGGAGGGATGGTAAAGGAACGT
+
>@FAEBCCC@??>@CCD=CAC0<//)-)-)--/
@D8PAK:00019:00170
GTCCAAGCTTCTGGAGGGATGGTAACACATAATTGTGACGACAACTACAATTCACCTCTGCACGAATTCCTAG
+
CCC@B@CCC@CDCA=>@=@@@ADDBCCCA>>@A7<>BCCCCCCACDCCCACACCCACDDCDDCCCAC@CACDC
@D8PAK:00019:00182
GTCCAAGCTTCTGGAGGGATGGTAACCTAGCTTACAATTAGCTGCCGGGATTCACCTCTGCACGAATTCCTAG
+
6666@:B;;06660;;C166C>6<0;7;B;;?ACCEACACD?;;C6;;1;;6;;D<;;;;;;;;;=@7;7;CB
@D8PAK:00019:00189
GTCCAAGCTTCTGGAGGGATGGTAATTGGGCAAACGTAATGCATCTTACATTCACCTCTGCACGAATTCCTAG
+
CCCBE@@@C@CCCA>>@>@DDA?=7<7<<1?ED;@@CCACCCCC@@>?CCCACCDACCDDCCCDCAC@C@BCC
@D8PAK:00019:00190
GTCCAAGCTTCTGGAGGGATGGTAAAAT
+
CCC@BADDDAD<66;;;,6C;3....(-
@D8PAK:00019:00194
GTCCAAGCTTCTGGAGGGATGGTAAGAAGAGACTGTAATAGCAGTTACAATTCACCTCTGCACGAATTCCTAG
+
CCDADA@@@ACGDACCD?DFDADFADC@CCCCECCCC@CFDDC??>?DFAE@CCC@CCCCCCCDDAC9=<?CC
@D8PAK:00020:00153
GTCCAAGCTTCTGGAGGGATGGTAAACGACAATTGTAATGAAGGTCTCAATTCACCTCTGCACGAATTCCTAG
+
@?DADACCD<@@CACDD?DCCADDGECCCCCADACBBACCCADACCCCDAC@CCDACCCCCCC?>;>;>;?CC
@D8PAK:00020:00157
GTCCAAGCTTCTGGAGGGATGGTAAAAAGGAATTGTGCTCAGCCACACAATTCACCTCTGCACGAATTCCTAG
+
CCCACCCCCADDC6;<<1<BC0<<<<<,;6A@CACCDECCCCC>?@DDDAD@CCD@CCCCCCCCCAC>???CC
@D8PAK:00020:00160
GTCCAAGCTTCTGGAGGGATGGTAAAGCCATATG
+
CCCACACEDADCCACCC>FCC>../+--)-----
@D8PAK:00020:00169
GTCCAAGCTTCTGGAGGGATGGTAACCCCCAATA
+
=..)08<//)-668CDC:B;;0660----%-)--
@D8PAK:00020:00172
GTCCAAGCTTCTGGAGGGATGGTAAGTAGCCATA
+
CCCAB?B;;06AA7>@E?D>>3<D)-----)--6
@D8PAK:00020:00176
GTCCAAGCTTCTGGAGGGATGGTAAA
+
CBDACACDEADCCACCD@DDDADDAD
@D8PAK:00020:00178
GTCCAAGCTTCTGGAAGGATGGTAAATTAGTTTGTACAAAAGCTACAATTCACCTCTGCACGAATTCCTAG
+
DCEADBC@@>@DD7><?7<BB66<<1606---)-----66%------35377=754444446=6=;B06<6
@D8PAK:00020:00179
GTCCAAGCTTCTGGAGGGAATGGTAAACA
+
CCCACACCD@CD;=;;;*/)-<3.//)--
@D8PAK:00020:00195
GTCAAGCTTCTGGAGGGATGGTAATAATAGATGTC
+
6...67>>6@>CACCC=>;:3//+--)--------
@D8PAK:00020:00197
GTCCAAGCTTCTGGAGGGATGGTAAAGCTGTACTGT
+
CCDAC?@@CADEEACCC>CCC;<<<,66--------
@D8PAK:00020:00198
GTCCAAGCTTCTGGAGGGATGGTAAACTGGAATTGTGACAAGAGACACAATTCACCTCTGCACGAATTCCTAG
+
>>DACACDDACDCACEC?CCCACCCEC??>@BFADDCDDCACCCCCCCC@C@CDDACCCCDCCCDACACACCC
@D8PAK:00021:00151
GTCCAAGCTTCTGGAGGGATCTATACCA
+
C@?>>ADCD@CCDA==;6;.------)-
@D8PAK:00021:00159
GTCCAAGCTTCTGGAGGGATGGTAAGTGAAC
+
CCCADACDDADDC@BBD:@<<30/+----)-
@D8PAK:00021:00167
GTCCAAGCTTCTGGAGGGATGATAATATATAAATGTGATCCCTGGCACAATTCACCTCTGCACGAATTCCTAG
+
CDDAD@CCB@CCB@BCC=DCCCDDADDCB;;;1;@@@ADCD>CDBECCC@CACCCACCC???CC@<C>?>?ED
@D8PAK:00021:00171
GTCCAAGCTTCTGGAGGGATGGTAATTCATATTG
+
CCCACACDCADCDACCD=>>>3<;+/+-----35
@D8PAK:00021:00173
GTCCAAGCTTCTGGAGGGATGGTAACCATCAATTGTAATCTATACAACAATTCACCTCTGCACGAATTCCTAG
+
CCCACACCCAECCACCD@DCCACD@@?@CCCADACCCACCCCCCCCACDADACDDACBCCCCCCC@CADADCD
@D8PAK:00021:00181
GTCCAGCTTCTGAGGGATGATAACCTACATTTGTGATACAGGCCACTATTCACCTCTGCACGAATTCCTAG
+
CCD>?@CCACECCDD=@@C==D7;7;AA<<<1<CCDFDDCCAEACC>??@??<ADC@@@D?@@AE<>=>;A
@D8PAK:00021:00182
GTCCAAGCTTCTGGAGGGATGGTAATCCATCAGAATGT
+
CCCACACCCAEDC?CDE@CBBD;D8//*------)---
@D8PAK:00021:00185
GTCCAAGCTTCTGGAGGGATGGTAACCACGATT
+
CBDACACCC@DDCADDH@@@6;-0)-)-----3
@D8PAK:00022:00159
GTCCAAGCTTCTGGAGGGATGGTAACCGAAC
+
CCDACACECAHDCACCD@>;63-/)-)--)-
@D8PAK:00022:00166
GTCCAAGCTTCTGGAGGGATGGTAAGACGT
+
CCCACACCB@CCA>;<<166<)--)---66
@D8PAK:00022:00181
GTCCAAGCTTCTGGAGGGATGGTAACCCATGCGA
+
CCC:?:>?C@CIDACCC?>;;0<<766,------
@D8PAK:00022:00184
GTCCAAGCTTCTGGAGGGATGGTAAGGACACATTGTGACTCCAGATACAATTCACCTCTGCACGAATTCCTAG
+
CCCACACBB@CCDACDC?CCCACCADADDFCDCACC?@@CC@CCDCCCCABACCC@CCCDCCCCD@D7A7ACC
@D8PAK:00022:00189
GTCCAAGCTTCTGGAGGGATGGTAAGCT
+
CCC@CADEEADCC@;;;,-6;3/.+---
@D8PAK:00023:00150
GTCCAAGCTTCTGGAGGGATGGTAAATCTTAAAGGTAGTGTAAGTTACAATTCACCTCTGCACGAATTCCTAG
+
CCCAD@CCDADCCACCC?CDCACDD@CBB6<<1;?CCCCCCC@CC@CCCACADCCACCDCCCDCDADACACCC
@D8PAK:00023:00164
GTCCAGCTTCTGGAGGGATGGTAAG
+
;00)----3;;;8;;;1.--3--)-
@D8PAK:00023:00170
GTCCAAGCTTCTGGAGGATGGTAAAGCCTAAAAGTCAGTTAGATTACAATTCACCTCTGCACGAATTCCTAG
+
CCCAD@CCHAC=B@>;7<BCACDD?CB?;;;;/;BBCCCACCCCADCCADBCCCACECDHCCCCACACACCC
@D8PAK:00023:00171
GTCCAAGCTTCTGGAGGGATGGTAATGACGTATAG
+
;;;0;7=CDAFDDACDD@D=@3;;).---/----6
@D8PAK:00023:00190
GTCCAAGCTTCTGGAGGGATGGTAATTGTGTCCTCGGTCACATTTTAGTATTCACCTCTGCACGAATTCTAG
+
CDC@CACCDADDCACCC?CCCACGACACCC>?<??>>CCAA;;=>8?CDCCACCCAC???CCCCCACACCC?
@D8PAK:00024:00159
GTCCAAGCTTCTGGAGGGATGATAAAGTACTAATGTGACGTATGTCACATTCACCTCTGCACGAATTCCTAG
+
CCD@CACDDADCCACDD?DCCDECD@DDDCCCADCCCCCCCCCCCCCCCCACCD@CCCCACCCC?C?C@CBB
@D8PAK:00024:00163
GTCCAAGCTTCTGGAGGGATGGTAAAGGTTATCTGTGCTTTATATTACAATTCACCTCTGCACGAATTCCTAG
+
C?>>@ACDEACCCACCC?CCDACDC>CACADCCCCCCCDD>CCCC@CDDACACCCADDCCAACCCAC=A=CCC
@D8PAK:00024:00170
GTCCAAGCTTCTGGAGGGATGTGATGAC
+
>>CAC?@@DADECA>>;6/./-------
@D8PAK:00024:00173
GTCCAAGCTTCTGGAGGGATGGTAATCGCGATTTGTAATCCCAGACACTATTCACCTCTGCACGAATTCCTAG
+
CDDACACCDAEDC@CDE@CCCACDACCCDCCCD>CCCACCC=CCCCCDCCCACBB@CCCBBBCCCACAC@CCC
@D8PAK:00024:00177
GTCCAAGCTTCTGGAGGGGATGGTAACCATGCGTAAT
+
CCDAFACDEAGCC@CCBA2C>>>0;8;)-------)-
@D8PAK:00024:00185
GTCCAAGCTTCTGGAGGGATGGTAACTTCACTTAGTAACTCCGCTCACAATTCACCTCTGCACGAATTCCTAG
+
???<@@CCCAECD@CCD?@@@AEDECCACCCHACCCDAC@@>@CDCCCC@C@CCCACCCCCC??>AC;>=?CC
@D8PAK:00024:00186
GTCCAAGCTTCTGGAGGGATGGTAATGTAACTATGTAACGTGTGTCACAATTCACCTCTGCACGAATTCCTG
+
CCCACACCC@DDCACDC?ECCACCACCCC@CCCCCCCACCCCCCD???C@C@BCCACD>>?CCCCACAD@CC
@D8PAK:00024:00187
GTCCAAGCTTCTGGAGGGATGGTAAGCGTACATTGTGTTTGTAATTACAATTCACCTCTGCACGAATTCCTAG
+
CCCACABBB@CDD@CCD?DCC@CDADCCCCCCCACCCCC?CCC@C@ADDADACCCACCC@DDDDDACAC@CDC
@D8PAK:00024:00190
GTCCAAGCTTCTGGAGGGATGGTAAGCCAATGAACTT
+
>>C;B6;66066<?;<<;?CC@CD@=.)-)---)--)
@D8PAK:00024:00192
GTCCAAGCTTCTGGAGGGTGGTAACGCACTTTGTAATCGATCTCACATATTCACCTCTGCACGAATTCCTAG
+
CCDADACCCADDDACCC?CC@CCACCDDCCC?CCDADCCCCCCBBBDCCC@DDD@CCCCCCCCCBC@C?BCC
@D8PAK:00024:00196
GTCCAAGCTTCTGGAGGGATGGTAATACGTAATTGTGCATCTCGTTACAATTCACCTCTGCACGAATTCCTAG
+
CCCACACCCAFFD@>??<?DDACC@CCDDDCAC@CCCCCCDCC@???CDACACCCACCCCCCCCCAE=B=?CC
@D8PAK:00025:00153
GTCCAAGCTTCTGGAGGGATGGTAAGAAGAGTGTGCCCGCAATTACAATTCACCTCTGCACGAATTCCTAG
+
?>C@C7>?D>@@CADDD@DCCADDB@@>ACCCCC;;6,;BC=CACCCACAECC?=BCCCCC?>>?ADACCC
@D8PAK:00025:00157
GTCCAAGCTTCTGGAGGGTGGTAAATCGATGTGAC
+
CCCADACCC>CCCACCC=AD@</0)-.-----666
@D8PAK:00025:00159
GTCCAAGCTTCTGGAGGGATGGTAAACCGCCATCGTGATCAATCTCACAATTCACCTCTGCACGAATTCCTAG
+
C?@?@BDEDAECC@??@<@DDABCB1;7;;7;BCCFDDDCDACCCCCCCACACCCADCBBCCCCC@CAD@DCC
@D8PAK:00025:00168
GTCCAAGCTTCTGGAGGGATGGTAATCCACTAATGTAATCGAGCTCACAATTCACCTCTGCACGAATTCCTAG
+
DCCACACCDADDD@CCC?DDC@CDB@A<@F@>>@FCCACCCCCCCCCCCACADCCACCCCDBBBDAD???@DD
@D8PAK:00025:00172
GTCCAAGCTTCTGGAGGGATGGTAACAGACAAAATGTGTCGAGACTCACATTCACCTCTGCACGAATTCCTAG
+
CDCACACCCACDDACCD>DDCACDBDCCA;<<</<DCCEDCCCCCCCCCCC@CCCADCCCC>?>B@B<?>>CC
@D8PAK:00025:00175
GTCCAAGCTTCTGGAGGGATGGTAAATCTACAATGTT
+
DDDADACCD@DCDACCD?CCC6<<<1<666--3---)
@D8PAK:00025:00177
GTCCAAGCTTCTGGAGGGATGGTAATTACCAACTGTGATTCATGTTACAATTCACCTCTGCACGAATTCCTAG
+
CCC@C@CBB@<<<7;BB1<;;6<0)/+0-35)-0--5AA>A;;==ADCD@CA@@@ADCCCCDD@?@?ACADCC
@D8PAK:00025:00189
GTCCAAGCTTCTGGAGGGATGGTAACTAGGCAAATGTAATATAGAATACATTCACCTCTGCACGAATTCCTAG
+
CCCACACDEADCCACCD@CCD@CDACDDDBCCC;CCDD?CBBCCC>CCCCCACDCACCCCDCCCC@C?@=>>;
@D8PAK:00025:00192
GTCCAAGCTTCTGGAGGGATTGTAAAGTCACATAGTAATTGTGCTCACAATTCACCTCTGCACGAATTCCTAG
+
CCCACACCEADDD@CCC>CC:=>CDEDFCCCDCC???AC@CCDCCCCCCACACCCACC>??DDC@=>6;6;B@
@D8PAK:00025:00196
GTCCAAGCTTCTGGAGGGATGGTAATCCGCATTTGTAACGGCGCTCACTATTCACCTCTGCACGAATTCCTAG
+
66B:BACCC@DEDACCE@CCC>=?A><7<BA@@=?;;ACD@CDDCCCCCCC@@@B6;;;@AC>>;?B7;7;B;
@D8PAK:00026:00150
GTCCAAGCTTCTGGAGGGATGGTAAAT
+
CCCAD@CCG?CC66777..-;3/..)-
@D8PAK:00026:00151
GTCCAAGCTTCTGGAGGGATGGTAATCGCCAAATGTAATTGTTGGCACTATTCACCTCTGCACGAATTCCTAG
+
BCCAC@BBG@CCDACCD>DDEACCADDCCACC?CCDC@C???ACACCCCCCACDDACCCCCCCCCAC>>>>CD
@D8PAK:00026:00162
GTCCAAGCTTCTGGAGGGATGGTAAGCTAGCTTACAATTCGCATTGCCTATTCACCTCTGCACGAATTCCTAG
+
6660606>DAFECB?>?<?B=@CCACDDDCCC@CCCACABBDDDB?@@?DCACDDACCDDCCCCDACACACCC
@D8PAK:00026:00165
GTCCAAGCTTCTGGAGGGATGGTAATTCAACAATGTATTCACAGTTACAATTCACCTCTGCACGAATTCCTAG
+
CDDACACDEACDCACDD?CCDADDAEAECADCACCCCDACCCCCC?CCCAC@CCCACCCC>??CDAC?CADCC
@D8PAK:00026:00167
GTCCAAGCTTCTGGAGGGATGGTAACCTTTTGTAACCCTCCTCACATTTATTCACCTCTGCACGAATTCCTAG
+
CCCAC@BBD;CCEACCC>DCDA<<7;7;;;/;@@0;616=6=AAC;>=:?DACCC@CCCCCCCCCACADADCC
@D8PAK:00026:00168
GTCCAAGCTTCTGGAGGGATGGTAACCTTGATATTGAGT
+
@@DACACCEADDCACCD=CCD@CC7;7;7;;.--)----
@D8PAK:00026:00169
GTCCAAGCTTCTGGAGGGATGTAACTGAA
+
DCCADADCDADDCA>;=6;//--+--66)
@D8PAK:00026:00185
GTCCAAGCTTCTGGAGGATGGTAAGTTGGCAAATTGTCATATCAGATACA
+
CCCAC@AAD@DDE@BC@CCC><<6<;060666,66<;;0//---------
@D8PAK:00026:00186
GTCCAAGCTTCTGGAGGGATGGTAACAGTCAATCGTGCCCTTTCTCACAATTCACCTCTGCACGAATTCCTAG
+
CDCACADCEAEDD@CCG@DCCACC@CCCCCD@CCHCCCC=B@9BC?@?EADA@BBBDCCBCCCCDADACAC>?
@D8PAK:00026:00190
GTCCAAGCTTCTGGAGGGATGGTAAAAGGCAAAT
+
@?CAD@CCE@DCCADDC?D;63.---%-)--6/6
@D8PAK:00026:00199
GTCCAAGCTTCTGGAGGGATGGTATAA
+
CCC@DACDCAC?<70;;6;/.)----)
@D8PAK:00027:00150
GTCCAAGCTTCTGGAGGGATGGTAAGAGCTGACTGTAATCGTGATCACTATTCACCTCTGCACGAATTCCTAG
+
??CADACCD>A@CACCD?DCDACDADCDCCCCDCCCCACCCCCCCCCDCDCACBC?CCCCCCCCC@CACACCC
@D8PAK:00027:00167
GTCCAAGCTTCTGGAGGGATGGTAATTGACTCAA
+
CCCBEACCEADECACCC?DC>3<D).)---.---
@D8PAK:00027:00175
GTCCAAGCTTCTGGAGGGATGTATACTAG
+
C>>>>ACEEADDCA==>;D./--------
@D8PAK:00027:00180
GTCCAAGCTTCTGGAGGGATGGTAATTGTAGTCCTACTCACGTTTGTGCATTCACCTCTGCACGAATTCCTAG
+
CCCADADDCADDC@CBD?CCCADDADACCCC@>>@CDCCCD>??=??DCCC@CCC@DDCCBBCCC@D@C@CCC
@D8PAK:00027:00190
GTCCAAGCTTCTGGAGGGATGAGATGGTCGAATGTGCTCGAGATCACTATTCACCTCTGCACGAATTCCTAG
+
CCCAC@@@D@DDEACCC?DCCCDDCD?;;6;7;;>DDDCCCCCC@??CCD?B;>;;;>>CCCCC>?>???CC
@D8PAK:00027:00193
GTCCAAGCTTCTGGAGGGATCATATCAGAAATGTGGTGGATATCATATTCACCTCTGCACGAATTCCTAG
+
C??>>ADDEAFFD@?<>1<A=B@@@CCCCC>CDCC@??>?CCECCBDDACCCACCCCCAAAC@DACACCC
@D8PAK:00028:00167
GTCCAAGCTTCTGGAGGGATGGTAATGACCAGTA
+
@BDAD@BCDADDDACCC>CDDA7736---)----
@D8PAK:00028:00187
GTCCAAGCTTCTGGAGGGGATGGTAA
+
--/)-)---3B<<6;6==/---)/.)
@D8PAK:00028:00191
GTCCAAGCTTCTGGAGGGATGGTAATGCTCAAACGTGATAACTATTACAATTCACCTCTGCACGAATTCCTAG
+
CCDAC@CBDACDDACCC>CCEADDADDCFCCC>?@@C@@@@CCCCACCC@C@CCCAC??????CCACADADCC
@D8PAK:00029:00151
GTCCAAGTTCTGGAGGATGGTAACTCAGCATGGTAACCGTTATTACAATTCACCTCTGCACGAATTCCTAG
+
>>?>>=@D@DDFA@@??CC@CDADCCCC?>>@<@A;>:;CA;;6;;;6;6;;;7;A;;;>?CCADAE@CCC
@D8PAK:00029:00177
GTCCAAGCTTCTGGAGGGATGGTAATCCAGAACGGTGACGTGGGTCACAATTCACCTCTGCACGAATTCCTAG
+
CCCACACCEADDCACCD@CCCA<<7<<7;=A>;?<>CDECCCC?CCCCCACACDF@CCCC???DDAC@CADCC
@D8PAK:00029:00182
GTCCAAGCTTCTGGAGGGATGATAATCA
+
CCCAD@CCDADECA7766;//--;+---
@D8PAK:00029:00183
GTCCAAGCTTCTGGAGGGATGGTAATGGCGAAAAGTGAGTTAGCGCACAATTCACCTCTGCACGAATTCCTAG
+
CCE@CACCCADDEACCC>CCCACDADB?B;;;;/;CCCCC@BBCCDDCCACACCC@CCCCCCCCC@CADADCC
@D8PAK:00029:00185
GTCCAAGCTTCTGGAGGGATGGTAAAGAGCAAATGTAATCTCTCTTACTATTCACCTCTGCACGAATTCCTAG
+
CCCAC@@>CADDDACDD?DCCACCD=CDDDEE?CCCCACCCCC??=?C???ACDDACCCCCCCDC@C>?<?CC
@D8PAK:00029:00190
GTCCAAGCTTCTGGAGGGATGGTAATGCGTTCAAAG
+
CCCACACCCADDDACCD=CBCA763-----)-66)-
@D8PAK:00029:00191
GTCCAAGCTTCTGGAGGGATGGTAAACTTAAATTGTGTCAGCCGTTACTATTCACCTCTGCACGAATTCCTAG
+
CCC@CACCDAECCACDE?DEDACEE>BB7;;1;?BCCDDC;=:>?6<CC>@@@ECADCCC?@@BA?C??>@DC
@D8PAK:00029:00192
GTCCAAGCTTCTGGAGGGATGGTAAGAACAAATAGTGATATAAGTTACAATTCACCTCTGCACGAATTCCTAG
+
CDCACBDDD?@@CACCC?DEDACCA<;6<;6,6=BBCDCCCCADD=?@DACADCC@CCCCCCC?@>>ACACCC
@D8PAK:00029:00193
GTCCAAGCTTCTGGAGGGATGTAAATGTCG
+
C>?<>@BCDACDDB@>>6;-----)-----
@D8PAK:00030:00151
GTCCAAGCTTCTGGAGGGATGGTAAAATA
+
CDD@CACCB@CCB@CBA=;..)/...%--
@D8PAK:00030:00155
GTCCAAGCTTCTGGAGGGATGGTAACGTTGTAATGTAATCAGTATCACAATTCACCTCTGCACGAATTCCTAG
+
CCC@CACCDADCCACCC?DEDADFBC??=?CC@CEDDACCCCCCCCCCCADACCCADFCCC???C@C@CAD?@
@D8PAK:00030:00164
GTCCAAGCTTCTGGAGGGATGGTAAACCCCATCAGTGATCTAGGTTACAATTCACCTCTGCACGAATTCCTAG
+
CCC@CACCCADDDA?>?=@CDACDD1;;;/;/<</-.777DDC@CACCCADACBBADCCDCCCCC@CACACCD
@D8PAK:00030:00166
GTCCAAGCTTCTGGAGGGCTGGTAAAAATGCAATGTAATCTTCGACACTATTCACCTCTGCACGAATTCCTAG
+
CCCACACCDACCCACCD?DCDA<=66<5>CCDABBCEACCC@CDDC@>@CCACCDACCCCCCCCCACACADCC
@D8PAK:00030:00168
GTCCAAGCTTCTGGAGGGATAGTAACCAAGTAATGTGAGGG
+
CCDAC@CCDADEDACDC?DCDDDCADACACDCAEDDC>?7;
@D8PAK:00030:00170
GTCCAAGCTTCTGGAGGGATGGTAAATTAGAACTGTGATCCACCATACAATTCACCTCTGCACGAATTCCTAG
+
CCCACACCD@CCCACDD:DCFA@??=>ABBCACCCCCCCCACC@CCBBDADACCC;A@CCCCCCC@CACACBC
@D8PAK:00030:00173
GTCCAAGCTTCTGGAGGGATGGTAACTCGATATTGTGTTAGAGGTTACAATTCACCTCTGCACGAATTCCTAG
+
@@CAC@@?D@CCCACCC>CCFADDACCCCCE@@>@CCDACCCC@C@CDCACAD@???CCCCCBBBADAC@CCC
@D8PAK:00030:00176
GTCCAAGCTTCTGGAGGGATGGTAAGACCGTTATGTAATCTTAGTCACAATTCACCTCTGCACGAATTCCTAG
+
CCCACACCDAHDCACDC?DCCACDBCCC;BC@CDCCCADCC@CCCCCCD@D@CCC?CCCBCCBBCAC=B=BCC
@D8PAK:00030:00177
GTCCAAGCTTCTGGAGGGATGGTAATCCTGATATGCAT
+
..76>=;<;3<DCACCC?CCC><<766066666-6---
@D8PAK:00030:00179
GTCCAAGCTTCTGGAGGGATGGTAAATGTA
+
CCEACACCCACDCACDD?@>>3;;D+/---
@D8PAK:00030:00189
GTCCAAGCTTCTGGAGGGATGGTAACCAGAGATTGTGAGGCAGCTCACTATTCACCTCTGCACGAATTCCTAG
+
CCDACADCCADDCA=6;1<;;0<D<?@@CCC@??@CCCCADCCCCCDDCCCACCCACCCCDDDCCADACACCC
@D8PAK:00030:00195
GTCCAAGCTTCTGGAGGGATGAGATGTCAGAAT
+
CCC@CACCD;BBCADED>C;6---------5)-
@D8PAK:00031:00151
GTCCAAGCTTCTGGAGGGATGGTAAATTTATAAATGTAGTGCAGCTCACATTCACCTCTGCACGAATTCCAG
+
DCCACAC@@>ACEAECD?DDDACDD;<<1;;;;;@HCCCCBBACCCDDCCFADCC@CDDDCCCCCACACACC
@D8PAK:00031:00159
GTCCAAGCTTCTGGAGGGATGGTAAACCAGTGTA
+
CCCACACCHAI@@@@DC?DCC@6<6,-)------
@D8PAK:00031:00165
GTCCAAGCTTCTGGAGGGATGGTAAGGGTAGAACGTGACGTGGGCCACAATTCACCTCTGCACGAATTCCTAG
+
@@CAEACDCACDD>CCD?CCDACC=@>1;B<??@CCCCCCCCC>CADCCACACCCACCCCDDDDCACACBDCC
@D8PAK:00031:00170
GTCCAAGCTTCTGGAGGGATGGTAACTATGGAGTGTGACGTAGGTCACAATTCACCTCTGCACGAATTCCTAG
+
@@DACACCEACCCACCC?CCC@CD@?@E@@@@CCCCDGCCC?>6<D@BCACACCC@CCCCCCDCC@CACACCC
@D8PAK:00031:00173
GTCCAAGCTTCTGGAGGGATGGTAACAG
+
B??>@@CCDADC>;>>>.--;3/.)---
@D8PAK:00031:00184
GTCCAAGCTTCTGGAGGGGTGGTAAACCATTCTAGTAACCTATATCACAATTCACCTCTGCACGAATTCCTAG
+
B;;:?@BBCADCA>;;;;/;A><<<,;@CGBC@AADEACADCCCCCBBB<?>?CCACCCCCCCDCADAC@CDC
@D8PAK:00031:00186
GTCCAAGCTTCTGGAGGGATGGTGAAAG
+
=CC@@:@66066A6==C,6660----)-
@D8PAK:00031:00188
GTCCAAGCTTCTGGAGGGATGAGAATGCTAAA
+
@@CACACDCACDCACCD>C;6---)------)
@D8PAK:00031:00194
GTCCAAGCTTCTGGAGGGATGGTAAACTGCGAATGTGAGCCAGGCTACAATTCACCTCTGCACGAATTCCTAG
+
CCCACAECCADDC?@@C?CCCACDG@CCBCDDACCCCDCCACDACCDCCACACCDACCBBBBCCCACACACCC
@D8PAK:00031:00197
GTCCAAGCTTCTGGAGGGATGATAATAGTTGAATTGTAAGATAACTTCCATTCACCTCTGCACGAATTCCTAG
+
CCCAFACCCADDC@@@D?D?>>?@??DDDACCAE@BCCACDCD@CC>?=?CACCDACCCCCCCCA?B<><?CC
@D8PAK:00031:00198
GTCCAAGCTTCTGGAGGGATGGTAAAATGGAACTGTGCATTCGACCACAATTCACCTCTGCACGAATTCCTAG
+
??@>@ACDDADFDA??A=@DCADDDD8=><?7>CCCDCCCACCCCACCCACACCCA>??CECCCDAC>?<?C>
@D8PAK:00032:00154
GTCCAAGCTTCTGGAGGGATGGTAATCAGATATTGTAAGCTAACTTACGATTCACCTCTGCACGAATTCCTAG
+
CCD@CACEDADCDACCC>CCCADDACCCCDCCC@CCCACCCCACCACCC>;6;;;7<B>?@C@@@BDADBDCB
@D8PAK:00032:00155
GTCCAAGCTTCTGGAGGGATGGTAACCTCTAATAGTAATCCGTAACACAATTCACCTCTGCACGAATTCCTAG
+
CCCAD@CCCADDDACCC>DCEADDAB@CDCC@CDDDDADC@CCDACCCCACACCCACCCCCCCCC@CACACCC
@D8PAK:00032:00166
GTCCAAGCTTCTGGAGGGATGGTAATTGGTCATTGTAATGCAACTCACATTCACCTCTGCACGAATTCCTAG
+
@@CACACCHADDC@CDD?DCCADF???@ADDCCACCC?BBCC@CBCCCCC@CDDACCCCDDCCCAC@CACDC
@D8PAK:00032:00178
GTCCAAGCTTCTGGAGGGATGGTAAAACGCCCGGCTCCAGTAGCCTGCCATTCACCTCTGCACGAATTCCTAG
+
@?DAD@BBDAEDCACCC>DCCA??<</;;;;1;6A<<7<CC<;;7;;;6?CACCCACDCCC???CADADACDC
@D8PAK:00032:00182
GTCCAAGCTTCTGGAGGGATGGTAAATACCCTATTGTGATTCTTGGCACAATTCACCTCTGCACAGTACTTCTAG
+
CCCACACDDADDD0;<D?DCDA<6616666,6660666660660606@660=@CA;8;0/----------)---6
@D8PAK:00032:00188
GTCCAAGCTTCTGGAGGGATGGTAAGCGTACAATGTGAGTCTGTACAATTCACCTCTGCACGAATTCCTAG
+
CCDACACCCAECCACDD@DCCACD>8;:..--)-5-----5---6--)-)-676DDCCCCCCC@CACACCC
@D8PAK:00032:00190
GTCCAAGCTTCTGGAGGGATGGTAAACCACCATTGTGATAATCGTTACAATTCACCTCTGCACGAATTCCTAG
+
CCCACACCCAEDDACCC?CCCAECD<><??;;DAD@@ADCADDDCADCCADBCCC@CCCCCCCCCACACACCC
@D8PAK:00032:00194
GTCCAAGCTTCTGGGAGGATGGTAAT
+
CDCACACCD@C?.-)/<+--..0D8/
@D8PAK:00033:00154
GTCCAAGCTTCTGGAGGGATGGTAAAA
+
FCCACACCFADCDA77;68./)----%
@D8PAK:00033:00162
GTCCAAGCTTCTGGAGGGATGGTAACAAAGCTATGTGCACTGGATTACAATTCACCTCTGCACGAATTCCTAG
+
CDCAC???DACAC?66;1<BC:BB@;>>;>DCCCEDDCCCCC@CC@CCCACACCCACCCCCCCCCAC?A=BDC
@D8PAK:00033:00166
GTCCAAGCTTCTGGAGGGATGGTAAGTCAAGTGA
+
BBCACACCD@CCC@CCD?CC66773----)----
@D8PAK:00033:00190
GTCCAAGCTTCTGGAGGGATGGTAAGTATAAAAAAGTAACTAGCTACACAATTCACCTCTGCACGAATTCCTAG
+
C??>@ADCE@CDCADDC>DCCACDADCA666666*6BBACCCDCCCCCCC>?>?CCACDCCCCC>><?ACACCD
@D8PAK:00033:00193
GTCCAAGCTTCTGGAGGGATGGTAATGGGTAATTGTAAGCTCACCCACAATTCACCTCTGCACGAATTCCTAG
+
CCDADADDCAEDDACCC?ECCA?>=>>>1?EACACCDBCCCDCCC;CCC<B@CDCACCCAACCCCACACAC??
@D8PAK:00033:00194
GTCCAAGCTTCTGGAGGGATGTAAACGCTGATTGTGTGCATCCACACAATTCACCTCTGCACGAATTCCTAG
+
CCCAC@BCEADDC6BCD@DCBBDD@CCCDDCC:??FDCCCCCACCCCCACACDDADDCCDCCDCAC@C@BCC
@D8PAK:00033:00197
GTCCAAGCTTCTGGAGGGCTGGTAAAACAATTGTAACCTGAGTTACTGTATTCACCTCTGCACGAATTCCTAG
+
CCC@CACCFADCDACCC>CCD@<66</;C6<6<CA7<=?DDFC@CCCCCCCACCC@CCCCCCCCCAC@C@BCC
@D8PAK:00034:00166
GTCCAAGCTTCTGGAGGGATGGTAATG
+
CCDACACDCADCDA67=/6--)--)--
@D8PAK:00034:00172
GTCCAAGCTTCTGGAGGGATGGTAAATCAGTAATTGTAACATGCCATACAATTCACCTCTGCACGAATTCCTAG
+
CCDACACDCAECC@BDE@FCC?<..)------)-)-663-666605555?ADBC????CCC??>B=7=.9.2>C
@D8PAK:00034:00175
GTCCAAGCTTCTGGAGGGATGAGATGGCAAATAGTAACCACGCTTACTATTCACCTCTGCACGAATTCCTAG
+
??;6A>A6;06<A@;6;1<;;<666B6;;;1;;;;;<?B@@ADDACCCCCAC>;7;;;;;;;BB7;7;7;C;
@D8PAK:00034:00179
GTCCAAGCTTCTGGAGGGATGGTAAAGGAACAATGTGATGCATTCCACAATTCACCTCTGCACGAATTCCTAG
+
CCEACACDDADEDA>>?;>CD6AAB1<7;76;0;CDDCCCCEE@B@BDDAD@DCCACCCDCCCCCAC@C@CCD
@D8PAK:00034:00186
GTCCAAGCTTCTGGAGGGATGGTAAACGCAATGTGA
+
5-.)-)-;;06<<7;<6,6660666,66--)-----
@D8PAK:00035:00150
GTCCAAGCTTCTGGAGGGATGGTAACACATATATAATGACACT
+
CCCBDACDG@DDEA///+0/-)--)-666666666666-----
@D8PAK:00035:00157
GTCCAAGCTTCTGGAGGGATCGTAATTAC
+
CCCADACCEADCCAC==9;/---;*.*--
@D8PAK:00035:00172
GTCCAAGCTTCTGGAGGGATGGTAACACTAAGCGT
+
CBDACACCE@DCCACDC?DCCA@68-----)----
@D8PAK:00035:00173
GTCCAAGCTTCTGGAGGGATGGTAAGAGCTTAACTGTAATCTTGATCACATTCACCTCTGCACGAATTCCTAG
+
??C@C@CCD:?<<7;<>;@DCADDBCCBBA0606=@@B@>??@CCC???CCACCCACCCCBCC>;;>@C?CCC
@D8PAK:00035:00191
GTCCAAGCTTCTGGAGGGATGGCAAGACCTCATTGTGACGGGCGTTACAATTCACCTCTGCACGAATTCCTAG
+
CBDADACCD@DFD@>>@=@DDAED?CCCACCCCACCCCCCC>CCCACACAC?BCB@CBBCCCDCC@C@CACCC
@D8PAK:00035:00196
GTCCAAGCTTCTGGAGGGATGGTAACCGAGAATTGTGTGTCGCATTACAATTCACCTCTGCACGAATTCCTAG
+
CCCACACCDADCCACCC>CCDACCAC:=66=0<:B<<<;;;;;6606BC@D@CCCACCCCDCCCCACACACBC
@D8PAK:00035:00197
GTCCAAGCTTCTGGGGAGTGGTAATGACATGTATGTAAGC
+
C=>0606AA6C/../%0/-63766DC@<;;//.----)--
@D8PAK:00036:00156
GTCCAAGCTTCTGGAGGGATGGTAACTCCC
+
DDCACACCEADDCA;=;6D./)-636---)
@D8PAK:00036:00159
GTCCAAGCTTCTGGGAGATGGTAATGC
+
CCCACACBC;B---).---6366)---
@D8PAK:00036:00162
GTCCAAGCTTCTGGAGGGATGGTAATTGTAACCCTGTATACATTCGGTATTCACCTCTGCACGAATTCCTAGATC
+
CDDACACCDACBCACDD?CCCADCADACCC?@>>@ECDDCCCCACCACCCABCC?CCCCCBCCCACBCACCCCCC
@D8PAK:00036:00163
GTCCAAGCTTCTGGAGGGATGGTAACTTCTAAATGTCACCTAGGACACGATTCACCTCTGCACGAATTCCTAG
+
CDCAD@CCDACDDACCC?CCDACEBCC@C>=>=?DEFDCACCCACCCCCCCACCCADCCCDCCCCACACACCC
@D8PAK:00036:00167
GTCCAAGCTTCTGGAGGGATGAGATGGTAAGTAAGATCACAATTCACCTCTGCACGAATTCCTAG
+
@@C:>7==C:?ADACCD@DCCCDDDCCCCACCDADDCCCCCAFACDCACCCCCCCCC@CAFBCC@
@D8PAK:00036:00169
GTCCAAGCTTCCGAGGGAGTGGTAATCTGAGTTACTATTCCAAACGTCGATTCACCTCTGCACGAATTCCTAG
+
@@@...0;;).)----)--6BACCACDCCCCCACCCDD=?>??;;CCCCCC@CCDACCCCCDCCC@C>>>?CD
@D8PAK:00036:00172
GTCCAAGCTTCTGGAGGGATGGTAACTCGTTATCGTGAGATGAGTCACAATTCACCTCTGCACGAATTCCTAG
+
CCC@CAEECADCC@CCD?CCC@CDACCDCDACDDDCCBBBCDDCCBCCC@DADDDACDDDBCCCCABACADCC
@D8PAK:00036:00187
GTCCAAGCTTCTGGAGGGATGGTAAGCACTAGTTTGTGACCTATCTCACATTCACCTCTGCACGAATTCCTAG
+
CCCACAC@@>@FCADCC?CDD@DD@CCDDCC?>=:?CBCCACCCCDDCCBB@CCCACCCCCCCDDADAC@CCC
@D8PAK:00036:00193
GTCCAAGCTTCTGGAGGGATCGTAAATCGAAATTGTGACATCATGCACAATTCACCTCTGCACGAATTCCTAG
+
CCCACAECD@DBDACCD@CCDDDCC>DDCCE9B@BCCCCCCCCCCCCCCAC@CCDACCCCDCCCCACACACCC
@D8PAK:00037:00152
GTCCAAGCTTCTGGAGGGATGGTAACTTGGGGTTTAAAA
+
CBCAC?B66066C?CFG=DECA@<6;B7;;;/66,---%
@D8PAK:00037:00153
GTCCAAGCTTCTGGAGGGATGGTAAGATCGAACTGTGAAGTTGCTTACAATTCACCTCTGCACGAATTCCTAG
+
>?C<?<@CC@DCCA>>@>@CCAECACCCDCCACCCCCC?CCACCC@CCCADADCCADCCCDCCCCACACACCC
@D8PAK:00037:00156
GTCCAAGCTTCTGGAGGGATGGTAAAGCACAATTGTGCTTTAGGTGACAATTCACCTCTGCACGAATTCCTAG
+
@@CAC@@@CADCC@6661<A=6CDD=CCDCCACACCCCCC?CC;ACCCC@C@CCC?CCC>??CCC@DADACCC
@D8PAK:00037:00159
GTCCAAGCTTCTGGAGGGATGGTAATGAAACAATGTATTGCGTCTTACAATTCACCTCTGCACGAATTCCTAG
+
CBC0;76;A06?FACCC@DCCACA>A;;;16C:BCCCC@CCCCCCACCC@C@CCC@CCCCCCC??>?@CACCC
@D8PAK:00037:00161
GTCCAAGCTTCTGGAGGGATGGTACATCCTGCCGTCGTTTGTTCAATTCACCTCTGCACGAATTCCTAG
+
CBC@C?>@DAFDDACCC=CDDADDCC>;6;<<0<DC;;>1;C@>@?@AEDC?CCCDDCCCCAC@@@@CC
@D8PAK:00037:00168
GTCCAAGCTTCTGGAGGGATGGTAAAGCCAAATTGTGTTTAAGGACACTATTCACCTCTGCACGAATTCCTAG
+
@?CAC@CCC@DCB?;;;1<AA@CDD?CD:66,;7;;;;;1;?BACCCCCCCACCCACDDCCCCCCACACACCC
@D8PAK:00037:00169
GTCCAAGCTTCTGGAGGGATGGTAATGTCCAATTGTTCCCCAGCGCACAATTCACCTCTGCACGAATTCCTAG
+
@@C>@@@DDADDCADDC?DCDACCACCCC0=<;0;B7;;;/;CDDCCCDACACCC???CCCCC?><?=?>?CC
@D8PAK:00037:00192
GTCCAAGCTTCTGGAGGGATGGTAAGAACATAGTAAC
+
@@CACACCD@DDDA>>>>AHCADD@<.)/--/---)-
@D8PAK:00037:00198
GTCCAAGCTTCTGGAGGGAGGTAACAT
+
BBDADA=ABACEDA...+/-)-63---
@D8PAK:00038:00153
GTCCAAGCTTCTGGAGGGATGGTAATGTTCGGCGTACTCCAGCCTAAATATTCACCTCTGCACGAATTCCTAG
+
@@CAC@CCC@CCB?==<1<BB@CDBCCCACEACCCCCCCADCC@CCC>CDCACCCACCBCCCC@???BCBCCC
@D8PAK:00038:00158
GTCCAAGCTTCTGGAGGGATGGTAACGCTCAACTGTGACTCCATGCACAATTCACCTCTGCACGAATTCCTAG
+
CCCAC??>CADDEA>>>=ADEADCACCCCCCACDFDCCC>>>?CCCC??>?ACCCACCCCCCCCCACBD@CCC
@D8PAK:00038:00182
GTCCAAGCTTCTGGAGGGATGGTAAAATCTCAATGTAACTAAGCTCACAATTCACCTCTCACGAATTCCTAG
+
CCEADACDDADCCACCC=CCCACDDD;CDECD@CCCCADCC@CDCCCCCACAC??>?CCCCCCCBDACACCD
@D8PAK:00038:00192
GTCCAAGCTTCTGGAGGGATGGTAACTATACAATGTGACCTGACTTACAATTCACCTCTGCACGAATTCCTAG
+
CCCADACCD@DDDACDC>CCCACDACCCCCCCACCECCCACC@@@ACCCACAEDCACCCCCCCCCAC??>?CC
@D8PAK:00038:00195
GTCCAAGCTTCCGGAGGGATGGTAAAAGAACAATGTGTAGTAAGTCACAATTCACCTCTGCACGAATTCCTAG
+
CCCACACCDAF@D@DDC?DCDADDCC8BB7<=<>CCCCCC??<;;;;;;7>?CCCADCCCCCCCDACACACCC
@D8PAK:00039:00153
GTCCAAGCTTCTGGAGGGATGGTAAAGGACATTTGTGATCGCAATTACAATTCACCTCTGCACGAATTCCTAG
+
CCEACACED@DCCA=>>=@CCACDD>CACCCCC?CCCCCCCCC@CACCCAC@CCCACCCDDCCCCACADADCC
@D8PAK:00039:00156
GTCCAAGCTTCTGGAGGGATGGTAAAAGTGGATTGTGACGTTAGATACAATTCACCTCTGCACGAATTCCTAG
+
@@CAC?@?C0<<><>CC?DEC;6<<</;A==BC=?@CCCCCACCCCCDCACACCC?BBCCCCCCCACBCACCC
@D8PAK:00039:00157
GTCCAAGCTTCTGGAGGGATGGTAATCC
+
-6606066606660666,666:=5)---
@D8PAK:00039:00172
GTCCAAGCTTCTGGAGGGATGGTAAAAAGACATTGTGATCGGAAACACTATTCACCTCTGCACGAATTCCTAG
+
=?CACA@@AACCCABBB=AAA6<<666,<666A6AC>>?CC?BB=>??>>BA@@@?@DC?>@CCC@CADA@A@
@D8PAK:00039:00185
GTCCAAGCTTCTGGGGGGATGGTAAGACCATAGTGTGCCTTAATGCACAATTCACCTCTGCACGAATTCCTAG
+
@@CADACCC?C66<<6<+;AA>CDBDDD@CCDCDDCCCACACACCCCCCAE@C@???CCDCCCBB@CAC@CCC
@D8PAK:00039:00187
GTCCAAGCTTCTGGAGGGATGGTAACTACCCATTGTAACACAAATCACAATTCACCTCTGCACGAATTCCTAG
+
CCCACACCHADDCACDC@DCCADEBDD>>61;C?DECACCDCC>CCDCC@C@CCCACCCCCCCCDACACADDD
@D8PAK:00039:00192
GTCCAAGCTTCTGGAGGGATGGTAAGCCGTAAG
+
BCC@CACDDAECDACCE>D>=3;D*--)---)-
@D8PAK:00039:00195
GTCCAAGCTTCTGGAGGGATGGTAACCGAGCATTGTGGTTTAACTTACAATTCACCTCTGCACGAATTCCTAG
+
@@DACACCE@DCEADDC?CCEADD??>@CCCCC@CCC@CC>B=CC<>?C6;7;;;7;;BCCCCDCACACACCC
@D8PAK:00039:00197
GTCCAAGCTTCTGGAGGGATGGTAAATGCGTCGTAATGCTAA
+
C>=<=:=BCADAA>;<<1<6;0666,66666666606666-)
@D8PAK:00040:00160
GTCCAAGCTTCTGGAGGGATGGTAACGCGACTGTGATGGAGGTCACACTATTCACCTCTGCACGAATTCCTAG
+
@@DACBCDDAECDA??A=@CCA@@@@CCCCCDCCFCCC@CCADDCCCCCCDACCCACCCCCCCCDAC>@>?C@
@D8PAK:00040:00164
GTCCAAGCTTCTGGAGGGATGGTAAGTGCATTTTGTAATGTATATTACAATTCACCTCTGCACGAATTCCTAG
+
;6>6A7>ACACEDA?AA>@EEADDACCCC>??>8;BBACC???CCACCCACACCC@C???CCCDCAFACA???
@D8PAK:00040:00169
GTCCAAGCTTCTGGAGGATGGTAAAACAAGAATTGTGGCCTACGTTACATTCACCTCTGCACGAATTCCTAG
+
@@CAC@CCC><<B>6=??CC?DDDC8@B=;>??AEDEACACCC???@CCCACCD@CCDCCCCCCAC@C@CDC
@D8PAK:00040:00174
GTCCAAGCTTCTGGAGGGATGGTAATTGTAATTTGTGTCCTAACCCACAATTCACCTCTGCACGAATTCCTAG
+
CCCACBHCD@DDC@CCC@CCDADDAD@CCDACC?CCCCCACC@CD?DDBADADCC@CCDDDCCDDAC@C@CCC
@D8PAK:00040:00188
GTCCAAGCTTCTGGAGGATGGTAAGATCAATCTGC
+
?@EBEAC@?:6<<6;?=<BB:<<666---)-----
@D8PAK:00040:00189
GTCCAAGCTTCTGGAGGGGATGGTAAACCAACAATGTGCGTTTGCACACAATTCACCTCTGCACGAATTCCTAG
+
FCDACACDCADDDACCCC;CCC@CCG@D?@?@DBDECDC>>>=@DFEDCDADADDD6AADCDCBBC@CADACDC
@D8PAK:00040:00190
GTCCAAGCTTCTGGAGGGATGAGAAATC
+
CCCAD@CCCACCC@==;6D------)--
@D8PAK:00040:00197
GTCCAAGCTTCTGGAGGGATGGTAACAT
+
DCC>@@@CDADDDACBA1/--).-)---
@D8PAK:00041:00152
GTCCAAGCTTCTGGAGGGATGAGATGGCTTATTGTGATCTAATTCACAATTCACCTCTGCACGAATTCCTAG
+
CCCACACDHACCCACCC@DECD@A@CACDACC@CCCCCC@???ACCCCACACBCACC???CCCDACACACCC
@D8PAK:00041:00172
GTCCAAGCTTCTGGAGGGATGGTAAGTGAAAATTGTGTAGTAGGTTACAATTCACCTCTGCACGAATTCCTAG
+
CCDACACCEADCCACCC=CDCADDBDCBBCC;D@CBCB<ABDDACACCCACACCCACCCCCCCCC@CACACBC
@D8PAK:00041:00182
GTCCAAGCTTCTGGAGGGATGGTAATTCCAAAAAGTGAACTCCATTACAATTCACCTCTGCACGAATTCCTAG
+
@@CACBCCCADCCADDE@CBC@DF>A>A7;;;;.6=@@:DCCACDACCCACA@CCAFCCCCCDCC@C@CACCC
@D8PAK:00041:00184
GTCCAAGCTTCTGGAGGGATGGTAACACTGGATTGT
+
CCCAC?@?FADDDACCC?CCD:>=8.----)-6066
@D8PAK:00041:00186
GTCCAAGCTTCTGGAGGGATGGTAAAATGTAATGGTAATTACAATAGCGATTCACCTCTGCACGAATTCCTAG
+
CCCAC7666066=7;;;,66C@<<<<,6A6;7;A7;?AG7?@?<>CBBCCB?;;;7;;;;;CCB@@B<;7>CB
@D8PAK:00041:00190
GTCCAAGCTTCTGGAGGGATGGTAAAGACAC
+
;;B0;7>AB@DECACCC?D7;3.--)-----
@D8PAK:00042:00152
GTCCAAGCTTCTGGAGGGATGGTAACATAGAAATGTATCACGGATCACTATTCACCTCTGCACGAATTCCTAG
+
@@CAB0?;<0<AA>;<<1?DCADCA@?>C?@@?@FDCCCDDCB>??@@@CCACCCADDCCCDCCCACAC@C??
@D8PAK:00042:00154
GTCCAAGCTTCTGGAGGGATGGTAATTTCAAAATGTCATATAGGTTACAATTCACCTCTGCACGAATTCCTAG
+
@@CAD:@A@>=<AA;661<CA@CDACB=CCBC;DDCCCCCDDD>><??C@CACCC@DCCCCBB4;0;6;6>CC
@D8PAK:00042:00158
GTCCAAGCTTCTGGAGGGATGGTAATGCGGAGTGTAACCAATCATCACTATTCACCTCTGCACGAATTCCTAG
+
@@CACACCG>@>C?CDD@DCD@CC7>;;;76666<@6;0606665555666066666655655550504.455
@D8PAK:00042:00159
GTCCAAGCTTCTGGAGGGATGGTAACCCTACTAGTGACT
+
CCC>>>@CCADDCACFG=@>DADHB66)-----------
@D8PAK:00042:00174
GTCCAAGCTTCTGGAGGGATGGTAACCTCGAATTGTATGCTAGCCTACAATTCACCTCTGCACGAATTCCTAG
+
@@DACACDDAFFDA>>>;?A=@CEAA:C6;;7;@CEDCCCCCCDAC?????@CCEA@@@@ACCCCACACAC@@
@D8PAK:00042:00179
GTCCAAGCTTCTGGAGGGATGGTAACATACTGTAACGTACATCACATTTATTCACCTCTGCACGAATTCCTAG
+
CCCACA@@@@DCDA>>?<?AA6?@??CCCCCCDCADECCCCCCCC?>><?CACCC@CCCCCDDCC@CACAC??
@D8PAK:00042:00184
GTCCAAGCTTCTGGAGGGATGGTAAACTACAATTGTGCGCTCGGTTACGATTCACCTCTGCACGAATTCCTAG
+
@@DACADDDAECDA@??>@CCACDD@CCCDE@C@CCDCDCCCC@C@CCCCCACCCACDDCCCCCCACACACBB
@D8PAK:00042:00185
GTCCAAGCTTCTGGAGGGATGGTAACAACGAATTGTGTTACGAATTACAATTCACCTCTGCACGAATTCCTAG
+
@@CACACCCADA=6;;;1<CCADGBCC@CDDADADCDDACCCCACACCCACACCCACCCCDCBBB@DAC@CCC
@D8PAK:00042:00190
GTCCAAGCTTCTGGAGGGATGGTAACCAAAAACTGTGAGTATAGTCACAATTCACCTCTGCACGAATTCCTAG
+
DDD@CACDCADCDACDC?E@@<<D7;6;;;;,6CCCCCBBBCCDEDDCC@CACCEADCCCCCCCCACACACCC
@D8PAK:00042:00195
GTCCAAGCTTCTGGAGGGGATGGTAACCGTGATTTGTGATAAAGCTCACAATTCACCTCTGCACGAATTCCTAG
+
CBCADACCCAHECACCDD;DCCACCACACCCDDD@CCDDCCC>CDCCCCDACACCCACCCCCC<ABACAC@CCC
@D8PAK:00043:00150
GTCCAAGCTTCTGGAGGGATGGTAAACCGCTTTGT
+
?;;:>@CCEAFFCA??@?@CD@B<<*-)----)--
@D8PAK:00043:00164
GTCCAAGCTTCTGGAGGGGATGGTAAGGTACGA
+
?>C:?=?DCABBBA;6;6,6C;3;6)-)----;
@D8PAK:00043:00180
GTCCAACTTCTGGAGGGATGGTAATCCTTAACTGTGATCGAATGCACAATTCACCTCTGCACGAATTCCTAG
+
CCC@A@;;066A>BBC9A@@06;066@D?D?<<;6;;6AA@6=@>>66@A<@?CAE@AAADEDDACAC@>??
@D8PAK:00043:00183
GTCCAAGCTTCTGGAGGGATGGTAAGCATTAAATGTGGCCTAGGACACTATTCACCTCTGCACGAATTCCTAG
+
CCC@C@C??<@DCA>?><?CCACDADD@@?@F?CDCC?@>?CCA???CCCCACCC@CDDCCBBCD@C@CACCC
@D8PAK:00043:00192
GTCCCAAAGCTTCTGGAGGGGATGGTAATCCCCCGATTGTATTATAGCTCACAATTCACCTCTGCACGAATTCCTAG
+
-.--)--)-66066=0;;CC,<66066666666,6BB?@;;;7;;;;;BBCCDAC@CCB@>>>C@@?CDAC@CADCC
@D8PAK:00043:00196
GTCCAAGCTTCTGGAGGGATGGTAATCTAGCTCACATTTATAACGTCCAATTCACCTCTGCACGAATTCCTAG
+
CCCAE@@ACADBC?;;;1<;;0?EAECC@@@CCDDCCC>CCCACCCD@D@D@CDDADDCCCFECCACAC@CCD
@D8PAK:00043:00199
GTCCAAGCTTCTGGAGGGATGGTAACCATTACCT
+
?@CACA@>AAEECACCC=CCE@;:+.+--)--)-
@D8PAK:00044:00154
GTCCAAGCTTCTGGAGGGATGGTAACGCCGGATTGTATACTCACACACAATTCACCTCTGCACGAATTCCTAG
+
@@C@B7;;?<6<B:6=>=@CCADCACCCBDACDADDCCCBBCCCCCCCCADADDDABCCCCCCCCAC@C@CCC
@D8PAK:00044:00160
GTCCAAGCTTCTGGAGGGATGGTAACCTTGAATTGTGGTCTAGAACACTATTCACCTCTGCACGAATTCCTAG
+
CCDACACCDADDEACCC?D@?:>D=><?A??@@ACCDBDDCCCCACCCCCEACCC@CCCCCCCCCACADADCB
@D8PAK:00044:00162
GTCCAAGCTTCTGGAGGATGGTAAACCCACACTGTAACACAC
+
BDD@@@@CC@C<><?@>@EC@=A=,;6,6666666606----
@D8PAK:00044:00164
GTCCAAGCTTCTGGAGGGATGGTAAT
+
CCDACACDDACCCA../)--/)--)-
@D8PAK:00044:00168
GTCCAAGCTTCTGGAGGGATGGTAACAACAAAATG
+
@@CBCACCC6CCDACCC>DDDAB;8..)----%-6
@D8PAK:00044:00178
GTCCAAGCTTCTGGAGGGATGGTAAGCGCTAATATA
+
DDCACADCCADDCACDC?DCC@C76665---)---5
@D8PAK:00044:00188
GTCCAAGCTTCTGGAGGATGGTAATCGTATATGAT
+
CCCACACDDAEDDA>=<@DDAC636----------
@D8PAK:00045:00159
GTCCAGCTTCTGGAGGGATGGTAAGCATCGAAATGTAATTTGACTTACATTCACCTCTGCACGAATTCCTAG
+
CCCACCCCACCCADDD?DCC@CGACDDDC?>@>@DCCACC?DCCCADDDC@CDHACCCCDCDCCACADACCC
@D8PAK:00045:00161
GTCCAAGCTTCTGGAGGGATGGTAAATTCGTATTGTGATTATATGCACAATTCACCTCTGCACGAATTCCTAG
+
?;C6A7??CADDCA>>?=@CDDEDF=C@CCCCC@CBCCCBCCCCCCCCC@CADCCACCCCCCCCCACACACCC
@D8PAK:00045:00165
GTCCAAGCTTCTGGAGGGATGGTAATCGTAGATTGTAATTCAAGTGACAATTCACCTCTGCACGAATTCCTAG
+
@?C@B@CCE>@@DADDC?CCCACDADCCCCCCCACCDACADC=AACCCCACAC>==?CCCCCCCC@C@C@CCC
@D8PAK:00045:00169
GTCCAAGCTTCTGGAGGGATGGTAAATCCCGAAATGTA
+
@@DADACCDAHDCA?><1<;60<<6,655/577)----
@D8PAK:00045:00174
GTCCAAGCTTCTGGAGGGATGGTAAAGCAACACTGTGTCTGTGGTTACTATTCACCTCTGCACGAATTCCTAG
+
DCCAC:@@C>>@DACCC?CCCAHCD?DCCACCCCCDCDDCCCC@CACCCCC@CCDABBCDDDDCDADADACCD
@D8PAK:00045:00175
GTCCAAGCTTCTGGAGGGATGGTAATCCAATAAT
+
CCCACACDFADDCACCC@>>63.-+--)-3--)6
@D8PAK:00045:00178
GTCCAAGCTTCTGGAGGGATGGTAATAACACATTGTATATTGCAACACAATTCACCTCTGCACGAATTCCTAG
+
CCC@CACCCACCDACCD>CCCADDADCACCCCC@CBCCCCACCCACCCCACAABCACCCCCCCCC@CACACDD
@D8PAK:00045:00179
GTCCAAGCTTCTGGAGGGATGGTAAATATTAATTG
+
??CAEACCD@CCCACCC?FD63.--)---353536
@D8PAK:00045:00180
GTCCAAGCTTCTGGAGGGATGGTAACGCTCGATA
+
@?CAC@CAC;B<>:?DF@ECC@<.).--------
@D8PAK:00045:00182
GTCCAAGCTTCTGGAGGGATGGTAACGCCTAAATGTGACGCTGATCACAATTCACCTCTGCACGAATTCCTAG
+
CCCAC:;;EAFFDA>>>=?CCA>=<;;;6;;;1;CBDDCCCCCCCCCCCAC?CCDACC>>>CCCDADACACBB
@D8PAK:00045:00188
GTCCAAGCTTCTGGAGGGATGGTAACCACCTATGTAACCTCACTTACCAATTCACCTCTGCATCGAATT
+
@@@AEACDC<A@FA>>>?@HFAD=8<+--)-.---60606666C>66060666;;65//0//---/)-)
@D8PAK:00045:00190
GTCCAAGCTTCTGGAGGGATGGTAACTCGTAATTGTGATAAGTGCTACAATTCACCTCTGCACGAATTCCTAG
+
;;>0=6@BC@DDDACCD?CDD@DDAD?@@DD7;<??@DDDBCCCCCCCCACACCC@B@B;;;@;;7>ACADCC
@D8PAK:00045:00196
GTCCAAGCTTCTGGAGGGATGGTAATCCTTAAAATGTAATACAGCTCACATTCACCTCTGCACGAATTCCTAG
+
@@D@C@CCCACDCACCD?CCDA@A=<B>A7<<</;C@CACDCCCCBCCCCBACCCACCCCCCCCCACACACCC
@D8PAK:00046:00160
GTCCAAGCTTCTGGAGGGATGGTAACCAGCAATAGTGATCCAGAGCACGATTCACCTCTGCACGAATTCCTAG
+
6;@6A7=6C@CCCACCC?CCE@CD=><>BBBAA@@E@@ADACCBBCDDC>??@CCACCCCHDCCC@C:66=>?
@D8PAK:00046:00166
GTCCAAGCTTCTGGGGGATGATAATTCGAAAAAAGTAACCCCTAACACAATTCACCTCTGCACGAATTCCTAG
+
CCD@C@CCD>C<6<<<.;==ACE?B@C<;;;;;+;CD6;;;/;A@CCCCACACCEACCCCCCCCC@BACACAA
@D8PAK:00046:00170
GTCCAAGCTTCTGGAGGGATGGTAATACGCCT
+
>>DADACCDADDDACCD?==;3/.)-----)-
@D8PAK:00046:00172
GTCCAAGCTTCTGGAGGGATGGTAAATACCTA
+
@@DACACCCACCD@CCC>FC63---)---)--
@D8PAK:00046:00174
GTCCAAGCTTCTGGAGGGGATGGTAAATC
+
@@C@CACDDAFDC@6666/0<63---)--
@D8PAK:00046:00176
GTCCAAGCTTCTGGAGGGATGGTAATTACGCGGACT
+
6;B0;7>CC;DCCACCD?DCCAB>=<+-----)---
@D8PAK:00046:00177
GTCCAAGCTTCTGGAGGATGGTAAGCTTCCGAATGTGATCTAGGCCAACCG
+
666060==CADDDA@@=?=B;CDACDC@C@CDA@@@DCDC@??7;7;0606
@D8PAK:00046:00181
GTCCAAGCTTCTGGAGGGATGGTAACCCGGCTTTGTAACCGCAGTCACAATTCACCTCTGCACGAATTCCTAG
+
CCDAC?@@C@DFDACCC?CCCACD0=6,;?;;;1;BB7;=?DDDEDDCB@BAECC@CCCDC>??CACACACCC
@D8PAK:00046:00182
GTCCAAGCTTCTGGAGGGATGGTAACGAATTGTACGTTTGGTCACATTTATTCACCTCTGCACGAATTCCTAG
+
CCC<==?DCADFCADDD=CCC@DFACCC@CACCCCDCC=DACCCDEDD?CCACCCACCCCCECCEACACACCD
@D8PAK:00046:00187
GTCCAAGCTTCTGGAGGGGTGGTAACGCGTGATCGTAATCTAGACCACAATTCACCTCTGCACGAATTCCTAG
+
CBDBCACCD>@@C?CCDD;CD@AA>@DCCCCBBBCCCACCCCCDDABBBADACCCADDBBB=??C@CAC@CAA
@D8PAK:00046:00190
GTCCAAGCTTCTGGAGGGATGGTAAATGTGACTGTGACACTAAACACAATTCACCTCTGCACGAATTCCTAG
+
CCC?@@@DHADCCACCC>CCCACDC=CDCCCCCCCCCCCCCCD>CCBC@C@BCC@CCCCCCCCCACACACCC
@D8PAK:00047:00171
GTCCAAGCTTCTGGAGGGATGGTAAACGGCAATTGGGTCCCATGTCACAATTCACCTCTGCACGAATTCCTAG
+
@@DAD:@@@>@DCAEDD?CCCACCC?CEA??<>>AA9CCC=CDCDDDCCACADCCACCCCCCCCCACAC@CCC
@D8PAK:00047:00173
GTCCAAGCTTCTGGAGGGATGGTAAGGCCCAACTGTAACATCCGTTACTATTCACCTCTGCACGAATTCCTAG
+
55;3@=>7D.?>C>;<<1<AA0666<0<D1;7;6;6666;;C7;;6;;;;?ABCC<>><<;B@@@DCACACCD
@D8PAK:00047:00175
GTCCAAGCTTCTGGAGGGATGGTAATCGTACTAT
+
CCC<@=>ACACDDACCC@DDCAC6)/00------
@D8PAK:00048:00162
GTCCAAGCTTCTGGAGGGATGGTAATCTCAGAATGTAAGTTGACTTACTATTCACCTCTGCACGAATTCCTAG
+
@@DAC@@>CADCCA??><@HDADDACCCCDCCA@?;C@<>=?CCCDDE@@@A@?>@CCBB>>;BB@B@CACCC
@D8PAK:00048:00170
GTCCAAGCTTCTGGAGGGATGGTAATCCAACT
+
?@DACACCDADCDACCC?6;76==*--)-)--
@D8PAK:00048:00173
GTCCAAGCTTCTGGGAGGGATGGTAAAAATTCAATAGTGATACAAGGCACAATTCACCTCTGCACGAATTCCTAG
+
C660606AA6A<<<1;;;1<6;0<AAAC.<7<B?66>>;<<;;;6;7;@@@@C>??CAC>@@?DCCCACACA@@>
@D8PAK:00048:00193
GTCCAAGCTTCTGGAGGGATGGTAATGTCCAATGTG
+
@@CACACCCACEDDDDD>CE@6=6)//--)-3</-6
@D8PAK:00048:00199
GTCCAAGCTTCTGGAGGGATGGTAACGTCGAATC
+
CCCAC@CCDADDC?CCD?DDE@66066----)--
@D8PAK:00049:00151
GTCCAAGCTTCTGGAGGGATGGTAACGACCAATTGTGACCGAATTCACAATTCACTCTGCACGAATTCCTAG
+
@@CACBCDDADDCB@@>;@?>>@DACC;;6<7<>ABECEACC??>?CCCAC@CCCD?@?DDCCCACACACCC
@D8PAK:00049:00157
GTCCAAGCTTCTGGAGGGATGGTAGGCATAAAATGTGATCCGCATCACAATTCACCTCTGCACGAATTCCTAG
+
@@DAC@@@DADDCACCC>CCCACDC?BC;666/;CC@CCD@CCCCCCCCADBCCC@CCDCCCCCCACACAC??
@D8PAK:00049:00166
GTCCAAGCTTCTGGAGGGATGAGATGGCCCAAATGTGAGTTGTGTCACTATTCACCTCTGCACGAATTCCTAG
+
CCCACACCC@CAA@>>;1<AACCCAA<11+0<6//--.-67;???@FCCCCA??;7;C;;;;0/.).)-)---
@D8PAK:00049:00174
GTCCAAGCTTCTGGAGGGATGGTAACCCATAAAAGTATGCTCAGTTACAATTCACCTCTGCACGAATTCCTAG
+
>@EACCCCC@DDDACDC>CCC6AA7.-).////(----66-.---)-66=E=CCC@CDDCCCCCCACADACDD
@D8PAK:00049:00180
GTCCAAGCTTCTGGAGGGATGGTAATGCGGAATTGTGACCGTATCCACTATTCACCTCTGCACGAATTCCTAG
+
CCC>@@@DCADDDACCC?CCCACDADDCCACADBCCBBBACCCCC@CCCCCACCC@CCCCCCCCC@CACACCC
@D8PAK:00049:00185
GTCCAAGCTTCTGGAGGGATGGTAATAGAATGTAACGACGATCACTTTTATTCACCTCTGCACGAATTCCTAG
+
?;>:;>BBCAHEHACDC>DEDDDDACCCCACC@??@CCCDCCCCCDDD;CB?ABCACCCBCCCCCAD@CA??>
@D8PAK:00049:00186
GTCCAAGCTTCTGGGGGATGGTAAACGGTCATTGTGTGCTATCATACAATTCACCTCTGCACGAATTCCTAG
+
DCCAC@@>CAD<>>>>5>HDACCG=CCACCCDACDD???CCCCCCCCCACACCC@CCCCBBCCDACACACCC
@D8PAK:00049:00190
GTCCAAGCTTCTGGAGGGATGGTAATCCGACTA
+
CCC>@?@CDAC@?=?DD@7773--)--)-----
@D8PAK:00049:00192
GTCCAAGCTTCTGGAGGGATGGTAAGTTAATTGTAATCTACCACACCATTCACCTCTGCACGAATTCCTAG
+
CCC>@@@DDACBCACDD?CCEACC@BA>A@CACCCA@@?CDADC????DADCCACCCCCCCCC@CACACCC
@D8PAK:00049:00194
GTCCAAGCTTCTGGAGGGATGGTAAAATCGAAAAGTAATTAAGCTTACTATTCACCTCTGCACGAATTCCTAG
+
@@DACADECADECBCCC>CCDA>>=6,<B<;;;/;CC?CACADCFADCCCCACCCACCCCCCCCCBCACACCC
@D8PAK:00049:00197
GTCCAAGCTTCTGGAGGGATGGTAAACTTGTATTGTATCTTGCATTACTATTCACCTCTGCACGAATTCCTAG
+
;;D:=<>CDDFEDACCD>DDDACDF>@@@@?DE???DD??=?DCDADDCCCAECDBCCDCCCCECAC;>7;;;
@D8PAK:00004:00209
GTCCAAGCTTCTGGAGGGATGGTAAACCCCCCGAATTGTAAACTATAGCACATTCACCTCTGCACGAATTCCTAG
+
CCCBFA@@?ACCDA>>@=<CD@<<<,;BBBC1CDAC@C?@@>@CCDCCCCCCC@CDDAC@@@@@DCDAC@C@DDD
@D8PAK:00004:00213
GTCCAAGCTTCTGGAGGGATGGTAACCCCCCCCAATTGTGTTGGAAATCACAATTCACCTCTGCACGAATTCCTAG
+
CCCACACCC><<D@;;;,6BB;<<6;;;;;;;%6@C;CCCC:B6<<1;CCCB@C?@@DAEC@@?CBCCACADBDDD
@D8PAK:00004:00226
GTCCAAGCTTCTGGAGGGATGGTAATATGCATTTGTAACATGGTGCACAATTCACCTCTGCACGAATTCCTAG
+
CCC@=66;606AC?66<,<AB:<@<?AACC;6;1;;<7;??>ADDCBCCAF@CCCB@@@CC???DADACACC@
@D8PAK:00004:00231
GTCCAAGCTTCTGGAGGGATGGTAATATCACATTGTGCACTACGTCACGATTCACCTCTGCACGAATTCCTAG
+
BCBAC>;==:<6DA;;;,6CC?CD<??DCCC??7;<<;?@@AADDD@BB;;7;;;7;;;ABA@;;7;7;=@AA
@D8PAK:00005:00204
GTCCAAGCTTCTGGAGGGATGGTAATCCCTAAATGTGTCTTTTAACACAATTCACCTCTGCACGAATTCCTAG
+
CCCADBCCC>?<A>ABC=CCEADEEECB=>@@=@DCCB;;;;/;7;CACACAEEGACCCDECC@@?@ACAECC
@D8PAK:00005:00207
GTCCAAGCTTCTGGAGGGATGGTAATAGCTAGTAT
+
CCC@C>A>;0<6C?;<<,6=C:A;3;/--------
@D8PAK:00005:00227
GTCCAAGCTTCTGGAGGGATGGTAAACAGCATTGTGCATTGTCTCACATTCACCTCTGCACGAATTCCTAG
+
@CA6=6;66066666<6,6AA?A66)------)------)----==6;606==6@?>;;>CCC@CADACDC
@D8PAK:00005:00228
GTCCAAGCTTCTGGAGGGATGGTAAAGTA
+
66;0606;6066BA;;;1<6-)//-)---
@D8PAK:00005:00232
GTCCAAGCTTCTGGAGGGATGGTAACCTGAAATGTAAGTTCAATCACCATTCACCTCTGCACGAATTCCTAG
+
B>>06;=;;:6<D?;;;1<CC;>@0;@C;;;1;AAA>AA7;;<?CCCACC@CCDA?>?>>BBCCACADACC@
@D8PAK:00005:00234
GTCCAAGCTTCTGGAGGGATGGTAACAAAAGTGATCAACGTTACAGTTTATTCACCTCTGCACGAATTCCTAG
+
//0).)-00)---)666,6;66AC7;;;;,66666<<7<AB7<;B;;;1;A7<;C??@@A@@CCD@@@@ADCC
@D8PAK:00005:00239
GTCCAAGCTTCTGGAGGATGGTAAACCAAATTGTGAGTCTTACCACAATTCACCTCTGCACGAATTCCTAG
+
?>@AC>6660<6DACCACCC><<<,;=B@:CACC@@@DCCADC@C???@BDCEADCCCCB>?@ACACACCC
@D8PAK:00005:00241
GTCCAAGCTTCTGGAGGGATGGTAAGCTTCCAATGTGA
+
DCC@CDCCCADCCACCD@DDDADC7--.).)-)-6<<.
@D8PAK:00005:00243
GTCCAAGCTTCTGGAGGATGGTAATGCC
+
CDCAD>;660<6A@;66<6<3..).--)
@D8PAK:00006:00247
GTCCAAGCTTCTGGAGGATGGTAAGTCAGCATCCTCCAGTTGTTGGGTATTCACCTCTGCACGAATTCCTAG
+
DDC>?:>??:><DA>>@@CCACDACCDCDCCCCCCCACCC<>>@CC9C?@?@CFACCCCCCC>><?AC@CCD
@D8PAK:00006:00248
GTCCAAGCTTCTGGAGGGATGGTAAATCGACAATGTGAGCTATGTTACTATTCACCTCTGCACGAATTCCTAG
+
@CC@B6;;60<6B>;6<;<CD@<<<,6<<;;;0;B;;;>@@@@;;7;;;;<7<<C>;;;<<;;>>ADACBCC@
@D8PAK:00007:00200
GTCCAAGCTTCTGGAGGGATGGTAAGGCATGATTGTGCATTTGTTCACTATTCACCTCTGCACGAATTCCTAG
+
CDCBDA??>@CDCACCC>CDCACC?CACDCCCC@@>BC;>?<@CADCCCCC?CCDAD???CCCDCACACACCC
@D8PAK:00007:00209
GTCCAAGCTTCTGGAGGGATGGTAA
+
CCCAEACCC@DCCA...+0/.)--)
@D8PAK:00007:00220
GTCCAAGCTTCTGGAGGATGGTAATA
+
C?>>@A@@AAB;88..+--<3<D+.-
@D8PAK:00007:00227
GTCCAAGCTTCTGGAGGGATGGTAACCGTAGACTGT
+
CCCADACECAD@@@@CD?DCCADD7.+./-------
@D8PAK:00007:00231
GTCCAAGCTTCTGGAGGGATGGTAACGTTATAATGTGATTGTAGTTACAATTCACCTCTGCACGAATTCCTAG
+
CBCACA?A@ACBB>;<<1<=D@?@@@CC?CCC?A@CCCDACCCCCACDDAD@CCCA@@@CDDCCDAE@C@CCC
@D8PAK:00007:00238
GTCCAAGCTTCTGGAGGGATGGTAAGGCATAAATGTGTGGCATGTCACAATTCACCTCTGCACGAATTCCTAG
+
DCCAC@?>=:<<D?;;;1<;;0<DAC=???A?:>@@BBC>??CCCCB;;6;.;;C6;;;;;;CDCACACACCC
@D8PAK:00007:00240
GTCCAAGCTTCTGGAGGATGGTAAGCCAGCTCACATTTATAATGTATGATTCACCTCTGCACGAATTCCTAG
+
CCCACAC@@>@DCADEBDCC@?@@?CAC@@@@DC?>>>?CDADDCCCCDCACCCA@@@CCCCCCAD@C@CDD
@D8PAK:00007:00241
GTCCAAGCTTCTGGAGGGATGGTAACATTAGAATGTGATCTACGCTACAATTCACCTCTGCACGAATTCCTAG
+
CCCADA>A@AD@>?@CC>DCCADCECCCACDD@CCCCCCCDDCCCCCCD@D@CCCACCCCCCCCCACAC@CCD
@D8PAK:00007:00244
GTCCAAGCTTCTGGAGGGATGGTAACATGCAACTGTAATCCTCCTTACAATTCACCTCTGCACGAATTCCTAG
+
CDD@C@C??<=DB?6>><?DDACC@CCDDDCAD@@@CADFADCACACCC@CADDCA@@@CCCCCC?@?@ACCC
@D8PAK:00007:00249
GTCCAAGCTTCTGGGAGGTGGATAATGCCAATTTGTGAGTAAGTCTATATCACCTCTGCACGAATTCCTAG
+
CCCADACCB6A<<<1/0*--)---)--5)-)--)6==ACDC@BB0//------3666BCCCEDAC@C@CDC
@D8PAK:00008:00202
GTCCAAGCTTCTGGAGGGATGGTAAGCCCGTCTGT
+
CCCACA?@>>??A@AAA=CCB6AD7/..)------
@D8PAK:00008:00207
GTCCAAGCTTCTGGAGGGATGGTAAACGCACT
+
?>@ACCDDF>@ACACCD@D;;0</.)------
@D8PAK:00008:00209
GTCCAAGCTTCTGGAGGGATGGTAAATGGAGATCGTGCCTTTAGTTACAATTCACCTCTGCACAATTCCTAG
+
BCCADACCCADCCA>>>>?DC@>??=?CAECFC?@@DDACC>CCCADCC@C@DCCACCCCCCCC@CADACCC
@D8PAK:00008:00210
GTCCAAGCTTCTGGAGGGATGGTAAATACTCTTTGTAAGCAGAGTTACAATTCACCTCTGCACGAATTCCTAG
+
CDCAEA?@>AHDCACCD@CDDAA@@=?CDCCCC=CCCDCEEED??>@CC@C>>?C?>;;;;>??CACAC@CCC
@D8PAK:00008:00222
GTCCAAGCTTCTGGAGGGATGGTAACACTCC
+
CCCACA@A>ACCB?;<<1<CC>-/)-----)
@D8PAK:00008:00241
GTCCAAGCTTCTGGAGGGATGGTAACTGTGAGCTAGGGCACAATTTGCAATTCACCTCTGCACGAATTCCTG
+
CCD@B6;;606<D>;;;1<CC>DD@@@CCCCCBB>?>1;C>?@@F?CCCACA>?@A@A@CCCCCDAD>?>?C
@D8PAK:00009:00200
GTCCAAGCTTCTGGAGGGATGGTAACTACGAATAGTAAGCAAGTATACAATTCACCTCTGCACGAATTCCTAG
+
CDCACACCDADECACCC>DDDA@@@@CDDCCACCDCCACCCACDCCCCDACACDCACCCCCDDCCACACACEE
@D8PAK:00009:00215
GTCCAAGCTTCTGGAGGGATGGTAATGACACTTTGTAATTATGGTTACAATTCACCTCTGCACGAATTCCTAG
+
CCCADA?A>ADDCA@?<1?>><@FADCCC@?@C>CCCBCADDCBCACCCAC@CCDACCCCCCDEE@D@CACCC
@D8PAK:00009:00244
GTCCAAGCTTCTGGAGGGATGGTAATAAAAGAATGTGCCCAGTTCACAATTCACCTCTGCACGAATTCCTG
+
DCCADACDCACCC6;;;1<AD@CCACCCB8CC@;;;;;;1;@C6<C@?>?ACCCA@??CCCCCE@CACACC
@D8PAK:00009:00247
GTCCAAGCTTCTGGAGGATGGTAAATCTAAAATGTGGCCTTGATCACGATTCCCTCTGCACGAATTCCTAG
+
DCCACACCCADDCADCADFCACCC@AA@EDD:C@@@ACACACCCCDDECCACC?CDCDCCCCD@C@CADDC
@D8PAK:00010:00200
GTCCAAGCTTCTGGAGGGATGGTAATGTCGGACATTGTGATTCTCAT
+
CCC@C@CDEACAA?@GG@I.-)-D)-----3</666<;55-)-----
@D8PAK:00010:00209
GTCCAAGCTTCTGGAGAGATGGTAAATAGTGAATGTAACCGTGGTCACAATTCACCTCTGCACGAATTCCTAG
+
BCCACACCC@DIDA@A@A@EDA@@@>@CCCCCADDDDACACCCACCCCDADACCCACCCDDDDCCACACACCC
@D8PAK:00010:00213
GTCCAAGCTTCTGGAGGGATGGTAAACACTCGTGTACCCCGAGTGTATCATTCACCTCTGCACGAATTCCTAG
+
BBCBHACCCADDC>;>;1<A=;6<<,;@@CEFFCD>?=6/<BCECCCCCDCA@@@ACDDCCDCCCAD?B?CCC
@D8PAK:00010:00217
GTCCAAGCTTCTGGAGGGATGGTAATATTACAATGTATCCCTGTGCACAATTCACCTCTGCACGAATTCCTAG
+
DCC@CACCCADDCACDD?CCFADCADCCACCCA@@?CCCC>CCCCCBCCAC>??CADCDDCCCCCAC??>?DC
@D8PAK:00010:00219
GTCCAAGCTTTGGAGGGATGATAAGCCCCAAATGTAATGTTCGATACAATTCACCTCTGCACGAATTCCTAG
+
CDDACACCCD6A>???:<CC@;;7;;;;,66,6ACD@CCDACCCCDCCACACDDACCCCCCDDD@B@CADCC
@D8PAK:00010:00221
GTCCAAGCTTCTGGAGGAATGAGATGGCGAATTGTAATAATGAATACGATTCACCTCTGCACGAATTCCTAG
+
ABCACACCCADDDABD@CACCCCCDDADCCACACCCACC@CCC@CCCB?B?BDDACCCCCCCCCAC@B@CCC
@D8PAK:00010:00228
GTCCAAGCTTCTGGAGGGATGGTAAGCCTAAG
+
DCCACABCDAEDBA??@;@><3;;+--)--)-
@D8PAK:00010:00239
GTCCAAGCTTCTGGAGGGATGGTAATCGCCGATTGTGCCTTCTGTCACAATTCACCTCTGCACGAATTCCTAG
+
CCCACB@@A@CCB;;;>1?CDACDA@@@D@CBD?@@CC=@>??CCCCCDADACCCA??@CCCCCEAE@C@CDC
@D8PAK:00010:00248
GTCCAAGCTTCTGGAGGGATGGTAACCTAACT
+
EDEACA@>6066A>;??;<BB:</)-)--)--
@D8PAK:00011:00206
GTCCAAGCTTCTGGAGGGATGGTAACCGCCA
+
CCC@CACCE?DDDACCB:B;;06-)-3--)-
@D8PAK:00011:00211
GTCCAAGCTTCTGGAGGGATGGTAAGACGTAG
+
C@C@C@CEEADDCACCD?D776;6)-------
@D8PAK:00011:00214
GTCCAAGCTTCTGGAGGGATGGTAATCCTAA
+
CCC@C@CCHAD@?=>CC>>;;3//+--)--)
@D8PAK:00011:00223
GTCCAAGCTTCTGGAGGGATGGTAATGTTAAAATGTGACATGCACTACAATTCACCTCTGCACGAATTCCTAG
+
CCDADACCC@D@?=@DD=DCCADCCD@@@ACD;CCBCCDDCDCCCDDCDAC@DCDADCCDCCCDCACACACCC
@D8PAK:00011:00235
GTCCAAGCTTCTGGAGGGATGGTAAGCAATCAATGTAATTGCGCTCACAATTCACCTCTGCACGAATTCCTAG
+
DDCACADDB:<6<6;<>;?CCA?@=<<;7;>??CCCDADCFD@@?CCCFBCACCC<>>>CCBCCC>C7;7;@@
@D8PAK:00011:00243
GTCCAAGCTTCTGGGGGATGGTAATAGCAGAATGTAACTTTGATCACATTCACCTCTGCACGAATTCCTAG
+
DDC@C@@CDAC<6<<<,;CDACCACCCCCCC@CCCD@DDD?CAAADDCC>@@CA??@CDDCCCAD@@@@DD
@D8PAK:00011:00246
GTCCAAGCTTCTGGAGAGATGGTAATTAACAAATGTGGTTCGTGTCACAATTCACCTCTGCACGAATTCCTAG
+
CCCACA?@>ACDCACCCDCCCACCAC@CA>>@>@CCCACACCCCCCCCCACACCCACCCCCCCCCAC@CACCD
@D8PAK:00012:00221
GTCCAAGCTTCTGGAGGGATGGTAAACCTCAAATGTGACTTAAGTTACGATTCACCTCTGCACGAATTCCTAG
+
CCD@CA@@>>><C>;;;1<AB66@?<?@BCCE?CDCDCDCACA@@?@CCCC??@DBCEEDDD@@@AC????CE
@D8PAK:00012:00227
GTCCAAGCTTCTGGAGGGAGGGTAACCTCCAAATGTGAGTAGTAGTACAATTTACCTCTGCACGAATTCCTAG
+
C;;<>:?=C>@AC@CCE@DCC>CDAC@CCACC?DCCCCDDCC@@@@CCCACC>CCA@@@CDCCDCAE??6<<A
@D8PAK:00013:00209
GTCCAAGCTTCTGGAGGATGGTAACTAAATGTACTCT
+
CCDAC@CCDAD;;8/.+-5:3-0*6666,6=------
@D8PAK:00013:00213
GTCCAAGCTTCTGGAGGGATGGTAAATA
+
CCCACACCCACBB?;<<,--;30./)--
@D8PAK:00013:00227
GTCCAAGCTTCTGGAGGGATGGTAACATCAAACTGTGATGTAACATACAATTCACCTCTGCACGAATTCCTAG
+
ABCACADDCACDCACCC>CCCACCACCCCCD?CCBDBBBCCC@CCDCCD@C@CCCBDCCCDDCCDAC@C@CCC
@D8PAK:00013:00230
GTCCAAGCTTCTGGAGGGATGGTAAACGCAGTTTTGTGACATATCTTACATTCACCTCTGCACGAATTCCTAG
+
CCCADA@@@@CDDACCC>DFDADDD=C>??DCEC;>>>>>.----.)>C;;>@CC@CCCDCCCCCADAC?AA/
@D8PAK:00013:00232
GTCCAAGCTTCTGGGGGATGGTAAACGTCAATTGTGGGCTTAATCACTATTCACCTCTGCACGAATTCCTAG
+
CCCACA?@>ADEDCCC7DDDACCC<>>>>CAC@DDDC?DCBDACCDDCCCADCCA??@DDDDDD??=@<<CC
@D8PAK:00013:00235
GTCCAAGCTTCTGGAGGGATGGTAATATATCAATGTGCCTTGGGTCACTATTCACCTCTGCACGAATTCCTAG
+
CCCADBCCHAFECACCF@DDDACDADCECDDCA>><<;6;6;;:?CDDDDD@CCC@<<=ABACCC@C>B>BCC
@D8PAK:00013:00237
GTCCAAGCTTCTGGAGGGATGGTAAGCTAAAATGTAACTTACATCACGTATTCACCTCTGCACGAATTCCTAG
+
CCCAC@?@>><<C?;<<,<CC@<?:<<;BBB2@;;?<<B?B<??>??;;;C>;;C@?;>CC@?@CADDCACDC
@D8PAK:00013:00246
GTCCAAGCTTCTGGAGGGATGGCCGTCTATTGTGAATTGTATTACATTCACCTCTGCACGAATTCCTAG
+
DBCADA>;60<<<<?DD?CCDADDEDDDDCB@@@HACACDCCAC@@?@CBA@C???CCDDCACACA>??
@D8PAK:00013:00249
GTCCAAGCTTCTGGAGGGATGGTAATTGTGA
+
CCCAEA@>>>@@CACCD>D10)-D+/)----
@D8PAK:00014:00222
GTCCAAGCTTCTGGAGGGATGTGATACGCATCCA
+
D@?>>@>6=>@?A@;8;6;;0-----/--6--)6
@D8PAK:00014:00237
GTCCAAGCTTCTGGAGGGATGATAATCTCGGAATGTATTGTTGCTTACAATTCACCTCTGCACGAATTCCTAG
+
CCCADACCFAD?>;>;;1<?>6=A><<<;;7;ADDECCACCACCBACCCAC=A?DADECCCECDEACAC@CDC
@D8PAK:00014:00240
GTCCAAGCTTCTGGAGGGATGGTAAACCATGTAAATGTAACCAGTCTTCACTAC
+
@CB@AABBB@CCCACDD?DAA6-0/).)--6---)6666060666660666---
@D8PAK:00014:00242
GTCCAAGCTTCTGGAGGGATGGTAAGTCGTAA
+
DCCACACBB:<<<?BBC@;<<3//+------)
@D8PAK:00014:00248
GTCCAAGCTTCTGGAGGGATGGTAATTCTCTAATGTGATTCCGCTTACTATTCACCTCTGCACGAATTCCTAG
+
CCC@DADCC@DDCACCC?DCC@DDAC=@@CCCACCCCCCBCACCC@CBDDDADCDADDDCCDDCDAC@@@@CC
@D8PAK:00015:00217
GTCCAAGCTTCTGGAGGGATGGTAATTCAAGAATTGTGAGCTATGCCACATTCACCTCTGCACGAATTCCTAG
+
CCCACACCCAEDCACDC>CCC6=?06@CCACEBEABCCDCCCCCCDADCDCACCDADCCCCCCCDAC@C@CDD
@D8PAK:00015:00219
GTCCAAGCTTCTGGAGGGATGGTAATTTTGCAATTGTGAGCCTCATCACATTCACCTCTGCACGAATTCCTAG
+
CCDACACCC>@ACACCD@CDDA>?@@DD;DCCAEACCCCCCACDDCCC>?@ACCCACCCCCCCDDAC@C@CCC
@D8PAK:00015:00226
GTCCAAGCTTCTGGAGGGATCGTAAGCCCATT
+
CCCAC@@>C@A<<7/<<6</----*---)-63
@D8PAK:00015:00235
GTCCAAGCTTCTGGAGGGATGAGATGGCTATTGTGCACTAAATGACAATTCACCTCTGCACGAATTCCTAG
+
DDCBHA?;60<<<7;<<1<6;6<66B066CC?;;;;;;;;@9@@>??>?ADCC<?>>;//--.)-)-)--.
@D8PAK:00015:00236
GTCCAAGCTTCTGGAGGGATGGTAACCAGAAAATGTAGTCACCATCACAATTCACCTCTGCACGAATTCCTAG
+
CCC>@>@CCACDDADDD>DCFACC@@>@ECDD;CDDDCCCCDACCCCCCAC@CCCACCCCCCDDCAC@C@CCC
@D8PAK:00016:00202
GTCCAAGCTTCTGGAGGGATGGTAATCGCTAAATGTAACATCCTATACAATTCACCTCTGCACGAATTCCTAG
+
>>;3:8//-)/0.3;<<,666:AD76<6--66/50--)----*--5-5;>B6;4;.44C444444.4.4=9:/
@D8PAK:00016:00203
GTCCAAGCTTCTGGAGGGATGGTAAGTCCGCAAAGTAACCTGGGTCACTATTCACCTCTGCACGAATTCCTAG
+
CCD@CACCCACCCA>>@=?CCACEADCCADDCC?CBA@C@CDD>CCCCCCC@CCDAECAAACCCC>?>@CCCC
@D8PAK:00016:00215
GTCCAAGCTTCTGGAGGGATGGTAACCGTCAACAGTGATCCGTATCACAATTCACCTCTGCACGAATTCCTAG
+
CCCADACBBACDDACCC>DCC@DDBCACCCDACCCCDCCCADCBBBEED@@=BCDACCCCCCECC@C@CADCE
@D8PAK:00016:00224
GTCCAAGCTTCTGGAGGGATGGTAACCCCGGTTCGTAATCCAGCCATCGATC
+
@BC@B:;;6066<7;<<,6CD@<<6;;;/60606CCC?<<70/.)--.---0
@D8PAK:00016:00226
GTCCAAGCTTCTGGAGGGGATGGTAAGCACAAATTGTCATATAACACACAATTCACCTCTGCACGAATTCCTAG
+
@>@ACACBBAFFEACCCC:CCDACDACDCCDF>@?@CCCCCCCACHEDDDAC@CDFDDBADDDFDDACACACCC
@D8PAK:00016:00248
GTCCAAGCTTCTGGAGGGATGGTAATCTTCAAACTGTGATTCCCATTACATTCACCTCTGCACGAATTCCTAG
+
CCDAC@@@>>@?CA=6>1<BC06<0<<<7;;;,;6=BC;;7;;1;B7;??DACCC@>>>;CBCCCACACADCC
@D8PAK:00017:00207
GTCCAAGCTTCTGGAGGGATGGTAATCGAATTGTGTCCTTTCTTACTATATTCACCTCTGCACGAATTCCTAG
+
CCCAEADCCAE@><?CC=CCDACDADDCCACACDCBC<;;1;@<CCCCCDDABBBADDCCCCCCCACACACCC
@D8PAK:00017:00220
GTCCAAGCTTCTGGAGGGATGGTAAAGTCTAGAATGTGAGGAACATCACATTCACCTCTGCACGAATTCCTAG
+
ABC@CA=BC@CDDACCC?CCCACDD?DDCCDCCACCCDDCADACBBCDCCCACCCACCCCCCDCCAD?><>CC
@D8PAK:00017:00226
GTCCAAGCTTCTGGAGGGAGGTAACCCTACTTTGTGAATTAGGTCACAATTCACCTCTGCACGAATTCCTAG
+
CCCACADCC>?@CACCC?CC?AA7;;1;AABE@CEDCAEA@@@@CCCC???@CCAC@@@??CDDAC@B@CCC
@D8PAK:00017:00227
GTCCAAGCTTCTGGAGGGATGGTAACATAT
+
CDCACADCEAEDC@;<<,6=A6//*-----
@D8PAK:00017:00236
GTCCAAGTTCTGGAGGGATGGTAAATGTGTCCTAGATCACAGTGGGATATTCACCTCTGCACGAATTCCTAG
+
CB@@B:;66AAA>;;;,;0.66>>6//----);@@B@A??@DDEE?@?@C>>>C@;;;;;;@CCACACAD@@
@D8PAK:00017:00237
GTCCAAGCTTCTGGAGGGATGGTAACACTCATTTGT
+
C>;0;>;?>AEEE@BBC?CDH:<;*------66,65
@D8PAK:00018:00207
GTCCAAGCTTCTGGGGAGTGGTAAAATATATATAAGGAG
+
DCCADADCB?C<<<<,;;6C66<66,6B==56--)-)--
@D8PAK:00018:00234
GTCCAAGCTTCTGGAGGGGATGGTAACGAGTAATCGTAAGTAATCTTACAATTCACCTCTGCACGAATTCCTAG
+
>6>@C:A;;066<?;<<</<CC@6?:;;;AAC@DCBCC@?@@ADDDACCCACACCCACCCCCCDCCACAC@CC<
@D8PAK:00018:00238
GTCCAAGCTTCTGGAGGGATGATAACTATCATATGTGTTTTAGATCACAATTCACCTCTGCACGAATTCCTAG
+
CCDAC@CBCACCC@CCC?EDFCCDACCC@@@CCCCCCDDD;DDCCCCCE???@CEB@?>DDCCCCAC@CACCC
@D8PAK:00018:00239
GTCCAAGCTTCTGGAGGGATGGTAATCCGATACTGTGATAAGCGTTACAATTCACCTCTGCACGAATTCCTAG
+
CCC@C@CDD@DDB>;;;1<CDACEAA@?@EC@@@CCCCCCADD???@CCAC>??CBDECCCCCCDACAC@CCC
@D8PAK:00018:00240
GTCCAAGCTTCTGGAGGGATGGTAACGCCCAAACGTAACCGCGCTCACTATTCACCTCTGCACGAATTCCTAG
+
DDDACACDCADCD>;<<1<==?=C>B?>>;?G>CCCDADADDC@A@FC?@?AECC@CCCCCCCCCAC??>?CC
@D8PAK:00018:00243
GTCCAAGCTTCTGGAGGGATGGTAACCAGCCTGATGCTGAGCCAGTTACACTTACTTCACCTCTGGACTCACGAAATTCCCTAG
+
CCC@CACCDACCCACCD?C@A0<<+.*0--)-/--------53-66666666066B0666055550554444444*4.44*444
@D8PAK:00018:00245
GTCCAAGCTTCTGGAGGGATGGTAATCTGGAATAGTAATTCCAGTTACAATTCACCTCTGCACGAATTCCTAG
+
CCC@CACDDACEDACCD?DCDADEA@@@CADACCCDC@C>>6>>>>?CDAD@CCCACCCCCCCCCAC;;6;@;
@D8PAK:00019:00230
GTCCAAGCTTCTGGAGGGATGGTAACCGGATAGTGAGCTAGATTACGAATTCACCTCTGCACGAATTCCTAG
+
CCCADBCCCACCDACCC?DCCADC@?>?ACCECCDCCCDDDCC@CDCC@C@CCCACDCCCCCCC@CAD@DCC
@D8PAK:00019:00240
GTCCAAGCTTCTGGAGGGATGGTAACCAATAC
+
CCCACACCD@CCB?;;;1<AC@6<)-)-)---
@D8PAK:00019:00246
GTCCAAGCTTCTGGAGGGATGGTAACAACGCAATGTGATCTAACTTACGATTCACCTCTGCACGAATTCCTAG
+
DCCACADBB@CDCACCC?CDDACCACCACCCDACCCCDCCCCACDADDCCCACCCA@@@CCCCCCAD?@?@DC
@D8PAK:00020:00202
GTCCAAGCTTCTGGAGGGATGAGATGGTATATTGTGTTTGCGCTCACAATTCACCTCTGCACGAATTCCTAG
+
CCCAC@@?DADDDACDD@C@???@@CADC??>=@@;;?<?DCCD?@@C@CACDEBCBBBCCDCC@C@CACDC
@D8PAK:00020:00204
GTCCAAGCTTCTGGAGGATGGTAATTGACACAATGTGTTATAGATCACAATTCACCTCTGCACGATCTAG
+
CCC@CACCEAEGCACB>A/.)--)-)--6=;;;@?>CD@;>>@;44;;;6;7;;;?BD;<<;0//.----
@D8PAK:00020:00205
GTCCAAGCTTCTGGAGGGATGGTAACAGCTAAACGTAACGGTAGTCACTATTCACCTCTGCACGAATTCCTAG
+
CCDACADDCACEEACCC>CECADDACB;;;66,66CC6=??>CCCCCCCCCADCC@CCCDDCCCD@C>?>?CC
@D8PAK:00020:00207
GTCCAAGCTTCTGGAGGGATGAGATGGCGGATTGTAACACTGCCCACAATTCACCTCTGCCGAATTCCTAG
+
@C@6A>ACCADDGACCC?B;66<66AADCACC6;;;7;BAA;>>;;@D=@>?;@=@;;;;;0<8<+/+///
@D8PAK:00020:00211
GTCCAAGCTTCTGGAGGGATGGTAACGACGCAATGTAACGGAATGCACAATTCACCTCTGCACGAATTCCTAG
+
CCCACACCEACCCACDD?CCCADEBC@@@DCDACCCCACCACACCCCCD@CACCDACC???DDCC@CACACCC
@D8PAK:00020:00215
GTCCAAGCTTCTGGAGGGATGGTAAGACTAAAGTGTGCGCTAAAGCACAATTCACCTCTGCACGAATTCCTAG
+
CCC@CACCCACDCADCC=DDFACCEHDC???;=CCCCCCCCCC?CCBCCADACCC@CCCCCCCCCAE@C@CCC
@D8PAK:00020:00222
GTCCAAGCTTCTGGAGGATGGTAATTGCGATTGTGTCCTAGTATACAATTT
+
DCCACACCCADEC@@@@@DC@BB7<76-6.-)---660555455544.--)
@D8PAK:00020:00230
GTCCAAGCTTCTGGAGGGATGGTAAAATACCAATGTGATTTACTTCACAATTCACCTCTG
+
CCDACACCCADDDACCD?DCC66<<</<CD?@>@DED@@@>@CCACCCDAD@CCCACCCC
@D8PAK:00020:00242
GTCCAAGCTTCTGGAGGGATGGTAACAATAGTAGA
+
DCDACACCCADDC@CCD?DDB6=;*/-)-------
@D8PAK:00020:00244
GTCCAAGCTTCTGGAGGGATGGTAAACCGACTTATG
+
BBD@CADCCAECCACBB=AAA;<./)-)---5356-
@D8PAK:00021:00203
GTCCAAGCTTCTGGAGGGATAGTAATACAATGTAAGCACAGTCACATTCATTCACCTCTGCACGAATTCCTAG
+
CCCACACCC@DCCA==>;?B>@@CACCDDACCCCACCCCCCCCCCCC@CDDACCCA???CCDCCC@CACACCC
@D8PAK:00021:00208
GTCCAAGCTTCTGGAGGGATGGTAATCTAGG
+
CCCBD@CBDADDCACCC?>;<30/+-----)
@D8PAK:00021:00217
GTCCAAGCTTCTGGAGGGATGGTAACCCACAAATT
+
DCCACACCC@DDCACCE@DA@>.;856)----)-)
@D8PAK:00021:00219
GTCCAAGCTTCTGGAGGGATGGTAATACTGAAATTGTAGTGCTGGTTACATTCACCTCTGCACGAATTCCTAG
+
CCC@CAEDD>@@@@@DF@HCCACD<>?@@CDH?DAD@@?;>??@@@BDDCCACCG@@@@@@CCCCAC>?>@CD
@D8PAK:00021:00224
GTCCAAGCTTCTGGAGGGATGGTAACACCTCTTTGTGTCGTGAATCACAATTCACCTCTGCACGAATTCCTAG
+
CBB<?=@EDAEDCACDC@DCCADFDD@@?@CCC?CDDDDCDCDACCCCC@C@CCCAC>>?DDCCCAC@C@CCC
@D8PAK:00021:00225
GTCCAAGCTTCTGGAGGGATGGTAAGTAGCAAATGTGTCTGCTGTCACAATTCACCTCTGCACGAATTCCTAG
+
CCCADBCCEACDDACDD<CCC@DDADDAACCD?CCCDCCCDCCCCCDDD@C@CCC@CCCDECC??>?=>;>CC
@D8PAK:00022:00201
GTCCAAGCTTCTGGAGGGATGGTAATCAC
+
5...-).AA@C?<7?BA9;/.)--)----
@D8PAK:00022:00209
GTACAGCTTCTGGAGGGATGGATAACCATACGTATA
+
@6;666AA0<<;7/0/+---)---35)---------
@D8PAK:00022:00210
GTCCAAGCTTCTGGAGGGATGGTAATG
+
D?=<>ACCEADD>111>;1..36;)--
@D8PAK:00022:00225
GTCCAAGCTTCTGGAGGGATGGTAACCCTTGATTGTAACCTAGCCTACCATTCACCTCTGCACGAATTCCTAG
+
CCC@DACCCADDC@CCD?CCCADCACC=CADDDADCCACADCCCACDDACCBCCCACCCCCCDCCADACADCC
@D8PAK:00022:00229
GTCCAAGCTTCTGGAGGGATGGTAAATACCAATTGTTACGTAACGCACAATTCACCTCTGCACGAATTCCTAG
+
CCCACACCDADGEA>>@>@CCACDG>CCCACACACD@CCCCCA???CCDAC@CDDACCCCCCCCC@C@C@CCC
@D8PAK:00022:00232
GTCCAAGCTTCTGGAGGGATGGTAAGCAGAT
+
CCCACACDCADDDACCC@;;6)--)------
@D8PAK:00022:00241
GTCCAAGCTTCTGGAGGGATGGTAAGAACCTAATGTAACAGAAATCACAATTCACCTCTGCACGAATTCCTAG
+
CCCACACCCADDD@CCC@CCCACCACEADACC@CCCCACCCCC?CCCCC@C@DDDACBBBCCCDCACACACCD
@D8PAK:00022:00245
GTCCAAGCTTCTGGAGGGATGGTAATACCATGATACTAT
+
B;;06066606667;66,66;06D7666066666-----
@D8PAK:00022:00246
GTCCAAGCTTCTGGAGGGATGGTAAACTGAAAATGTAACTCTCTTCACAATTCACCTCTGCACGAATTCCTAG
+
CCDAEB@@>AFDDACCE?DDDACDD@DC?>>;/;AADADCCB>><;@@@7>;>CCACCCCCECCC@C=?;?CC
@D8PAK:00023:00201
GTCCAAGCTTCTGGAGGGATGGTAAAAT
+
CCCACADCDADFEACCC>ECEAAA@@8<
@D8PAK:00023:00224
GTCCAAGCTTCTGGAGGGATGGTAACCGATATATTGAT
+
.--)-358>6==CACCE?CCC@CEB>=;/-----)---
@D8PAK:00023:00225
GTCCAAGCTTCTGGAGGGATGGTAACCCATCATTGTAAGTACCATCACAATTCACCTCTGCACGAATTCCTAG
+
CCC@C@C@>?AEDADDC;DCFADD<>>1;AA<<7<<;7;?DDACDCCCCACACCCACC??@CCCC@C@C@CCC
@D8PAK:00023:00230
GTCCAAGCTTCTGGAGGGATGGTAAAGCCGC
+
CCC@C@CCCAFDD@CCC@C663---)--)--
@D8PAK:00023:00231
GTCCAAGCTTCTGGAGGGATGGTAAGGCAATATTGTATCTCAGCTCACAATTCACCTCTGCACGAATTCCTAG
+
CCDADBCCDABBBADDD>DDCA@@@AAFDADCCACDBB>?>?@DECCDG@C@BCCAAACDDCCCCAC=?>???
@D8PAK:00023:00237
GTCCAAGCTTCTGGAGGGATGATAATGGAACTAATGTGACTTTGGTCACGATTCACCTCTGCACGAATTCCTAG
+
CCDACBDCDAD@@@@CD?C>;6660666=0666066666;;;,6:@6;=5<B=;>?@BCC?@@DCCAC@CACED
@D8PAK:00024:00201
GTCCAAGCTTCTGGAGGGATGGTAACCCTAATATGTA
+
CCDACACCD@DDDBCCC=CCC@CD655/--)---666
@D8PAK:00024:00204
GTCCAAGCTTCTGGAGGGATGGTAAACCCAAATTGTCACAAGTGTTACAATTCACCTCTGCACGAATTCCTAG
+
CCDACAFCCADDDACCC=<66:=CA,;;166,606==@;;7;B<<6;;;7;7;<<<@HFFECCCDACACACDD
@D8PAK:00024:00205
GTCCAAGCTTCTGGAGGGATGGTAAACGTCGATTGTGCACTCGGTCACTATTCACCTCTGCACGAATTCCTAG
+
CCCACACCDACDDACCC?CCDACCD?CCDDCCC>A@?>?DCDCADD???CCACCDBCCCCCCC>=:>;=6>CB
@D8PAK:00024:00214
GTCCAAGCTTCTGGAGGGATGATAATTGTGACCCGTATTACAATTTGAGATTCACCTCTGCACGAATTCCTAG
+
CCDADCDCC@DFDACCC@CAAA6<0<7;B;;;;1;<<<@C@@>?E?ECCCCACCCACCCCCAA6;6;6;0;CC
@D8PAK:00024:00220
GTCCAAGCTTCTGGAGGGATGGTAAGGACATC
+
>DCACACCCAFDCACDC;?.<3;;+0)--5--
@D8PAK:00024:00228
GTCCAAGCTTCTGGAGGATGGTGATA
+
@@C@CADHFACB;8..)--<355---
@D8PAK:00024:00231
GTCCAAGCTTCTGGAGGGATGGTAACCGCAAT
+
CCC@DADCDADDC@CCC?D@606;*-)---)-
@D8PAK:00024:00237
GTCCAAGCTTCTGGAGGGATGGTAAACCTAGTGTAGTACTCTGTACAATTCACCTCTGCACGAATTCC
+
6;;0606;60<6<7;;;1<66066<*0)------665-----666-605056;7;;;;;CCCCACACC
@D8PAK:00024:00248
GTCCAAGCTTCTGGAGGGATGGTAATGTAAGAATGTGATCCACAGTACAATTCACCTCTGCACGAATTCCTAG
+
CCCACACCCACCCACDD<CCC@DDBDC@@?ACACCCCCCC@CCCCBBCD@CACCCACCCCCCDCCACACACCD
@D8PAK:00025:00203
GTCCAAGCTTCTGGAGGGATGGTAACTTCAATGTAA
+
;>;0606AB;CA@@@HF?DCCACC>56)--)----)
@D8PAK:00025:00219
GTCCAAGCTTCTGGAGGGATGGTAATCTAGC
+
C??<>@CCCAEF==>@@11.635;).-----
@D8PAK:00025:00225
GTCCAAGCTTCTGGAGGGATGGTAAACCCGAATTGTGATAGTGGTCACCATTCACCTCTGCACGAATTCCTAG
+
CBCACACDDAEDDACCC?DCCACDD1>;1;D7;@?DFDDDD@@=?D???@EACCCACCCCCCECCACACACCE
@D8PAK:00025:00227
GTCCAAGCTTCTGGAGGGATGGTAACCCGGAATTGTAATGTCCATCACTATTCACCTCTGCACGAATTCCTAG
+
CCCBC@BBDADDC;>>C?DGEA@@=>>1;ADBCACEEACCCCBCCCCCCCCACDEACCC??>BBBACADACCD
@D8PAK:00025:00229
GTCCAGCTTCTGGAGGGATGGTAAAACTTGAATTGTGATGCATTTCACATTCACCTCTGCACGAATTCCTAG
+
CCCACCCDADCC@CCD>DCHA<<<</;;7;DBFACCCDCAC;;;1;CC;>??CCACDEDHCC@><?@B@CCC
@D8PAK:00025:00236
GTCCAAGCTTCTGGAGGGATGGTAAGTACCCA
+
DCCACAFDDADDCACCD?>;<30.*----6)-
@D8PAK:00026:00200
GTCCAAGCTTCTGGAGGGATGGTAACTATGGACTGTGACTTCGGCTACAATTCACCTCTGCACGAATTCCTAG
+
>?EAC???DAFDDA>??>ACEACCECCCCCACC>??CCCC@CCAD???DACACCCABBCCECCCCACADAC??
@D8PAK:00026:00208
GTCCAAGCTTCTGGAGGGATGGTAACTGTACATTGTTCCTGCCGTTACAATTCACCTCTGCACGAATTTCCTAG
+
BBEBDADCCACECACCD@DDDACD@CCCCCCCCACC:;6;<;6<?<?DDACACCCACC@?@CBBB6;;1;7;CC
@D8PAK:00026:00212
GTCCAAGCTTCTGGAGGGATGGTAACCACCAAATGTGAAGTGTCTCACAATTCACCTCTGCACGAATTCCTAG
+
CDE@CADCCAEDC@CDE@DCB06606066066,6CB<;7<<<66A;;;=0;:BBC@CCDDCCDCDAD@C@BBB
@D8PAK:00026:00215
GTCCAAGCTTCTGGAGGGATGAGATGGATAAATGTAACA
+
B;;0606BC;CCC?@?B9A=6<666D>C;;;10..-)--
@D8PAK:00026:00222
GTCCAAGCTTCTGGAGGGATGGTAACACCAATTATCGTCGTAGTCTATTCACCTCTGCACGAATTCCTAG
+
C???@ADDDACDDACDE?EDC@CDB;//)-)-)----------5---767BCADCCCCCCDDACACADDF
@D8PAK:00026:00227
GTCCAAGCTTCTGGAGGGATGGTAAGCCA
+
C>?>>>>CDACDCA>=<6;.-)--)--)6
@D8PAK:00026:00230
GTCCAAGCTTCTGGAGGGATGTAAATGACA
+
CCC@CAFCEADDCA>>>;>//-55/-----
@D8PAK:00026:00239
GTCCAAGCTTCTGGAGGGATGGTAAGGGAAATGTAACCTCCAATACAATATTCACCTCTGCACGAATTCCTAG
+
CCCACACCCADCC@CCD@CBC>@@ACC=CC:AA;;7;7;;7;?DCCCADCCACCC@CCCCCCCCCACADACCC
@D8PAK:00026:00246
GTCCAAGCTTCTGGAGGGATGGTAACCGCGCATTGTGTCTGATCTCACAATTCACCTCTGCACGAATTCCTAG
+
CCC;CACCCACDD@CCD@DCCACDAC@CDCCCBACCCDCACCCCCCCCD@D@CDDACCCCCCCCC@CACADCC
@D8PAK:00026:00249
GTCCAAGCTTCTGGAGGGCTGGTAAAATCACATTGTGAGGTAATGCACTATTCACCTCTGCACGAATTCCTAG
+
CCC@C>ABB0<6<7;;;,66<06===/==C=>?A@@@??>?CBECDCCCCD>CBDBCCAABCCFEAC@C?CCC
@D8PAK:00027:00201
GTCCAAGCTTCTGGAGGGATGGTAACTTGGAATGTATTCCGA
+
CCCACACCCADCC@BDD@DDDAHD7;60;06066--635)--
@D8PAK:00027:00203
GTCCAAGCTTCTGGAGGGATGGTAAGCCAGAATTGTGTTATGATTCACTATTCACCTCTGCACGAATTCCTAG
+
@@DACAC@@>AFDADDC?CCDAGGA@@=;;;7;:>CCCACCCCC@CC??>C@DDDACCCCCCD??>?@C@CDD
@D8PAK:00027:00210
GTCCAAGCTTCTGGAGGGATGGTAAGCTACAG
+
C@@?@AEDDADCCACDH?@./355*.------
@D8PAK:00027:00217
GTCCAAGCTTCTGGAGGGATGGTAACAGAATTGTGACCCAATGCACGATATTCACCTCTGCACGAATTCCTAG
+
CCCADACDEADCC@>>><@DDADFCCC@@??>AAB<<<1<?<<?ED>@?CDACCC@DDCCCCBBC;>=?ADDC
@D8PAK:00027:00229
GTCCAAGCTTCTGGAGGGATGGTAATCCTAGATTGTACTTTGTATTACAATCACCTCTGCACGAATTCCTAG
+
C>>>>@CECADGFACCC>CCFA<<7<<7<CDAB>>;C;>;1;C;;7>>>;?CDCBCCCCCDC;;4;4;6;;A
@D8PAK:00027:00230
GTCCAAGCTTCTGGAGGGATGGTAAGCCCAGATTGTGACGTAGCTCTCTATTCACCTCTGCACGAATTCCTAG
+
CCCAC@@ACADCA@;6;1<6B@CC?>><1;BBB>@@CDDCDCCC@@CCCCC@CBCACDDCCBB;50;6;6?CC
@D8PAK:00027:00233
GTCCAAGCTTCTGGAGGGATGGTAATGCCCTGATTGTAACTTAAATTACATTCACCTCTGCACGAATTCCTAG
+
CCCACADCDADDDACDC?CCCADFBDCCC?DDDC=>>DACCACC>C@CDCC@CCCACCCCCDCCA<B:;:?DC
@D8PAK:00027:00234
GTCCAAGCTTCTGGAGGGATGGTAACTAGAATA
+
B;;060666066<7?CH>DBC:-/+-----)--
@D8PAK:00027:00243
GTCCAAGCTTCTGGAGGGATGATAAATGGCAATAGTGATCCCGTTTACTATTCACCTCTGCACGAATTCCTAG
+
;;60;76=C6CCCABAA9<6666<<16606606@CCCC<;;1;;;1;;;;B@CAB@C?@?;CC//*/+/+0<<
@D8PAK:00028:00206
GTCCAAGCTTCTGGAGGGATGGTAATTCAGTAACGTGATCTAGCTTACTATTCACCTCTGCACGAATTCCTAG
+
>?C@C@CCDADDD@CCC?EDC?<<0>0<AA;;=?CBCCDDDCCCCACCCCC@CCCACCCCCCCCEAC@C@CCC
@D8PAK:00028:00207
GTCCAAGCTTCTGGAGGGATGGTAACGTGGAATTGTGGGTTTCGTTACAATTCACCTCTGCACGAATTCCTAG
+
>?DBC@BBD@CCDACCC?CCEADDACDCCACBC?C<<<1<<1<;;7;DEAC@CEEADBACCCCCCAC@C@CCC
@D8PAK:00028:00232
GTCCAAGCTTCTGGAGGGATGGTAAATGCTCGATTGTTACCTGTGACACATTCACCTCTGCACGAATTCCTAG
+
@@C>@?@CCADDDADDC?DCCACDE@C@@@DCCCACC@??>?CD???CDCC@CCCACBCCCCCCC@CACACCC
@D8PAK:00028:00237
GTCCAAGCTTCTGGAGGGATGGTAACCCTGCATTGTGCCCCTCCTCACTATTCACCTCTGCACGAATTCCTAG
+
CCCACACCGADDCACCC=CDDAGF@@@=@CCCCACB5555,;@@DCCCBDE@CCCACCCCCCCCC?C@DACCC
@D8PAK:00028:00247
GTCCAAGCTTCTGGAGGGATGGTAAATGCTAATGTGATGTGAGTTACAACTCACCTCTGCACGAATTCCTAG
+
CCCACACCCADDD@CCC?CCD:BBD<CCCDCACCCCDCCDCCCCACCCACDDDDACCCCCCCCCACACACCC
@D8PAK:00028:00249
GTCCAAGCTTCTGGAGGGATGGTAACTGCAGAATGTGATAACGATTACATTCACCTCTGCACGAATTCCTAG
+
CBC@CADCCAD@@@@CG=DDDADDECCCCCCCACC@@@CD=@@CC>@D>>;;AA6???CCCCCCAC@C@B;;
@D8PAK:00029:00205
GTCCAAGCTTCTGGAGGGATGGTAAAAAGACAAAGTGTCCCCGGTCACAATTCACCTCTGCACGAATTCCTAG
+
CBCADACCC@DDDBCDC@ACC?<<<<<.6B6;;,6CC;;;;/;>CCCCC@C<??CACCCCCDDCCAC@C@CDD
@D8PAK:00029:00212
GTCCAAGCTTCTGGAGGGATGGTAAAACGCAATAGTAAGCTGGATCACTATTCACCTCTGCACGAATTCCTAG
+
CDDADACCC@CDEACCC>DDD@<<<</;@BC@CDCCCADCDDADDGCCDCDAHCCACCCCCCC@?????>?DC
@D8PAK:00029:00219
GTCCAAGCTTCTGGAGGGATGGTAAGTCCAATGT
+
CCC?@@@CDAFCC@CCD?D==3;;)---)-)---
@D8PAK:00029:00220
GTCCAAGCTTCTGGAGGGATGGTAACAACAATGTGTTCAGTCTCACAATAATCACCTCTGCACGAATTCCTAG
+
CDDADBCEC@CECA>=?<?BCACDACCACDACDCCDACCCCDCDCCCACCBBBCCACCCCCCCCCACACACCC
@D8PAK:00029:00222
GTCCAAGTTTCTGGAGGGATGGTAAAGTAGATATGA
+
DCCAC@@?D>DDEACCC>CDEBBAB1.---------
@D8PAK:00029:00227
GTCCAAGCTTCTGGAGGGATGGTAACCATACAATTGTGTC
+
@@DACACCFADDCACCF?DCCABB6;06666=0606----
@D8PAK:00029:00230
GTCCAAGCTTCTGGAGGGATGGTAATTGTAATCAGCCTCACATTCTGTTATTCACCTCTGCACGAATTCCTAG
+
DCC@CACCDAEFCACCD?DDDACDADAC@A@@EDCC=@CDCCC@CBC@>CDADCCABCCCCCCCDACACACBB
@D8PAK:00029:00236
GTCCAAGCTTCTGGAGGGATGGTAATCAGTACAC
+
CCCACACDDADDDACCC>CDH@;6)-.-------
@D8PAK:00030:00211
GTCCAAGCTTCTGGAGGATGGTAATCTCTAATTGTGATCTCCACTACAATTCACCTCTGCACGAATTCCTAG
+
@?CACACCC@DDHA>>@@DDADDEDCCCBC@C@BCCCCC@@>?DCCEC>>>?DDACCDCCCCCC@C<><?D?
@D8PAK:00030:00220
GTCCAAGCTTCTGGAGGGATGATATACCC
+
CCC@C@@?EADDCA>D;6;6--------)
@D8PAK:00030:00228
GTCCAAGCTTCTGGAGGGATGTAACGTGCATATGAGTTCCATTCACTCA
+
CCC>@?@CFADDC@;@;6D/0--)------555C66606065355----
@D8PAK:00030:00232
GTCCAAGCTTCTGGAGGGATGGTAACGCGATATAGTGTACTAGATTACTATTCACCTCTGCACGAATTCCTAG
+
CBC@CACCCAEDC@CCD@DCC@CD@BCCBBBCCCCCDCCDDDC@@??CCCD@DDCACBCCCCCCCAC@C@CCC
@D8PAK:00030:00239
GTCCAAGCTTCTGGAGGGATCGTAACGAGACATTG
+
DDD@CBCED:??GADDH@D>=66B?--------)-
@D8PAK:00031:00208
GTCCAAGCTTCTGGAGGGATGGTAATTTCTGTATACTGTATCT
+
CCCADADDF@CBCACCC?CCC>CC066,---------------
@D8PAK:00031:00211
GTCCAAGCTTCTGGAGGGATGGTAAGGACACATGGTGATCTAGGGCACAATTCACCTCTGCACGAATTCCTAG
+
DBCADADDDAC666;<<1<DDADF???@DCCDCC@CCCEEC?>><?CCCAC@CCCACCCCDCC??>@BCACCC
@D8PAK:00031:00216
GTCCAAGCTTCTGGAGGGATGGTAACGCCAGAAATGTAATGGACCTTACACTCACCTCTGCACGAATTCCTAG
+
@@C>><@CCACCDACDC?CDDADGAC??<;BBB9CDCCBCDBDD>?>?CCCCCCCACCDDCCCCDAD>>?@DD
@D8PAK:00031:00231
GTCCAAGCTTCTGGAGGGATGGTAACGAGGGAAAGTAATCCAACACACAATTCACCTCTGCACGAATTCCTAG
+
DDCAC@@@C@?<<?;<<1<CC0<<0;;;;;1;;1<BDADDAEDECC??>=?<?CCADDDCCCB<<6>=>ADGC
@D8PAK:00031:00233
GTCCAAGCTTCTGGAGGGATGGTAAATGCACTTTGTGACTATTCTCACAATTCACCTCTGCACGAATTCCTAG
+
??C>??@DHADDCACCC>CDDACDD?DCBC?@>=?DCCCCCC@CCCDCD<><?DCACCCCACCCCAC@C@CCC
@D8PAK:00031:00246
GTCCAAGCTTCTGGAGGGATGGTAACCCTGAATTGTAATCCTGTTTACAATTCACCTCTGCACGAATTCCTAG
+
DCCACADEDADEC@@@C?CDD@<<6;;1;@@BE?CCDAEC>B;;;1<<;7ACFFF>@@CCCCCCC@C@CACCC
@D8PAK:00031:00247
GTCCAAGCTTCTGGAGGGATGGTAACCCCCAATCGTGTTCCCTGTCACAATTCACCTCTGCACGAATTCCTAG
+
CCCACACCCADCB;BCD@DCDABB7;;;;.;:CABCDD=?@<@DCDCCCAD?@@CADDDCCCCCCACACACDH
@D8PAK:00032:00201
GTCCAAGCTTCTGGAGGGATGGTAACGACACATTGTATTCCTGCACACAATTCACCTCTGCACGAATTCCTAG
+
@?DAEACCDACDC>>>>;?CEADDBCCCCDD?>>?>CD?@@@DCCCDCCAC?CCCABBBCDCC>>>>?BACCD
@D8PAK:00032:00209
GTCCAAGCTTCTGGAGGGATGGTAACAGTAAAAAGTGATCTGGCCCACAATTCACCTCTGCACGAATTCCTAG
+
CCCAEACCC@CGEACCC?CCCACD?BB;;;;;;.6CCCDDCC???;>CC@CADCDADCCCDCCCD@CACACDD
@D8PAK:00032:00213
GTCCAAGCTTCTGGAGGGATGGTAAAACTCAATTGTGATCTAACACTCAATTCACCTCTGCACGAATTCCTAG
+
CDDACACCCDDDD@CCC?DCC@CAAA2;;;;7;7<<CDBCCC<<<AA;;7;7;;@@B;;;;?>;CBF?@>@C@
@D8PAK:00032:00218
GTCCAAGCTTCTGGAGGGATGGTAATATCCTATTGTGCATTGGATTACGATTCACCTCTGCACGAATTCCTAG
+
C>@>>ACCCADDDACCC?DCCACCACCCCACEE>?>CCCCACACC?CCCCCADCC@CCCCCCCCDAD>?>>CC
@D8PAK:00032:00220
GTCCAAGCTTCTGGGGAGTGGTAAT
+
B??:>0;AB<@1;;;/./-63--)-
@D8PAK:00032:00223
GTCCAAGCTTCTGGAGGGATGGTAAAGTTCAT
+
C>=:66BBCADEDACCC?CA;3../)--)---
@D8PAK:00032:00227
GTCCAAGCTTCTGGAGGGATGAGATGACATTGTGAGATCAGTTACAATTCACCTCTGCACGAATTCCTAG
+
HDCAC@CBDADDC@CDD?DA>>@??BCCBC>@@ECCCCDC>><?DDACACCCACCCCCCCCC@CACACDC
@D8PAK:00032:00232
GTCCAAGCTTCTGGAGGGATGAGATGTAAC
+
DCCACACDD@DDDACCB:B;--------)-
@D8PAK:00032:00235
GTCCAAGCTTCTGGAGGATGGTAATA
+
CCCACACCBAG;6=--).6;3;6).-
@D8PAK:00032:00239
GTCCAAGCTTCTGGAGGGATGGTAAGCGCCTTATTGTCAGGTGCTTCACCTCT
+
CCDACACCDACDCACDC?CCDADDBC7..)/3/-)-66--)6<550554.5@4
@D8PAK:00032:00249
GTCCAAGCTTCTGGAGGATGGTAACTACAATAGTGATCTATATACAATTCACCTCTGCACGAATTCCTAG
+
C@@@?AECDADFDA@@@@CD6=;30----)---------------6066=CDA@@@DCCC?@?@AC@CCC
@D8PAK:00033:00218
GTCCAAGCTTCTGGAGGGATGATAAGAC
+
CDCACACDDAEDCA==;6;..---)---
@D8PAK:00033:00221
GTCCAAGCTTCTGGAGGGATGGTAAATGTAAGCCAAGTCACTCTTCTATATTCACCTCTGCACGAATTCCTAG
+
C??>@>@@CAECCADDD?DCCADEE@@?;B?;;<?@CCCCCCCC???CCCC@CCC@CBCCCCCCC?CADADCC
@D8PAK:00033:00225
GTCCAAGCTTCTGGAGGGATGGTAACGTTCAAATGTGATCCGGCTTACCATCTCACCTCTGCACGAATTCCTAG
+
CCCACBCCCADCD@CDD?DAA@CFADCC@>>>;@?<CD@@?@A@;;//*/./.7776DDDDCCCCCADAC@CCD
@D8PAK:00033:00235
GTCCAAGCTTCTGGAGGGATGGTAAAACCAGAATGTAGCCTTCCTCACTATTCACCTCTGCACGAATTCCTAG
+
CCC@CACCC@CCCACCC?ECB@<<<</;7;;;<@EDDDCACACACCBCCCC@CCCACCCBCCCCCAC@CADCC
@D8PAK:00033:00240
GTCCAAGCTTCTGGAGGGATGGTAACCCGCGCATTA
+
DCCACACCFACCCACDC?CDDABB7;6,------)-
@D8PAK:00034:00207
GTCCAAGCTTCTGGAGGGATGGTAAACGTAGAATTGT
+
CCDACACCCACDDACCC>CBA:<<<,--./--)-)-6
@D8PAK:00034:00209
GTCCAGCTCTGTGAGGGATGATAAAGTACATAT
+
>5;)-/-----566BC?C>776<<+--------
@D8PAK:00034:00219
GTCCAAGCTTCTGGAGGGATGGTAATGCAAATTGTCG
+
C?><@ACCEACDDACCC?CCCA<;)//--6)-)----
@D8PAK:00034:00222
GTCCAAGCTTCTGGAGGGTGGTAAATGCTAAG
+
5-/)-)66A6=6;066B,66@666,66--5)-
@D8PAK:00034:00229
GTCCAAGCTTCTGGAGGGATGGTAATACACAAATGTGTTACTAATCACGATTCACCTCTGCACGAATTCCTAG
+
CCCAC?@@DAHECACCD?CDD@CD@DDCC;;;1;BA@@@CC??=?CCCCCCADDD@DCBCCCCCCACACACCC
@D8PAK:00034:00237
GTCCAAGCTTCTGGTGGGATGATAACGACGAAAAGTAACCGAGCTCACCATTCACCTCTGCACGAATTCCTAG
+
CCCACACCEADFDA>?@??CCCCC@CDDC6666,<DD>AADDC@CC>?=@C@CDCACCCDDCCBC@CADACCC
@D8PAK:00034:00247
GTCCAAGCTTCTGGAGGGATGGTAAAGCATTATTGTGACGTGGATTACTATTCACCTCTGCACGAATTCCTAG
+
DCCACACCCACECACCC?CDC@DDE@DD@?=@D@CCCDCCCBBEEACCCCC@CCC@CCCDCCCCDAD@D@CDD
@D8PAK:00035:00206
GTCCAAGCTTCTGGAGGGATGGTAAGAACGTACTGTAATGCAGATTACAATTCACCTCTGCACGAATTCCTAG
+
DCC@CACCDACDCACCD?CCCADGA@?<@ECCCEDCCACCCCCCC?CCC?C?CCC?CCCCCCACDACAC?CBC
@D8PAK:00035:00208
GTCCAAGCTTCTGGAGGGATGGTAATCTATGTGA
+
B=@0;66;;:@GDACCC@CCD>//+0--------
@D8PAK:00035:00218
GTCCAAGCTTCTGGAGGGATGGTAAGTACCCAAATAGTGGACGATACTACTATCACCTCTGCACGAATTCCTAG
+
DCC@C???CADGEACCC>CCD@666<6666,66,666@63//---66<//-----6367CCCCCCCACACACDD
@D8PAK:00035:00220
GTCCAAGCTTCTGGAGGGATGGTAAAATACCATTGTGCGTTGTCTCACAATTCACCTCTGCACGAAATTCCTAG
+
CCD@BACDCACCDACCE?DCC;<<<</<<<7?CACCCCCCACCCCAAAA@C;AAC@CCBBBCCCCC>C?BADDC
@D8PAK:00035:00225
GTCCAAGCTTCTGGAGGGATGGTAATCCCCAATTCGTGTCAATAATCGACTATTCACCTCTGCACGAATTCCTAG
+
CBCACACCCADDCA>?@?@CC>?@:6ACC/;067666=6;;700)--------)-CCADCC@@@CCCAC@C@CCC
@D8PAK:00036:00205
GTCCAAGCTTCTGGAGGGGTGGTAACAACCGAATGTAATCCAGGCTACAATTCACCTCTGCACGAATTCCTAG
+
@?C@C=@@F?@@DACCCC;CCACC@CCACACCACCCC@>??@C@CDCBC>?>?DCACCCCCCC=60666;>CC
@D8PAK:00036:00210
GTCCAAGCTTCTGGAGGGATGGTAAATCCGGAATTGTATCCTCCATTACATTCACCTCTGCACGAATTCCTAG
+
CCE@CACCCACCDACCD?DCCACCC>??=?@CACADCDCCACC@CDACCDEACCCACCCCCCCCCAC@C@CCC
@D8PAK:00036:00212
GTCCAAGCTTCTGGAGGGGTGGTAATCCCGAAATGTGTTTATCCTCACAACTCACCTCTGCACAGAATTCCTAG
+
@@CACACCFAEDCACCDD;CCACCA===<>BB>@@@CDE?DDCADCC??<?CCCCACCDD75-//0+/6>;>CC
@D8PAK:00036:00213
GCCCAAGCTTCTGGAGGGATGGTAATGTCATACATT
+
;66,6:@CDADCC@BCE?;673;6)---------60
@D8PAK:00036:00214
GTCCAAGCTTCTGGAGGGATGGTAATCCAGCTATATGTTACATTCT
+
C6;0606AA6A?<6;<<1<?;06C7<60666666666-3----)--
@D8PAK:00036:00221
GTCCAAGCTTCTGGAGGGATGGTAACCTCGTATTG
+
DCCAC>@@CADCDA?>>>@FDAC;+.+0-----)-
@D8PAK:00036:00225
GTCCAAGCTTCTGGAGGGATGGTAAAACTCAATCGTGACGCTTAACACAATTCACCTCTGCACGAATTCCTAG
+
CCCAD?BBGADDCADDC>CAB;<<<</;C;;7>AAABC@@@CACADCCC@C@CCCA?>@@?CCCDAEBD@?@?
@D8PAK:00036:00228
GTCCAAGCTTCTGGAGGGATGGTAATCTACTG
+
CCC@CACDD@CCDACCE@F;;30.*-------
@D8PAK:00036:00233
GTCCAAGCCTTCTGGAGGGATGGTAAGTTGTCAATGTAACACAAGCACAATTCACCTCTGCACGAATTCCTAG
+
C>@>?<?@@EADDDACCC@CCCADD6<60666;>>??C;;;;;6;;@;;>?BDFE@CCCCCCCCC?C?C@CCC
@D8PAK:00036:00235
GTCCAAGCTTCTGGAGGGATGGTAAACGGATGTTAT
+
CDDACACDDACCCACDD?CCCAD;;6--)----)-6
@D8PAK:00037:00201
GTCCAAGCTTCTGGAGGGATGGTAATCCTGTA
+
B@@0;06AB@DHDBCCD?><63-/)--)----
@D8PAK:00037:00222
GTCCAAGCTTCGGAGGGATGGTAACTCAACAATGTAATGCAAAGCACCATTCACCTCTGCACGAATTCCTAG
+
DCCAC@CDHA@@?@DD@DCCADD@CDCCACC@AD>=0;C;;;1;C;;7??<?CCADCCDCCCEDADADACCC
@D8PAK:00037:00226
GTCCAAGCTTCTGGAGGGATGGTAACCCGAAATAGTAACGTACGGCACAATTCACCTCTCACAATTCCTAG
+
@@CACACCEABBD@CCC>CCCADD;66,;BB>DCCECADECDCCACDCC????CCACCCCCCCAC>?>?CC
@D8PAK:00037:00227
GTCCAAGCTTCTGGAGGGATGGTAATTTCGCAATGTGACCGCCACTACAATTCACCTCTGCACGAATTCCTAG
+
CCCACACCD>A@CACCC@CCDADD;>>;?DDCBCCCCCCACC@CCCCCCACACCC@CCCCBBCCC?C?B@CDC
@D8PAK:00037:00238
GTCCAAGCTTCTGGAGGGATCGTAATATCAAAATGTGTCCTATGTAACAATTCACCTCTGCACGAATTCCTAG
+
CCCACACCCACDDACCC@CCCCDDACCDCCCD;@??CCC@BDDDDCACCAC@CCCBCCCCDCBBBBCADACDC
@D8PAK:00037:00240
GTCCAAGCTTCTGGAGGGATGGTAAGCTTAAATTGTGTGTAA
+
CCC@CCCCE>A@C?@@F@DECA=DE..-366)-+66666660
@D8PAK:00037:00243
GTCCAAGCTTCTGGAGGGATGATAATCCCAAGATTGTGGTTTAGCTTACATTCACCTCTGCACGAATTCCTAG
+
@@CACADCDADDCACCE@FCC@66@6<<1;06CCA@??ACC?CCCCADDCCACCDADCCCCCCCCACACACDF
@D8PAK:00037:00247
GTCCAAGCTTCTGGAGGGATGGTAACCGATATATAC
+
7@=6>;>CC@CDDACCF?DCC><<7606--------
@D8PAK:00037:00249
GTCCAAGCTTCTGGAGGGATGGTAATAGCTGATCGTGACCCATATTACAATTCACCTCTGCACGAATTCCTAG
+
?@?@C@BCDA@@@ADCC?DDE@CDECCDDDDCCCC;;;;;1-6-/)---)-)-=@@CC???@<;;+/+/*/;;
@D8PAK:00038:00203
GTCCAGGCTTCTGGAGGGATGGTAAGCTAGATTGTGATCATGCACTACAATTCACCTCTGCACGAATTCCTAG
+
/.;).-)-63;;7=CCC>C@;3<:+----66CAC8../.--------0-)-35<>=CDCCC?@?DADACACDC
@D8PAK:00038:00210
GTCCAAGCTTCTGGAGGGATCGTAAACTAACAAAGTAATTTCCGTCACAATTCACCTCTGCACGAATTCCTAG
+
CCCADACCC:?@C@CDC?EDCDCCC=@;;6;<<1<@DADI?CACCFCCCACACCCACCCCCCC??>?@C@CCC
@D8PAK:00038:00217
GTCAAGCTTCTGGAGGGATGGTAATTAGGAATAGTGATTTAACACACTATTCACCTCTGCACGAATTCCTAG
+
CDDEACCCADDEACCC>CDCACEAC@CC@CADCCCCDCC>CACCDCCCCCACCCACDDDEDDDCACADADCD
@D8PAK:00038:00218
GTCCAAGCTTCTGGAGGGATGGTAAGGCCATTATGTGAGCTAGTGCACTATTCACCTCTGCACGAATTCCTAG
+
@@DADACCC@CCDACDC;CCDAED==6<7;A@CCCCCCCCDCCCBDCCCCB>CCDACCCCCCCCCACACACCC
@D8PAK:00038:00219
GTCCAAGCTTCTGGAGGGATGGTAACAGGTAATTGTAATTGTGGTCACGATTCACCTCTGCACGAATTCCTAG
+
CCCAC>>AD@CDCA??>=?BBACDACCC@BC=??@CDADADDCADCCCCDC@C@??@DCCCCCDDAD@CACC@
@D8PAK:00038:00243
GTCCAAGCTTCTGGAGGGATGGTAAGAA
+
CCC@CADEEACCC@;=;6;--)--)---
@D8PAK:00038:00249
GTCCAAGCTTCTGGAGGGATGGTAAACCATATGTGACTAACGTTACATTCACCTCTGCACGAATTCCTAG
+
CBEADACCCACCC:66;1<CD66<<,60666-6------3---)----3CCDACDDDCCCCD@C@FACCC
@D8PAK:00039:00201
GTCCAAGCTTCTGGAGGGATGGTAAAGCTAAATTGTAATCAAGCTCACGATTCACCTCTGCACGAATTCCTAG
+
CCDADACCC@CCC?CED@DDCA@?>:<C@=B=CADCFAD??@@@CCCCCCC@DDCACCCCCCCCC@DACACCC
@D8PAK:00039:00202
GTCCAAGCTTCTGGAGGGATGGTAAAATGGGATTGTGCCCTATATCACTATTCACCTCTGCACGAATTCCTAG
+
CBC>@=?CD<@@CADDE>CCDA<<<</<<6,6C?BB?>;1>CBCCDDCDCC@CBDACDCCCCCCCACACABCC
@D8PAK:00039:00206
GTCCAAGCTTCTGGAGGGATGGTAAACCCAGATTGTAACCGGCGCCACAATTCACCTCTGCACGAATTCCTAG
+
CCDAEACCC@DCEACCC>CDCACDF>@@=@ECCACDGADACAC?>>?CCACACDDACCCCC?@@CADACACCC
@D8PAK:00039:00209
GTCCAAGCTTCTGGAGGGATGGTAAGTTACT
+
CCDACACCHADDEACCD@D>;)0/+--)---
@D8PAK:00039:00213
GTCCAAGCTTCTGGAGGGATGGTAAGATGACATTGTGATGTAGCTCACCATTCACCTCTGCACGAATTCCTAG
+
@@DACACDD>A@CA>=?=@CCACD@CCCCCCCCACCCCEDC@@?DC>>@@DADDCBCD?>>CCCCACACAC>?
@D8PAK:00039:00222
GTCCAAGCTTCTGGAGGGATGGTAATAACCACATTGTCC
+
@@CACACCD@CCDACCC=CDEACC?<<7<065--)---)
@D8PAK:00039:00224
GTCCAAGCTTCTGGAGGGATGGTAACTTCGAATTGTGTTGAGACTTACAATTCACCTCTGCACGAATTCCTAG
+
>@DACBCCD@DCCACCC?CCDAACA??<;CC>@@@DCDADDCC?@?@CCACACCCACCCCCDCCCAC@CACCC
@D8PAK:00039:00248
GTCCAAGCTTCTGGAGGGATGGTAAGGCAACAAAGTGATCTAGGGAACAATTCACCTCTGCACGAATTCCTAG
+
CBC@CADDDACDDACDD>CCCACCAC@AA@@CC?C@@?;;;<<<1<7<C@DACDDADBBBCCCCC@C@CAC@A
@D8PAK:00040:00208
GTCCAAGCTTCTGGAGGGATGGTAAGAAAGGATTGTGATACGAGGAACAATTCACCTCTGCACGAATTCCTAG
+
@@FADADCCADCCA?==;??>0<B><;6,;0;B@DDDCCCCCCC=?=?C@CACCCACCCCCCCCCADAC@CCC
@D8PAK:00040:00209
GTCCAAGCTTTGTGGAGGATGGTAAGACACAATTGTGATCTCATACAATTCACCTCTGCACGAATTCCTAG
+
CCC6A>A;;6,666066066>3;68.--0--)-)----------55<6<@CCCACCBCBCCDC<@<:?CCC
@D8PAK:00040:00210
GTCCAAGCTTCTGGAGGGATGGTAATTCCAGAATGTATATTCTATTACAATTCACCTCTGCACGAATTCCTAG
+
CCCACADDDADDCACCC?CCC@CCACACBCCCACCCCCCCADDCCACCCAC@CBC<>>CCCCCCCACACAC=?
@D8PAK:00040:00224
GTCCAAGCTTCTGGAGGGATGGTAACGCTATATTGTAACACAATTCACAATTCACCTCTGCACGAATTCCTAG
+
CCCACACDCADDCACCD@DCCACDACDCCCCCCACCCACCDCAD@CCCC@C@CCCACCCCCC>?@ACACACCC
@D8PAK:00040:00228
GTCCAAGCTTCTGGAGGGATGAGATGTA
+
CCDAC===DADDCA7766:/.-------
@D8PAK:00040:00230
GTCCAAGCTTCTGGAGGGATGGAACAATGGAATTGTGATGTAAGCTACATTCACCTCTGCACGAATTCCTAG
+
DDCADACDEADAA>6<6,6BB6A@CDACDACACADCCCCCCDACCCCCCC@DCCADDDDCDC@A=@ADACCG
@D8PAK:00040:00235
GTCCAAGCTTCTGGAGGGATGGTAATTCCCATTGGTGATTTATCTTACAATTCACCTCTGCACGAATTCCTAG
+
CCDBD@BCEACDCACCC>CCC@AB?B7<<1;A@CACCDDC@CCCCACCCBD@CCCACCCCCCCDEADACAC??
@D8PAK:00040:00237
GTCCAAGCTTCTGGAGGGATGGTAACTTGGATCACAATTTAACTATCGTATTCACCTCTGCACGAATTCCTAG
+
DCC@C@AAB@CDCAEEC?DDCACCACCACACCBAAB7<<1<>ACCCC@CCCACCC@BCCCCCCCC@D@C?B@C
@D8PAK:00041:00214
GTTCCAAGCTTCTGGGGGATGGTAACCTTACAATGTAACTGCACTTACAATTCACCTCTGCACGAATTCCTAG
+
CCACAD>?AD>C<6<<<.;BC@CC@>>?ADDDABBBC@CCCCC?>>>CCAD@CCCACCCCCCBCCACACACCC
@D8PAK:00041:00216
GTCCAAGCTTCTGGAGGGATGGTAACGAGCAATTGTAATTCTGCTTACGATTCACCTCTGCACGAATTCCTAG
+
BCEBE>@ADACDCACCC>CCDACCACCCCCDACABCDAC@CCCCDACCCCDACCCADCCCCCCDDACACACCC
@D8PAK:00041:00217
GTCCAAGCTTCTGGAGGGATGATAACACG
+
>>B6A<??CACCH?000)/----630---
@D8PAK:00041:00218
GTCCAAGCTTCTGGAGGGATGGTAAGTGTGAATTGTCATGTTCGTCACAATTCACCTCTGCACGAATTCCTAG
+
CCDAD@CEEAC@@@@DD@DCCACDBDCCCCC@C@CCCCC??<ACCCCCEAC>??CACC??@CDDD@DADACCC
@D8PAK:00041:00221
GTCCAAGCTTCTGGAGGGATGGTAACTACATAGTGATCTACATCACTATATTCACCTCTGCACGAATTCCTAG
+
CCDAFADCCAEDCACDE@DCCADD@??CCDDDDAAADDDCBBCCCCCCCCC;AACADD>>?DDDDACACADCB
@D8PAK:00041:00223
GTCCAAGCTTCTGGAGGGATGGTAAGGTTGAATCGTGCTCATAGTTACAATTCACCTCTGCACGAATTCCTAG
+
CCCACACCCACCDACCC>CCCADDAD>>???=?CCCCCCCCCC>=<?CCAD@CBB@CCCCCCCBCACAD@CCC
@D8PAK:00041:00225
GTCCAAGCTTCTGGAGGGATGGTAATCCTAAAAGTGAC
+
CCDAD@CCDADDCACDD>CDCAC;8/.)----%----6
@D8PAK:00041:00235
GTCTAAGCTTCTGGAGGGATGAGATGGCAACACTGTGACTTGTATCACAATTCACCTCTGCACGAATTCCTAG
+
B;;660666066606==6A;=>CCCDADD@CCCCCC???C???DDCCCCACACCCAEE>??>=::<@4:5:::
@D8PAK:00041:00241
GTCCAAGCTTCTGGAGGGATGGTAACCGGACAATGTCATATAGATTACAATTCACCTCTGCACGAATTCCTAG
+
6;;0666;6:=DDACBC?DEFAAA7;7;7;BB<@@F@@@CCHD??=>;;7;<>CBACCCCBBB;;6;7;7<<<
@D8PAK:00041:00244
GTCCAAGCTTCTGGGAGGGATGAGATGGATAAATGTGAGCAGCCTCACAACTCACCTCTGCACGAATTCCTAG
+
??C@C@CDFADDCD@?;;1<;66=CCCAC;;;1;;;;;@@6;;7;BB@@<@;;;;7;;;;;;0;<+0).)-..
@D8PAK:00042:00209
GTCCAAGCTTCTGGAGGGGATGGTAACCCCAAATTGTATGGGATCTTACAATTCACCCTGCACGAATTCCTAG
+
CBB0;766606BB?CCCC9A==66<0;;;/6=,6066666<,666606;B?B7;<<<1<<<<A<<7<6606;;
@D8PAK:00042:00235
GTCCAAGCTTCTGGAGGGATGGTAAGCCTTAATTGTAAACTTTCTCACAATTCACCTCTGCACGAATTCCTAG
+
CCCACACCC@CBCADDD?CCCACC@CCACACACACAAA9;<<,6AABFDBG?ABBACCCCDCCCCACADADDC
@D8PAK:00042:00236
GTCCAAGCTTCTGGAGGGATGGTAAACCCGGAATGTGATCCCAATCACTATTCACCTCTGCACGAATTCCTAG
+
DCCACACCDADCC@CCD?CCCAGGG=??=>ACACDDCC;6=:>ADFDCCCCACDEACCCDCDDDDADADADDD
@D8PAK:00042:00243
GTCCAAGCTTCTGGAGGGATGGTAATGGCAT
+
@@CADACCD@AADACDD>=553/.)--)-5-
@D8PAK:00043:00206
GTCCAAGCTTCTGGAGGGATGGTAAGACCTAATTGTAATCCATGTAACGATTCACCTCTGCACGAATTCCTAG
+
CDDADAEDD?A@CACCD?DCCADDBCCCADDADACCEACC@CCCCC@CCCCADBB@CCDDCCCCDADACACCD
@D8PAK:00043:00210
GTCCAAGCTTCTGGAGGGATGGTAAATTGTAAGATGTAGCACAATTCGCATTCACCTCTGCACGAATTCCTAG
+
CCC@C@CDCADCC@CDC?DCCACDD9A>A;?<@CDCDCCCCCC@CACCCCC@@@@ACCCCCCCCDAC@C@C>?
@D8PAK:00043:00230
GTCCAAGCTTCTGGGGAGGGATGGTAATGAGTAA
+
B;;0606;;066<<<,666,66606606=6--.3
@D8PAK:00043:00235
GTCCAAGCTTCTGGAGGGATGGTAAAGTAATGAACT
+
CCC@CADCCADCC@CCD@ECC@><<16660---)--
@D8PAK:00044:00201
GTCCAAGCTTCTGGAGGGATGGTAAACCCAGATTGTAACCGGCGCCACAATTCACCTCTGCACGAATTCCTAG
+
@@DBDACCC@CDEA>>>>@HEADCC1;;1;CAA@DDCADADAC>>0;BB=CACDDACCCCCDCCCACACACCC
@D8PAK:00044:00203
GTCCAAGCTTCTGGAGGGATGGTAAGACCAA
+
@@DACACECADCDACCC>>;63--)---)-)
@D8PAK:00044:00229
GTCCAAGCTTCTGGAGGGATGGTAAACGTAACATGTAATCCCCCCTCACAATTCACCTCTGCACGAATTCCTAG
+
CCDAD@@>DACECACDD?CCCAEDH?DECCACC?@>D>;;;;;;+;CDCC@C@CDDBCCCCCCDDCACACACCC
@D8PAK:00044:00233
GTCCAAGCTTCTGGAGGGATGGTAATACCGC
+
C??<?>?@DADDD@CCC?DC73/.).--)--
@D8PAK:00044:00234
GTCCAAGCTTCTGGAGGGATGGTAACGCATAATGCCTAATG
+
CDCAC@DDDACDGBCDD@DCD@CD@A6666C>=--)--)--
@D8PAK:00044:00236
GTCCAAGCTTCTGGAGGGATGGTAAGTTAAATATGTGATCTCGGTTACTATTCACCTCTGCACGAATTCCTAG
+
@?CBCACCD@DCCA>>>;?BA;BC@>>=@D@DDCCCCDC>=;A7;7>CCCCACCCACCCCCCCCCBD@>?@CC
@D8PAK:00044:00237
GTCCAAGCTTCTGGAGGGATGGTAAGCCCTTATTGTAACTCCTGTTACAATTCACCTCTGCACGAATTCCTAG
+
CCDACACCDACDDACCC?CCDACD><<<1;?BCADCCACBC>CCCADCDACACCCACC@DDDCCDACACACCD
@D8PAK:00045:00223
GTCCAAGCTTCTGGAGGGATGGTAAACCGGAAGTGTAATTGGCGTCACAATTCACCTCTGCACGAATTCCTAG
+
CCD>=:>??<@DCA>>>>ADCADDD@DACAD@CCCECADADACDCBB;;6;6;DG@F???CCCCCACADADDC
@D8PAK:00045:00224
GTCCAAGCTTCTGGAGGGATGAGATGGTAACCTTAAAAAATGTGACCCTCCTCACATTCACCTCTGCACGAATTCCTAG
+
CCCAC?@>EADECACCC?CCDCDDDCACC@A6@6;;6;;*6CCB;>>1;C@BCCCCC@CCCACCCCCCCCCAD>?>?CC
@D8PAK:00045:00231
GTCCAAGCTTCTGGAGGGATGGTAATCATAAATGTAA
+
@>DACACCD@CCDACDD>CAA?--)------)--6@6
@D8PAK:00045:00238
GTCCAAGCCTCTGGAGGGATGGTAAGCGGAACACTG
+
DCCACA>>;?>CDACCD>CCCACC6</-)-)----5
@D8PAK:00045:00240
GTCCAAGCTTCTGGAGGGATGGTAAGACTAGTATCG
+
CDDACACDDACDEACDD?DCC@BC76----------
@D8PAK:00045:00246
GTCCAAGCTTCTGGAGGGATGGTAAGCACTAAT
+
CCC@CACECACDCACCC>C@76<D)------)-
@D8PAK:00046:00200
GTCCAAGCTTCTGGAGGGATGGTAACATGAACTGTGGGTTTCGTTACAATTCACCTCTGCACGAATTCCTAG
+
CCC?@@@DEAEDEACCD=D@?:>DA;?@@@<;DC<<<1<B:B<;6;BB>CACDDACCCCCCCCC@CACADCC
@D8PAK:00046:00202
GTCCAAGCTTCTGGAGGGATGGTAAGACTAG
+
CCCACADECADDDACCC?=;;3//+------
@D8PAK:00046:00211
GTCCAAGCTTCTGGAGGGATGGTAAACACAAAACGTAATACTTATCACAATTCACCTCTGCACGAATTCCTAG
+
@@DAD@DCD@@@EACCC>CDDA@@<1;C;666,6@AAADDDCAC@@?CCACACCCACCC@@@?@CACAC@CCC
@D8PAK:00046:00212
GTCCAAGCTTCTGGAGGGATGGTAACCGAAAAATGTAATGCGCGTCACTATTCACCTCTGCACGAATTCCTAG
+
CCDAC@CCCACCDAEDC@CBCACD>=6;;;;;.;DCDEDEDECCCCCCCCCACCC?CBBCCCCCCACACACCC
@D8PAK:00046:00219
GTCCAAGCTTCTGGAGGGATGGTAAGTGAACACGT
+
CCDAF@@>CACECACCE>CCD;<<766--)-----
@D8PAK:00046:00224
GTCCAAGCTTCTGGGGGATGGTAAAACGAACATTGTGATCCGGTTCACATTCACCTCTGCACGAATTCCTAG
+
CCD>>>@CC:B<66<<.6CC@6<66,;AA@CDD<==CDDDACADACCCDCACCC@CCCCDCCDC@CACACCC
@D8PAK:00046:00236
GTCCAAGCTTCTGGAGGGATGGTAAGGAATAAATGTGAGGTAACATACAATTCACCTCTGCACGAATTCCTAG
+
@@CACADCC?@@CBCCC>CCB@CC=<7;>;;>=?CCCCCACCACCCCCC@CACCCACCCCCB???ACACACCC
@D8PAK:00047:00205
GTCCAAGCTTCTGGAGGGATGGTAATTGTAACTAACATTACATTTAGCGATTCACCTCCGATTCGGAATTGTTACCAA
+
@@CADACCCAEBB?6661<;60<<7<7<@A@CCCADCCABB=>>:>CDCCC?C77=7==...8;;)/)-)-6)..376
@D8PAK:00047:00209
GTCCAAGCTTCTGGAGGGATGGTAACGGTATATCGTGATCCCGGTCACAATTCACCTCTGCACGAATTCCTAG
+
@;;0;06660<<BACCC?D??:6C>;;7>C@@@DCDCC666,66666CCBC>?@DACC@??C>>;=?=>@CCC
@D8PAK:00047:00217
GTCCAAGCTTCTGGAGGGATGGTAATGTTAAGAAGTCACTTTGCCTTCACTCTGACTGAATCCTACGTATCACCGAATCCTGACCA
+
CCDADACDDAEDCACCC=CDDACC6<<0)-)--)----555/6666>666=6656666606-)--------66066>AA70---)-
@D8PAK:00047:00226
GTCCAAGCTTCTGGAGGGATGGTAAACCCGATTGTAATAGCGGTTACAATTCACCTCTGCACGAATTCCTAG
+
66;0666=A0?A@BCBA9A;;066<1--)---)---)666;<06066;6;66@B?CCCB;<;0/+/+/+/<<
@D8PAK:00047:00243
GTCCAAGCTTCTGGAGGGATGGTAAATCGAAAAGTGTAAG
+
CDC>?@@DCADDDACDD>CCCACCE@E>5555%-----)-
@D8PAK:00047:00244
GTCCAAGCTTCTGGAGGGATGGTAATGACACAA
+
CDCADAFHC>?@CADDC?76;3/.)--------
@D8PAK:00047:00247
GTCCAAGCTTCTGGAGGGATGGTCAATGGCACA
+
CBCACACCC@DCC@;;;;D7=)---)--)-<;.
@D8PAK:00048:00213
GTCCAAGCTTCTGGAGGGATGGTAATGAGCCAATGTGATCCACACCACAATTCACCTCTGCACGAATTCCTAG
+
CCCACACCD@DCCADEC@CCCACCADDD>><><>BCEDEDACCBC@CCCACACDDACCCCCCCCCAC@C@CCC
@D8PAK:00048:00214
GTCCAAGCTTCTGGAGGGATGGTAAGCTAGAACTGTGATTTGACGCACAATTCACCTCTGCACGAATTCCTAG
+
CCC@C>ACC<=?DA><<1<;;0=DAAA@B;>>@CECCCDF@DCCCCB;<6<7<<?AIDCDEDC<<6;7;7>@D
@D8PAK:00048:00236
GTCCAAGCTTCTGGAGGGATGGTAACCGGCCATTGTAGCCAACGTTACAATTCACCTCTGCACGAATTCCTAG
+
BBCACACCC@CCD@CCC?DCCADFAC@C@@=CC@CDDCCAC@C><6>@?=@ACCCACCBCCCCCCAC????CD
@D8PAK:00049:00200
GTCCAAACTTCTGGAGGGATGGTAATTGTAA
+
CCC@CC>CDADDC@CCC?==;3/.)-)---)
@D8PAK:00049:00203
GTCCAAGCTTCTGGAGGGATGGTAAGTTCTAATTGTAACATATTGCACCATTCACCTCTGCACGAATTCCTAG
+
CCDAC@CCDADDC@BBC@DCDACD@>;76AB?CACCCACCDCCACCCC@CCACCCACDBCBCCCCACBDACC@
@D8PAK:00049:00213
GTCCAAGCTTCTGGAGGATGGTAACCAAGAAATGTGATTGACACTACAATTCACCTCTGCACGAATTCCTAG
+
CCC>?<?DD@EDEACCADEEACB660;7;;;1<CCDCCABCDEDCB>=:>?BDCACCBBACCCCACADADBC
@D8PAK:00049:00217
GTCCAAGCTTCTGGAGGGGTGGTAACGGTTTCTCTTTGAATTGACTGACATTCACCTCTGCACGAATTCCTAG
+
DCC>@@@DFADDC@DDDD;CC?@?ACC6;;1;AAAC=CC@CACCCCCCCCCACCEACCCCCCCCFADACACDD
@D8PAK:00049:00221
GTCCAAGCTTCTGGAGGGATGATAAACAATTGTAATTTAGCGCACGTTTATTCACCTCTGCACGAATTCCTAG
+
>?C@B@CCCADDB?;<<1<AABCCC:BC6;6<<<7<<1<CCA@BB;;;1;C@CDDADC?@@@@@DACACAE@@
@D8PAK:00049:00230
GTCCAAGCTTCTGGAGGGATGGTAAACCATTG
+
=@B0;766C0=?DA>==:6==6666,-3--)-
@D8PAK:00049:00232
GTCCAAGCTTCTGGAGGGATGGTAAATGAACAATGTGACCTTGTGAACAATTCACCTCTGCACGAATTCCTAG
+
CCCACACCDACDCACCC?CCCACDD>C@@@@CA?@?CDDAC@CCCCADCAC@CCCACCCCCCCCCACACAC>?
@D8PAK:00049:00242
GTCCAAGCTTCTGGAGGGATGGTAAGCGCGAAAAGTGGTCCGGATCACAATTCACCTCTGCACGAATTCCTAG
+
CCEAC@@>DADCCACDC=CEEACDBCCBB;;;;/;CDACBAD@CCCCBDACACCCACCCCCCCCCADACAC??
@D8PAK:00049:00244
GTCCAAGCTTCTGGAGGGATGGTAAGCATGATGATG
+
@@DACACDDADCCACCE?CCD65<800---------
@D8PAK:00004:00289
GTCCAAGCTTCTGGAGGGATGGTAACTCATTGTAG
+
CCEACA>>>@=BC@;;6,6CC@==066---)----
@D8PAK:00005:00257
GTCCAAGCTTCTGGAGGGATGGTAATGACGC
+
CDC@C;;;60<<C>;<?<<<;3..)----.-
@D8PAK:00005:00259
GTCCAAGCTTCTGGAGGGATGGTAACACATTATTGTAATCCTGCTTACTATTCACCTCTGCACGAATTCCTAG
+
CCCACB@@@@EBB;;<<,6CC6=@??AC;<7<<7<;B?BC@CC?@?@CCCDAEDCACCDECCCCCACADADCC
@D8PAK:00005:00287
GTCCAAGCTTCTGGAGGGATGGTAATCTCGAAATGTGACGGTTATTACATTCACCTCTGCACGAATTCCTAG
+
CBCBDACCCAFDCA??@>@DDA@@@?AAB;;><?CDDCCD>?<>>;>CDDADCC@CCCCCC???@C@CADDD
@D8PAK:00005:00289
GTCCAAGCTTCTGGAGGGATGGTAACAGCTAGTA
+
CCCADACCC@DDCACCC>DED?:5*--------/
@D8PAK:00006:00252
GTCCAAGCTTCTGGAGGGATGGTAATGACATATTGTGCTTCCGCTCACTATTCACCTCTGCACGAATTCCTAG
+
BBCACBCCCADCCACCC?DCCACDACCCCCCCC@GCCCC@C@CDDCDDCCC@CDDACCCCCCBCCAE@C@CCD
@D8PAK:00006:00257
GTCCAAGCTTCTGGAGGGATGGTAAAAGATAGTAGTTGATTGATCTCCTTACACTTCACCTCTGCACGAATTCCTAG
+
7CC@CACCA@B<<<>CC:D@>3////(--5------)--606;6@6;060655550499644;45444<.9<9<==?
@D8PAK:00006:00260
GTCCAAGCTTCTGGAGGGATGGTAACCTGGCTTACAATTCGCCTGGGTAATTCACCTCTGCACGAATTCCTAG
+
CCEACB@@>@ECA@CCC>DFFACDAC@CCBDDAC>>?@ADCDAEDC@DCACADCDACCCCDDDDD>???A;;;
@D8PAK:00006:00285
GTCCAAGCTTCTGGAGGGATGGTAACGTTAAATGTGAGCTTGGCCACTATTCACCTCTGCACGAATTCCTAG
+
CCCAEACCCACEA>>?@=ADDACDACCC???=@DDCCD<<7>7;7;BDCCAC>@<@CCCCCDCCAC@CACDC
@D8PAK:00007:00259
GTCCAAGCTTCTGGAGGATGGTAACTTCCGGATTGTGGGCTACATTACATTCACCTCTGCACGAATTCCTAG
+
CCD@DABCCADCCACDAEDCACCACCACACACCADCDD?CCDDCCACCDCACCCACCCCCCCCCACACACDC
@D8PAK:00007:00262
GTCCAAGCTTTGAGGGAGTGAGATGGATATTGTAATACGAATTACGATTCACCTCTGCACGAATCCAG
+
CC>6@=./-6)----)--6;;?CCCACCCCACBB>;;;;@>AAB@94;2;;;6;44;;44;;2--)--
@D8PAK:00007:00275
GTCCAAGCTTCTGGAGGGATGGTAAAGCCAATAGTAGTGTCGTCGATACAATTCACCTCTGCACGAATTCCTAG
+
CCCAC7;660<CA>;<<1<;;@BBB16606666666------5--.---535)--4.499449BCC@C?C?CCC
@D8PAK:00007:00276
GTCCAAGCTTCTGGAGGGATGGTAA
+
CCCACAC>>>=6BA...+//.)--)
@D8PAK:00007:00283
GTCCAAGCTTCTGGAGGGATGGTAACACTAATATGTAATCGGGCTCACAATTCACCTCTGCACGAATTCCTAG
+
CDEAFA@@><66CA;<<,6CC:<@:;ACCCADDDC?>7;;;;1;BBC<?7;=@;;7?@@CCCCCD?@?@ADCC
@D8PAK:00007:00284
GTCCAAGCTTCTGGAGGGTGGTAAA
+
CCCBHA>@@ADBB?../)--)-56)
@D8PAK:00008:00252
GTCCAAGCTTCTGGAGGGATGATAATTAGCAATGTGGTT
+
BCC@CACCCADDCACED@D?;66C7<066660----)-3
@D8PAK:00008:00253
GTCCAAGCTTCTGGAGGGATGATAAACAGTGACTGTATACTATATTACAATTCACCTCTGCACGAATTCCTAG
+
DCDACACA@>@IDABCC=A>ADFED=BCFCDCDDCCCCCCCCCCC@CEFAC?@@C@@@CDDCCCCACAC@CCB
@D8PAK:00008:00266
GTCCAAGCTTCTGGAGGGATGGTAAAATACAATTGTGCACAAACTCACTATTCACCTCTGCACGAATTCCTAG
+
CCDACA?@>@CCC>>?@<<CC;66<<,6AABACACC@@@;;;,;;;;BCBB?@@CACDDC??>;;7;@@@CC@
@D8PAK:00008:00270
GTCCAAGCTTCTGGAGGGATGGTAACAAGATTGTAAATGTAGTCACAATTCACCTCTGCACGAATTCCTAG
+
CCDACA?@>AEDCBDDC?DCCACCACDBDDDADCCD>CCCCCCCCCCAC@CCCACCCCCCCCCAC?C@CCC
@D8PAK:00008:00273
GTCCAAGCTTCTGGAGGGATAGTAACGAGTAAATGTGATCCATATTACAATTCACCTCTGCACGAATTCCTAG
+
CBC@CBCDDACCCADCC?DCDDDCA@@@CCEE?CDCDCCCACCCCACCCACADCCACCCCCCDCCAC?CACCD
@D8PAK:00008:00276
GTCCAAGCTTCTGGAGGGATGGTAAACTATTGTGTGCTTCATTACATTTATTCACCTCTGCACGAATTCCTAG
+
CCDACACCCAEDCACDD@DCCACCE?DDCDACCCEE?;;>>;6;C@@C>CCACCC@CDDCCDCCC@C@C@CCC
@D8PAK:00008:00287
GTCCAAGCTTCTGGAGGGATGGTAATACCGGCTAGTGACTTAAATTACAATTCACCTCTGCACGAATTCCTAG
+
DDCACDCCB@C?>=@CC@ECC@CDBCCC@C?CCCCCCCDD@CC>CBDDD@DACCCACCCCCDCCC>?>?ACCD
@D8PAK:00008:00294
GTCCAAGCTTCCGGAGGGAGTGGTAAAAGCCGACAGTGACCATCGTCACATTC
+
C>;6>8..-).*.)---)--=A>;;;;,66066<<<<;;;0555;444/--3-
@D8PAK:00009:00255
GTCCAAGCTTCTGGGAGGGATGGTAAAGACAGGAAATGTA
+
CCDACACAA6C<<<,666,6;;0<<<1666660;;,///-
@D8PAK:00009:00259
GTCCAAGCTTCTGGAGGGATGGTAACACATAGTATT
+
CCCACACCFADCC@BCD@DDD@C;8;..-------)
@D8PAK:00009:00266
GTCCAAGCTTCTGGAGGGATGGTAAAGGCGTAATGTGGGTAAGATTACAATTCACCTCTGCACGAATCCTAG
+
CDDBEB@@@<<CB>;>?<?BB:>??<?7<?CC@CCBBB=@A=A@B?>>?@D@DDDADCCCCCCCC@CABCCC
@D8PAK:00009:00274
GTCCAAGCTTCTGGAGGGATGGTAAACCCGAATAGTGACGGAGATCACATTCACCTCTGCACGAATTCCTAG
+
CCCADACDFADCA>;;;1<BB@DCDEED=@@AEEDEDCCDACCCCCCCCD@CCC@DCCBBCCDDAC@C@CCD
@D8PAK:00009:00278
GTCCAAGCTTCTGGAGGGATGGTAAGGACAATT
+
CBCADADCC@CDCADDC?BBCA76)-)---)-)
@D8PAK:00009:00299
GTCCAAGCTTCTGGAGGGATGGTAAGCTCTAATTGT
+
DCDAC@??><6CC@66<1<CDACE76-;/--)-)--
@D8PAK:00010:00258
GTCCAAGCTTCTGGAGGGATGGTAATACGTTAATCG
+
CCC>@??BB@DDCACDE@D6630.)-----)-)---
@D8PAK:00010:00266
GTCCAAGCTTCTGGAGGGATGGTAAACCATGATTGTAAGCCAGAACACCATTCACCTCTGCACGAATTCCTAG
+
CCCACACCHAD@??@GG?DCCACCC9@7;;;;A>A??=>E@C@@?@CDACCACCCA@@@CCCCCCADADACCC
@D8PAK:00010:00267
GTCCAAGCTTCTGGAGGGATGGTAATCGTGTATTGTGTGCCTGGTTACAATTCACCTCTGCACGAATTCCTAG
+
DCCACA?@@ADEDACDC?DCC<?@BDDDCCCCC@CCCCCD@CC@CADCDACACDDA>>@DCCCCCACACACCC
@D8PAK:00010:00268
GTCCAAGCTTCTGGAGGGATGGTCAACCGT
+
CCCACA@@>ADDCACGG@D//)---)-)--
@D8PAK:00010:00279
GTCCAAGCTTCTGGAGGGATGGTATCATAAACCGTAATCTGGCTCACTATTCACCTCTGCACGAATTCCTAG
+
CDCACACA?>>AA>;;;1<CBACFCCCCCC=BAC?@?@CCDADCCCCC?>7;;;6?CCDDCCCC@C@CADCC
@D8PAK:00010:00284
GTCCAAGCTTCTGGAGGGATGGTAACGCT
+
CCDAD@C>?<?AA@CBA9;..)--)----
@D8PAK:00010:00289
GTCCAAGCTTCTGGAGGGATGGTAATACGAGAATGTGACGCCCGTCACCATTCACCTCTGCACGAATTCCTAG
+
BBDBDACCCACCC?;>>;?DCADDACCCCDCCACCCCDD???=@CDCCA??>;@B=?@@CDDCCCACACACCC
@D8PAK:00010:00291
GTCCAAGCTTCTGGAGGGATGGTAACCGTAATTGTACTACG
+
ABBACABCCAEDDA>?@?@DCADCEC=;660-)----6666
@D8PAK:00010:00292
GTCCAAGCTTCTGGAGGGATGGTAAAGTAATTGTGACC
+
CCC@D@CCB;D@@@@EC@DC76>;6)0--)-)-----)
@D8PAK:00010:00295
GTCCAAGCTTCTGGAGGGATGGTAATCCTAAAACGTATGCGTGCTCACAATTCACCTCTGCACGAATTCCTAG
+
DCCACACDDAC@@@@CC?CECACCACDA<<<</;DDCCCCCDDBBACDDACACCCA?>@CCCCCCAC@C@CCD
@D8PAK:00011:00259
GTCCAAGCTTCTGGAGGGATCGGTAATGGT
+
CDDADADCCAECCA>><6D---)-58//)-
@D8PAK:00011:00273
GTCCAAGCTTCTGGAGGGATGGTAACTGCAGTCGCCGCTTCCCCGGAGATTCACCTCTGCACGAATTCCTAG
+
CCCACAD@A>?DDACCC?DCDADEEDCCCCCCCCC@A<;6;;;/;>CCDD@CCCA>???@CCECAC@CACCC
@D8PAK:00011:00292
GTCCAAGCTTCTGGGGAGTGGTAAGACAGACAT
+
DDCACACCHACCBDC8>>?B@;<+---------
@D8PAK:00011:00295
GTCCAAGCTCTGGAGGGATGGTAACTTCTAGAGCA
+
BCDBDAC@A?DCA?@@??DC;<66--)--------
@D8PAK:00012:00253
GTCCAAGCTTCTGGAGGGATCGTAAGTCTAGAGTGTATACCCGCTCACAATTCACCTCTGCACGAATTCCTAG
+
CCDACACCCACECACCC?DCDCCDADCCDCCCCCCD??@CC?CCCCDCCACACCDACCCDCCCCCAC>?<?CC
@D8PAK:00012:00254
GTCCAAGCTTCTGGAGGGATGGTAAATG
+
:;;0606AA6C<<7;<61-5;3//.)--
@D8PAK:00012:00255
GTCCAAGCTTCTGGAGGGATGGTAATGTAACTGTGCGTCTGATTACAATATTCACCTCTGCACGAATTCCTAG
+
CCC@CADCDADCC@CDE@D@?>ACADDCEACDCDCCCCDCDCC@ACC@BCCACCCBCCC???CCCAC@C@CCC
@D8PAK:00012:00257
GTCCAAGCTTCTGGAGGGATGGTAACGACGCAATGTAACGGAATGCACAATTCACCTCTGCACGAATTCCTAG
+
B@D@C@CCDADCCACCC=DCCAFCACCCCCDCACCCCACCAC@CCCCCCACACDDACCCDDCCAA@C@CABBB
@D8PAK:00012:00259
GTCCAAGCTTCTGGAGGGATGGTAAAAATCAATTGTGTCGCTGATTACAATTCACCTCTGCACGAATTCCTAG
+
CCDACACDDADCCACCC?CCC6AADDD6DCCADACCCDCCCCCCCACCCAC@CCCACCCCCCCCCACACACCC
@D8PAK:00012:00261
GTCCAAGCTTCTGGGGGGATGGTAAGAACATTGTGTCGCAGCTCACATAATTCACCTCTGCACGAATTCCTAG
+
CCCACADCB6A<<<<<<*-00)-53--)-6<7<B;>?@@C@??CCCCBCACADCCAC?????DCCAF>@?@C@
@D8PAK:00012:00270
GTCCAAGCTTCTGGAGGATGGTAAAGTCGTATCG
+
CCCBDACCCADCCACCADD>3>DD*---------
@D8PAK:00012:00272
GTCCAAGCTTCTGGAGGGATGAGATGGTAAATTGTGAATCCGATCACATTCACCTCTGCACGAATTCCTAG
+
CCCBD<>660<<<7;AA9CC;<<<AA7;;;16;B@=C?;;?B;666;;;7;;;7554555@<@6B=B=ACC
@D8PAK:00012:00281
GTCCAAGCTTCTGGAGGGATGGTAATCCAA
+
CCDACAC?;06???@HE@>/0)./+--)-)
@D8PAK:00012:00282
GTCCAAGCTTCTGGAGGGATGGTAAGATCCGATTGTAACGACGCACACAATTCACCTCTGCACGAATTCCTAG
+
CCCACACECADCB?;<<,<ADADEACCCCADCC@@@DBDCDCDCCCCCCACACCCACCCCCCCCCACACACCC
@D8PAK:00012:00292
GTCCAAGCTTCTGGAGGGATGATAATCTGGTATTGTAACGCGGCTCACTATTCACCTCTGCACGAATTCCTAG
+
CBCACBCDEADECACDD@DCCDDCACDDEACCCACCCACCCCADDCCCCCC@CDD@DDDCCCDDEAD>???CC
@D8PAK:00012:00298
GTCCAAGCTTCTGGAGGGATGGTAATACGCTAATGTAACTCACATTACTATTCACCTCTGCACGAATTCCTAG
+
D@@@CACCCADCCACCD@DCC;BBACCDCECDACCEDACCCBDDDADCCCC@CCEACCCCCCCCCACAC@CCC
@D8PAK:00013:00257
GTCCAAGCTTCTGGAGGGATGGTAATGC
+
CCC@CA@A>AD<<7;<<1-6;30/+---
@D8PAK:00013:00270
GTCCAAGCTTCTGGAGGGATGGTAACTATTTATTGTAACCGGTATTACAATTCACCTCTGCACGAATTCCTAG
+
DCDADA?>6:B<<7;;;1?DDADEABA;;61;;7?AGBGAD@CDCAC@?=>>;;;=@@@>@@@FFCFADA@>;
@D8PAK:00013:00277
GTCCAAGCTTCTGGAGGGATGGTAATACTCGACTGTGTTCCAGATCACGATTCACCTCTGCACGAATTCCTAG
+
DDCADB@A?ADDCA???;<;;@CDACCCECCCCCCECCACACCCCCCCCCC>>>CA???DDECCC=@7;6;@;
@D8PAK:00013:00280
GTCCAAGCTTCTGGAGGGATGGTAACCGTACTAT
+
CCDACA@BBACDDACCC?CCC?<:+.*-------
@D8PAK:00013:00286
GTCCAAGCTTCTGGAGGGATGGTAAGTACAGAGTACGTGCT
+
CCCADACCCADCCACCE?DDCACC;6;<666----------
@D8PAK:00014:00267
GTCCAAGCTTCTGGAGGGATGGTAATTCTGAACTGTATCCTAGCTCACTATTCACCTCTGCACGAATTCCTAG
+
CCC@C@CBA@A<<0?DC?CCCACCACACDCC??@C@@@CADCCDD???CCCACCDACBBCCE???@CADACCC
@D8PAK:00014:00269
GTCCAAGCTTCTGGAGGGATGGTAACGGGAAAAGTAATGTAGATTGCAATTCACCTCTGCACGAATTCCTAG
+
CCDACACCDADCCA>>?=?CCA@@@?CD1;;;/;CECGDDCCCEACCB@CACCDADDCCCBCCCADACACCC
@D8PAK:00014:00271
GTCCAAGCTTCTGGAGGGGATGGTAATCTAGCTTACAATTCTAATTTCTCATTCACCTCTGCACGAATTCCTAG
+
CCCACACCCADCC@CDDD:DDDACDA@@@FDCC?CDDAC@DCCAEE@DFDCCACCDA@@@CCCCCCACADACCC
@D8PAK:00014:00272
GTCCAAGCTTCTGGAGGGATGGTAACTTGTGATAGTGATATAGGACACTATTCACCTCTGCACGAATTCCTAG
+
CCCACC@@@ADBB>;6<1<BB:ACACCACCDCCCCCDCCCCCDACCCBCCCACCDACCCCCCCCC@C@CACCC
@D8PAK:00014:00277
GTCCAAGCTTCTGGAGGGATGATAGGAA
+
CCDACACCHAD@@?.@D6;68----)--
@D8PAK:00015:00252
GTCCAAGCTTCTGGAGGGATGGTAAAACCGCACTGTAACT
+
>CDADA@@?AC?<;/;;6;//)-6DD/;+-----6<;)./
@D8PAK:00015:00265
GTCCAAGCTTCTGGAGGGATGGTAACACGTTACATCAAT
+
CCCAEACCC@CCCACDD?DCC@CC@6----)-66---)-
@D8PAK:00015:00272
GTCCAAGCTTCTGGAGGGATGGTAAAATGCAATTGTTACTGAACACACAATTCACCTCTGCACGAATTCCTAG
+
DDCACA???AEDCACCC>CCCACDCC;DDDCACACDACHCCCACCCDCC@CACDCADDDBBBBCC@CADAACC
@D8PAK:00015:00275
GTCCAAGCTTCTGGAGGGATGGTAATTGTCGAATGTTACTTGTATCACAATTCACCTCTGCACGAATTCCTAG
+
CCC@DACCCADCC@CCG@DDD@A@@@ACCDDCACCEACCCACCCCCCCDACACCCACCCCCCCCCACAC@CCC
@D8PAK:00015:00276
GTCCAAGCTTCTGGAGGATGGTAACAGACTATTGTGATGTAGTGCACAATTCACCTCTGCACGAATTCCTAG
+
BBEADACCCADFCACDACDDACDABBBCCCDD@CBCCCCCCCCCDCCD@CADCDADCDDDDDCCACACACCC
@D8PAK:00015:00277
GTCCAAGCTTCTGGAGGGATGGTAAT
+
CCC>@??BA6A?<<><<1//.)-6)-
@D8PAK:00015:00282
GTCCAAGCTTCTGGAGGGATGGTAATTGACT
+
ABCADACDDADDCACCC<<;;3./*-)----
@D8PAK:00015:00285
GTCCAAGCTTCTGGAGGGATGGTAATTCCACAATG
+
BBCACA?@?>@DCACCC>>;<3//+-)-)--6366
@D8PAK:00015:00286
GTCCAAGCTTCTGGAGGGATGGTAAAACTCTAATTGTGACCCTGGACACATTCACCTCTGCACGAATTCCTAG
+
CCCADACCCADDCACCC>CCCADCDD;CCBBCACADDF@@>?@CADCBBCC@CCCAC>>>DCCCC@C@BACCC
@D8PAK:00015:00287
GTCCAAGCTTCTGGAGGGATCGTAACTAAATTGTAAGTTAAACCACTATATTCACCTCTGCACGAATTCCTAG
+
BDD@CACDD@DDCACCC>CCCD??@@CCC=@@@CFACDACD?DBCCCCCCCACCCACCCDCCCCC@CAC@CC?
@D8PAK:00015:00289
GTCCAAGCTTCTGGAGGGATGGTAATTGTGACCCACCTTACTTTCCCCTATTCACCTCTGCACGAATTCCTAG
+
CDCACADCDADDCACCC@CDCACCADADCECCC>CDAC@CCCE?CCC:CDDACCCA?=?DCCCCCACACACCC
@D8PAK:00015:00290
GTCCAAGCTTCTGGAGGGATGGTAATACGCGAATGTAATTTGATTCACAATTCACCTCTGCACGAATTCCTAG
+
CCCACACCC@CECACHH?DCCACCA?@@DCECADCCC@CC>CCCDCCCCACACCDACCC??>;;;6;@C@CCC
@D8PAK:00015:00293
GTCCAAGCTTCTGGAGGGATGGTAAACTCCGATTGTAAGCCTGTTTACAATTCACCTCTGCACGAATTCCTAG
+
CCCACAC@@??ECACDD?EDD>A@D=CCC=??C@CCCACC@CCCC>CCDAC@CCCA?>>CCCDCC>?>@@CCC
@D8PAK:00015:00296
GTCCAAGCTTCTGGAGGGATGGTAAGTAACGTGTGTAAC
+
CCDACACCCADA???BB9CD>3;;8---)-;;6-;;606
@D8PAK:00015:00297
GTCCAAGCTTCTGGAGGGATAGTAAAGTCAGTTTGTGACCGGGACCACAATTCACCTCTGCACGAATTCCTAG
+
CCCADA@A?@DDDACCD?ECBCDDD@HD6<<;;1;CCCD@CD?DD;??D@CACCDBCCCCCCCDDAC@C=CCC
@D8PAK:00016:00253
GTCCAAGCTTCTGGAGGATGGTAACTGACAAAGTGTAAGCTTTCTTACATTCACCTCTGCACGAATTCCTAG
+
CCCACACCDACCCA@@@@CDADD@CCCCCCC>CCCCCAECCC>CDACCCC@CCCACCCCCCCCCAC@C@CCC
@D8PAK:00016:00258
GTCCAAGCTTCTGGAGGGATGGTAAGGGCAGATAGTAAGCTAGGTTCCAATTCACCTCTGCACGAATTCCTAG
+
C>>:=06A=@E?<7;<<1<;;0--355)------66C7;;;;5050505056<4;.4@@;>???>@C@C@CC?
@D8PAK:00016:00267
GTCCAAGCTTCTGGAGGGATGGTAAAAATCAAATGTGTTCTAAATCACCATTCACCTCTGCACGAATTCCTAG
+
CCC@CACCCACCCACCC?CBB:<<<<<.<CCC?CCCCCACCCC>CCDD@CCACCCACBBCDCCDDAD@CACCC
@D8PAK:00016:00273
GTCCAAGCTTCTGGAGGGATGGTAACAGTGACAATGTAATTCGTATCACATTCACCTCTGCACGAATTCCTAG
+
DCDACBCDCADDCADCD?CHDA>?@@DDCCDCCACCCC@C@CCCCCCCACCACCC@CCDDCCCA<6@;>6>CC
@D8PAK:00016:00278
GTCCAAGCTTCTGGAGGGATGGTAACCAATTGTAAGTCTGATTACATTTATTCACCTCTGCACGAATTCCTAG
+
C>>>@@>6<3D..).--)-6C:CDACBCAD=@@DAD@@@CCC@>>?CC=CDACCC;ACCBDCCCCAD??>?D>
@D8PAK:00016:00279
GTCCAAGCTTCTGGAGGGATGGTAACCATTGTTC
+
DCC>@??CCACDB@BBB=CEC>;;+-)--)--)-
@D8PAK:00016:00292
GTCCAAGCTTCTGGAGGGATGGTAATCTTAGATTGTGCGCTCGCTTACTATTCACCTCTGCACGAATTCCTAG
+
CDCADACCD@D@@>@DH@EDDAEEADDDBCDCCBCCCCCCCCCDCACCCCC@CCDACCBCCCFCCACAC>??C
@D8PAK:00017:00262
GTCCAAGCTTCTGGAGGGATGGTAATGCCA
+
-;;0606CCACCCACCF@>0/)--)---)-
@D8PAK:00017:00284
GTCCAAGCTTCTGGAGGGATGGTAAGGCAACTGTGCACTATCTCACTATTCACCTCTGCACGAATTCCTAG
+
C;60606666A<>?@HD?DCC@CCACACCAC@@@CDCCC???>;;>CCCACDC@CD???;>;;>CACACC;
@D8PAK:00017:00288
GTCCAAGCTTCTGGAGGGATGGTAACCTGTGATTGTAATTACCGCTACAATTCACCTCTGCACGAATTCCTAG
+
CCCACACCDADCC@CCE?DBB@CFACACCCCDDADCDACA>>>?CDDDCACADCDACCCCCCCCCAD@C?CCD
@D8PAK:00018:00257
GTCCAAGCTTCTGGAGGGATGGTAAGAATCCATTGTGACTTAGATCACTATTCACCTCTGCACGAATTCCTAG
+
DDCAEACECAHDCACDF@CBD3<D)--)--)-5)6;;655@<5444666660666?=66666A;;7;7;7>CB
@D8PAK:00018:00259
GTCCAAGCTTCTGGAGGGCTGGTAAACCACCTCTGTAACCTACATTACAATTCACCTCCGCACGAATTCCTAG
+
CCDACACCCACDC@BDE@DCD>CCG@DB@@?@CDDCEBCADCCCDACCCBEA???@BB=CCCCCC>?>@ACCC
@D8PAK:00018:00262
GTCCAAGCTTCTGGAGGGATGGTAATCCAAATAGTGATCGTCCTCACTTATTCACCTCTGCACGAATTCCTAG
+
CCCADBCDDADCCACDD?A@@ADCAA@@@F?DHCCCCCDDDCACCDCE?BBACCD@CCBBCCCCCAC>?>?CC
@D8PAK:00018:00265
GTCCAAGCTTCTGGAGGGATGGTAATCCG
+
B??:60=BC@CDCA>;;10/-)--+--)-
@D8PAK:00018:00267
GTCCAAGCTTCTGGAGGGATGGTAAGTGACAACTAG
+
CCEAC?;;60<6<6>DD@D?A:<C>------)----
@D8PAK:00018:00271
GGTCCAAGCTTCTGGAGGGATGGTAATACGGATGTAGT
+
-)--)08>>>3>DGBBBB=CDCACC?;:/.+/------
@D8PAK:00018:00272
GTCCAAGCTTCTGGAGGGATGGTAATAGAGAATTGTGATCTTAACTTACTATTCACCTCTGCACGAATTCCTAG
+
CCCACBCCCADDDACDD>D;D3;<+------)-)-------35)-6066BBC>@?DDC?>?DCCCCACACACCC
@D8PAK:00018:00290
GTCCAAGCTTCTGGAGGGATGGTAATCCAGAATTGT
+
CCC@CADCCAE@@@@HG?DCCACC66<06--)-)--
@D8PAK:00018:00294
GTCCAAGCTTCTGGAGGGATGGTAAAGTGGCATAGTGAGCCGGAACACAACTCACCTCTGCACGAATTCCTAG
+
B;;0606AA@CCA>>?@1<BB0<<<1<;;=@@@@EDCCCDADBCACDDEB?10/<8//--55;;@373C@CCD
@D8PAK:00019:00261
GTCCAAGCTTCTGGAGGGATGAGATGGTCGAACTGTGTTGTAGGGTACAATTCACCTCTGCACGAATTCCTAG
+
D>>?@ACEEAFDD@BBC?DCDCABDCACCCCACCCCCC@CCCCC>CDDD@D@CCC@C???CCCCC?C@CACCC
@D8PAK:00019:00279
GTCCAAGCTTCTGGAGGGATGGTAATCCACGGCCGCTCCAGGTGTTTATATTCACCTCTGCACGAATTCCTAG
+
BBDADACDD@DCB@CDD?DCEADDADDAC@@@@AEDCC@CDACCCC>CABDACCCAC@@@CCCCCACACACDC
@D8PAK:00019:00287
GTCCAAGCTTCTGGAGGGATGGTAATCACTAAACGTAATCCCAATCACGATTCACCTCTGCACGAATTCCTAG
+
BCC@C@@CDAEDCACCD?DCDACCACCDDCDC:CCDDB???=?ACCCDDCC?BBDACCDDCCCCC@C;?>???
@D8PAK:00019:00298
GTCCAAGCTTCTGGAGGGATGGTAACCGTAGATAGTACATTAGATTACAATTCACCTCTGCACGAATTCCTAG
+
CDDACACCC@DDCACCH?DCDADDAC@CCDD@@@DDCCCCADCCCAC??>?ACCCACCCCCCC;60;6;6;C;
@D8PAK:00020:00251
GTCCAAGCTTCTGGAGGGATGGTAAAGCTCAAACGTAATCTCTACTACAATTCACCTCTGCACGAATTCCTAG
+
CBC@C?@=?<6BBA;661<AA0<@D=CCD>=;1;A6;7;ACA???DCCDADACCCAC@??CCCCCAC@BA>??
@D8PAK:00020:00254
GTCCAAGCTTCTGGAGGGATGGTAAGTACCATGTAAT
+
CCCACACDDADDDACCC=DC>6;;8..--)--/--)-
@D8PAK:00020:00255
GTCCAAGCTTCTGGAGGGATGGTAACCGCACTATGTAACGCTCGTCACAATTCACCTCTGCACGAATTCCTAG
+
CCCACACCCADDDACCC?CCDAEC@?>@C@@ADDDDCACCCCCCCCDCBACACCC@CDCCCCCCCACAC>???
@D8PAK:00020:00272
GTCCAAGCTTCTGGAGGGATGGTAAGCCAAACTG
+
CCCACADCCADDHACCC?D>73<D*--)--)--<
@D8PAK:00020:00275
GTCCAAGCTTCTGGAGGGATGGTAACTCGGAATTGTAGGCTGCATTACAATTCACCTCTGCACGAATTCCTAG
+
CDCAB?BCEAGCC@CCC>CCEACCACDDDACADACCDDACACCCCACCCACACCCACDCDFCCCCACADACCC
@D8PAK:00020:00281
GTCCAAGCTTCTGGAGGGATGAGATGACGT
+
CDDADACCCADDDA=@;6;.----------
@D8PAK:00020:00282
GTCCAAGCTTCTGGAGGGATGGTAAGTCACCATAGTGATATGCATCACAATTCACCTCTGCACGAATTCCTAG
+
CCD@C@CCEDG?>>@CC>DCDADCBCCC@?@@CCCCCBCCDDCCBCDDDACACCCACCCDCCCCC@CACACCC
@D8PAK:00020:00285
GTCCAAGCTTCTGGAGGGATTGTAACCATGAGAATGTATCTGT
+
CCCAC@CCDADD===;;6//)--5+;7;66=6-)---------
@D8PAK:00020:00299
GTCCAAGCTTCTGGAGGGATGGTAACCTGAAACTGTAATGTTCATTACTATTCACCTCTGCACGAATTTCCTAG
+
CDDACACCA0<6<6;AA9ACB6BD?@>@CCC?CCDCCDCDCACDC>??CBBADCC@C?@@CCCCC<;;1;6<@;
@D8PAK:00021:00253
GTCCAAGCTTCTGGAGGGATGGTAACACCTGAATGAGTGTTAAATCACAATTCACCTCTGCACGAATTCCTAG
+
CCC@CACDDAEDDACCC?DFGADDACCCACCHADDDEDDC6;;;6BCCCACACCC@CCCCCCDCCACAC@CCD
@D8PAK:00021:00259
GTCCAAGCTTCTGGAGGGATGGTAAATATAGTAAGTGTTAGT
+
CCCACB@<<3;..*-55/5<B0666,66-----)----)---
@D8PAK:00021:00269
GTCCAAGCTTCTGAGGGATGGTAACGACACTTCGTGTTGTACATTACAATTCACCTCTGCACGAATTCCTAG
+
CCCAD@@AC@CEDCCC?CDCACC?CCDD???ADDCCCACCCCCCACCDADAECCACCCCDCCDCAC@CACCD
@D8PAK:00021:00283
GTCCAAGCTTCTAGAGGGATGGTAAGGTGCGATTGTGACTCTGCCTACAATTCACCTCTGCACGAATTCCTAG
+
CCCACAC??>@DCC>>>>?CCA?@@@ACCCCCCACCCCCCCCCC@CDDDADACCCACCCCCCCCCAC@DACCB
@D8PAK:00021:00287
GTCCAAGCTTCTGGAGGGATGGTAAAGCTTGATTGTTCTCCACGTTACAATTCACCTCTGCACGAATTCCTAG
+
CCCACACCCADDC@CCC@DCC?CCD@CCC@CCCACC@CDDADCBB@CCCAC@CCC@CCCCCCCCC>C>CADCB
@D8PAK:00021:00290
GTCCAAGCTTCTGGAGGGATGGTAAACCA
+
C@>>@>@DC6A<<6;;;,6;60-;5).)-
@D8PAK:00021:00292
GTCCAAGCTTCTGGAGGGATGGTAAGCACCAATTGTACGATGTGTCACAATTCACCCTCTGCACGAATTCCTAG
+
CECACACCC@CCCACCC?CCCACDACE;;7>7;7>C>>?CCCCCCCCCCAC@CCCE>???CCCCCCAEAD>??C
@D8PAK:00021:00293
GTCCAAGCTTCTGGAGGGATGGTAAAGACCAAATGTGGCTTGCATTACAATTCACCTCTGCACGAATTCCTAG
+
C?;0;066606<<7;<<1<;;;CCB>C?<06=,666@0;>@BCCC>>.<8;8.--)----@BCBC@C=@7>DC
@D8PAK:00022:00254
GTCCAAGCTTCTGGAGGGATGGTAAAGCAGCATTGTATCGTACGTTACAATTCACCTCTGCACGAATTCCTAG
+
CCEADACCFAEECACCC>DCDADDF<??CCCCCBCCBBBCCCCCCACCC@C@C????CCDCCCCC>?>?ACCC
@D8PAK:00022:00271
GTCCAAGCTTCTGGAGGGATGGTAAGTATATTGTGATACAAGTCACATTATTCACCTCTGCACGAATTCCTAG
+
BBD@DACCC:?ACACCC>CCDACCAC???DDADBBCCCCCACCCBBCDADD<9@D@DCACCCCCCACAC@CCD
@D8PAK:00022:00272
GTCCAAGCTTCTGGAGGGATGGTAAAACAAAATTGTTCCCTATCACACAATTCACCTCTGCACGAATTCCTAG
+
@CCABAC>>:6BD>ADC=CBD6<<<<,;;;;/;0;B>CD>DCCCCC@@@ACADCDACCCC@@@CC@CADACCD
@D8PAK:00022:00277
GTCCAAGCTTCTGGAGGGATGGTAAGTAACAATTGTGTTGTGGGTTACTATTCACCTCTGCACGAATTCCTAG
+
BCDACABCCADCCACCF>CCCACDACCCACCACACDDD@A>?>;>ADCCCCACDCACCCCCCCCCACACACCC
@D8PAK:00022:00287
GTCCAAGCTTCTGGAGGGATGGTAAATGAGAATTGTGGCTGCACTCACTATTCACCTCTGCACGAATTCCTAG
+
BCCACACCDADCCACDD?CDDACDD@DCDCC@CACDD@CCCCDDCBBBAAC@CBB?BBCCCCC>??@AC@CCC
@D8PAK:00022:00289
GTCCAAGCTTCTGGAGGGATGATAAACAAGA
+
CCCACACCDADDCA=@<6;/0--;;6--)--
@D8PAK:00022:00297
GTCCAAGCTTCTGGAGGGATGGTAAAACAATGTGACCTACTACACAATTATTCACCTCTGCACGAATTCCTAG
+
@DCACACCCACCDACCC>DCC?@@FF;DDACDDCCCACD@@@CDCCACACCBDDCACCCCCCCCCACACACCC
@D8PAK:00022:00299
GTCCAAGCTTCTGGAGGGATGATAAGCAGCTGTAT
+
C>>:?@CCE@DCB7666,6CB66-)----------
@D8PAK:00023:00255
GTCCAAGCTTCTGGAGGGATGGCAAAAAAGCATTGTAATTAGGATTACAATTCACCTCTGCACGAATTCCTAG
+
CCD@CACEDACCDACDC@DCC@DDDDDD1DDCC@CCCACACCACCAC@???ACCCACDCCCCCCDACACACDD
@D8PAK:00023:00268
GTCCAAGCTTCTGGAGGGATGGTAATACAACAACGTGTTCTATATTACTATTCACCTCTGCACGGAATTCCTAG
+
CCCADACCEADDDACCC?DCCACDB@@@CBCDACCEDDACCCCCCACCCCCACCCACCCCCDDDACAC@C@CDC
@D8PAK:00023:00278
GTCCAAGCTTCTGGAGGGATGGTAAGATATTGTAACACGGATTACATTAATTCACCTCTGCACGAATTCCTAG
+
DCCACACDDACDCA>>;1<CB6BDA??@CDADCCAC??@ACCACCCCACBCAD??>>CBB>?>@@=@7;7;AA
@D8PAK:00023:00279
GTCCAAGCTTCTGGAGGGATGAGATGGGTTAAATGTAACCGTCCTCACATTCACCTCTGCACAAATCCTAG
+
@;;0606BC@EDDBCCD;??66AA<;;1;0;;1/---)-)---)--5.44.4446;;;.--.;6)--)---
@D8PAK:00023:00283
GTCCAAGCTTCTGAGGGATGGTAAGACCTAATCGTGATTCCGTGTACAATTCACCTCTGCACGAATTCCTAG
+
DCC>??@CCACCECCD@DCCACEACCC@CCACCECCCC=><?CBCDCC@DACCD@DCFDDCCCCACACACDD
@D8PAK:00023:00288
GTCCAAGCTTCTGGAGGGATGGTAAATCAGCAT
+
CCCACACDCADDCACCC@DCD:0./)-------
@D8PAK:00023:00289
GTCCAAGCTTCTGGAGGGATGGTAACTATGGATTGTAAACATTATTACAATTCACCTCTGCACGAATTCCTAG
+
CCDAD@CCCADDCACCD=CDDADDADDCCCADCACCCE?CCC@CCACCC@CACCC@CCCBBCCEEAD@><>@>
@D8PAK:00023:00299
GTCCAAGCTTCTGGAGGGATGGTAAGCATTATAGTAACTCAACTTACAATTCACCTCTGCACGAATTCCTAG
+
ECC>@@@CBAD@6;><<1<CCACDBDECD@CCECCC@CCCCACCAC>>?@BCCC@CCCCDCDCCAC@C@CCC
@D8PAK:00024:00253
GTCCAAGCTTCTGGAGGGATGGTAGGTACAT
+
CDC>@?@CB@C@=<>CC>5553---)-----
@D8PAK:00024:00255
GTCCAAGCTTCTGGAGGGTGGTAACAATAAAATGTGTCCTCTAGCACAATTCACCTCTGCACGAATTCCTAG
+
CDCACBCCC>@@CACCC>DCACDADC@;;;;/<BBDCCACDDCCCBCCACA?@@ACCCCCCDCCACAC@CCC
@D8PAK:00024:00283
GTCCAAGCTTCTGGAGGGATGATAAAACGGAAGTGTAATCCCCAACACAATTCACCTCTGCACGAATTCCTAG
+
CCCAC@@ACAHCEA>>@=@@@DCCDD;CCAC>CCCCC@CCDD;D@DCCCAC@CACACDCCCCCCC@CACACCC
@D8PAK:00024:00284
GTCCAAGCTTCTGGAAGGATGGTAATTCAGAAACGTAACTTAACTCACAATTCACCTCTGCACGAATTCCTAG
+
CCCACACCDAFCCACACAGCC@CCEDAECCCC?@@@CACCADACCCCCCADAAAAACCCCCCCCCAC@CACCD
@D8PAK:00024:00298
GTCCAAGCTTCTGGAGGATGGTAAATCAAGATCGTGTGTTAACTCACAATTCACCTCTGCACGAATTCCTAG
+
CCC@C@C;;06<<0>C@CCCACCI@C@@@@CCDCCCC??>?@CC??@DAC@BCCACCCCCCCCCAC@CA@@@
@D8PAK:00025:00250
GTCAAGCTTCTGGAGGGATGGTAAACCGATTTTGTAACCCCCCTTACAATTCACCTCTGCACGAATTCCTAG
+
CCDDACCCADDC@CCD?CCC@DDD?CACCCCC:BCC6<<<<<+<?BCDAC@CCCACBCCCCC??>@@CBCCC
@D8PAK:00025:00252
GTCCAAGCTTCTGGAGGGATGGTAACGTACATTAGT
+
@@CACACCEADCD@CCC@CCCAC;86------)---
@D8PAK:00025:00258
GTCCAAGCTTCTGGAGGGATGGTAATACCATAATGTGATCAACATTACAATTCACCTCTGCACGAATTCCTAG
+
@@D@CACCDADDCADCE?C@@?@EADDDACCDA@@@CC>;;@;;>>>CD@CA????@>;>?CCCCAC@CACCC
@D8PAK:00025:00272
GTCCAAGCTTCTGGAGGGATGAGATGGATATATGTGATGCGCATCACAATTCACCTCTGCACGAATTCCTAG
+
CCCAC@CCDADDDA>@@;<C==@@DEADCCCC?>;CC;;;;;;;;@BC@CA;./+0/../;;@A7;7;@<<<
@D8PAK:00025:00274
GTCCAAGCTTCTGGAGGATGGTAATGGGAGATTGTCACCTTCCTCACAATTCACCTCTGCACGAATTCCTAG
+
CCCADADCDACCC@CDADCAACD@<<<16CBB@CCCCC7>>?>?CCDDACACCD=??CCDCDCC@CADACCC
@D8PAK:00025:00278
GTCCAAGCTTCTGGAGGGATGGTAACTTATAGTACACACGATATACTTCATTCACCTCTGCAGAATTCCTAG
+
@@C@C@CCD>?<<6;;;1<BBADDECEACCBCCCCCCDCDCC@@@CDACCC?CDDABBCCCHCB;><><?CD
@D8PAK:00025:00289
GTCCAAGCTTCTGGAGGATGGTAAGCGTACTTAGTGATCCTGCTTACATTCACCTCTGCACGAATTCCTAG
+
CCCACACCC@EDEA??@@DDACCACDDCCCCACCCCCCC@CC??>@CCCADDDACCCCCCCCCAC@@??CC
@D8PAK:00025:00294
GTCCAAGCTTCTGGAGGGATGGTAAATGCAAAAAGTAATCGCGGTTACAATTCACCTCTGCACGAATTCCTAG
+
C>>0;;;;=>?DCACCC?CCCADDI?A@ACDDC7CCCACCC??>@ACCE?@>@DDACBBBDCCCD@CACADDC
@D8PAK:00025:00299
GTCCAAGCTTCTGGAGGGATGGTAACCGAATGTACCTGCACA
+
@?CAEACFHADCA>;<<1<66@660606606666606666--
@D8PAK:00026:00250
GTCCAAGCTTCTGGAGGGATGGTAAATGTAAGAA
+
CCCACADDFADCCACCD@FDDA>-.+----)--)
@D8PAK:00026:00268
GTCCAAGCTTCTGGAGGGATGGTAACCAGAAGATG
+
DCD@DA>@>ADCCACCD?DCE@;;+/)--63----
@D8PAK:00026:00271
GTCCAAGCTTCTGGAGGGATGGTAACTCAATATTGTAATTTGCGTCACTATTCACCTCTGCACGAATTCCTAG
+
C>?<?@BCCADCCACDC@DCCACDACC>;6>>><ADDADD=CCCCCCCCCDBDDDACC???CCCCAD@CACCC
@D8PAK:00026:00281
GTCCAAGCTTCTGGAGGGATGGTAAAGCGTAATTGTAATCGAGACACTACATC
+
CCDACACCHAE@@@@DD?CCCADCC166666:@=;6;7---------------
@D8PAK:00026:00282
GTCCAAGCTTCTGGAGGGATGGTAGTATCGTACAGTAATCAAGATCACAATTCACCTCTGCACGAATTCCTAG
+
DCC@CACCHADDCACDC?DCCACDDCBCCCCCCCCCC@CCCACCDCDCC@CADCC@CCCCCCCCDAC>>>@CC
@D8PAK:00027:00256
GTCCAAGCTTCTGGAGGGATGGTAACCCCACTTAGTAACCTGCGTCACAATTCACCTCTGCACGAATTCCTAG
+
B;>0;7?CCACDEACDC>CCC:<<7;;;/;BDACCCCAD@DD@A@DCDC@CACCCACCCCCCDDDACBCACCC
@D8PAK:00027:00258
GTCCAAGCTTCTGGAGGGATGAGATGGCTAAATTGTGGGTGTAGTTACAATTCACCTCTGCACGAATTCCTAG
+
CCC>?<>CD@DDDACDE?DCCC@A@DACCDE@C@@@CD>CCCCCCBECCADACCCACCCCCCCCD@CACACDC
@D8PAK:00027:00284
GTCCAAGCTTCTGGAGGGATGGTAATTTATATTTGTAACTTGAATCACTATTCACCTCTGCACGAATTCCTAG
+
CCCAD@@@>@CAA@CBA=C?;06C7<<1<CAA@9B;;7;@>;;<>?CCCDCACCCADD??@CCCC@CADACCC
@D8PAK:00027:00289
GTCCAAGCTTCTGGAGGGATGGTAAACGCCAATTGTAACCTAACTCCCAATTCACCTCTGCACGAATTCCTAG
+
CCDAFBFCDADDD@CCD@DCD@CDF?@@@?@BDADCDADACEAD???=@ACADCC@CCCCCCCCC@C>?>?CC
@D8PAK:00027:00290
GTCCAAGCTTCTGGAGGGGATGTAACGAAAAACCGTGATCTGGATCACTATTCACCTCTGCACGAATTCCTAG
+
DCCACBDCFADDCADDDD;?A@CCAB;;;;;.;7?CDCCCCCACDDDDACCAE@@@@CCCCDCCCAC?@>?CD
@D8PAK:00027:00295
GTCCAAGCTTCTGGAGGGATGGTAATGCACATTTGTGATGGGGATTACTATTCACCTCTGCACGAATTCCTAG
+
BDCAD@CCDADCCACCD@DCDABB?CDDC??@?<;BAC;;;;/;@6BCDDEACDD@@@DDDEFDDACACACCC
@D8PAK:00027:00299
GTCCAAGCTTCTGGAGGGATGGTAAACTACATTGTGTCCGGAATCACAATTCACCTCTGCACGAATTCCTAG
+
C@>>?ADCCADDDACDC>CCDADDD?DCCCCCACDDDCACADACCCCCACACCCAC>??CCCCCACACADCC
@D8PAK:00028:00277
GTCCAAGCTTCTGGAGGGATGGTAATACTAGATTGTATCGCAGTGCACAATTCACCTCTACACGAATTCCTAG
+
CCCAC@CCCACDCBCCC?DCCACCACCCCDDCD@CCCCCCDCCCCC>>?ADADCC?@@CCCCCCCADACACCD
@D8PAK:00028:00285
GTCCAAGCTTCTGGAGGGTGGTAAGCGAACTAACT
+
DDDACACCDDDDCADCE>CA>A<*----)---)-6
@D8PAK:00029:00252
GTCCAAGCTTCTGGAGGGATGAGATGGCACATTGTGTGCCCAGTTACAATTCACCTCTGCACGAATTCCTAG
+
CCC>??>AFAGCCACCH@D>@@@A@DACCCCC>??CCCDC?CCCACCC?@?@CCAC??1/</.0).)-)-4;
@D8PAK:00029:00264
GTCCAAGCTTCTGGAGGGATGGTAATTGAATGTGACGTATGATCACTTACTGGAATTTCCGAA
+
CBCADBCCE>?@DADDC?CC7677358/0)---6666666-------)----3969D7@.449
@D8PAK:00029:00277
GTCCAAGCTTCTGGAGGGATGGTAATGACTCCATTGTGATTTTGATCACTAT
+
??>:?ACDCACCCACDD?DCDAED0<-----)--)-@@;;6;,555------
@D8PAK:00029:00279
GTCCAAGCTTCTGGAGGGATGGTAAGCAGGAATTGTGGGTATCCTTACAATTCACCTCTGCACGAATTCCTAG
+
CCC<?<?BDADFCBDCC?CDDADDADCCC@CAE@CCCC=@>>?@CACCCAC@CCD@CCCCCCCCC<C@D@CCC
@D8PAK:00029:00282
GTCCAAGCTTCTGGAGGGATGGTAATAAGCGAATTGTAGTCGACAATACATTCACCTCTGCACGAATTCCTAG
+
CCCBHACCC@HDEA>>>>?CCA@@@@CACDCFAC>??CCC@@@CCACECDCACCCACCCCCFCCC@CADAC@?
@D8PAK:00030:00251
GTCCAAGCTTCTGGAGGGATGGTAACTCGTAATTGTGATCATCTACACAATTCACCTCTGCACGAATTCCTAG
+
C@@@@BCCCACCDACCD?BCCACDADCCCDDAC>@@CDDCCCCCCCCCCACACCCACCCCECCDCAC>?<;AA
@D8PAK:00030:00260
GTCCAAGCTTCTGGAGGGATGGTAAAAGGCTAATGGTGACTTACCTTACATTCACCTCTGCACGAATTCCTAG
+
CCDACACCCAECCA==>;?CCADDDD;DADDDACCACCCCCAEH@@@@DDCACHDACCCCDCCCC<?<>=CCC
@D8PAK:00030:00263
GTCCAAGCTTCTGGAGGATGGTAAGTCCCAAATGTAATCTAACGCACTATTCACCTCTGCACGAATTCCTAG
+
CCC>@@@ECACBD?CDACCCADC?B?>=,=C??@@CACCCCACDCCCCCCADDDACBCCCDCCCAD>>>??>
@D8PAK:00030:00269
GTCCAAGTTCTGGAGGGATGGTAACCACCAATTG
+
BBC<>=>C?@@GBCCC>CCCBD635)--)-)-)-
@D8PAK:00030:00272
GTCCAAGCTTCTGGAGGGATGGTAACCCCAATAAGTAATCTACATCACTATTCACCTCTGCACGAATTCCTAG
+
CCC@CACCDADCCADDC@DCC;BB7;;;/;6AB?CCDADDCCCECDDCCCCACCDACCCDCCCCB?C>?=?CC
@D8PAK:00030:00276
GTCCAAGCTTCTGGAGGGATGGTAACGGTAAAGG
+
@?CACABDDADC=>@DD?DCDAC6)--)---)-)
@D8PAK:00030:00277
GTCCAAGCTTCTGGAGGGACGGTAAATTTATAATGTAACATTTATTACAATTCACCTCTGCACGAATTCCTAG
+
FCCAC@CCCADCCACCC?CDDACBB1<<1<AAACCCCACCCD?DCACCC@CADDD=AADCCCCCCAC????DC
@D8PAK:00030:00279
GTCCAAGCTTCTGGAGGGATGGTAATCGCGAATGGTAATCTAGGACACTATTCACCTCTGCACGAATTCCTAG
+
CBDACACCDAECCACCC?DCCACDACCCCCCACCACC@C@CCC?CCCC=BCACCCACCCCCCC??>@ACACCC
@D8PAK:00030:00284
GTCCAAGCTTCTGGAGGGATGGTAAGCGCTAATTGTGTTGCAGTTTACAATTCACCTCTGCACGAATTCCTAG
+
DCC@CADCCADEEA?>>>@DCADEA@@AEDEACACCCCACCC;>>:>CCADACCCACCCCCCCCC@C@CACCC
@D8PAK:00030:00288
GTCCAAGCTTCTGGAGGGATGGTAACATTACTTTGTAACACACGTCACAATTCACCTCTGCACGAATTCCTAG
+
DCCACACCEAEECACDC=DCD6=C?;;66666;,6==7<>;C>?@CCCCBCACCCAFCCCCCCCCACACB??;
@D8PAK:00030:00294
GTCCAAGCTTCTGGGGGATGGTAAGTGTAGCATGTGAGCCAGGACACAATTCACCTCTGCACGAATTCCTAG
+
CCC@C@@>D6A<<<<<.;BC?CDACDCDCCCCCCCCCCDADDADDCCDACABCC?CCCCCDCDF@C@CACDC
@D8PAK:00030:00295
GTCCAAGCTTCTGGAGGGATGGTAAGGAAACAGTGTAACGCGCATTACAATTCACCTCTGCACGAATTCCTAG
+
??DACACCC@CDCACCC?CDCACEADACC?DCCCCCC@CCCECCC@CDDBCACDDADCCDDDDDDAD@C@CEE
@D8PAK:00030:00296
GTCCAAGCTTCTGGAGGGATGGTAAATCATGGAGAT
+
C@?>>ADCEADAA>;<<1<=C@CDD+-----)----
@D8PAK:00031:00250
GTCCAAGCTTCTGGAGGGATGGTAAACCAAGAAGTACGCTCTGTTACTATTCACCTCTGCACGAATTCCTAG
+
CCC@@@@EEADBCACDD?GCB:/.-)0)/)--3655--------)-5==CACCDACCCCCDCCC@CACACCC
@D8PAK:00031:00259
GTCCAAGCTTCTGGAGGGATGGTAATCGAATTGAT
+
C??>>ACDHADCCACCD<CCCA=68.---)-3---
@D8PAK:00031:00267
GTCCAAGCTTCTGGAGGGATGGTAAGTATCAAATGTGACCGCGATTTCAATTCACCTCTGCACGAATTCCTAG
+
6?C@CADCCADCBACCC?E?>0<<0<A<;;;;;;;;D??>?CDCCD>CCACACCCACCC@@@CCDACACACC@
@D8PAK:00031:00270
GTCCAAGCTTCTGGAGGGATGGTAAACATTCGT
+
CCC@C@CBCACCCACCC?CCC?<-.)---)---
@D8PAK:00031:00278
GTCCAAGCTTCTGGAGGGATGGTAATATTGAATAGCAACTTAATGCACAATTCACCTCTGCACGAATTCCTAG
+
6>?ACACCDADCCADDE??A>ACDAD>;7;B7;?CCDADD?@>>C;;;;7;7;@BACCCCCB@;;7;6;6;><
@D8PAK:00031:00298
GTCCAAGCTTCTGGAGGGATGGTAACCCAAATGTGACCGAGATTACGATATTCACCTCTGCACGAATTCCTAG
+
B;;0;0;66066=>ABB1<66@666;;,;6,6;6;;;6;BADDBDCCCBAA?;;;7;;;0/..-63=6<0666
@D8PAK:00032:00259
GTCCAAGCTTCTGGAGGGATGGTAACACCTAAATGTACCCCTGCTCACAATTCACCTCTGCACGAATTCCTAG
+
CDD>>=@CCADCCAEEC@CCC@DFBCCCACCC>CCA<<??9@CCDCDCC@C@CCC@CCCCDCCCB?C@C@CCC
@D8PAK:00032:00265
GTCCAAGCTTCTGGAGGGATGGTAACCAATAGTGAGTACGCTTACATTTATTCACCTCTGCACGAATTCCTAG
+
@?C@C<@AHADDDACCD?CCCADEAD@C@CCCDDCCCCCCCDADD>??<?DAECCACCCCCCCCC@CACACCC
@D8PAK:00032:00266
GTCCAAGCTTCTGGAGGGATGGTAACTACTGATTGTGATTGCCCTTACAATTCACCTCTGCACGAATTCCTAG
+
@@D@C@CCDADDEACCC>CCDACDACCCBCCCDACCCDD@CCC>DACDDACACCCADCCCCCCCCADACACCC
@D8PAK:00032:00267
GTCCAAGCTTCTGGAGGGATGGTAATGTGAAAAAGTGACCGAAATTACAATTCACCTCTGCACGAATTCCTAG
+
BCCACBCDDACBBADCC=?@CADG?@?B;;;;;.;B@@@@;;;;?:BDDADACCDACCCCCCC==0><>?CDC
@D8PAK:00032:00271
GTCCAAGCTTCTGGAGGATGGTAAAGCAATTGTAATCTGCAGCACAATGTTCACCTCTGCACGAATTCCTAG
+
CCCACADHCADDCACCACCCACDD>CCCAHAE>>>?CB>??BDD>><?CC@CDDACCCCCCCCCAC??>?DC
@D8PAK:00032:00276
GTCCAAGCTTCTGGAGGGATGGTAACCTCGAACTGTGCATTATATTACTATTCACCTCTGCACGAATTCCTG
+
CCC>?<?AB@DCDBDEE1??DADD@?>?CCCACCDDCCCDACCBCACCCCC@CCEADBBBDCCCB?CACADC
@D8PAK:00032:00284
GTCCAAGCTTCTGGAGGGATGGTAAGTCAGGCATTGTGAAACGTCTCATTCA
+
D@@>?ACCCADDCACCD?D6@6<;+-----)--6;@;6;6,6=66555-)--
@D8PAK:00032:00285
GTCCAAGCTTCTGGAGGGATGGTAACAAATGTGAGCTAGCACACACTTGATTCACCTCTGCACGAATTCCTAG
+
?;?:;6BCCACDCA@@@=@ECADDBCCC>@@@DDCCCCDCCDCCCCCA@CCBDDDACDCCCDCCCACAD@CCC
@D8PAK:00032:00290
GTCCAAGCTTCTGGAGGGATGGTAACTCGAAAATGTCGCATAGGTCACAATTCACCTCTGCACGAACTCCTAG
+
C@@>@@CCDAEDCACCD?CCCADD@@@C???@8>DD@@@@@@CADDCCCADACCCACCDDDDCCCACCCACCC
@D8PAK:00032:00293
GTCCAAGCTTCTGGAAGGATGGTAACCCCATTTGTGACCTCTAACACAATTCACCTCTGCACGAATTCCTAG
+
;;;0>@CCCADDC667;76BB@CC7;;;/;@@=CCCCCAC?@@ADCCCADACCDADDCCEDCCC@CACACCC
@D8PAK:00033:00251
GTCCAAGCTTCTGGAGGGATGGTAACATAAATGTGATCTATCCTAGATTCACCTCTGCACGAATTCCTAG
+
@?C@C@@@DAIFEACCC>DCDADDAC;666,666--------)-----36676CCCCCCCCDACACA@??
@D8PAK:00033:00255
GTCCAAGCTTCTGGAGGGATGGTAACGCCTAATCGTAATGTATGTTTCAATTCACCTCTGCACGAATTCCTAG
+
CCCADACCC?A?B:;<>;?DDAFEBC>>>?>@CCDDFBFD?6;;;;1;;7;ACCCACCCCCCC@???ACACCC
@D8PAK:00033:00262
GTCCAAGCTTCTGGAGGGATGGTAAAATTGAAATGTGCCTTAAATCACTATTCACCTCTGCACGAATTCCTAG
+
CCD@CACDCACCDACCC?DDC><666,<6<66,???CDACACC>DCDDC??>?CCACCCCCCCCCACACACCC
@D8PAK:00033:00263
GTCCAAGCTTCTGAGGGATGGTAAACGTAGAA
+
CCCACADCC:=<<6CC==DC0---)--66--)
@D8PAK:00033:00287
GTCCAAGCTTCTGGAGGGATGGTAAAGACGAC
+
@@CADBCEDACCCACCC>DC@6/..)/-----
@D8PAK:00033:00290
GTCCAAGCTTCTGGAGGGATGGTAATCATAGA
+
CCDACABBCADDDACCC>7.-)/;)----65-
@D8PAK:00033:00291
GTCAAGCTTCTGGGGAGTGATAATAACCATGATG
+
D@@@ACCCAEDCCD3CB;<66<066A6)------
@D8PAK:00033:00292
GTCCAAGCTTCTGGAGGGATGAGATGGCTGATTGTATCTACGCACACAATTCACCTCTGCACGAATTCCTAG
+
@?B6@666A0??CACCC?D?>>DHDCCDC@@@@@?CCC???CCC???CACA?>;7;;;;;;;CDAHAC@A<<
@D8PAK:00034:00252
GTCCAAGCTTCTGGAGGGGTCGTAACTTACGACTGTGTCATACATCACAATTCACCTCTGCACGAATTCCTAG
+
CCCAEACDC>@@DADDDD;C@A@C@BBACCCFDCCCDCCCCCCCCCCCC@C@CCCACCCCCCCCCADACAC??
@D8PAK:00034:00255
GTCCAAGCTTCTGGAGGGATGGTAAAGCCAAACTGTAATATTCTTTACAATTCACCTCTGCACGAATTCCTAG
+
BCD?@>?DDACCCACDD@DDC@DDC;BB6;;1;=A;?@@CCA???;6BB0>?ADDADCCCCCCECAC@C@CCC
@D8PAK:00034:00256
GTCCAAGCTTCTGGAGGGATGGTAATACCCGAATGTAACACTGATTACGATTCACCTCTGCACGAATTCCTAG
+
CCD@C@CDDADDDACCC>CCCACCAC?>>;>C@CCCC@CCCCCDC@CCCCCACCCACCCCCDCCC@C@CACCC
@D8PAK:00034:00258
GTCCAAGCTTCTGGAGGGATGAGATGGTGACCTACGTTACAATTCTGGATTCACCTCTGCACGAATTCCTAG
+
CCFAD@>?DADCDADCC=CA@>CCCDACCCCA??@?@ACCC@C@CCC?@?CCCCACC???C@@@<?0=@C;?
@D8PAK:00034:00262
GTCCAAGCTTCTGGAGGGATGGTAATAGAATGTGACCAGCATCACTATGATTCACCTCTGCACGAATTCCTAG
+
@@B0;7;==@CCCACCC?DDCACDADCCCA@@@CDC@CCC?@@DDCDCCDD@CCCACCCCE???DADAC@CC@
@D8PAK:00034:00281
GTCCAAGCTTCTGGAGGGATGGTAGGAGAGAATTGTGGTGTATGTCACATTCACCTCTGCACGAATTCCTAG
+
CCC@CACDC>CCDACCD?DCDAD?>>@CCCCBDACBCACCCCCCDDDDDC?BBC@CCCCBCCCCADADACDC
@D8PAK:00034:00288
GTCCAAGCTTCTGGAGGGATGATAACCTTCAATTGTGTTTGGCCTCACAATTCACCCTGCACGAATTCCTG
+
CCCACACCCACDEACCC@DDCDDC<?>@ACCAF@@@CCB=CACACDDCCADAC???=@ECCCCC@@????C
@D8PAK:00034:00290
GTCCAAGCTTCTGGAGGGATGGTAAAACAGTATTGTAACCTAATCTACAATTCACCTCTGCACGAATTCCTAG
+
CCC@CADCCADDCACCD?DCCDCCCD;CCDDCCBCDCACACCACCCCCCACACCCACCCCDDDCCAC>?<<CC
@D8PAK:00034:00293
GTCCAAGCTTCTGGAGGGATGGTAAGCCAATTGTAACCCGGGACACGTTATTCACCTCTGCACGAATTCCTAG
+
CCD???@DCADCCA>?>;?CB@CCACCACACACCEACC=CC=CCDCCCACCACCC@CCCCCCCCC@CACACCD
@D8PAK:00035:00250
GTCCAAGCTTCTGGAGGGATGGTAATAAATAATTGTAACAATAATTACAATTCACCTCTGCACGAATTCCTAG
+
CCC>@?>CD@DCCA>>>>@GDA<<7<<<1;BAC>@@DADC@CCACACDDBD@DCC@DCCCCCCCCACACACCC
@D8PAK:00035:00256
GTCCAAGCTTCTGGAGGGATGGTAAGCAGCTATT
+
CCCADADCC@DDEADCC?CCDA853..------)
@D8PAK:00035:00257
GTCCAAGCTTCTGGAGGGATGGTAACACGAA
+
CCCACACECADCCACCD?76;3..)------
@D8PAK:00035:00258
GTCCAAGCTTCTGGAGGGATGGTAACACGAAATTGTGATACACGTAACAATTCACCTCTGCACGAATTCCTAG
+
CCCBCACCC@CCHACDC>CCCACC@CCCCEE?D>>?DDCCCFDF?>>ACACACCCACCCCCCC@>>@ACBECC
@D8PAK:00035:00261
GTCCAAGCTTCTGGAGGGATGGTAAACACCAATTGTAAGTGTATGCACAATTCACCTCTGCACGAATTCCTAG
+
CCC@CACDD>@@CA>=>=@DCACFG@C>>>@AD@D?@@@CDCDCCCCCCACAA@@@CCCCCCCCC@C>>=?ED
@D8PAK:00035:00265
GTCCAAGCTTCTGGAGGGATGGTAACACATTCTGAAGGTGTTAATCTCTATTCACCTCTGCACGAATTCCTAG
+
CCCACACCE@CCDACDC?EDCACDACDCCDADDDCACACEDACACDCCCDCACDCACCDCCCCCDACAC@CDC
@D8PAK:00035:00270
GTCCAAGCTTCTGGAGGGATGGTAACCTATCGTGATGTG
+
CCCACACCC@CDCACCC>CCDACD6;7------------
@D8PAK:00035:00280
GTCCAAGCTTCTGGAGGGATGGTAAGCA
+
6>CAC@CCDACIGA>@;6;//)--)---
@D8PAK:00035:00286
GTCCAAGCTTCTGGAGGGATGTAAGACTCT
+
@;;066=BCACDDACCG;<//--)------
@D8PAK:00036:00253
GTCCAAGCTTCTGGAGGGATGAGATGGTA
+
@@CACACCCACFDAD>:/;------636-
@D8PAK:00036:00254
GTCCAAGCTTCTGGAGGGATGGAAATTGTGCTCCAATTCACTATTGACATTCACCTCTGCACGAATTCCTAG
+
C=>0;76ACACFDACCC?DCB@CC>CADECDCCACADADDCCCCADCDDCACCCACDDCCCCCCABADACCC
@D8PAK:00036:00256
GTCCAAGCTTCTGGAGGGATGGTAAAACCAGATTGTAACTTTCAACACATTCACCTCTGCACGAATTCCTAG
+
CCHACACCD<@@CADDD?ECC@?<<?9?@CCDC@CCDACCC?CCACCCCCBCCCACDBCCCCCC@C@CACCC
@D8PAK:00036:00273
GTCCAAGCTTCTGGAGGAGTGATACTC
+
CCDAD@CCCADDC>6;6/---------
@D8PAK:00036:00274
ATCCAAGCTTCTGGAGGGATGGTAAAATCCCAATTGTGCTTAGGATCACATTCACCTCTGCACGAATTTCTAG
+
CCC>>>@EDBCCD@CCD?CCC6;;;;/;@@9BACACCCCDACCACCCBBDCADDDACCCCCCCCCADD=??CC
@D8PAK:00036:00299
GTCCAAGCTCCTGGAGGGATGGTAACTTTCTAAAGTAAGCTGTGTCACAATTCACCTCTGCACGAATTCCTAG
+
CCD@CACCCDAECADCE?CEDABD@;;;1;BBB?DCCACCCCCCCCCCCACACCCACCCCCCCCCAC@C@CCC
@D8PAK:00037:00260
GTCCAAGCTTCTGGAGGGATGGTAACGTAGATTGTATTCCAACGCACAATTCACCTCTGCACGAATTCCTAG
+
??DAC@CEE@?@EACCD?DCCACCBCCCCCCD>?@CCADACADDCCCCACACCC@CCCCDCC>?>?ACACCC
@D8PAK:00037:00264
GTCCAAGCTTCTGGAGGGATGGTAAGTTAATAGTAAT
+
??DACACCC?@<D>6;;1<CC@CD@6;6-)-----)-
@D8PAK:00037:00268
GTCCAAGCTTCTGGAGGGTTGGTAAAAACACATTGTAACACCCATCACAATTCACCTCTGCACGAATTCCTAG
+
CCC?>@@DCADDCACCD=CAD?<6<<<.;CBCCACCC@C>;;1;@@BCDACADDDACCCCCCCCCAC@C@CBC
@D8PAK:00037:00271
GTCCAAGCTTCTGGAGGGATGGTAACAGAACGTAATTCGCGTTACATTTATTCACCTCTGCC
+
CCCACACEDADDCACDD?DDDA6600/--)----)-)---;;06=666,6606--)-----)
@D8PAK:00037:00284
GTCCAAGCTTCTGGAGGGATGGTAAGCACAAATTGTAATTGCGGATACAATTCAGCTCTGCACGAATTCCTAG
+
CDDACACCFADDCACCD?CCCADDACGD@>@>?ACCCACACCC@CCDDCACACCCCCCCCCCCCC?B?C@CBB
@D8PAK:00037:00285
GTCCAAGCTTCTGGAGGGATGGTAACACTCAACAT
+
@@C@A7;>?>>DDACCC>DCC@<;8.-----)---
@D8PAK:00037:00286
GTCCAAGCTTCTGGAGGGATGAGATGGCCCAATTGTAAACACGATTACTATTCACCTCTGCACGAATCTAG
+
CCD@B6;6606<<0;;;,6666666A6==,606666=C?=@?DCC?@;;;;7;;;7;;;6666--)-----
@D8PAK:00037:00294
GTCCAAGCTTCTGGAGGGATGTAATACA
+
CCCAD?>>DDDBB:;;6,-----)----
@D8PAK:00037:00299
GTCCAAGCTTCTGGAGGGATGGTAAGGTCGAAGTA
+
FDD@CACCDACDCACCC?DD;3>G=>1----)---
@D8PAK:00038:00251
GTCCAAGCTTCTGGAGGGATGGTAACACCCTAAAGTAACCCTGGTTACAATTCACCTCTGCACGAATCTAG
+
DCC>@@>CDADDDACDD>CCCAED6=6;;16;6,;CHADC?DCADACCCACACCCACCCCCCCCD>@@@A@
@D8PAK:00038:00254
GTCCAAGCTTCTGGAGGATGGTAAATACAGTTTGTAATCTTCGTTACAATTCACCTCTGCACGAATTCCTAG
+
@;;060666066<0;<0<>C@CDIECA<;;;61;BBACCC@CCC@CDC@C>??>@BC>?@@?CD>?<>AC>>
@D8PAK:00038:00263
GTCCAAGCTTCTGGAGGGATGGTAACCGTCAATCGTAACTTGGGTCACAATTCACCTCTGCACGAATTCCTAG
+
CCCBCACCC>CDEACCC>CDDACCACACCCCACCCCDACCACC=CCCCC@C@CCCACCCCCCCCCACACACBC
@D8PAK:00038:00264
GTCCAAGCTTCTGGAGGGATGGTAGTTAACCATTGTGAGAAGAGACACAATTCACCTCCTGCACGAATTCCTAG
+
@@DACACDD:?@DACDD>CCDADCCC@@@?ACC>>>@A@DACCCCCCCCAD@CCCACCACCBBBCCACADACCC
@D8PAK:00038:00265
GTCCAAGCTTCTGGAGGATGGTAACCCGAAAGAGTAAGTTAGATTACTATTCACCTCTGCACGAATTCCTAG
+
CCD>>>@CDADCDACC>BCFADE7;;1;;;1;AAAAAEEACCCDACCCCCACDCACCCCDDCCCACACA>>>
@D8PAK:00038:00291
GTCCAAGCTTCTGGAGGGATGGTAAGATCCCATTGTAATCAAGCTCACGATTCACCTCTGCACGAATTCCTAG
+
CCC???@CCADDCACDC?CDDADDADCCCD>CC@??@ACCCACDCCCCCEEADCCACHCCCDCCCACAC@CCC
@D8PAK:00038:00295
GTCCAAGCTTCTGGAGGGATGGTAACACACAATCGTGAGCGAAGCTACAATTCACCTCTGCACGAATTCCTAG
+
CCCACACCC@CDCACCC?CDD@CDBCBBDCDAD>@@CDCCDDADCCCCCACACCCACCCCDCCCCACADACCC
@D8PAK:00038:00296
GTCCAAGCTTCTGGAGGGATGATAAGGT
+
CCDAC?B>?:=CC@@@<6<00---)-)-
@D8PAK:00039:00250
GTCCAAGCTTCTGGAGGGATGGTAAGGCAAATAATGTAAAGTAGATCACATTCACCTCTGCACGAATTCCTAG
+
6>B:?<?CDACCDADDC?CCDAEGACADCC?CDACC?=><?CBCCCCCCCCACCC@CCCCCCCCCACADABBB
@D8PAK:00039:00258
GTCCAAGCTTCTGGAGGGATGGTAAGTCCGAAT
+
6?D@C@CCC>A@CACCC>CE<3;;+---)--)-
@D8PAK:00039:00261
GTCCAAGCTTCTGGAGGGATGGTAAGTGCGGAATGTGGTCGGCCTTACAATTCACCTCTGCACGAATTCCTAG
+
@@FACADDHADDDACCC>CCCADFBDECCDADACCCCACCCAC@CADCC@B=?>>=?@@@DDCCDADAC@C@@
@D8PAK:00039:00266
GTCCAAGCTTCTGGAGGGATGGTAATTTAGAATGTAACATCTATTACTATTCACCTCTGCACGAATTCCTAG
+
CBDACACCCACCD@CCC?CCDACDACD=CDDACCCC@CCCC???ACDCCCACCDACCCCCCCCD@DACABBC
@D8PAK:00039:00276
GTCCAAGCTTCTGGAGGGATGGTAAAAACCGATTGTGTGCCGCATTACAATTCACCTCTGCACGAATTCCTAG
+
B;;0=ACDCADFD??@E@DC=6<<<<<.;?BCE@@@FCCD@CDDD=@@DACA???ACCCCCCCCC=;7;6;;;
@D8PAK:00039:00277
GTCCAAGCTTCTGGAGGGATGAGATGGTGGAACGTCATCTAAATTACAATTCACCTCTGCACGAATTCCTAG
+
@@EAC@C?;0<<<7><>1<??@@@@CBCCACA?@@CCCCCCC?CAC????ACCC>??CCC>>>C;?<?@CCC
@D8PAK:00039:00278
GTCCAAGCTTCTCGAGGGATGGTAACCCTAAATTGTAATCGTCCTTCCAATTCACCTCTGCACGAATTCCTAG
+
ECCAC@@ADACDCCCDG@CCDADC?>=;>@@9@=>?C@ABB<<6;7;7;7;7;CCADCCCCCCB@=B<>>?DC
@D8PAK:00039:00279
GTCCAAGCTTCTGGAGGGATGGTAAACTCCTAATTGTAAGCCAGTTCACATTCACCTCTGCACGAATTCCTAG
+
CCC@C@CCCADDEADCC?DDE@CDE@C>>>?CACACDCA?;=>??>@DDEC@CCCADC>>@DCCDADACADDC
@D8PAK:00039:00285
GTCCAAGCTTCTGGAGGGATGGTAAATGAGAATTGTGAGCACGTCCACTATTCACCTCTGCACGAATTCCTAG
+
D>>>@ADCD@CBDACDD?CCDACDD?DCCCCACACCCCCDCCCCC@CCCCCACCCACCCCCCCCC@CACACCB
@D8PAK:00039:00291
GTCCAAGCTTCTGGAGGGATGGTAACGGCTAATTGTAGATCATGTTACAACTCACCTCTGCACGAATTCCTAG
+
CCCACADCE@DDCACCD?DCC@@@ADDACCCADACCCC@@?FECCAC?@?@CCCCACDCCCCCCC@C>>>?CC
@D8PAK:00040:00253
GTCCAAGCTTCTGGAGGGATGGTAAGATAGAAATGTAACGTCGGCCACGATTCACCTCTGCACGAATTCCTAG
+
CBD<??>DG@DDCADCC?DCCADFACCCC;;;;>??CADDCDC@C@CCBCCACCC@CCCCCCCCCACAC@CCC
@D8PAK:00040:00255
GTCCAAGCTTCTGGAGGGATGGTAACCGGAATTGTGACGATGCTTACAATTCACCTCTGCACGAATTCCTAG
+
@@C@CACCD>A@CADCC?D@@>>EACACBDBC>CCDCCCCCDCC@CCC@DADCC@CDDDDDCCCACADACB=
@D8PAK:00040:00259
GTCCAAGCTTCTGGAGGGATGGTAATTACAAAATGTGCTCTATGTCACTATTCACCTCTGCACGAATTCCTAG
+
>@D@B@CCD@CDCACCC=A;;06<0<0<<;66,6C=@CCCCCCCCCCCDCDACCCADCDCDDCCCACACACCB
@D8PAK:00040:00260
GTCCAAGCTTCTGGAGGGATGGTAATAGAAAAGTAAGCCAGGTTACGATTCACCTCTGCACGAATTCCTAG
+
CCD<>:>CC@DCCACDD?DC76>8)//----%---)--)--)6066655?CCCACCCCCCC?;7>7>7???
@D8PAK:00040:00262
GCCAAGCTTCTGGAGGGATGATAACCTAGCTCACATTTGTCTTCGGCCATTCACCTCTGCACGAATTCCTAG
+
CC@C@CCEACCDACEE?CBCCCDBD@CCDDCCCCDDC>CDCCACC=??@@ACCCACCCCCCCCCACACACCC
@D8PAK:00040:00268
GTCCAAGCTTCTGGAGGATGGTAACTCGAGACTGAGAGCTAGATCACAATTCACCTCTGCACGAATTCCTAG
+
@@CBEACCC@DCCB?<<<;;06D@CCCCCC?@@CCCC@@?CCCCCC??>?ADCCACCCCDCCCCADACADCC
@D8PAK:00040:00274
GTCCAAGCTTCTGGAGGGATGATAAGAAAGTAGTGAGGAGACTCACAATCATTCACCTCTGCACGAATTCCTACG
+
CCC>>=@DDAECCADCE?DCBA6<0---)----666606666666;606;/.)---)-5555666@06066=666
@D8PAK:00041:00254
GTCCAAGCTTCTGGAGGGATGGTAACGTTTAAATGTAACCTAGTTAACAATTCACCTCTGCACGAATTCCTAG
+
-;;06066CACHECCCC>CCFA@@=;;;;1;;1;CDDAEAC@@@AD?A@AC@BCCACCCDCDCCCADACACCC
@D8PAK:00041:00257
GTCCAAGCTTCTGGAGGGGATGGTAAGCCTAGTTTGTGTTCAAGATTACAATTCACCTCTGCACGAATTCCTAG
+
CCC<@=@CEAEDDACCCC;DCC@ACA><6;B;;;1;;BB7<<>A;;7;;;<@ADCEACDCCC>>>?>?BCCCCB
@D8PAK:00041:00272
GTCCAAGCTTCTGGTGGGATGGTAATAACGATATGTAATGTTACACACAATTCACCTCTGCACGAATTCCTAG
+
CCC>><>CC@CDDA?>?=?DDADCACCACCCCCCCCCB???ADDCCCCD@@@@HGACCCCDCCCCACACACDC
@D8PAK:00041:00281
GTCCAAGCTTCTGGAGGGATGGTAAAAGGTAAACTGTGAGCTCGTGCACATTCACCTCTGCCGAATTCCTAG
+
CCDACACCDAFDDADDD?ECD@CDDD9BACCC@CCCDCCCCCECCC>@>CCACCCAFDCCCACCADADACDD
@D8PAK:00041:00282
GTCCAAGCTTCTGGAGGGATGGTAATACCCAACCAATTGTTCCCCCGGGATTCACCTCTGCACGAATTCCTAG
+
CCCACACDCAECDACCC=DCCACDBDDDD?DADAC@@=@@7;;;;-6<6=BBCCDADCCCCCCCC>>??ACCE
@D8PAK:00042:00251
GTCCAAGCTTCTGGAGGGATGATAACTGTGACCCAAGTCACAATCTAGTATTCACCTCTGCACGAATTCCTAG
+
??D<?7==C:@@DACCD?D?@@@H@@@CCC;;;1;7;CCBCDADC?=?C??=@CC@CCCCCCDCC@C@CACCC
@D8PAK:00042:00267
GTCCAAGCTTCTGGAGGGATGGTAACACCTCAATTGTAATGCAGCCCACATTCACCTCTGCACGAATTCCTAG
+
CDCACACCCADDDA>??<@ECADCACCCAC?A<<>A<>=;;;B<<<1<BAB@CDFACDCCCDCDCACAC@CCC
@D8PAK:00042:00269
GTCCAAGCTTCTGGAGGGATGGTAATTTAACATTGTAATGGGACACACAATTCACCTCTGCACGAATTCCTAG
+
CCCACACCD@DCCACDC@CCCACEACC@CACHE@@@CACCC>CDCCDCC@CACCCACCDCCCCCDACACACCC
@D8PAK:00042:00273
GTCCAAGCTTCTGGAGGGATGGTAAACATTGTATATCCGTCACAATGATCACCTCTGCACGAATTCCTAG
+
6;C@B766A06<<0;;;,6AA0666,---)-------)---5-60666666606<<56;@;;7;=@=@;;
@D8PAK:00043:00250
GTCCAAGCTTCTGGAGGGATGGTAAAATGCAATTGTAATCCCTCTCACTATTCTAACCCGTTCCTT
+
@@CAC;?>>>?DEACCC?CEB;<<<</6==@@CABCC@;>>;;BBCCCCCCA;//+/0).:35)-)
@D8PAK:00043:00260
GTCCAAGCTTCTGGAGGGATGGTAAACGCCAAATGTGAACTACATACACATTCACCTCTGCACGAATTCCTAG
+
>?F>@=?CC<@@DBCDC=CCEADDB:://)..)-----)-66-----66/..?DDADDCCBBCCDADACA???
@D8PAK:00043:00261
GTCCAAGCTTCTGGAGGGATGGTAATTACCATAACTC
+
>@D@>@@DEADCDACDD?D;>3<D*/)--)---)---
@D8PAK:00043:00277
GTCCAAGCTTCTGGAGGGATGATAGGGA
+
@BB@C@CCCACDDA>>6/;-------)-
@D8PAK:00043:00279
GTCCAAGCTTCTGGAGGGATGGTAACGGTAAATTGTGACACTGATGACAATTCACCTCTGCACGAATTCCTAG
+
CCC@C@DCCADCCACEE>C>>>@IA==@>>><AADIDBBADCCCCCCCCAC@CBAACCCCCCCCCACACACCC
@D8PAK:00043:00280
GTCCAAGCTTCTGGAGGGATGGTAAGAGTACATTGTGCTCCAGTATACAATTCACCTCTGCACGAATTCCTAG
+
CCCAC@BBD@CCDACCD>CCC@DD@CCCCDCCB6<<CBCC@CCCCCCCCACACCB=ACCCCCCCCACACACCD
@D8PAK:00043:00290
GTCCAAGTTTCTGGAGGATGGTAATAGCTA
+
CCC0;7666,6BB?;;7--;3.-)------
@D8PAK:00043:00294
GTCCAAGCTTCTGGAGGGATGGTAACACACAATAGTAATCGCCACTACAATTCACCTCTGCACGAATTCCTAG
+
CCEACACCDADDCA>>=;<;;06C@CCCCHEAEDCCCACCCCADCCCCCACACBB@CCCCCCC?>>?@C@CCC
@D8PAK:00044:00252
GTCCAAGCTTCTGGAGGGATGGTAAGGTAATTGTGCTCCTGATCACATTATTCACCTCTGCACGAATTCCTAG
+
ECDACADDCACCCACDD>CCCACDACACC@><?C???CACCCCCCC?>>?CBCDCADEDDCCCCCAC?@??CC
@D8PAK:00044:00262
GTCCAAGCTTCTGGAGGGATGATAACCTC
+
DCEAD>@@H?A@HA7776;..--.)-38:
@D8PAK:00044:00265
GTCCAAGCTTCTGGAGGGATGGTAACCACACATCGTGATTTACATTACCATTCACCTCTGCACGAATTCCTAG
+
DCC>@??CD>@@CACCD:BCDACD?>>@ECCCCDCCD@>>>?CBB><<7<;7?CCBDCCDDCCCC@CADADCC
@D8PAK:00044:00267
GTCCAAGCTTCTGGAGGGATGGTAAACCGTAATTC
+
CCCACADEHADDCACCC?CBC><//)-)---)-)-
@D8PAK:00044:00268
GTCCAAGCTTCTGGAGGGATGGTAAAATCCCATTGTGAGCTCAGTCACAATTCACCTCTGCACGAATTCCTAG
+
@?D@CACCC@CCCACCC>CCHACC==2<<<1;C?CCCCDCCCCCBCCCCAC@CDDACCCCCCCCD@C@CACCC
@D8PAK:00044:00275
GTCCAAGCTTCTGGAGGGATGGTAATACCCGATTGTGCACTGTATGACAATTCACCTCTGCACGAATTCCTAG
+
BBC>?<>CD@CDDBCCC>DCCADFAD>>>1<BB<@@CDDCDCCCCCCCCACACCCBCDCCCCCCCACACADCC
@D8PAK:00044:00279
GTCCAAGCTTCTGGAGGGATGGTAACGCTAATTGTGGTGAACATCACTATTCACCTCTGCACGAATTCCTAG
+
@@@:?66CD@CCCACCC>CCCACDBC==BCAC@BCGADCCACCCCCCCCCACCC@CC???DCCCADACACCC
@D8PAK:00044:00281
GTCCAAGCTTCTGGAGGGATGGTAAATGTGATATAAGACACAATTTTCAATTCACCTCTGCACGAATTCCTAG
+
CCCAC@CCC@CDCACDC?CDCADDD>CDDCCCCCC@DCCC>;9;@@2BC@CACCCA?????>CCDACACACCC
@D8PAK:00044:00285
GTCCAAGCTTCTGGAGGGATGGATATAC
+
CCCAC?@@G@CCCA77;68.-)------
@D8PAK:00044:00288
GTCCAAGCTTCTGGAGGGATGGTAACGATGAATCGTGAGCTGTATCACTATTCACCTCTGCACGAATTCCTAG
+
CCCACACCC@DDCACDD?DCCACD@CCCC@@?@CDCDDCCCCCCCCCCCECACCC@CCC@@?CCC@CAEACCC
@D8PAK:00044:00292
GTCCAAGCTTCTGGAGGGATGATAACGGAAACTTTGTGATTTGAGACACATTCACCTCTGCACGAATTCCTAG
+
CCC@CACCCADDDADCC>BA;<6<7;A@CC@CFF@CCDECE@ECCCCCCCD@DCCADDDCCDDDC?@@@ACCC
@D8PAK:00044:00296
GTCCAAGCTTCTGGAGGGGATGGTAACCATTAATTGTGTCTATGATCACTATTCACCTCTGCACGAATTCCTAG
+
?@@AC@@>D@CDCACDDD;BBCADD??=>;=@=CACDCCC@@?HCDDCCCCCACCCACCCC?@@CCACACADCC
@D8PAK:00044:00297
GTCCAAGCTTCTGGAGGGATGGTAAAACCCAAATGTAAACCAACCCACAATTCACCTCTGCACGAATTCCTAG
+
CCC@C@@AFACEDACDC>C>;0<<<</;;1;B:BCDCD=A>A7<<1<<;7>ACCDACCCCCED???@ACACCC
@D8PAK:00044:00298
GTCCAAGCTTCTGGAGGGATGGTAATCAACCAAAGTAACCCAGGTCACTATTCACCTCTGCACGAATTCCTAG
+
CBDACACCEADDDADCC?DDDACDAC666;7;;1;BB6>?=??ACCCCCCCACBCACCCCCCC>=<?>?=?DC
@D8PAK:00045:00270
GTCCAAGCTTCTGGAGGGTGGTAATAGCCAAATGTGATCCAGTGCACGATTCACCTCTGCACGAATTCCCTAG
+
6-/)-.-673AAA0;66,6606C>=>??ACD?C==66666==66=<6;--)---)----6666=0606<,666
@D8PAK:00045:00272
GTCCAAGCTTCTGGAGGGATGGTAATGCCA
+
CCCAC?@@D?A@HA??@>/;630.)---)-
@D8PAK:00045:00275
GTCCAAGCTTCTGGAGGGATGGTAAAACCCGAATGTAATATCCAACACATTCACCTCTGCACGAATTCCTAG
+
CCC>?@@DDADDCACCC?FDC@<<<</;;16B?;A@DACCDCACACCCCD=?@CBDDCCCCDDCAC@CACCD
@D8PAK:00045:00277
GTCCAAGCTTCTGGAGGGATGGTAAAGTCTAAATGTGATAGCGATTACTATTCACCTCTGCACGAATTCCTAG
+
BBB0><>CCAFCCACCC@DCB:<<<1<;<<;;1;;;CCCCCBC?><@CDDCACCCACDDCCDCDDAC@CAC@@
@D8PAK:00046:00259
GTCCAAGCTTCTGGAGGGATGGTAAACGCACAAATG
+
CDDAC@CCDADCCACCC>CCC@<--)-----..)-<
@D8PAK:00046:00264
GTCCAAGCTTCTGGGAGGGATGGTAACTGGAAATTGTGCTACCAATTACAATTCACCTCTGCACGAATTCCTAG
+
CCCACADCE>A@CC>CCC?DCC@CDBCCC@CD?CADCC><;<6;6;?B;;<?ACCCACCCCCCCCCACACAABA
@D8PAK:00046:00285
GTCCAAGCTTCTGGAGGGATGGTAAACCAGAATTGTGATTTACGCCACGATTCACCTCTGCACGAATTCCTAG
+
CCC@C@CCCADDEACCC>DCDADCI>C@C??=?ACCCCCC?CCFEACC??>AC>?>?DDCCCCCC@C@CACCC
@D8PAK:00046:00289
GTCCAAGCTTCTGGAGGGATGGTAAACCTTCACTGTGATGTGAGTTACAATTCACCTCTGCACGAATTCCTAG
+
??CBE>??D@CCDACDC>DDDACDF>CACACCCCCCCDDDCCCCDACCC@CADCCACCCCCCCCCACAC@@AC
@D8PAK:00046:00293
GTCCAAGCTTCTGGAGGGATGGTAAGCGATAATTGTGGACTAAGTCACTATTCACCTCTGCACGAATTCCTAG
+
??CAC@BBD@CCDACCC?DCC@DFBHCCCCCACACCCACC?>>?CDDCCCCAACCACCCCCCCCCAC@CACCC
@D8PAK:00047:00267
GTCCAAGCTTCTGGGAGGATGGTAAATCCTAATCGTGATTTGTGCTACAATTCACCTCTGCACGAATTCCTAG
+
?;C066;;;0<CBA9@C<?=C><<A=?CACCADCDDCCCD?CCCCCC??>@ACCCADDCCC?????@ACACCC
@D8PAK:00047:00276
GTCCAAGCTTCTGGAGGGATGGTAAGTCCAT
+
?@F>@>@DDACCCACCD>>;;3.-)---)--
@D8PAK:00047:00289
GTCCAAGCTTCTGGAGGGATGGTAATCACACTTTGTGTCCTCGCTTACAATTCACCTCTGCACGAATTCCTAG
+
CCEADACCDACEDACDD:BBC@DD@DDCCCDDD>BCC??>?CCCCACDCAC@CBB?CBBCCCC>><9<<<?CC
@D8PAK:00047:00291
GTCCAAGCTTCTGGAGGGATGGTAAACGTAAAATGTAATCGAGCTCACGATTCACCTCGCACGAATTCCTAG
+
CCC@CACCCADDCACCC>CCCA>?61;D;666,;B<<7?CCBCCCCDDCDDADCC@CCCCCCCCADACABCC
@D8PAK:00047:00299
GTCCAAGCTTCTGGAGGGATGATAAGCCACAAGTGTGTTAATGGTCACAATTCACCTCTGCACGAATTCCTAG
+
CCC<==@CDACDCADDE=CC>>?DACCACCDACCCCCCADACCACDCCDADACBCACDCCCCCCCADADADCC
@D8PAK:00048:00256
GTCCAAGCTTCTGGAGGATGGTAATCGTCAACTGTGGTTTAGTTTACAATCACCTCTGCACGAATTCCTAG
+
@?CAC@CCEACCDACDADCEACCACDDDCD@CCCCC@DC:A;;5,;@@?CFDDACCCCBCC>>=?@C@CCC
@D8PAK:00048:00260
GTCCAAGCTTCTGGAGGGATGGTAACCAATCATTGTAACCTTGGCTACAATTCACCTCTGCACGAATTCCTAG
+
;>C:=;@CDAEDDA>@?=@CB@AD7;6;7;B<<7<BC?CAC@CADCCCDACACCCACCCDCCCCC@CACACDC
@D8PAK:00048:00262
GTCCAAGCTTCTGGAGAGATTGTAACAGTAGAATGTGTGCCTTGCCACAATTCACCTCTGCACGAATTCCTAG
+
CCCAD@@@D?@@CA?@@@@CACCCACDCCC@???@?CBCC060<<6<AC@DADDDACC@@?@??CACACACCC
@D8PAK:00048:00297
GTCCAAGCTTCTGGAGGATGGTAACCACGTATTGTGCTTTTACTTACAATTCACCTCTGCACGAATTCCTAG
+
@@EBE?@@C@CCG@>??A?=ACFAC@CDCDDDACDCCCCC;CCHBCCCACAC??=???>CDCCC@CACACDD
@D8PAK:00048:00299
GTCCAAGCTTCTGGAGGGATGGTAATACCAGTATGT
+
BBB:?7>BDADDCADEE?CCCACI.--6)-------
@D8PAK:00049:00253
GTCCAAGCTTCTGGAGGGATGGTAAACTAACTAG
+
@;;0606BB:BDCACCD?CBB:<..)---3----
@D8PAK:00049:00275
GTCCAAGCTTCTGGAGGGATGGTAATGGGAGATTGTAACCATTCTTACAATTCACCTCTGCACGAATTCCTAG
+
CCHAD>@?D@CCDACCC>DCCACDACCC=CDCDACCCACACCACC@CCCAC@CCCACBCCCCCCC@CACAECB
@D8PAK:00049:00278
GTCCAAGCTTCTGGAGGGATGGTAACCAAGAATTGTGACATATCTCACTATTCACCTCTGCACGAATTCCTAG
+
B@C0;7=CC@DCCACDD?DCCADB6;6;7;CACBDDCCDED?@@DCCCCCDA?@@ADC>??????AEADACCC
@D8PAK:00049:00280
GTCCAAGCTTCTGGAGGGAATGGTAACCCCAG
+
@@C@CACCEACECABBB1<06A:666/./%--
@D8PAK:00049:00289
GTCCAAGCTTCTGGAGGGATGGTAAAACTAACAGAATGATGCCGTTACTATACCTCTGCACGAATTCCTAG
+
B@B:?<=CEADECACDD@CBB:<<<<,;;;7;66-)------)--)----55=ACCCCCDCCCAC@CA@@?
@D8PAK:00049:00297
GTCCAAGCTTCTGGAGGGATGGTAATCATCTATTG
+
>@CAC@>>DADDDADDD<CCCACD0<-------)-
@D8PAK:00004:00301
GTCCAAGCTTCTGGAGGGATGGTAATATTGAAATGTAAGATGGTTCACAATTCACCTCTGCACGAATTCCTAG
+
@>>@A6A=A0<<<>;;;1<AA6<?:<CD@;;;1;@;;7>>>D@CADCCCACACCB?CC???CCCC@CBCACCC
@D8PAK:00004:00306
GTCCAAGCTTCTGGAGGGATGGTAATTCATGACTGTGCACTACATTACTATTCACCTCTGCACGAATTCCTAG
+
DCCACACCC@ECCA??@=@DDA@?@@BCDCCCCCCCCCCCCCCDD@CCCCDACCCACCCCCCCCC@C@CACCC
@D8PAK:00004:00313
GTCCAAGCTTCTGGAGGGATGAGATGGTGAGCTGACATCCTGCCGCTCTATTCACCTCTGCACGAATTCCTAG
+
CCCACACA@>?DC@>@@>@CCDDDCCACCCCCCCDBBBCACCCACCCCCCCACDDADCCECCCCC=?>?ACDD
@D8PAK:00004:00317
GTCCAAGCTTCTGGAGGGATGGTAAGCCAACGCGACTT
+
CCCACACA@<@IDACCC=D@;36;+--)-3-------)
@D8PAK:00004:00328
GTCCAAGCTTCTGGAGGGATCGTAAGCCTGAAAGTGATTATAGTCACTATTCACCTCTGCACGAATTCCTAG
+
DCCADACCCACFCA>>?<@CDDDDB;<7;;;;1;<<<<@@EDDDCCCCCCACCCACCCCCCCCC@C@CADCC
@D8PAK:00004:00331
GTCCAAGCTTCTGGAGGATGGTAACG
+
BBCACACCCAE;68--.-66355)--
@D8PAK:00004:00334
GTCCAAGCTTCTGGAGGGATGGTAAACCAACACT
+
DCC@CBFA@>?DCA@@@>AEC;558+.)-)----
@D8PAK:00004:00347
GTCCAAGCTTCTGGAGGGATGGTAAATGACGTAGGATG
+
CCDADACCEACCA>;<<1<66><0/)--------)--@
@D8PAK:00004:00348
GTCCAAGCTTCTGGAGGGATGGTAATCGCGTAATGTGATCTACATTACCATTCACCTCTGCACGAATTCCTAG
+
DCC@B6=;?<6CB@6=?=?DEACDADD@@@CCACCCCCCCCCD??>;B>;;;;@C<CCCCCCCCCACACACCC
@D8PAK:00005:00317
GTCCAAGCTTCTGGAGGGATGGTAACCTGTAGTGATGTGCACATACATTCACCTCTGCACGAATTCCTAG
+
DCDACACDCADDCADDC?DCDADDAC=8-00-------------6---)---.?@@DFCCDCAC@C@CCD
@D8PAK:00005:00334
GTCCAAGCTTCTGGAGGGATGGTAACAGAGCTTAGTAATCCAGGTTACAATTCACCTCTGCATCGAAT
+
CCCACADCDAEDDA@A@<?BB;<?0;666666066==:66066060666066=660----5----635
@D8PAK:00006:00300
GTCCAAGCTTCTGGAGGGATGGTAATTTGCAATTGTAGGATCTATTGACAATTCACCTCTGCACGAA
+
CCCADA@>>@D?<?@DC?CEDACC066,666060666=>=6666606666>B>6--)---------)
@D8PAK:00006:00339
GTCCAAGCTTCTGGAGGGATGGTAAAATACGATTGTGCATATGGTTACTATTCACCTCTGCACGAATTCCTAG
+
CCC@B@B??<>DC@>?@?<DC@6666,6BABCC@CCDDECCCCAC@CCCCC@CCCACCCCCCDCC@C@CACDD
@D8PAK:00006:00341
GTCCAAGCTTCTGGAGGGATGGTAAGTTTAGATTGTAATGCCAGTTACTATTCACCTCTGCACGAATTCCTAG
+
CCDAEACCC@EDB@???<@DDACC@<;;,6D;6<@CCACCC@CDEACDDCC@C??>?DCCCCCCCACACACCD
@D8PAK:00006:00345
GTCCAAGCTTCTGGAGGGATGGTAAATCCGTAGATTGATGTTTAGATACATCACCTCTGCACGAATTCCTAG
+
DDCAD@@>CAD@A@?CB>C;60666,660666666066----)----------5357CCDDDCCACADACCC
@D8PAK:00007:00305
GTCCAAGCTTCTGGAGGGATGAATGAAGGATTGTAATGCATATTACTATTCACCTTGCACGAATTCCTAG
+
CDCADA@A?ACDCADCC@D@>>ADDDADACCADCCACCCCCCCACCCCC@CCCADACDCCCC@CACACCC
@D8PAK:00007:00307
GTCCAAGCTTCTGGAGGGATGGTAACGGGCGACTGTGTGCAGGATCACTATTCACCTCTGCACGAATTCCTAG
+
CCCACB@A@ACDDA?@@>@DDACCA;;;1;;;ACCDFFDDCC@CCCC????>?CCACCCCCCDDCADADACCC
@D8PAK:00007:00309
GTCCAAGCTTCTGGAGGGTGGTAAAACCGATATGTAATCTCGTACACAATTCACCTCTGCACGAATTCCTAG
+
E@?>?AC>?<6CB>;<<1;CA<<<<,;?BBCECDCCACCCCCCDDCCCAC@CCCA@@ACCC@@@ADACACDC
@D8PAK:00007:00319
GTCCAAGCTTCTGGAGGGATGGTAACCCTGGATTGTGACTTGGCTCTCAATTCACCTCTGCACGAATTCCTAG
+
CCCBHA@@>@DDDACCC?DCCACGACC>CCACC@CCCCCDAC@CCCCCCACACCCA??@CCCCCCAC@CACCC
@D8PAK:00007:00320
GTCCAAGCTTCTGGAGGGATGGTAACGTTACAATTGTGATTCACGACACATTCACCTCTGCACGAATTCCTAG
+
CCEADBCDCADDB?;<<1<AA6AC>>;;7;;<6<6<GB;??@CCCCCCCDDAD?@??CDCC>>?CAC?@??>>
@D8PAK:00007:00323
GTCCAAGCTTCTGGAGGGATGATCATACATAC
+
CCD@D@BBCADCD@>><6D.---.-------6
@D8PAK:00007:00328
GTCCAAGCTTCTGGAGGGATGAGATGGGAAACTGTAACGAAGGCCACAATTCACCTCTGCACGATCTAG
+
DDC@B@C6<06AA>;<<,6ABBBC<;;,;;,66AA@=C?@>@DFACCC:>055C<;;<0//.////---
@D8PAK:00007:00329
GTCCAAGCTTCTGGAGGGATGGTAATACCCAAATGTGAGCCACATTGCAATTCACCTCTGCACGAATTCCTAG
+
DCDACA@@?>@DCA@@@>@CCADFBC<<<1;;,6BBBB@@@@CCC@CCCBCACDD>??CCDCCCC@CACACCC
@D8PAK:00007:00341
GTCCAAGCTTCTGGAGGGATGGTAATTGTAACATGCATTACATTATGGTATTCACCTCTGCACGAATTCCTAG
+
CCCADACCCAECCBCCC?DCDACCADBDCB?CDCCCCCACCCCACCCACCCACCCACCCCCCCCCAC@C@CCC
@D8PAK:00007:00347
GTCCAAGCTTCTGAGGGATGGTAAATCAGCGGATTGTGTTTATCTCACTATTC
+
CCC@DA=D@.10..76/6.60---)------)-606;666,55555544..)-
@D8PAK:00008:00328
GTCCAAGCTTCTGGGAGGATGGTGAA
+
DCEACA@>6>C<<<1;<+--0)---)
@D8PAK:00008:00330
GTCCAAGCTTCTGGAGGGATGGTAAGACGTACGC
+
DDEBDA?@>AD?<<><<1@>53;D)----;----
@D8PAK:00008:00337
GTCCAAGCTTCTGGAGGGATGGTAAACAATCTTTGTGTTGTGAATCACAATTCACCTCTGCACGAATTCCTAG
+
CCCADACCDADCBACCD>DCCA==<;;;7;;;;,<CAC@DC@@@@CCCDADACDC@CCDCDCCCC@C@CACCC
@D8PAK:00008:00346
GTCCAAGCTTCTGGAGGGATGGTGAGACAGTAC
+
CCDACA@@><@@>?@CF?DCC?-/0--------
@D8PAK:00009:00306
GTCCAAGCTTCTGGAGGGATGGTAAGCCAA
+
DDDACAA66:6<<?;;;,66;36;+.-)-)
@D8PAK:00009:00317
GTCCAAGCTTCTGGAGGGATGGTAACGAGATTGTATCCGGGGTCACATATTCACCTCTGCACGAATTCCTAG
+
CCCADACCEADCCACCD?DCCACDACCCCDDADCCCCACCC;CDCCC@@BADCCACC??@CCCC@C@C>@@C
@D8PAK:00009:00337
GTCCAAGCTTCTGGAGGGATGGTAAGTGCAGAATGTGCATACGCTTACGATTCACCTCTGCACGAATTCCTAG
+
CCCADB@@>AECA@??>;@ECACDACC@@@CDADCCCCCCCCCCC@CCC??>@CCCCCCCCCCAAAEAD<@BC
@D8PAK:00010:00329
GTCCAAGCTTCTGGAGGGATGATAATTCGACTTTGTAACGATAATCACAATTCACCTCTGCACGAATTCCTAG
+
CCCADA>@@AI@@?@DD@DCCBCCACACCCCCC=BBDADDB@BACCDCCAC@CCC@DCCCCCDCCACAC?CCD
@D8PAK:00010:00337
GTCCAAGCTTCTGGAGGGATGGTAACACCCGAATTGTAATGTGCATTACATTCACCTCTGCACGAATTCCTAG
+
CCCACACDGAD@@?@HH@FCC@DD@B;;;,;;?BADFEACCCCCDCACCCD@DCC@CCCCCC???ADACACCC
@D8PAK:00010:00340
GTCCAAGCTTCTGGAGGGATGGTAAACACTGATTGTAAGGCTCATTACAATTCACCTCTGCACGAATTCCTAG
+
CDCACACDDAFCC@BDG@DCCACDD?DCDCBBBADDDADABBABCACDDACACCCACCEDCC@CCAC@C@CCC
@D8PAK:00011:00304
GTCCAAGCTTCTGGAGGGATGGTAACTAGAAATTGTAATCACGATGACAATTCACCTCTGCACGAATTCCTAG
+
CCCADA;?>AECCA@@@>@DHACDACCC@??>AAECFACDCC@@@CCCCACACCCACCCCDCCCD@D@CACCC
@D8PAK:00011:00308
GTCCAAGCTTCTGGAGGGATGATAAACTGACAATGTGATAGAGATCACAATTCACCTCTGCACGAATTCCTAG
+
CCCACACDDADFDBDCC>EHHDDCD?CDCDCCACCDCB=BEDDCCCCCDADACCC@CCCDD<@<C?DABACCC
@D8PAK:00011:00316
GTCCAAGCTTCTGGAGGATGGTAAGTTGCAATGTGATT
+
CCCAEACCEACBB@????DD@AC?.0)---)-6;;;;+
@D8PAK:00011:00341
GTCCAAGCTTCTGGAGGATGGTAAGTGTGAATCGTGTCGCCACTTACAATTCACCTCTGCACGAATTCCTAG
+
CCCBDACCD@D@A?@CDECCACFAC???>><?CCDCCCCC<B>>;;AC@CACCCACCCCCCCCCACAC>??C
@D8PAK:00011:00349
GTCCAAGCTTCTGGAGGGATGGTAATCCAGCAGTAGT
+
DCDACA@?>AI@??@HF@CCC@;D)-.)---------
@D8PAK:00012:00306
GTCCAAGCTTCTGGAGGGATGGTAATCTAGCTACAGTTGACCTGGTATGAATTCACCTCTGCACGAATTCCTAG
+
DCC@D@CCD@CCCACCC:CDDADD@?@DCC8;.----)---)--)-65--)-36-..>DDDDDDBCAC@CACCC
@D8PAK:00012:00311
TCCAAGCTTCTGAGGGATGGTAAAAACCAATAGTGATCCGGCACACAATTCAACCTGCACGAATTCCTAG
+
ACACACCC@CCC;661;BB:;;6;;,6@CACBBBCCCC@C@CCCCCDACACCACADCCCCCCACADACCC
@D8PAK:00012:00324
GTCCAAGCTTCTGGAGGGATGAGAATGG
+
CCCBDACCD@DGCD;;:6;.----)--)
@D8PAK:00012:00325
GTCCAAGCTTCTGGAGGGATGGTAACAATGGAATGTAATACTACTCACCATTCACCTCTGCACGAATTCCTAG
+
CCD@C@CDDADCCACCC?DDDADDACCA@>?@ACDDCACCCCCCCCCCACC@DCCACCC?>?CDEAC@CACCC
@D8PAK:00012:00328
GTCCAAGCTTCTGGAGGGATGGTAACGCTGGATTGTCACCCAAATCACTATTCACCTCTGCACGAATTCCTAG
+
CDD@CACCDADCD@BDG@GCC@EDBCCC@@@@HBDDDCCC@DD?DCCCDCCACDCACCCCCCCCCACAC@CCC
@D8PAK:00012:00332
GTCCAAGCTTCTGGAGGGATGGTAAGACTATTTTGTGACCATTGCATCAGT
+
CCDACA@@@AEEC@CDE@D;-)--)-----667/=66660660666-----
@D8PAK:00013:00305
GTCCAAGCTTCTGGAGGGATGGTAAATGCAAAATGTAACACGCGTTACGATTCACCTCTGCACGAATTCCTAG
+
?@D@B>;660<<<7;<<,6=C6<<<,666666,666CA>>>??;@=@;;;;6;;C@CCC@@@CCCAC>???;B
@D8PAK:00013:00307
GTCCAAGCTTCTGGAGGGATGGTAAG
+
BCC@DACCCAD@.)/<6)..>3<;+/
@D8PAK:00013:00319
GTCCAAGCTTCTGGAGGGATGGGTAA
+
C?>>>>@6=@D<<7;<616---)---
@D8PAK:00013:00330
GTCCAAGCTTCTGGAGGGTCGGTAAC
+
CCDACACEDAF@?@.;;6---)--)-
@D8PAK:00013:00333
GTCCAAGCTTCTGGAGGGATGGTAACAGCAGT
+
CCCACACDCADDCADDC?D?>0/<+.------
@D8PAK:00013:00339
GTCCAAGCTTCTGGAGGGATGAGAATCCCCGATTGTATTATAGCTCACAATTCACCTCTGCACGAATTCCTAG
+
CCC@C@CCCADDCAC6=6E770--3----%-CCBDCCC@CCCCCBDCDDAD@CCCACCCDDCDCCAC@CACCD
@D8PAK:00013:00345
GTCCAAGCTTCTGGAGGGATGGTAAGGTGTCAATAGTAATCAAGCTCACATTCACCTCTGCACGAATTCCTAG
+
@@C@CACCCADCC@CCD@CCCADDAC@BCCDC@CCCCCACCCACCCCCDDD@CCC?CDDDDCCBCACACACCC
@D8PAK:00014:00305
GTCCAAGCTTCTGGAGGGATGAGATGGCAACTTTGTAGTCTAGTTTACAATTCACCTCTGCACGAATTCCTAG
+
DDCADACCCAEDCADDD?DCEDCCCCACCACDC?CCCCCCCACCC?CCC@C@CCCACCCCCCDDDADADACCC
@D8PAK:00014:00308
GTCCAAGCTTCTGGAGGGATGGTAAACCTATAGTGACCTATCTCACAATATTCACCTCTGCACGAATTCCTAG
+
CCDACACCC@DDCACCG?DCCACDE=CACCCCCCCCCACEC@@@@@CADDD@CCCADCCCCCCCDAD?B@CCC
@D8PAK:00014:00314
GTCCAAGCTTCTGGAGGGATGGTAATACCGA
+
EDCAC@CDDAE@@?@DD?777356)---)--
@D8PAK:00014:00315
GTCCAAGCTTCTGGAGGGATGGTAAGCCA
+
CCCACACCHADDCACCA=;..)//)--)-
@D8PAK:00014:00322
GTCCAAGCTTCTGGAGGGATGGTAAGACCTATGAA
+
DCDACAFDC@DCDACDC@ECCAC73---)-----)
@D8PAK:00014:00335
GTCCAAGCTTCTGGAGGGATGGTAATCACAGAGTGTAACGAAACACACAATTCACCTCTGCACGAATTCCTAG
+
CCCACADCCACDDACCC>CDE@CCADCCCCCCCCCCCACCCC>CDCCCCACACCCACBBBCCCDDAC@C@DDC
@D8PAK:00014:00337
GTCCAAGCTTCTGGAGGGATGGTACACCGTATTGTAAGTTAAATCACAATTCACCTCTGCACGAATTCCTAG
+
CCCADBDCDADECDCCC>DCCACBCCCACCCCADDD@CCADD?CCCCC@C@CCCACCCCCCCCDACACADCD
@D8PAK:00014:00343
GTCCAAGCTTCTGGAGGGATGGTAATAGCTGAATTGTAATCGAATCCACATTCACCTCTGCACGAATTCCTAG
+
CDCACACDCADDCACDD?DCC@CDACDDDDCCACACCCACCCCACCADCCC?CCC?CCCCDCCDC@C@CACCC
@D8PAK:00015:00301
GTCCAAGCTTCTGGAGGGATGGAGATTGGA
+
??>:=A??>A@@@D@;<6;.-)----)-35
@D8PAK:00015:00304
GTCCAAGCTTCTGGAGGGATGGTAATTAAAAATGTGACCCTCACTACTATTCACCTCTGCACGAATTCCTAG
+
CDD@C@CCDAEDDACCC?CCC@CCAC7<<<<.;CGDDCC=CCCDCBCDCCACCC@CCDDCCCCCACACACCC
@D8PAK:00015:00320
GTCCAAGCTTCTGGAGGGATGGTAACGCGAAT
+
BCCAEACDDAFDCACCC>;:83//*-----)-
@D8PAK:00015:00322
GTCCAAGCTTCTGGAGGGATGGTAATACGTATA
+
6....)-BC6A?<7;<<1<A=6660--------
@D8PAK:00015:00332
GTCCAAGCTTCTGGAGGGATGATAATGCCTGAGTGTAACATTACTTACAATTCACCTCTGCACGAATTCCTAG
+
CDD@C@BCCAEFEACCC?CDDDCBACCD@CDCCCCCCAC????CDACCDACACCC@CCCCCCCCDACAC>??C
@D8PAK:00015:00339
GTCCAAGCTTCTGGAGGGATGGTAATGTCCA
+
CCCADBCCCAE@@@@DD?D>.)-0*/---)-
@D8PAK:00015:00341
GTCCAAGCTTCTGGAGGGATGGTAACCTAGAATGTATCTCCGGTTACATTCACCTCTGCACGAATTCCTAG
+
CCCACABBBAGDDA@>?<?CCADDACACCCCADCCCCCDDAD@CACCCA;CDFACCCCCCCCCACAC@CCC
@D8PAK:00015:00343
GTCCAAGCTTCTGGAGGGATGGTAAGTCGAAAATGTAAGTGTACTCACGATTCACCTCTGCACGAATTCCTAG
+
CCDADABBCADECACCD@ECCACDACCD>>>?9>DGD@??CCCCCCDECCCACCCACBBCBBBCCADACACCC
@D8PAK:00016:00308
GTCCAGCTTCTGGAGGGATGGTAAAAAGGAC
+
777...>>6>>E=CCC=CC;3/.../%-)--
@D8PAK:00016:00309
GTCCAAGCTTCTGGAGGGATGGTAACTCACGAGTGTGATCTCGGCCACAATTCACCTCTGCACGAATTCCTAG
+
CCCADBCDDACEDACCC?CCCACDACCCECCCCCCDDCCCDCC@C@DDD@D@CCCADDCCCCCCCACACACCC
@D8PAK:00016:00313
GTCCAAGCTTCTGGAGGGATGGTAAGTACTG
+
??GACADDDACDC@>>?<<;;3.-)---6-/
@D8PAK:00016:00322
GTCCAAGCTTCTGGAGGGATGGTAATGACA
+
CCCADACCDAD<<6;<<1<AA0--)-----
@D8PAK:00016:00326
GTCCAAGCTTCTGGAGGGATGGTAACTGGAAAATAGTAACCATCCTTACATTCACCTCTGCACGAATTCCTAG
+
BCDAE?BCCADCB>;<<1<AAACDABCC6;;;/;BBCGACADDCACACCCCACCCACCCCCCCCC@C@CACCC
@D8PAK:00016:00327
GTCCAAGCTTCTGGAGGGATGGTAATCCGCATTTGTGGCTGTCGTTACAATTCACCTCTGCACGAATTCCTAG
+
DDDACACCCAD@>>@CD?ECDADDACCACCCCC>CCCACCCCCCCACCC@DACCDACCCDCCCCBACAE?DDD
@D8PAK:00016:00328
GTCCAAGCTTCTGGGGGATGGTAACATCCAATTGTAAGCTACCATACGATTCACCTCTGCACGAATTCCTAG
+
CCDACACCB@CCCDDD6DCC@CDACC>>>?ACACCDAC>??DAC>>>D@???CC@CCCCDCCCCBDBD?CCC
@D8PAK:00016:00339
GTCCAAGCTTCTGGAGGGATGGTAAATCGAGAAGGTGATCCACATTACTATTCACCTCTGCACGAATCCTAG
+
CCC@DABBBADDCACCD?DDDACCC?CDCCCCACACBCCDACCDD>?>CCCACCDACCCDBCCCFACC@CDC
@D8PAK:00016:00341
GTCCAAGCTTCTGGAGGGATGGTAACCTATTGTGATTTATGTCACGTTTATTCACCTCTGCACGAATTCCTAG
+
CCD@CADCEAD@>;>BC=CDDACDACACCC@CCDCCC=??DDCCCCCE>@AAE???@CDCCCEDDACACACDC
@D8PAK:00016:00346
GTCCAAGCTTCTGGAGGGATGGTAACCATCGAAATG
+
CCC@C@CDHACCCACCG@DCDA;6)-+------)6-
@D8PAK:00017:00321
GTCCAAGCTTCTGGAGGGATGGTAAACATGGAATGTGACACAACCCACAATTCACCTCTGCACGAATTCCTAG
+
CCCACACCFAC???@CC>CCEAEDD?CCCCACACCC@@@@CCACC?CDDAC>ACCAC???CCDCDAD@CACCC
@D8PAK:00017:00324
GTCCAAGCTTCTGGAGGGATGGTAATATTAAATGTGCATCAGCACACTATTCACCTCTGCACGAATTCCTAG
+
@;;060666:BAA>;<<16CC;CD?@@HACC?CCCCCCEDCCBCCCCCCCAF@?>?CCBCCCCCACAC@CCC
@D8PAK:00017:00330
GTCCAAGCTTCTGGAGGGATGGTAATCCCTGTATAGCTCCAGTAAGCCCATTCACCTCTGCACGAAATTCCTAG
+
BDDADACCCADDCACCD@DCCACDADCC>CCCCCCCBCCACCCDA???;>@<@>?>?CCCDCC?>>;>AC@CCC
@D8PAK:00018:00300
GTCCAAGCTTCTGGAGGGTGGTAAAGAC
+
CDCACACDDAFCC?;<<1-63666)---
@D8PAK:00018:00303
GTCCAAGCTTCTGGAGGGATGGTAAATTGACAGTATAGTGTCAAGGATTACTATTCACCTCTGCACGAATTCCTAG
+
DCCACACDDACCDACCC?DCC>.--)-)----------<@:./*0+--3;;>>CAECCACCCCCCCCCACAC@CCF
@D8PAK:00018:00306
GTCCAAGCTTCTGGAGGGATGGTAAAGATACATTGTGACGGGAAACACAATTCACCTCTGCACGAATTCCTAG
+
CCDACBCEEADDBA>??<?CC:BDC=BBBBCCC???CCCCC>CC9@B>><?ACCCADDDCCCC??>?@C@CCC
@D8PAK:00018:00317
GTCCAAGCTTCTGGAGGGATGGTAAGATCCAAATTGTGATGCCGACTACATTCACCTCTGCACGAATTCCTAG
+
CCC@C@CEEADDCACDD>CCDADDABCCDACC>CACCDDCCC@CCCCCBBCACCCACCC?@@DCCAC????C@
@D8PAK:00018:00326
GTCCAAGCTTCTGGAGGGATGGTAAGCAGGAAT
+
CCDACACDDAFCC?;<<1-663--)----)-)-
@D8PAK:00018:00331
GTCCAAGCTTCTGGAGGGATGGTAAAACCTTATTGTGCGTTAAGTCACTATTCACCTCTGCACGAATTCCTAG
+
CCCACACDD@DCC?CDD@DCC@CCCC8CACDCCACCCDDDACACCDCCCCCABCB@CCDCCCC@D@CAC@CCC
@D8PAK:00018:00345
GTCCAAGCTTCTGGAGGGATGGTAAAAACAATTTGTGACCTGAATCACCATTCACCTCTGCACGAATTCCTAG
+
CCCACACCDADDC>BBD?CCCADDDDD5CD@CC?CCCCCBCCC@@@??;>?<?CC@CCCCCCCDDACAC@CCC
@D8PAK:00019:00304
GTCCAAGTTTCTGAGGGATGGTAACAGTCTTTTGTGACCATGATTACAATTCTACCTC
+
CCCACACCD?DECCDC?CCCACCACCC@;;;;/<AA<<7<=B=635--)-)----)66
@D8PAK:00019:00305
GTCCAACTTCTGGAGGGATGGTAAGAGTACACTGTAAGCCGCGTCACAATTCACCTCTGCACGAATTCCTAG
+
>?CBGACCADCCACCD?CCCACC??@@@@@CCCC???;;8;.11>EDDAD=@@DACCDCCCCCCACAC@CCD
@D8PAK:00019:00313
GTCCAAGCTTCTGGAGGGATGGTAAGCAGATAGTGACT
+
BCCACACCCADDBA>=><@CBACC7<6666--------
@D8PAK:00019:00315
GTCCAAGCTTCTGGAGGGATGGTAATTTGGAATTGTTCCCGCCGCCACAATTCACCTCTGCACGAATTCCTAG
+
@@CADBCDDAGCCA>?@?@EDACB?BD@DACACACCADC>CCACCACCCADADCCACCCDCCCDC@C?CACCC
@D8PAK:00019:00316
GTCCAAGCTTCTGGAGGGATGGTAACATCG
+
CCC@CACCEADECACCC=//.3//+---66
@D8PAK:00019:00325
GTCCAAGCTTCTGGAGGGATGGTAAATCATAAATGTGTCTTTGATCACGATTCACCTCTGCACGAATTCCTAG
+
B>?>@@CFEADCDACDC@DCCA@@@=@CCCCE?BCCDDCCC>CCCCDC???@CCCACCCDDCCCCACACACCC
@D8PAK:00019:00347
GTCCAAGCTTCTGGAGGGTGGTAACGCCGATTGT
+
BBC@C@CDCADCCADCC?CCAD<86--)---)--
@D8PAK:00019:00349
GTCCAAGCTTCTGGAGGGAATGTAAGCCAAAATGCGTAGTCCCAGGTTAATTCACCTCTGCACGAATTCCTAG
+
CFDACACCDAEFEACCC?DB@@AIACC7;;;/;BCCCCCDCC>CCAC@C@CACCCACCCCCCCCCACACACCC
@D8PAK:00020:00303
GTCCAAGCTTCTGGAGGGATGGTAAGCCAG
+
CDDACAFDEAEGFACCC>C/-)-6)--)--
@D8PAK:00020:00306
GTCCAAGCTTCTGGAGGGATGGTAACTAGTAG
+
C@@?@ADDDAEDDACCC@;;;)//+-------
@D8PAK:00020:00312
GTCCAAGCTTCTGGAGGGATGGTAACGAGGATATGTGTCTTACATCACAATTCACCTCTGCACGAATTCCTAG
+
@BCADACCCAECC@CDD@DCCADDACCCCADDCCDDDCCBABCCCCCCD@CACCCACCCDCCC?>>>@C@CCC
@D8PAK:00020:00314
GTCCAAGCTTCTGGAGGGATGAGATGGCTTATGTAACCTAAGACACAATTCACCTCTGCACGAATTCCTAG
+
CCC@CADCC@DDDAD>>6<<./----)-D>AA;;;7;7;;6;@;;?CAB@C;;7;;;;CDDDDADAD>@?C
@D8PAK:00020:00323
GTCCAAGCTTCTGGAGGGATGGTAATGTACA
+
CCCABACDG@FDB?;<<1<A;3..*/5-/--
@D8PAK:00020:00324
GTCCAAGCTTCTGGAGGGATGGATAATACTGTATGTGATACTCACTCACA
+
6//)-)-==ADDCA/01+/;:)--63-------66;;66@666-------
@D8PAK:00020:00331
GTCCAAGCTTCTGGAGGGATGGTAATCGGGGATTGTAAGCATCCTCACTATTCACCTCTGCACGAATTCCTAG
+
CCC@DACCDAFCCA@@A=@DCADD@B<<>>8>CAECC@CCCCC@CDDCCCCACCCACDCCCDCCCACAC@CCC
@D8PAK:00020:00334
GTCCAAGCTTCTGGAGGGATGGTAAGAGCGGATCGTGATCCCAGTTACTATTCACCTCTGCACGAATTCCTAG
+
>>DACACCC@CDD?CCD?CCC@CD@CCCCC@CCCCCCDCCC>BBB@CBCDCAC?@?@CCECCDCCACACACCD
@D8PAK:00020:00335
GTCCAAGCTTCTGGAGGGATGGTAAAAGAAGATTGTGACTTATGGCACCATTCACCTCTGCACGAATTCCTAG
+
CCC@CADDDADCCACCC@DCC@DDDD;BBACDCACCCCCC@@?CACCCACC@CDDACCCCCCCCCADACACCD
@D8PAK:00020:00342
GTCCAAGCTTCTGGAGGGATGGTAAGATCACATTGTAACGTTTATCACGATTCACCTCTGCACGAATTCCTAG
+
CDCACACCCAEDCACDC?CCC@CDBCCCCCCCD@CCC@CCCC?CCCCCCCCACCDACCCCCCDCCAC@C@CCC
@D8PAK:00020:00344
GTCCAAGCTTCTGGAGGGATGGTAAATACCCA
+
CDDACACCDAEA??@GG@D>@3///+----)-
@D8PAK:00021:00301
GTCCAAGCTTCTGGAGGGATGGTAATACTTTAATTGTAACTCGGTGCACATTCACCTCTGCACGAATTCCTAG
+
CCDAC?CDDADDCACCC=CCCA@@7<D<<=;?AD@CCCACCCC@CCCDCCCACCC@CCCCCCCCCAC@C@CCC
@D8PAK:00021:00309
GTCCAAGCTTCTGGAGGGATGGTAATGCGTGATT
+
>@>6A6;6;066A?;<<1<0/)-6)------55)
@D8PAK:00021:00311
GTCCAAGCTTCTGGAGGATGGTAACGCCAAATGATGATGTGAGTTACTATTCACCTCTGCACGAATTCCTAG
+
DCCACACCD@DDCACEADCCACDACCCACC?CCCCCCCDCCC@@?@CCFD=>?CADCBCDCCCCACAC@CE?
@D8PAK:00021:00313
GTCCAAGCTTCTGGAGGGATGGTAATCTACATTACAATCATTCTCGGCAATTCACCTCTGCACGAATTCCTAG
+
6>B@CACDD@@?A>;<>;@FCAEGB@@@CCCCACCCACCDDACCCC@CCACAC??>?CCC???CDACADACCC
@D8PAK:00021:00324
GTCCAAGCTTCTGGAGGGATCGTAAAACTGGAGTGTGCTTTAGGTTACAATTCACCTCTGCACGAATTCCTAG
+
CDD@CACDDAF@>??>>;@CDCCEDD9>@CACCCDCCCCD?CDADACCDAC@???ACDCCCCCCC??>?@CCC
@D8PAK:00021:00326
GTCCAAGCTTCTGGAGGGATGGTAACATCTAATTGTGTTCGACTTCACAATTCACCTCTGCACGAATTCCTAG
+
CCC>??@CDADDCACDC?DCCACDACDDDCCADADCCCACCDCCACCDCAC@C?@>@CC@@?CCCACAC@CC?
@D8PAK:00021:00327
GTCCAAGCTTCTGGAGGGATGGTAAAAACAGTTTGTGATCTGCATCACCATTCACCTCTGCACGAATTCCTAG
+
CCD@CACCCAEDDACDC?DDDACCCDD7CCDDC?DCCCCCDDCDCCDCACC@CCDACCDCDDC??>?@B@?@@
@D8PAK:00021:00330
GTCCAAGCTTCTGGAGGGATGGTAAACCAAGACTGTGACATTTATCACAATTCACCTCTGCACGAATTCCTAG
+
CCDACACDCADCCACCC=ABB6<<<,;?B@DDDCCECDDDCD?CCCDCC@CABCC@CCCCCCCCCADACACCC
@D8PAK:00021:00338
GTCCAAGCTTCTGGAGGGATGGTAACGCGTAATAGTGACGCATCTCACCATTCACCTCTGCACGAATTCCTAG
+
CDD@C@CCCAE@@>?DD@DCD@CCACCDCCC@CCDDDDCCC?@?DCCCACC@CCCACCCDDCC>=0;6;6?CC
@D8PAK:00021:00348
GTCCAAGCTTCTGGGGGGATGAGATGGGATATTGTGCCCGGATTACAATTCACCTCTGCACGAATCCTAG
+
@;;0606;=ADECCCCD1CCA?@DCCB=BB;;7;;;;;1;>AA6;;;=@=CCC=@;;//5//.)--)---
@D8PAK:00022:00325
GTCCAAGCTTCTGGAGGGATGAGATGGGACTATTGTGTCTTGCCACAATTCACCTCTGCACGATCCTAG
+
A>;0606ACADCCACDC?CC<6666;6,66AA@700..--)-60666@C05>;7;;/0/..---.)--5
@D8PAK:00022:00335
GTCCAAGCTTCTGGAGGGATGGTAATAGCCAA
+
@@CACACCD@DCCACCD@=::3//*----)-)
@D8PAK:00022:00337
GTCCAAGCTTCTGGAGGGATGGTAATTATGGAATGTGCTACACATTACTATTCACCTCTGCACGAATTCCTAG
+
CCC@CACCDADCCACDD@DCCACDADACCCACADDECCCCCCCCCAC???DACCCACCCCCCCCCACACACCC
@D8PAK:00022:00338
GTCCAAGCTTCTGGAGGGATGGTAAGCTTCGATCGTAATAAGGGTCACAATTCACCTCTGCACGAATTCCTAG
+
CCE>>??CDADDCACCC?DDDACDBDCC@CCCDCDCCACCACD?DCCCC@CACCC@CCCCDCCCC@C@CADDC
@D8PAK:00022:00345
GTCCAAGCTTCTGGAGGGATGGTAAATTGTAACTTCTGCTACAATTCGAATTCACCTCTGCACGAATTCCTAG
+
CCCAC@CCDAFDDACCC=DCCACDD@CACCF@@@ACFCDDCCCACACCC@C@BBDACCC??@CDDACACACCC
@D8PAK:00022:00348
GTCCAAGCTTCTGGAGGGATGGTAAAACCAAATTGTGAGTACAGTTGCAATTCACCTCTGCACGAATTCCTAG
+
CCDAEA@A>ADCCACCC>DCC@DCGD3B?BE?CACCCCCCCCDCCACCDAC@CCC@CCCCCCCCC@C@CADCC
@D8PAK:00023:00301
GTCCAAGCTTCTGGAGGGATGGTAAGGTGTCAACTGTGAGCCAGCCCACATTCACCTCTGCACGAATTCCTAG
+
CCC?@@@CCACCCACCC?DCDADDADADDDDDAC??@CCCCAC???>@CCCABCCBDBCCCEECCACAC@CDC
@D8PAK:00023:00308
GTCCAAGCTTCTGGAGGGATGGTAATAGTAACTCACGACACAATTCGTTATTCACCTCTGCACGAATTCCTAG
+
DCCAC@CCE>@@CAHEE:CCDADDACCCCCACCCCCCCCCCDADACCCACCACCCAD@@?CCCCD@D@D@CCC
@D8PAK:00023:00314
GTCCAAGCTTCTGGAGGGATGGTAACATCAATGTGACCTACATTACACTATTCACCTCTGCACGAATTCCTAG
+
CCCACADECACDCBCCC>CCCACGACCCCCACCDDCCADCDCCABBBCCCCABCCACDCCCCCDDADAEACCC
@D8PAK:00023:00315
GTCCAAGCTTCTGGAGGGATGGTAATGTCACTTT
+
CCCACACCGADDCACDC>C>>6;;8/-------)
@D8PAK:00023:00317
GTCCAGCTTCTGGAGGGTGGTAAAAAGCAAATGTAAGCCACTTCACTATTCACCTCTGCACGAATTCCTAG
+
DCCACDCDADDEACCD=BC6<<<<<.;DDC@CEDCACCACCC@CCCCCCACCCADCCCCCCCCAC@C@CDC
@D8PAK:00023:00324
GTCCAAGCTTCTGGAGGGATGGATGATGGC
+
CCCADADCDAFDD@7>;6</-)-----/)-
@D8PAK:00023:00326
GTCCAAGCTTCTGGAGGGATGGTAACCAAGTATT
+
@@CACBCFFADDCACCD?DCD@<.)-)-)----3
@D8PAK:00023:00330
GTCCAAGCTTCTGGAGGGATGGTAAAGAGTGATTGTGATTTGGTTTACTATTCACCTCTGCACGAATTCCTAG
+
CDC@CACDGADDCACCD>DCDADDC<CCCDEDD>??CDDD>CACC>CCCCCAC??>@CCDCCDBA@A6>6>CC
@D8PAK:00023:00334
GTCCAAGCTTCTGGAGGGATGGTAAGAGCAAC
+
BBCADADCDADCB@BEG@F763--)-----3-
@D8PAK:00023:00346
GTCCAAGCTTCTGGAGGGATGGTAAGGGTCAAATGTGACCTATCACTCAATTCACCTCTGCACGAATTCCTAG
+
CCC@CADCCAC@@@@CD>CDC@CD<>@>@CFE?CDCCCCAD@@@CCC>?@@ACCCACDDCCCCCCACAC???C
@D8PAK:00023:00347
GTCCAAGCTTCTGGAGGGATGGTAATCGCACAATGTAACTCACTGCACAATTCACCTCTGCACGAATTCCTAG
+
CCDACACCCADCC@CHE?DCC@CDADDCCBBB@DCCCACCCCCBCCCCCADACCCABCCDCCCCC@C=><>C?
@D8PAK:00023:00348
GTCCAAGCTTCTGGAGGGATGGTAAGACTTG
+
CDCACACDCADCA>;<<,666366)----)-
@D8PAK:00023:00349
GTCCAAGCTTCTGGAGGGATGGTAACCTATAGTGATCG
+
CCDACACCDADDCACCC?DCC:BB7.*/-------666
@D8PAK:00024:00304
GTCCAAGCTTCTGGAGGGATGGTAAGGCTCAATTGTAATCAATACTACTATTCACCTCTGCACGAATTCCTAG
+
CCCADACBDADDCADDC?DCD@CCACADCCC@C@BAA>A<>7?CDCCCDA@?@CDADCCCCCCCDACACACCC
@D8PAK:00024:00310
GTCCAAGCTTCTGGAGGGATGAGATGGGAATTGTGGCATACAGCACGATTCACCTCTGCACGAATCCTAG
+
B;;0606;66C<<7>CC?DCDCBB<;;1;>CACDF>??>>;;B@B@<<<><<<?<>;C<<;<;7;;76<6
@D8PAK:00024:00331
GTCCAAGCTTCTGGAGGGATGGATAAAG
+
CCC@CACEDADCC@;8;6;/.)--//*-
@D8PAK:00024:00333
GTCCAAGCTTCTGGAGGGATGATAACGTGATTGTGTTACAGATCACAATATTCACCTCTGCACGAATTCCTAG
+
---)60666;<<<<?CC>DCDCCCACCDAAAABB;;7;;;;<<<<<<7;;;7<CC<???<C;;;;7;7;7;;;
@D8PAK:00024:00337
GTCCAAGCTTCTGGAGGGATGGTAACACTCCGTGACTTAGGTCACAATTCACCTCTGCACGAATTCCTAG
+
@?DACACCGAECCABBB=CBCADDACCCCDBCDCCDCADDAD>??CBFADCCAFFDCBBCCC@C@C@CDD
@D8PAK:00024:00344
GTCCAAGCTTCTGGAGGGATGGTAAGTCCGGATTGTAACTCGACTCACGATTCACCTCTGCACGAATTCCTAG
+
??DAEACDFACDC@CCC>DCDADDBCCC@CA@?>@CC?@?CCCCCCCCBCCACCCACCCCCDDCC@CACACCC
@D8PAK:00024:00345
GTCCAAGCTTCTGGAGGGATGATAACCTCAAATTGTGTCTCTAGTTACAATTCACCTCTGCACGAATTCCTAG
+
CCD>CACDDADDCACCC=DCDECCADACCCC>C??@CCCCCDE?>>?CC@CACCCACCCCCDCCDAD>>>?CC
@D8PAK:00025:00303
GTCCAAGCTTCTGGAGGGATGGTAAACATTAATAGTG
+
CCDACACCC@CCDA@@@>@DD@<//)/--)-)-5555
@D8PAK:00025:00306
GTCCAAGCTTCTGGAGGGATGGTAAGACGTTTACCTCCAGACATATCTGATTCACCTCTGCACGAATTCCTAG
+
CCCADADCCADCDACCC?CCDACCACBC;;6,6@:BCACCCCCCDCDECDDACCCACCDCCCCCCACACACC?
@D8PAK:00025:00320
GTCCAAGCTTCTGGAGGGATGGTAAGCCCCAACTGTGTCTTAGTTTACAATTCACCTCTGCACGAATTCCTAG
+
CDCBDACDD<@@DA>>?<@CB@DIACCCC;CACCCCCC??>@?CB?C??>?ADDCA>??CD??@@?@AE@@@E
@D8PAK:00025:00322
GTCCAAGCTTCTGGAGGGATGGTAAGCACTAAT
+
CCCACACECADDCADDD?D6=6=;)------)-
@D8PAK:00025:00327
GTCCAAGCTTCTGGAGGGATGGTAAACCTAAACAGTGAGCGAGATTACAATTCACCTCTGCACGAATTCCTAG
+
C?>:=0=BC@DDCADDD?DDCACDD?CACCC?CCDDDDDCCCDDDACCC@C@CDC?CCCCCCD?>>?ACACCC
@D8PAK:00026:00303
GTCCAAGCTTCTGGGGGGATGGTAAACCCCCTATGTGAGGTGTATTACAATTCACCTCTGCACGAATTCCTAG
+
DDC>@@@DD>C<<<<<<+;CCBCCC1;;;;-;BBCCDDD@CCCCC@BCCAD@BDDACCCCCCCCCACACACCC
@D8PAK:00026:00304
GTCCAAGCTTCTGGAGGGATGATAAAGCCTAATTGTGATTGCTATCACTGTTCACCTCTGCACGAATTCCTAG
+
@@DACACDEACCCACCC?ECDC?@@>AEBCDADADCCCCACDDCDDCCCCCACDDACCCCCCCCC@CAEACCC
@D8PAK:00026:00318
GTCCAAGCTTCTGGAGGGATGGTAAGGACGCGGAACGTAAGTAGGATCACTATCA
+
CCC>@@@DD:B<<6;<616-/)--)-)-----)60666;?@B==055--------
@D8PAK:00026:00325
GCCCAAGCTTCTGGAGGGATGGTAAAGACA
+
6;6,6:@CDAD@@@@DD?D..)---)----
@D8PAK:00026:00326
GTCCAGCTTCTGGAGGGATGAGATGGGAATGTAACTTCCCTTAC
+
6>;066CBADA><>BA1<;<<6A<;;1;7;;;;7;.)-6)-)-.
@D8PAK:00026:00331
GTCCAAGCTTCTGGAGGGATGGTAACCGTCGTAT
+
CCCACADEG>@@CACCD?FCC6C;+.+-------
@D8PAK:00026:00333
GTCCAAGCTTCTGGAGGGATGAGATGGTGAACTGTAACACAACACACAATTCACCTCTGCACGAATTCCTAA
+
CCDACA>@<3D/...66/=7C@@@DDACCCACCCCCACCCCACCCCCDACACCBACCDCCCCCDACACACCC
@D8PAK:00026:00334
TCCAAGCTTCTGGAGGGATGGTAAAGACAA
+
06@C:>>@ACCCACDC?C6-)---)-----
@D8PAK:00026:00336
GTCCAAGCTTCTGGAGGGATGGTAAACTCTAAAGTGTG
+
CCC@CAFCE@CCDACCD>DBA:<-.)------)-6---
@D8PAK:00027:00320
GTCCAAGCTTCTGGAGGGATGGTAAGGCTCCACTGTGCGCTACCTCACAATTCACCTCTGCACGATTCCTAG
+
C??>@ADEEADDCACCD?DCEACDADADCCABBBCCDDDCCCC@C>??C@CACCDACCCCCCCCCC??>?CC
@D8PAK:00027:00321
GTCCAAGCTTCTGGAGGGATGGTAAAAACTAAAATGTGATCCCACATACATTCACCTCTGCACGAATTCCTAG
+
CCCAC?@?CA@??@CCB=ABB:<<<<<.66666,6=BA66;;1;AAC<??><>CC7?@C;;;@;;:>@CACCC
@D8PAK:00027:00323
GTCCAAGCTTCTGGAGGGATGGTAAGTACCTAAAGTGACGCACATCACAATTCACCTCTGCACGAATGCCTAG
+
@@DACACCDADCCACCD?DCCACDACCCCADDD?CCCC===CDDDDCCCACACCCACCCCDCCCCACCCA>>>
@D8PAK:00027:00326
GTCCAAGCTTCTGGAGGGATGGTAAAAATTGAATTGTTCCTTCCGTTACATTCACCTCTGCACGAATTCCTAG
+
CCDADADFH@??C@;<<1<CC:CCDCC5@@@HAFADCACADBCACC@CCCCACCC@CDCCCCCCCACADACCC
@D8PAK:00027:00327
GTCCAAGCTTCTGGAGGGATGGTAACTTGTTATAAT
+
CCCACACCD@DDDACCC?EECACD8..)--)--535
@D8PAK:00027:00348
GTCCAAGCTTCTGGAGGGATGGTAAGCCCAATTGTGATTATTGTCACACATTCACCTCTGCACGAATTCCTAG
+
;;;0666;6ADDCADDD@@@AACD7<<<1;0;?;;?B@7;;>;;;>?DEDCACCC@C>?;BBC<;7;7;?BA;
@D8PAK:00028:00302
GTCCAAGCTTCTGGAGGGATGATAAGAACTGAATGTAATGCTATACC
+
CCCAC@@AD@DCCACDC@F>?>=C@6;066;;0;-/0)--------)
@D8PAK:00028:00309
GTCCAAGCTTCTGGAGGGATGGTAAGCTTATAGTGTAATTGGGATTACAATTCACCTCTGCACGAATTCCTAG
+
???:>ACCEACCC@==?;?DD@CCBC???@DCCCDCC6C;?>=@EADCDACA@@@A@@@CCDCCCACAC>?@C
@D8PAK:00028:00314
GTCCAAGCTTCTGGAGGGATGGTAAACCTATAGTGAATG
+
CCDADACCC@DCCAEEF?<6B;<<<,60--------)--
@D8PAK:00028:00318
GTCCAAGCTTCTGGAGGGATGGTAATGCTAACT
+
;;?066BCCACECA@<<1<;;066;=----)--
@D8PAK:00028:00325
GTCCAAGCTTCTGGAGGGATGGTAACTTCCAAATGTGATATGATCCACAATTCACCTCTGCACGAATTCCTAG
+
@?DACACCD>@@CACCD@CDDACDBDD?@>@D?>@ACECCCDDCCACCCAC@CCCACCCCCDDCCACACACCD
@D8PAK:00028:00333
GTCCAAGCTTCTGGAGGGATGGTACTCCTCCAAACGTATG
+
CCC>??>HDAIDCA?@@>?BC@<<6--)--)--)------
@D8PAK:00028:00336
GTCCAAGCTTCTGGAGGGATGGTAATAGGAGATTGCAATTTGGATCACAATTCACCACTGCACGAATTCCTAG
+
CCC@CACDG@DDDACCC@DECACCACCCA@@?CACCC@CD?CABBBCCBAC@CCCACCCCCCCCDAC@CACCC
@D8PAK:00028:00339
GTCCAAGCTTCTGGAGGGATGGTAATCCTGGAATTGTAAGCCTGGCCACATTCACCTCTGCACGAATTCCTAG
+
CCCACBCCFAECC@CDD>CCDADDADC@CCACACACCCACCACCACACDCDAD?@?@CCCCCCCCAC@C@CCC
@D8PAK:00028:00345
GGTCCAAGCTTCTGGAGGGATGGTAACGGTAGATTGTGATGGTAGTCACAATTCACCTCTGCACGAATTCCTAG
+
DACC@C@BBB@CDCACDE@DCCAEDBCCACCCED?@@CCCCACCCCDCCCACABCCACDCCCDDDD@CACACCD
@D8PAK:00028:00346
GTCCAAGCTTCTGGAGGGATGGTAATGTC
+
CCCACACDDAEEDA@D;6<--)--)----
@D8PAK:00028:00349
GTCCAAGCTTCTGGAGGGATGGTAAATGACCCTTGTGCATACGCTCACAATTCACCTCTGCACATCGATTC
+
DCC@CADEDADCCADDD@FCC:<661<6666,-)-----------666<6;=@@@@>;;C;.00//./-)-
@D8PAK:00029:00307
GTCCAAGCTTCTGGAGGGATGGTAACCATAGAAAGTAATCCAGTTCACAATTCACCTCTGCACGAATTCCTAG
+
@@C@B6BCC>>@C@CCC=DCD@DDACACCC;;;1<CC@CDBDCCACCCDADADCCADDDCCCCCCACACACCC
@D8PAK:00029:00321
GTCCAAGCTTCTGGAGGGATGGTAATGCCCGATTGTAACATATACTACATTCACCTCTGCACGAATTCCG
+
C@B:?<=CDADEDA>??=@DC0<<?<6<<16A@=@BB?@>>;;;CBBB;;7;;;7>ECCCCCDCACACAC
@D8PAK:00029:00322
GTCCAAGCTTCTGGAGGGATGGTAAAAAACAATTGTGAGTTATGACACAATTCACCTCTGCACGAATTCCTAGATCACCGACTGCCCATTTCCCGGGAAA
+
@@@ACB@>@@EDCDDCC>DCD;<<<<<<+;;=C@CCDDDD@CCCCCEDD@CADCCADDCCF@@@CACAC=????@CCCAC?>;@@@1;<B1<<1;D1;7;
@D8PAK:00029:00329
GTCCAAGCTTCTGGAGGGATGGTAAGTACGAATTGTGATCGTACCCACTATTCACCTCTGCAC
+
--.)66=CD0666066D?6=A>=A>A;<;;;7;066;6;6666;C9;;;;;6<//)----65.
@D8PAK:00029:00331
GTCCAAGCTTCTGGAGGGATGGTAAAACCCAAATGTATCTCTGCTTACAATTCACCTCTGCACGAATTCCTAG
+
@?DACACDFADCCACCE@FCDA><66/66,66,666----0-6-.);;@=@ACDCACDDCCCCCCACACACCC
@D8PAK:00029:00333
GTCCAAGCTTCTGGAGGGATGGTAAGCATGT
+
CCDACACCFAECCACCC?F663.-)----6-
@D8PAK:00029:00338
GTCCAAGCTTCTGGAGGGATGGTAAATACGAATTGTGGCCAATATCACAATTCACCTCTGCACGAATTCCTAG
+
C>?:;0?=>??DDA>@?=@CCADDF?@@ADCAEADDDADACACCCDD????ACCCACCCCCCCCDADACAC<?
@D8PAK:00029:00339
GTCCAAGCTTCTGGAGGGATGGTAATTCCAAAGTGTAAGATATCTCTCAATTCACCTCTGCACGAATTCCTAG
+
CCC@C@CCD>AAEACCC?DCD>@@ACACACC?CCC@???CCCCCCCDCCAB@C?=7>CCCDCCCCACAD@CCC
@D8PAK:00029:00344
GTCCAAGCTTCTGGAGGGATGGTAAGGAATTGTAAATTCAAGTTACAATT
+
;;;0606;6066<6;<61<CC@DC@C7;0;@CBCD?D7>;76-3..-)-)
@D8PAK:00029:00345
GTCCAAGCTTCTGGAGGGATGGTAATCGCTAAACGTAAGCCTACTCACAATTCACCTCTGCACGAATTCCTAG
+
CCC@CACCCADDDACCC@CCCACDACCCDCCC;CCCEACC:@DDCCAAA@C?ACA@CCCCCDCCC@C@CACDC
@D8PAK:00029:00346
GTCCAAGCTTCTGGAGGGATGGTAACAGATTGTGACTTATATTACGGTTATTCACCTCTGCACGAATTCCTAG
+
CCDACAC@A??DCACCC>CCDADCADDCCCACCCCCDACCDDADCCAC@CCACDFAD@@@ECCCCACBCBBCC
@D8PAK:00030:00300
GTCCAAGCTTCTGGAGGGATGGTAATATCGCGATTGTAATGCGTCACACATTCACCTCTGCACGAATTCCTAG
+
CCCAC@CCF?@@DADCD@DDDADDAED@@@CCCC???CACECCCDDDCBBCACCDACC@??>;;;6;<@>C??
@D8PAK:00030:00302
GTCCAAGCTTCTGGAGGGATCGTATACATCAATTGTCAGCTAACTCACATTCACCTCTGCACGAATTCCTAG
+
DDDACACDC@DCFACDC>CC>@@ECCDCC==:><>;CCCDCC@CFFCCCCACCCACDCCDBC????ACACCC
@D8PAK:00030:00305
GTCCAAGCTTCTGGAGGGATGGTAAGACCATATAGTGATGTCAATTACCAATTCTA
+
@@D@CACCDACCCACCC>CCDA=6)---)-------6=@;666060;0).)/).--
@D8PAK:00030:00314
GTCCAAGCTTCTGGGAGGATGGTAAGCGTATG
+
??CACACCDAEDDC?CC?6-<3/.)-------
@D8PAK:00030:00316
GTCCAAGCTTCTGGAGGGATGGTAAATCATCATTGTAATCCTGATCACCATTCACCTCTGCACGAATTCCTAG
+
CCCACACCD@DCCACCC=CEDACDD@CCCCECCACCBACCADBBBDDEA?@@@CCADCCCCCD?>=@?@?@CC
@D8PAK:00030:00320
GTCCAAGCTTCTGGAGGGATGGTAATTGTTCACTAGGTCACAATTTGTGATTCACCTCTGCACGAATTCCTAG
+
CCCAEACCDADCD@CDD?DCCACDACACCACCCCCD@CCDDC@CD?CBBCC@BBBACCCBCCCCCACACACBB
@D8PAK:00030:00330
GTCCAAGCTTCTGGAGGGATGGTAAACCCATATTGTGAGCTTGACTACTATTCACCTCTGCACGAATTCCTAG
+
CDD@CACCC@CCA>=>?<@CDABAA1;;1;;;;6666666<7<<6@>??CC=;//+//;-66>=6@C060...
@D8PAK:00030:00339
GTCCAAGCTTCTGGAGGGATGGTAATACCAGATTGTGACCCATATTCCAATTCACCTCTGCACGAATTCCTAG
+
@@CACACCD@CCCACDD?CCC@CDACCCACCCE@BBDCCC?CDCC@C@CAC@CBC@CDDDDCCDCBC>?>?CC
@D8PAK:00031:00301
GTCCAAGCTTCTGGAGGGATGGTAATCGTAATTTGTAGTTGTGATTACAACTCACCTCTGCACGAATTCCTAG
+
CCEBDACCCADCCADDD?DCDADDADCCCCADD>CDDCC@CCCCCADCC:>?CCC@CCCCCCCCCACACACCC
@D8PAK:00031:00316
GTCCAAGCTTCTGGAGGGATGGTAATTCCCAATTGTAACATGCGGCACTATTCACCTCTGCACGAATTCCTAG
+
@@EAC@CCE>?ADABDC=CCC@CD<??@C>CBDACCCACCDCCCACCCCCC@CCCA>@?DCCDCDACAC>CCD
@D8PAK:00031:00323
GTCCAAGCTTCTGGAGGGATGGTAACCGCTCCA
+
;;;0;76CC:<<C?66<16CD@C6)-)----)-
@D8PAK:00031:00328
GTCCAAGCTTCTGGAGGGATGAGTAAAGATGATCGTAATATGGATTACA
+
@@CACADCD@DCEA>>>;?;<<C<;;;@DDDECCCCCACDCCACD??@D
@D8PAK:00031:00330
GTCCAAGCTTCTGGAGGGATGGTAAACAACACACTGTAATGCTATACAATTCACCTCTGCACGAATTCCTAG
+
CCCADACDEADDEACCC=DDDA<;D)--)---------)-------6C0>??DDACCCCDCCDC@CACAHCC
@D8PAK:00031:00334
GTCCAAGCTTCTGGAGGGATGGTAATCAATTGTAATCCTCGTCACAATAATTCACCTCTGCACGAATTCCTAG
+
CCD?@@@CF@DCC@CDG?DCGAECADCCACACCCACCBCBBCCCDCACDADACCCACCCDDCCCDACAC@CCD
@D8PAK:00031:00336
GTCCAAGCTTCTGGAGGGATGGTAACCATTAATTGTGGTCTATACTACAATTCACCTCTGCACCGAATTCCTAG
+
@?C@B@CCC@DDC@=>@>@EDADI@?<>C7;7?<??CADCCCCCCCCCCAC@B=C@CCCBCCCACCAC>>??CC
@D8PAK:00031:00348
GTCCAAGCTTCTGGAGGGAATGGTAAACATGAACTGTAACCGGAACTACAATTCACCTCTGCACGAATTCCTAG
+
C@B0;76AA:?@DABCC@DACH@CCG@CCCCC?A@@@ABDAD@C?CCCCCAC@CCCACCCCCBB>;<>?B@CCC
@D8PAK:00032:00303
GTCCAAGCTTCTGGAGGGATGGTAACAGCGATTGTACT
+
@@EAE???D@CDCBCCC=CCC@DCA67>=..-)-.---
@D8PAK:00032:00305
GTCCAAGCTTCTGGAGGGATGGTAATCAAGGTTTGTAACGTCGGTCACTATTCACCTCTGCACGAATTCCTAG
+
CCDAC>@?DACCDA>>>>ADDADCEC>;7;7;;1;AC@CDCCCACCDCCBB<AAC@CCCCADCCE=???ACCC
@D8PAK:00032:00308
GTCCAAGCTTCTGGAGGGATGGTAAACCATTAGT
+
@@DADACDCADDCACCD?DCC@/..)-)--)---
@D8PAK:00032:00316
GTCCAAGCTTCTGGAGGGATGGTAAATTCTA
+
CDC@C=@?CADECACCD>=:63/..)-)---
@D8PAK:00032:00318
GTCCAAGCTTCTGGAGGGATGGTAAATTGGAATTGTGGGACCCCTTACAATTCACCTCTGCACGAATTCCTAG
+
CCCAC?@@DAHDDA>?@>ADDADEE@DBCADAC@CCDD?CCCC;CACCCAC?@@CACCCCCCCCBACACACCC
@D8PAK:00032:00342
GTCCAAGCTTCTGGAGGGATGGTAAACACCATTTGTGATTTACATCACCATTCACCTCTGCACGAATTCCTAG
+
CCC@C@CCC@DDCADCD?DCD@DDD@CCB?;<<,<BCCCC>DDEDDCCACCAC?>>?CCCCDDDDAC@CACCC
@D8PAK:00033:00302
GTCCAAGCTTCTGGAGGGATGGTAAAGTCA
+
DCC<?766C0>@CACCC?A//)-0/)----
@D8PAK:00033:00303
GTCCAAGCTTCTGGAGGGATGGTAAAACGGAATTGTAAGTAATGTTACCATTCACCTCTGCACGAATTCCTAG
+
CCCACACCC>@@DA>>>>@DCACDDD;DCACACACDCACCC@C@?=ACAEDACDDACCCCCCCCDACACACDB
@D8PAK:00033:00306
GTCCAAGCTTCTGGAGGGATGGTAACACCAACGGTAACGTTTCTGGAGCA
+
DDCACACCC??@DACCD=CCDADC?B;;7606606606666,66606666
@D8PAK:00033:00310
GTCCAAGCTTCTGGAGGGTTGGTAACGCCCGAATGTAATCCATCTTACAATTCACCTCTGCACGAATTCCTAG
+
CCC@CACCCAEDDACCD>DADADDAC>>><>??@FDDACDADC??@@CCACACCC@CCCCCCCCBACACACCC
@D8PAK:00033:00311
GTCCAAGCTTCTGGAGGGATGGTAAAATCATAATTGTGATCGTGTTCACATTCACCTCTGCACGAATTCCTAG
+
BCB0;766606<CACCC?EDDACDDD;DCECDAC=>>CDDDCCCCADCCCCADCC@>>>;;;@BB@CACACCD
@D8PAK:00033:00313
GTCCAAGCTTCTGGAGGGATGGTAAAGCATATAGTGC
+
CCC@CADCHADCCACDC?DCDA=;;+---------5-
@D8PAK:00033:00314
GTCCAAGCTTCTGGAGGGATGGTAACTGAAGATCGTGTCATGTCTTACAATTCACCTCTGCACGAATTCCTAG
+
@?EAD@CDC>@@DACCC?DCCADDACC>>>@CCCCCCCCCCCC=50;;;6>@CCCACCCCCCCCC@C<><???
@D8PAK:00033:00324
GTCCAAGCTTCTGGAGGGATGGTAAAATCACTGATTTTCCGATCTCGCCATTCACCTCTGCACGAATTCCTAG
+
CDCADAECDADDDACED?DCC>CCDD;CCC@ACDDDD6B?BCCDCC??>@CADCB@CCCDDDDCC@D@C@CCC
@D8PAK:00033:00330
GTCCAAGCTTCTGGAGGGATGGTAAGACCAAATCGTAAGTTGCCTCACAATTCACCTCTGCACGAATTCCTAG
+
@@CAC@CCCACCC:66=;<CCADDA>;<0;;1;BC;><?C@BCBCDCCCACACCCACCCCCCCCC@C@CACCC
@D8PAK:00033:00336
GTCCAAGCTTCTGGAGGGATGGTAAAGCTTAACTGTGGCTTCTCTCACTATTCACCTCTGCACGAATTCCTAG
+
C?>066=6<06AC?;<<,66<0666,66;6;>BBBBB><<7<BBACBCB;;06;;0;;;BEDCDB7;7;7;B@
@D8PAK:00033:00346
GTCCAAGCTTCTGGAGGGATGGTAACCCATAATTGTATATTACACCACAATTCACCTCTGCACGAATTCCTAG
+
CCCADACCGADDC?CCD?DDEAED?>><@DDAFADCDDDDAC?@@ACCCACACCCACCC@??C>;6;>@=;?@
@D8PAK:00034:00300
GTCCAAGCTTCTGGAGGGATGGTAAAATCCAATTGTGCATTACACGACAATTCACCTCTGCACGAATTCCTAG
+
@@EBEBCCD@DCC?;>?=@CDADDDD:CCACAC@@@CCCCACCD?@>CCACACDDACACCCCCCB@CACABAB
@D8PAK:00034:00310
GTCCAAGCTTCTGGAGGGATGGTAATAAATAGTACGACCATGACCATCA
+
CCDACBDCDADDCACDD?CCDACC@666,;66@;;;-6)-----)---5
@D8PAK:00034:00311
GTCCAAGCTTCTGGAGGGATGGTAAGGTAACTT
+
@@D>?@@DDADCCACCC?CC>6;;)-)--3--)
@D8PAK:00034:00316
GTCCAAGCTTCTGGAGGGATGATAAGGCGTAAATGTAACATACGACACAATTCACCTCTGCACGAATTCCTAG
+
CED>>?@CD@DDCACBD?D@=66C7;7?CBBB:CC??>?CCCCCCCCCCBC>??CACCCCCCCCC0;;>?@BC
@D8PAK:00034:00328
GTCCAAGCTTCTGGAGGGATGGTAATACATAAGT
+
CCD@CACDDAEDCACCD@DDD;<6)------)--
@D8PAK:00034:00331
GTCCAAGCTTCTGGAGGGATGAGATGGCCAATTGTAATCTAGCTTTCATCACC
+
CCCBF@??C>6<C?;<<1<666<66=ADAEAE@C>;7;B;0----)------)
@D8PAK:00034:00336
GTCCAAGCTTCTGGATGGATGGTAAATGTTCCTTCTCCAGACTGTAACGATTCACCTCTGCACGAATTCCTAG
+
@@DAC@@@EADCCACDCACCDADCC?CCDADACADCCACCCDCCCCACDCCBC?>>>;;@B?>@CADAC@CCB
@D8PAK:00034:00339
GTCCAAGCTTCTGGAGGGATGGTAGGCCTGATTTGTAATTTTACTCACTATTCACCTCTGCACGAATTCCTAG
+
CCCACACCG>@?DACDD?CCCADCCAB@CCDDD=CCC;??@9@DFDCCCCC@CCDACCCCDCCCB@B:=:?CC
@D8PAK:00034:00349
GTCCAAGCTTCTGGAGGGATGGTAACGCCAACTGTGATCGTTATTACAAATTCACCTCTGCACGAATTCCTAG
+
BBB0;766A@DECACEG>CCCADC?B;?7;ACCDCCGC>?@<?B@CHFC?CADCCACC>???>CC@C?CAFD?
@D8PAK:00035:00311
GTCCAAGCTTCTGGAGGGATGGTAACATAACACTGTGATACATGTTACAATTCACCTCTGCACGAATTCCTAG
+
CCDACACCDADDCACCD@E@@>@IB?@?CACDDCCCCCCCCDC=>0<<;>CACDDACDDDDCCBB@CBCBC6=
@D8PAK:00035:00312
GTCCAAGCTTCTGGAGGGATGAGATGGCACAAATGTGAACTGGATCACCATTCACCTCTGCACGAATTCCTAG
+
BBC0><>>CAEFEACCC>CAAAC<<;06C;;;1/.<//)/.8)--<;;6;A>A;;6;;;;;;;>C?BAC@C:2
@D8PAK:00035:00317
GTCCAAGCTTCTGGAGGGATGAGATGGGGATTGTGTGTGAGAATACAATTCACCTC
+
;;60;766C6=CB?;<<1<;666=BCFF9@@@@?;;;;;;;;05554.46---800
@D8PAK:00035:00341
GTCCAAGCTTCTGGAGGGATGGTAACAAGAAATGTGG
+
@@DAC@CDC??@HADCC>ECDA<<6;;0666,----)
@D8PAK:00035:00342
GTCCAAGCTTCTGGAGGGATGGTAAGCTACATTACAATTGGTGGGCTTTATTCACCTCTGCACGAATTCCTAG
+
CCDACACCCADCCACCC?DCDACDACCCCCCDADCDACADAECD>CCC?CC@CCCADCCCCCCCC@C>>>>DC
@D8PAK:00036:00300
GTCCAAGCTTCTGGAGGGATGGTAATCCAATCGTT
+
??HADACCCADDDA@@@?@DDA@>+0-)-)----)
@D8PAK:00036:00306
GTCCAAGCTTCTGGAGGGATGGTAATGGCATGTGCCTCCAGATCCAGCTATTCACCTCTGCACGAATTCCTAG
+
?@DBEACCD@DDCACCC?CCDADD??@ACCCCCBB@??>?CFCCACDD@@@BCCCACCCCCCCCDACACACCD
@D8PAK:00036:00324
GTCCAAGCTTCTGGAGGGATGGTAACCACGAAATGTAACACGCCTTACCAATTCACCTCTGCACGAATTCCTAG
+
??C@C@CCFADCDACDC?AACADDAC@CCCCC>@@@C@BB?@@ACACCAC@?>?CCACCCCCCC?@>?ACACCB
@D8PAK:00036:00328
GTCCAAGCTTCTGGAGGGATGGTAATTCTTGTCGCGCGGGCATTTCCTTATTCACCTCTGCACGAATTCCTAG
+
CCCADADED?@@CACCD>CEDAGG?>??C<>?D@@@CCD?DDCD=???ACEADCC@CDCCCCDDCADACACCC
@D8PAK:00036:00346
GTCCAAGCTTCTGGAGGGATGAGATGGTAACACCCAAAATGTAACTTACCTTACATTCACCTCTGCACGAATTCCTAG
+
@@CACACDC;CDHA>???ACCD?>?CBCC=@>DD=CCC:CCCCACC@CC;;;>CCC@CCDACCBCCCCCCACADACCC
@D8PAK:00037:00303
GTCCAAGCTTCTGGAGGGATGGTAAGGCTAAAATGTAAGGTATTTCACAATTCACCTCTGCACGAATTCCTAG
+
CC@6=;>;>.0.-3-...@DC>CC7<7<;;;;/;AAB?B?B<<<1????BDACCC<??DDCCCCCACACACCC
@D8PAK:00037:00311
GTCCAAGCTTCTGGAGGGATGGTAATTGTGAGCTAGACCACATTGCCGTATTCACCTCTGCACGAATTCCTAG
+
DDCAC@@@EADDDACCC?DCCACD???@CCCCCCCCCCA????>?C@CCCCAECDACBCCCCCCC@C@C@CCD
@D8PAK:00037:00329
GTCCAAGCTTCTGGAGGGATGGTAAATTCCAATTGTGAGCATCGTTACGATTCACCTCTGCACGAATTCCTAG
+
@?CAC<@?C<?<B?666;@CDADGG?CADACACACCCCCDCCC@?>>CC@B@CCCACCCCC????ADACACCC
@D8PAK:00037:00337
GTCCAAGCTTCTGGAGGGATGGTAATCGAATGTAATCCGGATCACATTGATTCACCTCTGCACGAATTCCTAG
+
CCCACACCCADCCAEEC@DCCACDADDCCACB;;;>B@CACCCBDCDABCCAC??<?DCDCCCCCAD@C@CCC
@D8PAK:00037:00339
GTCCAAGCTTCTGGAGGGATAGTAACAGCA
+
@@DADADCD@@@CADDD?C6----)-----
@D8PAK:00037:00346
GTCCAAGCTTCTGGAGGGATGGTAAGTACAATTGTGAGGTACGTTACAAATTCACCTCTGCACGAATTCCTAG
+
DDCADAEDD@CCCACDC@DCCADCAC>??B@B@CCDCCACDDCCADCCC;=;>>>ACDCCCCCCC@CACACCC
@D8PAK:00037:00347
GTCCAAGCTTCTGGAGGGATGGTAACGGCGATTGTGTCCCTAATCACAATTCACCTCTGCACGAATTCCTAG
+
?@CACA@?@ADCBA??@=@DDADCACCBDCCB>??FCDD?CCAECCCC@C@CCDACCCCBCCCE?@@@BDCE
@D8PAK:00038:00301
GTCCAAGCTTCTGGAGGGATGATAACTCAGGACTGTAATGCGGAACACAATTCACCTCTGCACGAATTCCTAG
+
CCCAD?@@F?@@CADCD>CCCCDDACDCCC@D==>CCACDCC@CACCCC@CADCCACDBCCCCCC@CACAC??
@D8PAK:00038:00307
GTCCAAGCTTCTGGAGGGATGGTAATACACGAATGTGATCCGGGTTACTATTCACCTCTGCACGAATTCCTAG
+
CCD>@?@DD>@@CACCC?CDD@CDADDCCC=>:>;;D@B@@CC;><>D@??AD?>?@CCCCCDDDADACACCD
@D8PAK:00038:00309
GTCCAAGCTTCTGGAGGGATGGTAATCGCCTATTGTAACTTGGCTTACATTCACCTCTGCACGAATTCCTAG
+
CCC<?;>DD@CDDACCC?DDCADDACCCCADDDAD?@?@C@CACCACCCC@CCCACCCCCCCCC@C@C@CCD
@D8PAK:00038:00317
GTCCAAGCTTCTGGAGGGGTGAGATGGGCGAATTGTAACCCATCGTACATTCACCTCTGCACGAATTCCTAG
+
;;B0;76BC@CDCACCFD;C>??C>;;;?AB?B=@;;6;;1;@@CDCCDCAC?>7;@;>?CCCCAC@CACDC
@D8PAK:00038:00322
GTCCAAGCTTCTGGAGGGATGGTAACTGTGCAATGTGGCTTGGCTCACTATTCACCTCTGCACGAATTCCTAG
+
CCCACACCD@CCDACDC@DCCADDACCCCCDCA>@?CACC@CACCCCCCCCACCB?BBCCCBBBB@C@C@CBB
@D8PAK:00038:00328
GTCCAAGCTTCTGGAGGGATGGTAAGGCCGAAATTGTGAACTGGGATACATTC
+
@@EACACED@DCCA>>@?@DC@CC6<0<76;A1;7;;;;7;BB@=CBABBCBC
@D8PAK:00038:00333
GTCCAAGCTTCTGGAGGGATGGTAAGGTATTATGTTTCAAG
+
CDDACACCDADCCAEGG;BBCADD?><66C066---)--)-
@D8PAK:00038:00339
GTCCAAGCTTCTGGAGGGATGGTAAGTCAGCAGTGTGATTTACGTTACTATTCACCTCTGCACGAATTCCTAG
+
?@CACACCC<A@HACCC=DDDACC@CCCCCCCCCCCCCCC?CCCCACCCCC@CCDACCCCDCCCDACACACDD
@D8PAK:00039:00305
GTCCAAGCTTCTGGAGGGATGATAAAGCTGTAA
+
@@EAEACCCADCC@CDG@D;;66//)/---55)
@D8PAK:00039:00318
GTCCAAGCTTCTGGAGGGATGGTAACATGAGAATGTGATCTGACACACAATTCACCTCTGCACGAATTCCTAG
+
CCEAC=@@C<><C@;>?<@CCACD@CCDDCCCACCCDCCCCCCCCCEDC>>?@CC@CDCCCBCCCACAC@CCC
@D8PAK:00039:00323
GTCCAAGCTCTGGAGGATGGTAAGGTACC
+
CCE@CACCCDCCA@@@@@63;5).+---)
@D8PAK:00039:00324
GTCCAAGCTTCTGGAGGGGATGGTAATAACAAACTGTAACCCTGTGCACAATTCACCTCTGCACGAATTCCTAG
+
@@FAD@CCDACDDACCCC9CCCADDA?><???;>CCBCACC=CCCCCCCC@C@CCCACCAA=CCCCAC@CACCC
@D8PAK:00039:00327
GTCCAAGCTTCTGGAGGGATGGTAAAGGTCAATCGTAAGTCTGGTCACAATTCACCTCTGCACGAATTCCTAG
+
DCCAEACCC@@ACA>>@>@FDACCC>CACCCACCCCCACCCCC@CCCCC>A@CCC?BCDCCCCCC@CACACCC
@D8PAK:00039:00337
GTCCAAGCTTCTGGAGGGATGGTAAACCTCAAATGTGTTTCCGGCTACAATTCACCTCTGCACGAATTCCTAG
+
@@D@CADCCACDDACCC@C@?:=DD=C@CCCC>@A@DCC@CACACCCBBACACBCACCCDCDDCCACACADEC
@D8PAK:00039:00348
GTCCAAGCTTCTGGAGGGATGGTAATCCTCAATTGAGACCCCGGTTACAATTCACCTCTGCACGAATTCCTAG
+
DCCACADDDADDDADDD?DCDACDADC@CDCAC@CCCCCCC;CACACCC@C@CDC@@@?BBCCCC@C?CACCB
@D8PAK:00040:00304
GTCCAAGCTTCTGGAGGGATGGTAACCTTAAAATGTGCTGCGGGTTACTATTCACCTCTGCACGAATTCCTAG
+
@@E?>@@DCACCCACDD?DCCACEAC6=06;6/;ACDEDCCCD;>??FDFD>BCCACCCCCDDCCAC?>??HF
@D8PAK:00040:00326
GTCCAAGCTTCTGGAGGGATGGTAATAACGTGAAGTA
+
??DADACCD>CCDACCC@DCCACF=;53-----)---
@D8PAK:00040:00329
GTCCAAGCTTCTGGAGGATGGTAACTCAACGAGGTCTCCAGCACGCCTATTCACCTCTGCACGAATTCCTAG
+
CCCAE>@@EADDEACC@DFEACAACCBB@CCCDADDCCACDCCCDC@CDD@DCDADCBBCDDCC@CACACCC
@D8PAK:00040:00339
GTCCAAGCTTCTGGAGGATGGTAAC
+
@@DACACCDAC<<8//)-663--)-
@D8PAK:00040:00341
GTCCAAGCTTCTGGAGGGATGGTAAATCCAAATTGTAATACCGACCACTATTCACCTCTGCACGAATTCCTAG
+
CCC?@@@ED@DDCACDH@CCDADEE?EDACC>CACCCACCCACCCACDCCCADCDACCCCDCCCC@CAC@CBC
@D8PAK:00040:00342
GTCCAAGCTTCTGGAGGGATGGTAATGTGACGTAAATTACAATTCCGTAATTCACCTCTGCACGAATTCCTAG
+
CCCACACCG>@@DACCC>DCEACD@DCCCCCCCCC<?>?CC@CACACCCAC@CCC?CDCCCCCCC@CAEACBB
@D8PAK:00041:00316
GTCCAAGCTTCTGGAGGGCTGGTAAACTGACATTGTAACGTCATGCACAATTCACCTCTGCACGAATTCCTAG
+
CCC<@?@CCAD=<<;;;1?CCAECC?CCDCDDC=??DACCCCCCCCCCCACA>??AE>@?CCCCCAD@CACCC
@D8PAK:00041:00319
GTCCAAGCTTCTGGAGGGATGGTAACCTTCACGCCTCCAGCGACCCCTGATTCACCTCTGCACATACTCAG
+
CCCADACCC>A@CA>>@?@DCACDBC@B@CCEDDACDACCDCCCCC;CCCC@CCCADCBBBB77@@111@@
@D8PAK:00041:00325
GTCCAAGCTTCTGGAGGATGGTAAGGTAGAAATGTGCACTAAGTTACTATTCACCTCTGCACGAATTCCTAG
+
CCCAEADCD@CAA>;<7<;<06D<=?@CCCD?>@>CCCCCCA??<>CCBBAC??<>CB>??CCCACACACCC
@D8PAK:00041:00327
GTCCAAGCTTCTGGAGGGATGTAAATGTCTA
+
FCCBDABCDAI@@?@DD?D/--0.*0-----
@D8PAK:00041:00334
GTCCAAGCTTCTGGAGGGATGGTAAACCTGCAATGTCGATCTAACGTACAATTCACCTCTGCACGAATTCCTAG
+
CCDACACCEADDCACCD>DDDA<661;66666055555656--)----6E@CACCCACCCCCCCCC@C>?>?CC
@D8PAK:00041:00345
GTCCAAGCTTCTGGAGGGATGGTAAATATAAAACTGACCCGGCTCACAATTCACCTCTGCACGAATTCCTAG
+
@@DBD@BBC@CCDACCC?CDDACDC=AC<;;;/;666;?;@ACCCCDCAD@CCCACCCCCCCCC@CACACBB
@D8PAK:00041:00348
GTCCAAGCTTCTGGAGGGATGGTAATAGCTAAATGTAATCCACCTCACTATTCACCTCTGCACGAATTCCTAG
+
@@EACACDDADDCACCF@EDDAEDA?<<A<66,6@;;<@CADC@CCCDDDDACCDAC?@?CDDDD@C@C?CCC
@D8PAK:00042:00320
GTCCAAGCTTCTGGAGGGATGGTAATACCAGA
+
@@CAD?@@D@E@@@@CG@F=;3.-)---)---
@D8PAK:00042:00334
GTCCAAGCTTCTGGAGGGATGGTAAAAGCGGAATTGTAACCCACGTTCCATTCACCTCTGCACGAATTCCTAG
+
@@CADACCC>@@D@??@>@CCADDDD;CDDACADACDDACC=BCCCACACCACDCACCCBBCCCCACAC@CCC
@D8PAK:00042:00341
GTCCAAGCTTCTGGAGGGATGGTAAAT
+
@?CACACCEACCCA776/6-.)---)-
@D8PAK:00042:00343
GTCCAAGCTTCTGGAGGATGGTAACAGTGATTATA
+
6;7.1./DDAC;;+/-)-663--)------D0666
@D8PAK:00042:00346
GTCCAAGCTTCTGGAGGGATGGTAAAGGAACAATGTGATGCATGTAACAATTCACCTCTGCACGAATTCCTAG
+
@@EAD>@@D?A@CA>>?=@?C@CCC:C???@EACCDCCCDDC@@?CADCACBCCCACCDCCCCCCAC<CACCC
@D8PAK:00043:00301
GTCCAAGCTTCTGGAGGGATGGACAG
+
CBD:;7==C@BBD@6661/-.)----
@D8PAK:00043:00304
GTCCAAGCTTCTGGAGGGATCGTAATCTAGCGAATGTGTCCTAGCATACATTCACCTCTGCACGAATTCCTAG
+
;;;0;7=CDACCCACCC?DD@@@EACCCCCCCDB@A?DDCACBBBCCCCCCACBB@CDD?@>CCC@CADACCC
@D8PAK:00043:00317
GTCCAAGCTTCTGGAGGGATGGTAATAACATCA
+
>;C<=:?CDAEECACCD?D@;3<;)--)-----
@D8PAK:00043:00321
GTCCAAGTTCTGGAGGGATGGTAATCGTACT
+
@@DACACCACCCBCCC?>@<3;8)-------
@D8PAK:00043:00324
GTCCAAGCTTCTGGAGGGATGGTAACACATAAATGTGACACAGTGCACAATTCACCCTGCACGAATTCCTAG
+
CCDACADDEAECCACCC?CCC>?ABCCCDCEC?CCCCDCCCCCDCCBBCACACCCD>CCCDDCC@CACACDD
@D8PAK:00044:00301
GTCCAAGCTTCTGGAGGGATGGTAAAACTGGATTGTATCCTGATGCACAATTCACCTCTGCACGAATTCCTAG
+
66;06066;0666<;BD@<;;06<<</;;;7;B6>ACDEA@@@CC>;;;=@7;;;700/00;;;;7;=B@CDD
@D8PAK:00044:00315
GTCCAAGCTTCTGGAGGGGTGGTAAACAACCATTGTGACGCATGTTACGATTCACCTCTGCACGAATTCCTAG
+
ECCAC=>?C<@@CACDDD6CC@DDG@CC?@?@HBDCBCDCDD>?>??CCDC@CCCADCBBDCCCCADACACCC
@D8PAK:00044:00327
GTCCAAGCTTCTGGAGGGATGGTAATTCACAACTGTGAGATACATCACAATTCACCTCTGCACGAATTCCTAG
+
CCCACACCD@EDDACCC?CDCADDAC?@@CCACCCCCCCCCCDCCB?CC@CACCC?CCCCCCCCCACACACCC
@D8PAK:00044:00338
GTCCAAGCTTCTGGAGGGGTCGTAAAATCAAATAAG
+
CCC@CACCDAFFD@=<<6/<<<<<<</-/--)--)-
@D8PAK:00044:00343
GTCCAAGCTTCTGGAGGGATGGTAAGCT
+
CCC>?<>CD@DDDA==;6;.-)--)---
@D8PAK:00044:00349
GTCCAAGCTTCTGGAGGGATGGTAACACTAT
+
;;B:;7=CDADDDA?>@>/<;3/.)------
@D8PAK:00045:00300
GTCCAAGCTTCTGGAGGGATGATAACAGGAGTTCGTGACCCAACTCACAATTCACCTCTGCACGAATTCCATACG
+
@@CACA@>@>?<C@==?<?CCCDGACCCACCCADCCA<;;1;0;BC;;?>?ACDCACC>;/0---)-)-)-----
@D8PAK:00045:00307
GTCCAAGCTTCTGGAGGGATGGTAATGGCTTATTGTAATTATACTCACTATTCACCTCTGCACGAATTCCTAG
+
DCCACACCCADCCACDC@DCCADDACCACDADCACCD?@?@C?@@DCCCDC@CCCACCB@@;;;;7;7;7;;/
@D8PAK:00045:00316
GTCCAAGCTTCTGGAGGGATGGTAAAGACGCTAGTAGTGTGATTATGTACACTTA
+
=>@0606==6=6<0;66,66=0<<<,666666;66666;665-356556./--3;
@D8PAK:00045:00318
GTCCAAGCTTCTGGAGGGATGGTAACTGGTTATTGTCACCCAGGTTACAATTCACCTCTGCACGAATTCCTAG
+
CCC@@?@CC?@@DDCCC=@@?>@EACDD@@@@DADCCDCF@CCAC@BAA7;7;;;7?CBCB????>?AEAC??
@D8PAK:00045:00333
GTCCAAGCTTCTGGAGGGATGGTAACGGATTGTGATCCACGTTACATTTATTCACCTCTGCACGAATTCCTAG
+
CCD>>>>@DAEDCA;=>;?BDADFB??>@CACEDCCCADDDGADD>>>;;B@CCCACCCCDECCCADACACCD
@D8PAK:00045:00349
GTCCAAGCTTCTGGAGGGATGGTAAGCACAACTGTGATCGGTCTTACAATTCACCTCTGCACGAATTCCTAG
+
@@CACACCD<@@GADDC?DDDACDACDDCCACCCCCCBCCBCCC@CCDAD@BCDACCCCCDCCCACAC@CCC
@D8PAK:00046:00306
GTCCAAGCTTCTGGAGGGATGGTAACAAACATTGTGATCTATGTCACTATTCACCTCTGCACGAATTCCTAG
+
@@EAC@DDE@A@EACCD@DCC@CF@BCC>CCCADCCCCCCCCCCCCCCCCACCCACCCCCCCCC@CACACCC
@D8PAK:00046:00307
GTCCAAGCTTCTGGAGGGATGGTAATTGTCG
+
CDD>@@>CC@CECACCC?@?;3/.)/)----
@D8PAK:00046:00310
GTCCAAGCTTCTGGAGAGATGGTAATAGGTATGTCAGACAGCCGAGATTCACCTCTGCACGAATTCCTAG
+
@@DADACCC>@@DA><<<<<;7;>=?DDACCCCCDDCCCCCC@C?@?DACCC@CDDCCCCCCACACAD@@
@D8PAK:00046:00316
GTCCAAGCTTCTGAGGGATGGTAACCCACTGTAACCTAAGTCACAATTCACCTCTGCACGAATTCCTAG
+
CC@6@=;8;3//--66/76DADD?>=<>CBCCC@C@???@CCC?@>@ADDCACCCCCCCCDACACACCC
@D8PAK:00046:00323
GTCCAAGTTCTGGAGTGGATGATAAGT
+
BBB:;76=6ABCA>0.;*--.---)--
@D8PAK:00046:00334
GTCCAAGCTTCTGGAGGGATGGTAACCCACTGAT
+
B@B:>:=>CAEDCACCD@DCC?;;)/0+------
@D8PAK:00046:00339
GTCCAAGCTTCTGGAGGGATGGTAAAACACAATTGTGGTCGCAGTTACTATTCACCTCTGCACGAATTCCTAG
+
CCDAC@CCC@=CA>;<<,<CCAECDD;CCCDACACCDACCDCC@??@CDCCACCCACCCCDCC?@@@ACACCC
@D8PAK:00046:00342
GTCCAAGCTTCTGGAGGGATGGTAAGATCTACTGATAGAGAGC
+
FDD@CACCFADCCACCD?DCDACC:<66C66666666------
@D8PAK:00046:00347
GTCCAAGCTTCTGGAGGGATGGTAATACAGGATTGTGTCAAGGAATACAATTCACCTCTGCACGAATTCCTAG
+
CDD@C@CDDACCD@CDD?DCD?CCACCDCCACCACCCCCD?B?BACCCC@C@DCC@CCCDCCCCCAC@C@BDC
@D8PAK:00047:00312
GTCCAAGCTTCTGGAGGGATGGTAAGATAGTATAGTAACTACGATTACAATTCACCTCTGCACGAATTCCTAG
+
CCC>@?@DDADDEACCC:CDDACCACDDCCCCCCCCCACDCDCCC@C??=@ADDF?@@C;;<?;;7;=C@CCC
@D8PAK:00047:00318
GTCCAAGCTTCTGGAGGGATGTAAGGAC
+
C??>@:>CF?A@>=76;/..--6)-)--
@D8PAK:00047:00330
GTCCAAGCTTCTGGAGGGATGGTAACCTTACAATGTGCCGCAACTCACAATTCACCTCTGCACGAATTCCTAG
+
CCDAC=@@C<??C@CCD@DECADDACACACCCA@@@DCACCC@CCCCCCACACCC@CC?>>>CCCAC@CADCC
@D8PAK:00047:00338
GTCCAAGCTTCTGGAGGGATGAGATGGCTAATTGTGACAATTGTCACTATTCACCTCTGCACGAATTCCTAG
+
CCDACADDCAEECDCCC>C><<<6<;7;<<7;0666===7;066ACC??;@B;;7;BB@B???>@C@C@CD@
@D8PAK:00047:00339
GTCCAAGCTTCTGGAGGGATGGTAATGGCGTAGCACATG
+
CCC>@?1;<3;-/)---)-6C?CC66<066666------
@D8PAK:00048:00302
GTCCAAGCTTCTGGAGGGATGTAAACTTAACTGTGAAGTTCCTTACAATTCACCTCTGCACGAATTCCTAG
+
6;C<><>@D@DCDACDC=A;66CA9;;6>=>CCD?>?@CACADACCDACAECCACCC?>>C>>>?ACBFCC
@D8PAK:00048:00328
GTCCAAGCTTCTGGAGGGATGGTAAAGACACACTGTGTTATGGATTACAATTCACCTCTGCACGAATTCCTAG
+
66DBDADCC>=<A>;<<1<;B@DDD@>?@C@@@CCCDDACCC@CD@CCCBCACCCACCC???CCCACACACBC
@D8PAK:00048:00329
GTCCAAGCTTCTGGAGGGATGGTAAGATAGATTGTAAGCCGTGTTACAAATTCACCTCTGCACGAATTCCTAG
+
@?D@C>>>D>@@DADCD?DCCACD@CCCCCCCACCCACCACCCB>@;;;1;ACCCACDCCCCCCCACAEACCC
@D8PAK:00048:00330
GTCCAAGCTTCTGGAGGGAATTCGGATTCGA
+
CCC>@@@DEAIDDA=@>;D).)--)--)-.-
@D8PAK:00048:00334
GTCCAAGCTTCTGGAGGGATGGTAAAGTCAAA
+
CCCACACDCADDCADDD@C>;3.--+0----)
@D8PAK:00048:00340
GTCCAAGCTTCTGGAGGGATGAGATGGTGAACTGTAACACAACACACAATTCACCTCTGCACGAATTCCTAG
+
DCE060---)---)-66/5>DDDCCCADDCACC????BCBC@CCCCCC@CACCC@CCCDCCC??>?ACACCC
@D8PAK:00049:00307
GTCCAAGCTTCTGGAGGGATGGTAATTCACGATTGTGGTGTCCGTTACAATTCACCTCTGCACGAATTCCTAG
+
CCC:=0=>C@DCDACDD6AACADD@C@CCDEED0==DBBB@DADD@DCC@B@CDDACCCCCDCCCACAC@CBC
@D8PAK:00049:00337
GTCCAAGCTTCTGGAGGGATGGTAAACGCCAATGGTGATCCATGACACAATTCACCTCTGCACGAATTCCTAG
+
@@FADACDDAECCACCD>ECCA?=?;>CC@CACCADCCCCBCCDDCCCCAFAD>>>@FDCDCCCDACACACCC
@D8PAK:00004:00350
GTCCAAGCTTCTGGAGGGATGGTAAAGCGTTAACTAGTT
+
DCCACA?==6=BB>;<<1<CC:BBD16<66060-----)
@D8PAK:00004:00359
GTCCAAGCTTCTGGAGAGATGGTAAACCTAAATTGTGGGCTGATTACAATTCACCTCTGCACGAATTCCTAG
+
CCCACA@@?AEHDACCDDCAA?;<<,66666,606600).;<./)-553=ACCCACECCCCC;;<>>?ACFC
@D8PAK:00004:00396
GTCCAAGCTTCTGGAGGGATGATAACAAGGCCTTAACCGGTTAACCGGTTCCTTG
+
?@>ACA>?>@ADD>;<<,6CCA<<066060606060/)-3;3;3<)-).3;3<)/
@D8PAK:00005:00351
GTCCAAGCTTCTGGAGGGATGGTAACACTAGAAGTATTCAGCTCACAATTCACCTCTGCACGAATTCCTAG
+
CCCAFCCDDADDCACCC=DDA:=;)-------)66--)---66BD;<6;@CAAADDDFECCDE@C@CACCD
@D8PAK:00005:00360
GTCCAAGCTTCTGGAGGGATGGTAATACCTAA
+
=DB@B@C==>B<<7;BB;>@>3<<)---)--)
@D8PAK:00005:00362
GTCCAAGCTTCTGGAGGGATGGTAACTCCAGACTGTGATGCTCATTACTATTCACCTCTGCACGAATTCCTAG
+
CCCADACCCAD@><>??=@CCACC7;6606=666AA66;66666;0;;;66065??==BC?@@CCADAD@C@C
@D8PAK:00005:00367
GTCCAAGCTTCTGGAGGGATGGTAATCCATGTATGTGACACAGATCACAATTCACCTCTGCACGAATTCCTAG
+
CCCBDD@@>>@<C@==?=@CCACDADDAD??@DCCCCCDCCCCDCDDDDACAEDCACCDCDCBCC>?>?ACCC
@D8PAK:00005:00370
GTCCAAGCTTCTGGAGGGATGGTAAAGATAGTTTGTAGTTTACATTACAATTCACCTCTGCACGAATTCCTAG
+
DDDACACCCAHECACCE?DDDACDD?CBBC;;61;BB;;;1;@@@?CCCBCACCDACCCCCCCCCACACACED
@D8PAK:00005:00378
GTCCAAGCTTCTGGAGGAGATGAAGATGGATATTGTAACTCAGTTACATTCACCTCTGCACGAATTCCCTAG
+
C@@>@A?66@<<<7//)------3;;6606666065565-----)----)---)-666666<=6=066,6=6
@D8PAK:00005:00379
GTCCAAGCTTCTGGAGGGTGGTAAACCATGAATGTAATATCGATCACAATTCACCTCTGCACGAATTCCTAG
+
CBCADBDA@@@DB@CCC=ACA6<<1;7;BACACDCDACCCDDCCCC?@?@ACCCACCCDDCCCC@C@CACCD
@D8PAK:00005:00380
GTCCAAGCTTCTGGAGGGATGGTAATGTCTGACAGTAACAGAGCTCACAATTCACCTCTGCACGAATTCCTAG
+
DDDACACDB@=<<7;CC=CCCDCCACCDDCC@@?B>><??CCDDCEC??>@ABCCA@@@DCCCCD????@B;;
@D8PAK:00005:00382
GTCCAAGCTTCTGGAGGGATGGTAATATCTAGTGAACATGTCACAGTTGAATTCACCTCTGCACGAATTCCTAG
+
CCCACACCCADDCACCD@DDDADD@C---------)--------5-/)5504?CCDACCCC:;;..+08<8@<<
@D8PAK:00005:00395
GTCCAAGCTTCTGGAGGGATGGTAACCTTCAACTGTGTCTAACGTCACAATTCACCTCTGCACGAATTCCTAG
+
CCDACACCCADDDACEC?CDDACC@CADACCACCCDFECCCACCCCDCDADACCCA???DCCCCC@C@CACCC
@D8PAK:00006:00371
GTCCAAGCTTCTGGAGGGATGGTAACTCCGTATTGTGACTTTTATCACATTCACCTCTGCACGAATTCCTAG
+
CCCADA@@>AHCCACCC=DCCACCACCC6>>>><<CAA<6;;,;B@@CFFACCC@??@DCCCCB6;7;>ABC
@D8PAK:00006:00375
GTCCAAGCTTCTGGAGGGATGGTAAGGTAAC
+
CCCBG<>>CAD<>7;CB1<;<0-0*/*--)-
@D8PAK:00006:00381
GTCCAAGCTTCTTGGAGGGATGGTAATGCACTATTGTGCCTCCCGTTACAATTCACCTCTGCACGAATTCCTAG
+
CC@6@=<;;3-0)-)---)->CACCADDDFDECC=@<;;7;;;,6605@BADDC??>?CCCCCCCC@C@CACDC
@D8PAK:00006:00383
GTCCAAGCTTCTGGGAGGATGGTAATACA
+
66C0606666<<<<1;<766-36;*----
@D8PAK:00007:00350
GTCCAAGCTTCTGGAGGGATGGTAACCACAGATTGTAACACGACACT
+
CCCADA@A>AC<<7;<<1<BB:<?7;@@;;>?@=<;;8//-------
@D8PAK:00007:00356
GTCCAAGCTTCTGGAGGGATGGTAAGACGCTAAA
+
BCCACA?@@AEEDACCG@GC66;;3--------)
@D8PAK:00007:00364
GTCCAAGCTTCTGGAGGGATGGTAATGCGTGAATGTTCTCTGAGTCACTATTCACCTCTGCACGAATTCCTAG
+
CCCACBCDEADBA:;<<1<6;3;;8/------)---)--------5557CA@B??>???CCCCCCBDACACCC
@D8PAK:00007:00366
GTCCAAGCTTCTGGAGGGATGGTAAGGCTCATT
+
CCCACACDC@D@??@DD?E=>3..+/)---;60
@D8PAK:00007:00377
GTCCAAGCTTCTGGAGGGATGGTAAGTCCATT
+
DCDACABCCADEDACDD?A0-).D+---)--)
@D8PAK:00007:00381
GTCCAAGCTTCTGGAGGGATGGTAATTAGCAATTGTAAACTACCTTACTATTCACCTCTGCACGAATTCCTAG
+
CDCACB@A>AC<<7;<<1<AAACCAC@AB;;6;0;;;;,;@;57;@;;;;;0;;;7@DDCCCC????ACACCC
@D8PAK:00007:00382
GTCCAAGCTTCTGGAGGGATGGTAAGACACGATTGTAAGATGCCCTACAATTCACCTCTGCACGAATTCCTAG
+
CCDADACEC@DCCACCC?ECCACDADCDDBA;;7;//+00---.)1.CCACACCCACCCCC???C@C?C;?;;
@D8PAK:00007:00389
GTCCAAGCTTCTGGAGGGATGGTAAGGTCAATGTAGTC
+
CCCBDA@A=;<<<7;<<16=A6<<7<066666------
@D8PAK:00007:00394
GTCCAAGCTTCTGGAGGGATGGTAAAGCGTT
+
CCDAE@CC=6C<<0;<6,6AA@<00)----)
@D8PAK:00008:00351
GTCCAAGCTTCTGGAGGGATGGTAACTACAAAATGTGCATTATATCACAATTCACCTCTGCACGAATTCCTAG
+
C@???AFEDAH@@@@DH?ICCACC=;;@;;;;/<ACDDCCACCCCCDCCAC>?@CACCCCCCCCCACACACCC
@D8PAK:00008:00357
GTCCAAGCTTCTGGAGGGATGGTAATCCGCAATTGTGATTGACCT
+
8;=6;8//-)-668ACC=@@>@CD@6>6<660606666606660-
@D8PAK:00008:00359
GTCCAAGCTTCTGGAGGATGGTAATT
+
CCD@?>@@?:6<;3--).6;3;;+0)
@D8PAK:00008:00364
GTCCAAGCTTCTGGAGGGATGGTAAGCACTAATCGTGACCTGGCTTACTATTCACCTCTGCACGAATTCCTAG
+
CCC@CADCDAD@>:>>B9CDCADDACECCCCACCCCCCEACCACDACCCCCADCCACCCCCDCDCADADACDD
@D8PAK:00008:00365
GTCCAAGCTTCTGGAGGGATGAGATGGCTAATTGTGACCGCGTCACTATTCACCTCTGCACGAATTCCTAG
+
DCC<;0;;<06CC@>@A=@CCCD@A;6A<<7;0.;;0/*-5-.;;;;;;05;C7;?CC;;;;;7;7;7;AC
@D8PAK:00008:00370
GTCCAAGCTTCTGGAGGGATGGTAACAACGAAATGTGTATCGCGTTACAATTCACCTCTGCACGAATTCCTAG
+
CCCACACCD@DDCACCC>ECHA@@@@CACCCC>AA@CCEDCCCDCACCCACACCCACCCCCDDCCACACACCD
@D8PAK:00008:00377
GTCCAAGCTTCTGGAGGATGGTAACGGGTCAATGTAAGGCCGCTCACGATTCACCTCTGCACGATTCCTAG
+
CCCADA?@>ADEDACCACCDADFB?>;1;;<7<BBC@CACADCCCCCCCCACCCA?>?CCCCCCC@CACCC
@D8PAK:00008:00384
GTCCAAGCTTCTGGAGGGATGGTAAGACCATTGG
+
;BCADA?@@ADDDACCG?ECC6;D).--)--)-)
@D8PAK:00008:00390
GTCCAAGCTTCTGGAGGGATGGTAATCATGGTTTGTAATCAGCGTCACAATTCACCTCTGCACGAATTCCTAG
+
BBCBDA>?@AECC@CFG?DCCACDADCCCC7;;1;;;7?DFCCCDCCCCACBCDCA??AECCCCCBCACACCC
@D8PAK:00008:00391
GTCCAAGCTTCTGGAGGGATGGTAATCCCGATTGTACTTTATCTCACAATTCACCTCTGCACGAATTCCTAG
+
CCC@DACCDADDCADCD?ECDABB?<<<16=@6@@C;;;1;;;;CC??>>;;AC@CCC???CCC@CACACCD
@D8PAK:00008:00392
GTCCAAGCTTCTGGAGGGATGATAATCTCAATTGTGACCTAATCCACATATTCACCTCTGCACGAATTCCTAG
+
DCCAFACCEACFDA???=@CCCFDB???>>7;@B@CCDACCACC@CCCCDD>CCCACCCCDCDCCAC@CACDC
@D8PAK:00008:00393
GTCCAAGCTTCTGGAGGAATGGTAATACTCGATTGTAACCCGGCTACAATTCACCTCTGCACGAATTCCTAG
+
BBBADACBC@DDC@CCACACCACFA?@?<<<6606AB7;;1;6;;CCCACACCC@CCCCCCCCC@CACADCC
@D8PAK:00009:00353
GTCCAAGCTTCTGGAGGGATGGTAAACGACTAAG
+
C>>>?A?;=AC<<7;<6166606=D,6666--)-
@D8PAK:00009:00359
GTCCAAGCTTCTGGAGGGATGGTAAATCCCGGAT
+
CCC?CACECACCCACDD?IDC@<--)-.-)-)--
@D8PAK:00009:00363
GTCCAAGCTTCTGGAGGGATGGTAAATGAACCTAATG
+
CCCACACDDADCCACGG>DCC;666,6660606B0--
@D8PAK:00009:00372
GTCCAAGCTTCTGGAGGGGATGGTAACACACAATTGTGGACTAGGACACAATTCACCTCTGCACGAATTCCTAG
+
CCC@CBECC:A<<7;<<<,6AD?<@?@CCDCCAC@@ADADDCCCACCCCCACADCCACC@@@CCCC=??@ACDF
@D8PAK:00009:00374
GTCCAAGCTTCTGGAGGGATGGTAACGGCCAATTGTAATCAGACTCACAATTCACCTCTGCACGAATTCCTAG
+
CBBACACCC@DDDACCC?CCDACCA@@6;7;7;>A<@@@GDCCDDCCDDAD@C?@?@CDDCCCCCACACBCCC
@D8PAK:00009:00375
GTCCAAGCTTCTGGAGGGATGATAAT
+
CCCACACDD@DDC?.-.+//.--<+-
@D8PAK:00009:00378
GTCCAAGCTTCTGGAGGGATGGTAATGTCGTATGTGAACTAATGACACAATTCACCTCTGCACAAGTACTCAG
+
C@>>>>?=>ADCCACCC@EC>366)------------)--68/;5665;0;05;;7;;;;0/00*-------5
@D8PAK:00009:00387
GGTCCAAGCTTCTGGAGGGATGGTAAAGCTGCACATTGTGCAGTAATACAATTCACCTCTGACTCACG
+
;06@:B?C=?:<AA>BCC?CBDA6<<,66<6-----)-------6.--663AACCC@<----------
@D8PAK:00009:00391
GTCCAAGCTTCTGGAGGGATGGTAAAGCCGTCAGT
+
;.-)-3-.-3>.>?@CD@D>>6<;D*0-)------
@D8PAK:00009:00392
GTCCAAGCTTCTGGAGGGGATGGTAAACCCTCACTGTGATCTACCTTACAATTCACCTCTGCACGAATTCCTAG
+
DCD:CBDCCADDDACCCC:CDCACCD<>>=@CCCDDDDCCA@@CADACBB?B@CCCACCCBBCCCCACAB@CCC
@D8PAK:00010:00350
GTCCAAGCTTCTGGAGGATGGTAACG
+
CCDAFACCC@CD;8..*-5;3..*--
@D8PAK:00010:00352
GTCCAAGCTTCTGGAGGGATGGTAATTACCGAAG
+
CCCACACCCAEDCACDE@DDC6;;)-)-.)--)-
@D8PAK:00010:00356
GTCCAAGCTTCTGGAGGGATGGTAATATGCAATGTAATCCAACTTACATATTCACCTCTGCACGAATTCCTAG
+
CCDBDA@@>@C<<6>>?;@CDACC@CCCCCCACCDCADHACACDACCCCDDACCC@CCCCCCCCCACADACCC
@D8PAK:00010:00365
GTCCAAGCTTCTGGAGGGATGGTAAAAAACATCGTAAGATGGATCACAATTCACCTCTGCACGAATTCCTAG
+
CCDADACCD@DCCA?>@>?DC;<6<<<<+;;BBCCCACDDDACCCCCGAEADCCACCDCCCCCCACACACCC
@D8PAK:00010:00375
GTCCAAGCTTCTGGAGGGATGGTAAGGCACGAAAGTGTTGTAGATTACAACTCACCTCTGCACGAATTCCTAG
+
CC@6A7;66:CBB>66<;<DDA??@@ACA;;;;,;AAAADDCC@?>?>>7>DC?@?@DCDCCCCC?C>>>?CC
@D8PAK:00010:00383
GTCCAAGCTTCTGGAGGGATGGTAACCCGAGTGCATCCGTTAAGTCATATTCACCTCTGCACGAATTCCTAG
+
CCEACA@@?ADCB>;<<1<A=6<<0;;16BCCCDDCC@CCACAEIDDDDCAC?>?????DDCCCACACACCC
@D8PAK:00010:00386
GTCCAAGCTTCTGGAGGGATGGTAAACCTATGTGAGTATCTCACAATTCACCTCTGCACGAATTCCTAG
+
CCCACACEDADBB>;<<1<6<0//0+-)------------655=DAC@C@?>@CCCCDCCCACACADCC
@D8PAK:00011:00351
GTCCAAGCTTCTGGAGGGATGGTAACACCTAAATTGTGTTATACTTCACATTCACCTCTGCACGAATTCCTAG
+
BCCACACCDAE?<<>>?;@CDADDBCCC@?>=:>ACEECACCCCCACDCCCACCC@CCCCDCCCCACACACDC
@D8PAK:00011:00356
GTCCAAGCTTCTGGAGGGATGGTAAGTTCAAAACTGTGAGCCATGACACATTCACCTCTGCACGAATTCCTAG
+
CCDADACCA:D?>=@CD?DDDADDBCC><666,6BCCCCCCACCBCDCCCCACCC@CCCCCCCDCADADACCC
@D8PAK:00011:00361
GTCCAAGCTTCTGGAGGGATGGTAAA
+
@?CBDA@@>A@?<7;BB10//)---)
@D8PAK:00011:00363
GTCCAAGCTTCTGGAGGGATGGATG
+
DDCAFB@66?<<<7-.-)-.;)---
@D8PAK:00011:00372
GTCCAAGCTTCTGGAGGGATGGTAAGCGGTATATGTGATATAGATCACAATTCACCTCTGCACGAATTCCTAG
+
?@>:6;;66>C<<7;<=9CFCACF@A?>ACABC>>;;;;BC>>?>;C<<7;>;;<><<<ABCCCCACAC@CC@
@D8PAK:00011:00373
GTCCAAGCTTCTGGAGGGATGGTAAATGATGAACGTAATCTGGATCACAATTCACCTCTGCACGAATTCCTAG
+
CCCACACCCACBC?;<<1<BB6<<6,6DCB=C7;;;;6;;;;>B>?>DDAC.;54.4494444996737.-.7
@D8PAK:00011:00375
GTCCAAGCTTCTGGAGGGGTGGTAATATGAAAGTGTGACTGTGCTCACTATTCACCTCTGCACGAATTCCTAG
+
CCC@DACDDAECB?;<<</<DADCAFCC>??<?CCCDCDCCCCCCDBBBCCAECC@BCCCCCCCCAC@C@CCC
@D8PAK:00011:00379
GTCCAAGCTTCTGGAGGGATGGTGAAT
+
CCCACBCA=:C<<66AA:---)---)-
@D8PAK:00011:00380
GTCCAAGCTTCTGGAGGGATGATAATTGACCTTTGTAAGCCAGCTTACTATTCACCTCTGCACGAATTCCTAG
+
CCCAEACCCAD@@@@CC?DCCDCCADACCC@CC?CCDACCACDDD@CCCCCACCCACCCDDDCCC>?>?ACCC
@D8PAK:00011:00395
GTCCAAGCTTCTGGAGGGATTGTAATGTATAAATGTAATGTAATTGA
+
CCCBDACDC@C?<<.;;6/.)--6)//--666,6B@@6666-)-)--
@D8PAK:00012:00353
GTCCAAGCTTCTGGAGGGATGGTAAGCCAGCT
+
CCCACBCDGAF@@@@DG@D@@066)--)----
@D8PAK:00012:00354
GTCCAAGCTTCTGGAGGGATGGTAATTA
+
CCC@CBDECACDCA>7;6;.-)-6)-)-
@D8PAK:00012:00367
GTCCAAGCTTCTGGAGGGATGGTAATAAGTGATTGTAAGGTGCACCACAATTCACCTCTGCACGAATTCCTAG
+
CCCACACCCADCA>;>?;@DDADD?CCAEEC@==@DDAD@DDDDD?C@@@CACDC?CCCCCACCCAC@D@CCC
@D8PAK:00012:00381
GTCCAAGCTTCTGGAGGGATGGTAATGTCTCGCAATGTAATCTTACTTACCACTCA
+
CCC@CACCDADDC@CDD?C67366)---------)-666066606=A0--)/-.--
@D8PAK:00012:00382
GTCCAAGCTTCTGGAGGGATGGTAAACCGCTAATGTAAGTTCGATTACAATTCACCTCTGCACGAATTCCTAG
+
CCCACACDDACA>=>>?;?CB@?A@>@ACECFADEDDACDACCCCACDBAD@CCDACDD@@@CCDADADACCC
@D8PAK:00012:00387
GTCCAAGCTTCTGGAGGGATGGTAAGACAGAATTGTAATATTCGCCACAATTCACCTCTGCACGAATTCCTAG
+
CCCACADCCADDDACCC>D?@:?DA??@CCCADADCCACCD@CCD?BBDAD@CCCACCCC??>CC@CACACCC
@D8PAK:00013:00356
GTCCAAGCTTCTGGAGGGATGGTAATGATCATGTGAGCC
+
CCCACADCC@D@?=?CD?DCDACC06666---------)
@D8PAK:00013:00357
GTCCAAGCTTCTGGAGGGATGGTAAGTAGTAGTCGTGT
+
CCCACBCDDADEDACCD@D;=3;6)0----6------6
@D8PAK:00013:00358
GTCCAAGCTTCTGGAGGGTGGTAACAGAACGTTG
+
@?CACACCC>@@DACHG@CC>;<+0---)---)-
@D8PAK:00013:00361
GTCCAAGCTTCTGGAGGGATGGTAACCATCC
+
CCDACACCCAEDDACCC?>;;30/+-)---)
@D8PAK:00013:00365
GTCCAAGCTTCTGGAGGGATGGTAAGCCACTGATTGTAATCTGAATGACATTCACCTCTGCACGAATTCCTAG
+
CCEADACCDACCB??@D>DCDACDACDACC@@@C@BBB=BC>>?@CCCCCEACBBACCCCCCCCC=@6;0>BC
@D8PAK:00013:00368
GTCCAAGCTTCTGGAGGGATTGTAAGGTGCGATTGTGACTCTGCCTACAATTCACCTCTGCACGAATTCCTAG
+
CCD@C>BBDADCCADDC@DD@CCDBDACCDCCCA???CCCCDCC@CCCCACABCCADCCCDCCCCAC???@CC
@D8PAK:00013:00380
GTCCAAGCTTCTGGAGGGATGGTAACGAGAAATTGTGCATCAGCTCTCAATTCACCTCTGCACGAATTCCTAG
+
DDD@CA@@>AD@=?@CD?CDDADDBCCC>>>;??DDE@@@CDCCCCCCCACACCCACDDCCCCCCACACACDC
@D8PAK:00014:00354
GTCCAAGCTTCTGGAGGGATGGTAAGGACAGAGAGTGTAATTCGGCTCACAATTCACCTCTGCACGAATCCTAG
+
CCCAEBCCC>A@@ADDD?D>>355)-)--------<---)-)--)-6BC6;7<66<A6AB;;;;//0*/.).-6
@D8PAK:00014:00359
GTCCAAGCTTCTGGAGGGATGGTAAATGA
+
CDEACACCCAD@@@@CB;<..)//-)---
@D8PAK:00014:00360
GTCCAAGCTTCTGGAGGGATGGTAAAGATACAATGTGAGCTGGAGCACTATTCACCTCTGCACGAATTCCTAG
+
CCCAC@CDEAD?>?@CC@DDDACDD?CDCCCCDCCCCCCDCCACCDCECBC@CDCACCCCCCDDCACAC@CCC
@D8PAK:00014:00364
GTCCAAGCTTCTGGAGGGATGGTAACGCCCAATTGTAACTTGGTTCACTATTCACCTCTGCACGAATTCCTAG
+
?@DADB@@>AEEDACDD@DCCADDACCCD?DAD@CCCACDADACADDDCCCADCCADCCCCDCCD@C@CADCC
@D8PAK:00014:00379
GTCCAAGCTTCTGGAGGGATGGTAAGCTGGATG
+
6BA6CB@@@AE@>=?AA9C;<0-6)----)---
@D8PAK:00014:00392
GTCCAAGCTTCTGGAGGGATGGATAAGTCA
+
C?>>@BCCDADDDAD>;6<.-)--636676
@D8PAK:00015:00351
GTCCAAGCTTCTGGAGGATGGTAACCTTCTGTATTGTATCTGTGACTATTCACCTCTGCACGAATTCCTAG
+
CCDACACDCAD@@@@CAD>?0<B7.).)------)----------65<<AC@?>>CCCCCCCDAD??>?CD
@D8PAK:00015:00354
GTCCAAGCTTCTGGAGGGATGGTAACCCATACTTG
+
CCCAD@CDDAC???@ED?E>>?1;8:;)-----)-
@D8PAK:00015:00357
GTCCAAGCTTCTGGAGGGATGGTAATGTCG
+
BBCACADCDADD==DEE;1..666)-----
@D8PAK:00015:00358
GTCCAAGCTTCTGGAGGGATGGTAACATATGATTGTAACCTAGGTTCCTATTCACCTCTGCACGAATTCCTAG
+
CCDACA@A>@CCB@CCC>DCD@CIA@@@EECCCACDD?C>ACDACACACCCACCC@CCCDCCCCDAC???@CC
@D8PAK:00015:00359
GTCCAAGCTTCTGGAGGGATGGTAAATGACAATAGTAACCTGGAGCACAATTCACCTCTGCACGAATTCCTAG
+
CCCACACCFAE@??@CD=DCDACCD@DDDDDAC=BBCACACC@CCCDCCAC@CCC@CCCCCCDCC@C@CACCC
@D8PAK:00015:00365
GTCCAAGCTTCTGGAGGGATGGTAAGACAGTAACT
+
CCC@CACCCAD@?=?DC=DDDAC;8/------)--
@D8PAK:00015:00379
GTCCAAGCTTCCGGAGGGATGGTAAGCTGGGTTACAATTATGGCGCCTTATTCACCTCTGCACGAATTCCTAG
+
CDC@C@CDD@DADADED=CBC@CCA<>>DD<C@CCDAC7BBCACCCACA>>>?CCACCCCDDCCC>?>?ACCD
@D8PAK:00015:00382
GTCCAAGCTTCTGGAGGGATGGTAAGGCAGAAATGTAACCTCAGGCACAATTCACCTCTGCACGAATTCCTAG
+
CCCACACCDAEDCACDD>DCDACD@CACDCCC?CCCCADADCDDACBACACACCCADCCCCCCDDAC@CACCC
@D8PAK:00016:00350
GTCCAAGCTTCTGGAGGGATGGTAATCATACATGT
+
@=C@CACCC@DDDADDC?DCCA=6*0/-----6--
@D8PAK:00016:00351
GTCCAAGCTTCTGGAGGGATGGTAAGGGTTAATTGTGAGGAGCCTTACTATTCACCTCTGCACGAATTCCTAG
+
CCCACACECAD@???CC>DCDACCADC@CBDACACCCCCACCDACACCCDCACCC?@?CCCCCCCACAC@CCC
@D8PAK:00016:00361
GTCCAAGCTTCTGGAGGGATGGTAATCACCAAAT
+
CCDACACCHAFDDACDH?DCBA;;8.---)--)-
@D8PAK:00016:00364
GTCCAAGCTTCTGGAGGGATGGTAAAGACACGC
+
CCC?@@@ECAEDC@CDD?D;66=76)-------
@D8PAK:00016:00366
GTCCAAGCTTCTGGAGGGATGGTAATCATTGTAG
+
CCCACACDDAFA?=?CC=DDC@;>.0---)----
@D8PAK:00016:00368
GTCCAAGCTTCTGGAGGGATGGTAAAATCAGATTGTGACATGGCCCACCATTCACCTCTGCACGAATTCCTAG
+
CCC@CADCCADEDACCD@DDDACDED;DDCCDHACCCCCCCCACC???;>B?CCCACDCCCCCCEACABACCC
@D8PAK:00016:00381
GTCCAAGCTTCTGGAGGGATGGTAAATCATGATTGTGATGTTTCCTCACTATTCACCTCTGCACGAATTCCTAG
+
CDDADACCCAFDC@CDD?FDDACCC=CCCCCB@=;../----)-)6=DDDCCAC??=?;?@@>>00+0+0+/<<
@D8PAK:00016:00382
GTCCAAGCTTCTGGAGGGATGGTAAATGTATACTGGGACACATTCTTTGATTCACCTCTGCACGAATTCCTAG
+
DCCACACCDAECCACDD?DDDACCC>DCDFCCCCCD?DECCCCACCC?CCCACCCACCCCCCCCDADACACCC
@D8PAK:00016:00384
GTCCAAGCTTCTGGAGGGATGAGATGGAATTGTACACTACCTCACATCACT
+
CCCAC@CCB@A<<6;<<1<DCEDDDC@C?@?>BE???@A;+///..-----
@D8PAK:00016:00395
GTCCAAGCTTCTGGAGGGATGGTAAACTAGATAATGTGTGCATCCTCACA
+
>=@ADACDCAECC@BDD@DDCACAA9;;;666A0;6<66-----)-----
@D8PAK:00017:00351
GTCCAAGCTTCTGGAGGGATGGTAATACCCGATTGTGAGCGTTAACACTATTCACCTCTGCACGAATTCCTAG
+
CDDADADCD@D@@@@DD@ECCADEA@@@C>DCDAC@@@DDDDAC@C@?@CCADCDACCCCCCCCC@CADADCC
@D8PAK:00017:00356
GTCCAAGCTTCTGGAGGATGGTAAAGGGGAACTGTAACCTATGTCACCATTCACCTCTGCACGAATTCCTAG
+
CCCACACCFAI@@@@CBECCADDD,6<</;?CCDCCADADCCCCE@>??CACDEBCCCCCCCCCACACACDC
@D8PAK:00017:00359
GTCCAAGCTTCTGGAGGGATGGTAAGCGTCAATTGTAATGAACCTTACCATTCACCTCTGCACGAATTCCTAG
+
CCC@CACDDADDCACDD?DDD@CDACDCCCCAC@@??ACCC@C<?=?DAEDACCCACCCCCCC????>?>@CC
@D8PAK:00017:00379
GTCCAAGCTTCTGGAGGGATGGTAAGTCCAC
+
CCC@CADDDADCB@CCF@;883.-)--6).-
@D8PAK:00017:00380
GTCCAAGCTTCTGGAGGGATGGTAAATTACAGATAGTCAATTGATCAGACTT
+
DDD>C?CCDADDDACCC@BCC6<<<,606666666666606066<<6----)
@D8PAK:00017:00382
GTCCAAGCTTCTGGAGGGATGGTAATAGTAGTAT
+
CCCADADCCAE@@@@CC;<;<06/+---------
@D8PAK:00017:00387
GTCCAAGCTTCTGGAGGGATCGGTAAG
+
CCCACACBB@?@??1=<6;---)--)-
@D8PAK:00017:00390
GTCCAAGCTTCTGGAGGGATGGTAAAGG
+
CCCACACCDADFDA==;6D--)--6)-)
@D8PAK:00018:00351
GTCCAAGCTTCTGGAGGGATGATAAAAATAAAATGTATTCGGGCACACAATTCACCTCTGCACGAATTCCTAG
+
CCC@D@CCC>DDFACCC@DCCDCCCCC7CCCE;CCCCCACCC>CCCCCCACACCC?CCDDBBCCD@C@C@CAA
@D8PAK:00018:00355
GTCCAAGCTTCTGGAGGGATGATAACAATGAATTGAGACCGTGCTCACAATTCACCTCTGCACGAATTCCTAG
+
B@DADACCC>DDDACDD?DCDH@@@@EACCC@CACDDCD=??CDDCCCC@C@CCC@CCCCCCCCC@C@B@CCC
@D8PAK:00018:00372
GTCCAAGCTTCTGGAGGGATGGTAACCTAGATGTGACA
+
C>?<=@=CDAC<<7;<<16BB@CD70+-----------
@D8PAK:00018:00373
GTCCAAGCTTCTGGAGGGATGGTAAGGCAGTAATGTGTTGGCTGTTACAATTCACCTCTGCACGAATTCCTAG
+
CCC:;0;;<06BC?>><1<;60<<0606==;;:?@CFFCCAC???AB;;0;6@;?<?CCCECACC6>.4@CCC
@D8PAK:00018:00375
GTCCAAGCTTCTGGAGGGATGGTAAAAATCGATTGTAATACATTTCACAATTCACCTCTGCACGAATTCCTAG
+
CCCADACCA6A<<7;<<1<BB><66<<.<AAA@@C@?>@CCDCD?CCCC>?>?CCAC???DCCC@ADAD@CCD
@D8PAK:00018:00376
GTCCAAGCTTCTGGAGGGATCGTAAATCCGTGTACTGTAGTAAGTTCACTATTCACCTCTGCACGAATTCCTAG
+
CCCACACCCADDC@CDF@D66666<,6C06666666=6----)--)-6---767CCACCCCCCCCFACACACCC
@D8PAK:00018:00377
GTCCAAGCTTCTGGAGGGATGGTAAGGACTTAT
+
BDDACABEC:B?>:>CD?D;<3./+-)--.)-6
@D8PAK:00018:00380
GTCCAAGCTTCTGGAGGGATGGTAACTCTGAAATGTGTGCCTACTCACTATTCACCTCTGCACGAATTCCTAG
+
CCDAD?>>>ADCC@CEE@CCDADDAC??@CCD???????CADCDCCCCCCCACCC@CCCCCCC>><<:;6;>;
@D8PAK:00018:00384
GTCCAAGCTTCTGGAGGGATGTAAA
+
CCCADACCB:DGHA...*//-----
@D8PAK:00018:00387
GTCCAAGCTTCTGGAGGGATGGTAACCATGT
+
CCC@C@CDDADCC@CDD?E=;3--)-)----
@D8PAK:00018:00388
GTCCAAGCTTCTGGAGGGATGGTAACCTGTAACTGTAATTGTGTGCACAATTCACCTCTGCACGAATTCCTAG
+
BBDADABCDAFDCACCC?ECCACDAC@CCCCACCDDCBGADCCCDCCCCACACCC@CCCCCCCCCAC@D@CC?
@D8PAK:00018:00391
GTCCAAGCTTCTGGAGGGATGGTAACATACTTAAGTAA
+
CCC@C@C??<?CCBCCC?DCDAC:85-----)-3---8
@D8PAK:00018:00393
GTCCAAGCTCTGGAGGGATGGTAAAGGCCATCAATTT
+
B?;0606666660;<6,6660666,6:A066660--)
@D8PAK:00019:00360
GTCCAAGCTTTGGAGGGGTGGTAACATGAGAATGTAAGCTAAGACACTATTCACCTCTGCACGAATTCCTAG
+
CCC?@@@DDD>@=@DGG;CD@CDACCCCDCC>??DDACCCCACCCDCCCCACCC@CCCCCCCCC@C@D@CCB
@D8PAK:00019:00365
GTCCAAGCTTCTGGAGGGATGGTAATGTGAGTGT
+
CDD@CACCE>@@A>>?@>@>73;;8.--------
@D8PAK:00019:00384
GTCCAAGCTTCTGGAGGGTGGTAATGCCTGATTGTGTTCTAATCCACAATTCACCTCTGCACGAATTCCTAG
+
@@@BHADCDADCCADCE@CC@DCACCC?CCDD@CCDCA;;;<;@?CDCACACCCACCCDCCCCDAC?>>@CC
@D8PAK:00019:00397
GTCCAAGCTTCTGGAGGGATGGTAAAAGGCAATAGTGACTTACATCACGATTCACCTCTGCACGAATTCCTAG
+
CCDACACCDADECACCC?DCD;<66<,<@DFACDCCCBBBACCDCDCCCCDADCCACDDDDCCCC@C@C@BCD
@D8PAK:00020:00350
GTCCAAGCTTCTGGAGGGATGGTAAACCAGACA
+
CCC>@@@CDACCC@CCD@FCB;/..)/)-----
@D8PAK:00020:00357
GTCCAAGCTTCTGGAGGGATGAGATACGC
+
8-.)-36<@3D;B?;;@6D;/--------
@D8PAK:00020:00367
GTCCAAGCTTCTGGAGGGATGGTAAATAGCAACTGTAACTCGGCTCACTATTCACCTCTGCACGAATTCCTAG
+
BBDADACCCADCCACCD?EDCADDD?CCCCCADDDBC@CCCCACCCCCCCC@CCCACCCCDCCCDAD@C?CCC
@D8PAK:00020:00381
GTCCAAGCTTCTGGAGGGATGGTAACGTACTACTGTGCCTTGGAACACAATTCACCTCTGCACGAATTCCTAG
+
CDC@CADCB@A<<7;BC=DCDADDACCCCCCCCDDDCCACACACACCCCACACCCACCCCCCCDCAD@C@CCC
@D8PAK:00020:00389
GTCCAAGCTTCTGGAGGGATGGTAAGCTCAAATG
+
CCC>@?@EDAFDCACCC>D@63;6)------)65
@D8PAK:00020:00393
GTCCAAGCTTCTGGAGGGATGGTAAAGATACATTGTGTCCTCTATTACAATTCACCTCTGCACGAATTCCTAG
+
<<;).)---)---)666,6=B;CDD?CCDCCCC@CCDDDACCCCCACCCACACCDA@@@CCCCCDAD;>6;AA
@D8PAK:00021:00364
GTCCAAGCTTCTGGAGGGATGGTAAGCCTTCTGCGA
+
CDD:>=?CDADCC@CDD@DCDABB06-)-)------
@D8PAK:00021:00372
GTCCAAGCTTCTGGAGGGATGGTAATGGGTAAATGTGACAGCAATTACAATTCACCTCTGCACGAATTCCTAG
+
CCCACACDCACDCACCD>CCDADDA?>>1;CB:@@@EHC@??DACACDDAC@CCCACCDCCCCCCAC@CADCC
@D8PAK:00021:00374
GTCCAAGCTTCTGGAGGGATGGTAAGAGACAATAGTGAGGTTTATCACTATTCACCTCTGCACGAATTCCTAG
+
DDDACACCDAFDDACCC>DHDACC@BDDDCC;CCDDBBBABB>ACCCCCAA@CCC@CCCCCCCCC@CACACCC
@D8PAK:00021:00375
GTCCAAGCTTCTGGAGGGATGGTAATATAC
+
CDC?@@@HDAEDCA>:;6;/-)-58:----
@D8PAK:00021:00377
GTCCAAGCTTCTGGAGGGATGGTAATTCACCAAAGTGCCCTACGTCACAATTCACCTCTGCACGAATTCCTAG
+
@@@ACACCDAF@>?@CF?ECCA?@?@ADCCADE?CCCCC>CC?????CCAC?@@DAC?@@@CCCC@CADCC??
@D8PAK:00021:00380
GTCCAAGCTTCGTGGAGGATGGTAAGCATAATGTAAC
+
CCCAEBCBB;<666066066C@CBA6..--)----)-
@D8PAK:00021:00383
GTCCAAGCTTCTGGAGGGATGGTAAGTACGAATAGTAATCCTAAATACCAATTCACCTCTGCATCGAATTCCCTA
+
C;606066606<<7;<61-6<3//+------)----6@@@=BB@1>;@?C6;7;;;.;444;44444.4.44*22
@D8PAK:00021:00385
GTCCAAGCTTCTGGAGGGATGGTAATTGGAC
+
@BD@C@CCCAD?>=?CD@D67366)-)-)--
@D8PAK:00021:00387
GTCCAGCTTCTGGAGGGATGATAAGTTCGAACTGTGCTATATATTACAATTCACCTCTGCACGAATTCCTAG
+
CDDACCDDADDDACCC>CCCDCC@CDADCC@CCCDCCCCCCCDCAC????ACCCA???CCCCDC@C@C?CCB
@D8PAK:00021:00388
GTCCAAGCTTCTGGAGGGATGGTAACGTAATAGTT
+
DCC@C@DDDADDC@CCD@CAADD;8----)----)
@D8PAK:00021:00391
GTCCAAGCTTCTGGAGGGATGGTAATACGGCATGTATTTTAATCACAATTCACC
+
CCC@CACEDADDDACCC?CCC:<<0<--.)------=@@2<65..--)-)---3
@D8PAK:00021:00395
GTCCAAGCTTCTGGAGGGATGAGATGGCCGTTACAATTCACCTCTGCACGAATTCCTAG
+
???@C@CCCA@@AADDE@FE?<66660;A;;7;;;7;A>>?A@>;@C;;;;6;050---
@D8PAK:00022:00355
GTCCAAGCTTCTGGAGGGATGGTAACCCTAAATTGTAATAGAGGACACTATTCACCTCTGCACGAATTCCTAG
+
C@DBEBCA?>ADDACCC=CDDADDACD=CCC=CACECACCCCCACCCCCCCACCCADCDCCDDDDAC@C@CCC
@D8PAK:00022:00367
GTCCAAGCTTCTGGAGGGATGATAACATGCCAATTGTAATACAACCCACATTCACCTCTGCACGAATTCCTAG
+
CCCACACEDADDCACCD?ECDCCCACDCCCACACBCCC@DDCC;?61<A;;6?CCADCCCCCCDCACAC@CCC
@D8PAK:00022:00389
GTCCAAGCTTCTGGAGGGATGGTAAGCGCGTAAGTGATCATA
+
CCCADBCEDADCDACCC@DCDADD76666---)--------6
@D8PAK:00022:00392
GTCCAAGCTTCTGGAGGGATGGTAACGCTCATTTGTAACGAGGATCACAATTCACCTCTGCACGAATTCCTAG
+
BCCADACCD@DDCACCC@DDDACDACCCCCCDD@CBC@BCCCACCCCB@ACACCC@CCDCCCCCCACACACCC
@D8PAK:00023:00359
GTCCAAGCTTCTGGAGGGATGGTAACGGTCGAATGTAGTCCCCGTCACTATTCACCTCTGCACGAATTCCTAG
+
CDCAC@BBDADDC@CDD?DCC?DDBCCBCD?>>@BBBB;;;;/;CCBCCCC@CEEACD>>?FFCCAC@C@CCC
@D8PAK:00023:00360
GTCCAAGCTTCTGGAGGGATGGTAATTATACAAAGTATACTTGCTCACAATTCACCTCTGCACGAATTCCTAG
+
CDD@C@CCDADCC@CCD?DDDADDACACCC>>>>@CCCDCCADCBAACCAD@DDDACDCCCAACCADACACCC
@D8PAK:00023:00366
GTCCAAGCTTCTGGAGGGATGGTAAGAGCAGATTGTGTTGATACTCACAATTCACCTCTGCACGAATTCCTAG
+
??DADACDDAEDCACDC>CCCAEDADDDCDCCC@DCCC@DCCCCCCCCCAC@CCC@CDCCCCCBB@CADACCC
@D8PAK:00023:00374
GTCCAAGCTTCTGGAGAGATGGTAAAATATAATCGTAAGCCTTGTTACAATTCACCTCTGCACGAATTCCTAG
+
CCCACACDC@CDCACB@@<BB?;<<</<DBDCDCCCC?CCADACH@@??=?ACCCACCCCDCCCC@CADACCB
@D8PAK:00023:00386
GTCCAAGCTTCTGGAGGGATGGTAAGAGCACAAAGTGATCCTCGACACAATTCACCTCTGCACGAATTCCTAG
+
CCCADACDDADDCACDD=CCDAEDACDDCC@?>=@CCCDC@CCCCCDCC@C@ACCACCCCCCCCC@C@CACCC
@D8PAK:00023:00389
GTCCAAGCTTCTGGAGGGATGGTAACCTAGTT
+
CCCACACCDACBCADDD=>;<3//+-3---0)
@D8PAK:00024:00364
GTCCAAGCTTCTGGAGGGGATGGTAAGATCCGAAAGTGTTTTCTCTCACAATTCACCTCTGCACGAATCCTAG
+
CCCACACCCADCCACCDC;DDD>CDBDCCCACCD?CC????8>CCCCCBCACADCCACC???CCCCACC@CCC
@D8PAK:00024:00369
GTCCAAGCTTCGTGGAGGATGGTAAGTCCGAATGTGGCCTAGCGAACAATTCACCTCTGCACGAATTCCTAG
+
B;=3===;;)/---)-6)6=DACCAC@@>>CACCCEACACACCCCACCACACCCACCCDBBCCD@C@C?CCC
@D8PAK:00024:00383
GTCCAAGCTTCTGGAGGGATGGTAATTCATTGTAATAGCGGTCACAATTATTCACCTCTGTCACGAATTCCTAG
+
;6>0=>BCCAD@@@@EH@DCC>DDBDACCC@CFCACCCCD@DCBCCAC@CCACDC70/;-----557?696455
@D8PAK:00024:00394
GTCCAAGCTTCTGGAGGGATGGTAAACTCAGACTGTGTATTACGTTACTATTCACCTCTGCACGAATTCCTAG
+
CCCADACCDADDCACDD?DCCACDD;CCCCDDDBCDCDCCACCCCACCCCC@CCCADCCDDCCCC@C=@=B>>
@D8PAK:00024:00395
GTCCAAGCTTCTGGAGGGATGAGATGGAAATATGTGACCTGGTTTACTATTCACCTCTGCACGAATCAG
+
C>@?@>>>CA@@@@CCE@DDDDDDCCBCD?CC???CCC7>>@CC=CCAA@7;;;7;@;600/00)./--
@D8PAK:00024:00399
GTCCAAGCTTCTGGAGGGATGGTAACGTTTGAATTGTAACCCCCATTACATTCACCTCTGCACGAATTCCTG
+
CCC@B@CDDACCDACCD@DCC@DGBCCCC?CDACACDCACGEE7CCACCCCACCCADDCCCC@?>AC>?>@C
@D8PAK:00025:00376
GTCCAAGCTTCTGGAGGGATGGTAACCATCAATTGTAAGATGAGTCACTATTCACCTCTGCACGAATTCCTAG
+
BBCBDACCCADDDACCC?DCDADD@C@CCCCADADCCA>>@CCCCCCCCCCACCCACCCCCCCCCAC@CACCC
@D8PAK:00025:00378
GTCCAAGCTTCTGGAGGGATGGTAAAATGGAATTGTTACCCTAATCACAATTCACCTCTGCACGAATTCCTAG
+
CCD@CACDDAHECB@@@>@CA:>???9@DCFAC>CCADDC?CCACCCCC@CACCC@CBCBCCCCEADACACCC
@D8PAK:00025:00386
GTCCAAGCTTCTGGAGGGATGGTAATCCCGATGTGTATTTCGC
+
ABC:C@?=66=DCACCD;C;<066:6<<+---------5)---
@D8PAK:00025:00387
GTCCAAGCTTCTGGAGGGATGGTAAGCGCAA
+
C>><@ACCCACCC@CBA9A;<0660-----)
@D8PAK:00025:00390
GTCCAAGCTTCTGGAGGGATGGTAATCGGCAATGTA
+
CCCACACCCADDCBDCC?CCDA;68---)--)--55
@D8PAK:00025:00391
GTCCAAGCTTCTGGAGGGATGGTAATGAAATTCG
+
B;;0;7;;6@CCDACDD?DDCAD636---)-)--
@D8PAK:00026:00350
GTCCAAGCTTCTGGAGGGATGGTAAAGCCATTTGTA
+
CCDADACCCAGCC?CDC?C6;6D7G./-3---)-56
@D8PAK:00026:00354
GTCCAAGCTTCTGGAGGGATGGTAACCGTAATTTGTCAGGTATGTTACAATTCACCTCTGCACGAATTCCTAG
+
CDDAD?@@D?@@C?@@D@ICC@CDADACCD?@@?@DFDFADCCDCACBDBGACBCACCECCCC?>:>:><?ED
@D8PAK:00026:00371
GTCCAAGCTCTGGAGGGATGATAAATGTGACTAAAGTTACATTAAGCGATTCACCTCTGCACGAATTCCTAG
+
CCCACACCCDDCBDDC@D;<<<<<16==CCDCCC>CE???CC>?>>DDCCACCC@CCCCCCCDD@DACACCC
@D8PAK:00026:00374
GTCCAAGCTTCTGGAGGGATGGTAATACTCTTGTA
+
C>?<?@BBCADDCACDD?D;@3>7.---66636--
@D8PAK:00026:00377
GTCCAAGCTTCTGGAGGGATGAGAGTCTTGT
+
BCD@DACCC@CDDA>>;6;.--------)-6
@D8PAK:00026:00390
GTCCAAGCTTCTGGAGGGATGGTAATTTCCTAACTGTAAGCTGTATTACATTCACCTCTGCACGAATTCCTAG
+
CCCACACCDADCD@CDD?CCDADCACG>CACCADCDCCACCCCCCCACCCCACBDACCCCDCCCC@C@C@CCC
@D8PAK:00026:00391
GTCCAAGCTTCTGGAGGGATGGTAAGACGAAAATGTGAGGCACGTCACGATTCACCTCTGCACGAATTCCTAG
+
@@CADACCD>A@C@CDG@DCD?CCACEDA>>>8;;>CCCACCCCDDCC????BBB@CCCCCCCCCBC@CACCC
@D8PAK:00026:00394
GTCCAAGCTTCTGGAGGGGATGGTAAGACATAAAATGTATACTGCGTCACATTCACCTCTGCACGAATTCCTAG
+
>CDACAH@@??EFDCDDD9@>?:6<06AA66666,6C;?@CDCCDD???C>>7>BA6<?CDA??CCAC@CA@@@
@D8PAK:00026:00395
GTCCAAGCTTCTGGAGGGATGGTAATGGTCAAATTGTGACTTCTATGACATTCACCTCTGCACGAATTCCTAG
+
BCCACACCCABBDACDE@DCC@CC@<<7;;;;;?@CCCCDC@CCCCCCC????CCACCDCCCCCC@C@C@CDC
@D8PAK:00026:00398
GTCCAAGCTTCTGGAGGGATGGTAAGATCACTATT
+
CCCACACFDACAA>;<<1<;-)//)-----66660
@D8PAK:00027:00364
GTCCAAGCTTCTGGAGGGATGGTAAAATCCAGATTGTG
+
@?@>@ACCEAFDCACDD>@E76>;DD(--)----)---
@D8PAK:00027:00369
GTCCAAGCTTCTGGAGGGATGGTAACCATCAAGTG
+
CCDACDCCDADDC@BBC?CDH@<D+.)----)---
@D8PAK:00027:00384
GTCCAAGCTTCTGGAGGATGGTAACG
+
CCC>@?@CEADD;8..)-6;3/-)/-
@D8PAK:00027:00389
GTCCAAGCTTCTGGAGGGATTGTAAAATAATCGTAATGTACATTACAATATTCACCTCTGCACGAATTCCTAG
+
CBC>@?@FEADCCACDH@@60<6666,<A>A?@@EACCCCCCC@CCCACCCACCCACCCCCCCCDACACACCC
@D8PAK:00027:00390
GCCAAGCTTCTGGAGGGATGGTAACAGCTTAACTAGT
+
--3;8;><3<<<7;;;1;@@6BA>@;/0-)-)-----
@D8PAK:00027:00396
GTCCAAGCTTCTGGAGGGATGGTAATACACT
+
C;;0606;<066<7;<616AB>-/+------
@D8PAK:00028:00359
GTCCAAGCTTCTGGAGGGATGGTAAGGCCA
+
CCCACACCD@DDDA77;6D..)-636+/*/
@D8PAK:00028:00361
GTCCAAGCTTCTGGAGGGATGGTAAACGGATACTGTGAGGTAAGTTACAATTCACCTCTGCACGAATTCCTAG
+
@@EACBCDDADCDACCC?DDDADDD?CCACDDCCBDCCD@CCA>@@@FDADACCC@CCCCDCBCCACAC@BCC
@D8PAK:00028:00367
GTCCAAGCTTCTGGAGGGATGGTAAAGCTAAGTAGCA
+
CCC@C@CDCAD<66;<<16CC@<66,.---)-66-//
@D8PAK:00028:00370
GTCCAAGCTTCTGGAGGGATGGTAATGTCGAATCTTCACTGAC
+
BCC<@@@DGAC<<7;<<1<CC066066666=06660666----
@D8PAK:00028:00372
GTCCAAGCTTCTGGAGGGATGGTAATGCGCAAATGTAATAATAATCACGATTCACCTCTGCACGAATTCCTAG
+
BCDAC@CCDADCDACCC@DCC;CCADCCCCCC?CCCC@CCACCACCCCCCC@CDDADCCCCCCCCADACACCC
@D8PAK:00028:00380
GTCCAAGCTTCTGGGAGGGATGGTAACCACCCTTTGTGACCTACCTCACAATTCACCTCTGCACGAATTCCTAG
+
CCCACACCDAD?>?=@GG@DBDADDACACCC?CC?ECCCC>?@CAEA?>DADACCCACC>@?CCCCACAC@CCC
@D8PAK:00028:00392
GTCCAAGCTTCTGGAGGGATGGTAAGGACTAATTGTGAGCCCTCTTACAATTCACCTCTGCACGAATTCCTAG
+
CCCACACCCADDCACCC?BBCADDACACCCCACACCCCCCC?CCC@CCC@B@BDEACBBBCDDCCACAC@CCC
@D8PAK:00028:00395
GTCCAAGCTTCTGGAGGGATGAGATGGCTTAATTGTAACCTGGTTCACATTCACCTCTGCACGAATTCCTAG
+
CCCACACDGADCDACCC>CCDC=?>DCCD?><;7;;;7;7?CAC@C@?@DACCCACC?@?CCCC>?>?AC@@
@D8PAK:00029:00355
GTCCAAGCTTCTGGAGGGATGGTAAGCTAAATATT
+
BCC<?=@CCADDCACCD?C;<066066666,-55)
@D8PAK:00029:00372
GTCCAAGCTTCTGGAGGGATGGTAATA
+
CCC>@@@CDA?<<>;<<,---3--)--
@D8PAK:00029:00373
GTCCAAGCTTCTGGAGGGATGGTAACCAACAATGTAACGACAATTACAAATTCACCTCTGCACGAATTCCTAG
+
CCCACACCDACCC@CDD?DCDADDACACADDACCDCACCCCDADBDCCC>CACDC>CCCCCCBCCACACACCC
@D8PAK:00029:00378
GTCCAAGCTTCTGGAGGGATGGTAATCCTAAT
+
B;>:=@BAD@<<<7;<<16=A6=5)--)--)-
@D8PAK:00029:00379
GTCCAAGCTTCTGGAGGGATGATAATACAATATTGTGAGTTATAACACAATTCACCTCTGCACGAAGTTCCTTG
+
??@>?=>CCADDCACCE?BBBDDDACCCDAC@??@CCCCCACCC@DDDC?CACCCACCBCBDD;;+00+/)-)-
@D8PAK:00029:00384
GTCCAAGCTTCTGGAGGGATGGTAATTGAGGATTGTGGTTCAGTTCACAATTCACCTCTGCACGAATTCCTAG
+
CCCACACCFADDDACCD?DCCACCACADDCACD@BBC@CACCCC?CCCCACACCC@CCCCCCCCDAC@C?CCC
@D8PAK:00029:00387
GTCCAAGCTTCTGGAAGGATGGTAATTGTAACAGGCCTTACAATTTCGTATTCACCTCTGCACGAATTCCTAG
+
CCDADADDD@EDC>>>@DEDCACEACADCFBEDCADACACCCACE?CCA=AACCCACCCCCCCCB@A@CACCE
@D8PAK:00029:00388
GTCCAAGCTTCTGGAGGGATGGTAAGCTACATTAAT
+
@;C6A7666:@GGADDD?DCCABD7-------)-)-
@D8PAK:00029:00393
GTCCAAGCTTCTGGAGGGATGGTAACGATGTAATTGTGACTA
+
CCDACACCD@BBD@CDD?CCC@CGA;6//---)-3---76CC
@D8PAK:00029:00395
GTCCAAGCTTCTGGAGGGATGGTAATCCTTATATTG
+
CCCACACCCACCCADDD?CDDA<.+-.)-)----)-
@D8PAK:00030:00351
GTCCAAGCTTCTGGAGGGATGAGATGGCCAATCGTAATTTAGCCCACAATTCACCTCTGCACGATCTAG
+
@;;0606AC@CCD@?><1<A<<66660-)-)-----)-5//.?E?BBC<=:99;@C@;;00/-------
@D8PAK:00030:00354
GTCCAAGCTTCTGGAGGGATGGTAATCCAATATGATTGTTATCCAATTCACCTCTGCACGAATTCCTAG
+
CDCAC@CCD>?@CACCD?=;63/.)-535356B=--)--)---)606066AACCC@??C;;7;05049C
@D8PAK:00030:00358
GTCCAAGCTTCTGGAGGGATGGTAATCCGTATATGTGATCTGCGTTACTATTCACCTCTGCACGAATTCCTAG
+
CCCAC@?@DADDCD?>>=?A=6<<<?>?@DDDCCCCCCCCCCCCC@CFCCC@???AECD?>>CCCAD>C@CCD
@D8PAK:00030:00360
GTCCAAGCTTCTGGAGGGATGGTAAGCCCGGAATGTAACTCTCGTCACTATTCACCTCGCACGAATTCCTAG
+
CCCADACCDAE@@@@CC?EDDACCA>=<1<ACACCCC@CCDCCCCCCCCCCACCC@C???C???ACAC@CCC
@D8PAK:00030:00361
GTCCAAGCTTCTGGAGGGATGGTAATCTTAGATGATA
+
?@CACACCDADDDACCC:CCHADC76<0)--------
@D8PAK:00030:00363
GTCCAAGCTTCTGGAGGGATGGTAAATGACT
+
6;;0606;<066<7;<<166<06//)-----
@D8PAK:00030:00372
GTCCAAGCTTCTGGAGGGATGGTAACTCACGTCACATCCTAATAGTAACATTCACCTCTGCACGAATTCCTAG
+
CCCAC@@@DADDDACCC>DCDADD@CCDCCCBCCDDDDACCACCCCCACCC@CCDADCCCCCCCC@CACACCC
@D8PAK:00030:00382
GTCCAAGCTTCTGGAGGGATGGTAAATATAACTTTGTAACGTAAGTTACATTCACCTCTGCACGAATTCCTAG
+
DCCAC@CCGADDC?CCC@DCCACDC>DCCCACCC?CCDACCCC@CC@CDCC@CCCACCCCCCCCC?CACACAB
@D8PAK:00030:00393
GTCCAAGCTTCTGGAGGATGGTAATGGCGA
+
;>@@B>ABA:6<<7;<7-5;3;<+--)---
@D8PAK:00031:00350
GTCCAAGCTTCTGGAGGGATGGTAATGACTAAATTGTAA
+
DDCACAEEDADDCACCC>DC73>===/--/<;).)-668
@D8PAK:00031:00357
GTCCAAGCTTCTGGAGGATGGTAATTGTCACGTTGATCTGGATCGCATTCACCTCTGCACGAATTCCTAG
+
B??<@ACCDAD;;80/)--63;8).)-55----)-5;;6535;-----)-5505;;BCCCDDACACACCC
@D8PAK:00031:00358
GTCCAAGCTTCTGGAGGGATGGTAATGGCGGATTGTATGTTGCATCACAATTCACCTCTGCACGAATTCCTAG
+
CCCAD@@?C@DDHDCCC>DCCACCA@??@E@CCA@??DDDAABBDDCCCACAD??@?CCB???CCACACADCC
@D8PAK:00031:00360
GTCCAAGCTTCTGGAGGGATGGTAACCTAGAAATGTAACTTAACTCCCAATTCACCTCTGCACGAATTCCTAG
+
=>DAD@@>C0<<<7;<<1<AA6CF=;6;@;;;;?DDDBCC@@=?CBA=B7;<>?;=BC?@@CCCCACAEACCC
@D8PAK:00031:00362
GTCCAAGCTTCTGGGGAGTGGTAAGCCAA
+
CCCAD@CDD6A<<<<,666A:6606-)-)
@D8PAK:00031:00363
GTCCAAGCTTCTGGAGGGATGGTAAGCTAATCACTTCGTT
+
>>B:?7=CD@CAC?;<<1<BA@DDACB;;7;6---)---)
@D8PAK:00031:00369
GTCCAAGCTTCTGGAGGGATGATAAACC
+
CCCACACCDADCCA776;;./--./)-)
@D8PAK:00031:00372
GTCCAAGCTTCTGGAGGGATGGTAATTCGACAATGTGATTACTGTCACGATTCACCTCTGCACGAATTCCTAG
+
@@CACACCDACECACCC=CDDADD:=<@GDCC@???CCDACC?CCCCCCCCACCCACCCCCCCCE@C@CACCC
@D8PAK:00031:00377
GTCCAAGCTTCTGGAGGGATGGTAAGTAGAGATTGTAACGGCGACCACAATTCACCTCTGCACGAATTCCTAG
+
B??:60>CCADECACCE@FCC@CDACDCCCCCD@@??ACCAC??@>??DAD@ABD@CCCCDCCCC@CAC?@@C
@D8PAK:00031:00379
GTCCAAGCTTCTGGAGGGATGGTAACGTCAAACTGTGACTTATGTCACAATTCACCTCTGCACGAATTCCTAG
+
CCCAC@CCCAEECACDC@CCDADCECDDCCC>CDDDCDCD@CCCDCBBBADACCCACDCCCCCCC@DBD?CBC
@D8PAK:00031:00388
GTCCAAGCTTCTGGAGGGATGGTAACTCTAGATAGTGCCTTGTGTTACAATTCACCTCTGCACGAATTCCAG
+
CCCACACCCADECA>?@>@HDADCABCCCEDDC>??CCAEACCCC>?@?AEACCC@CCCDDCCCC<>=@@CC
@D8PAK:00031:00391
GTCCAAGCTTCTGGAGGATGGTAACACGAATAT
+
CCCADAECCADCDACDACCC?;;*.---63---
@D8PAK:00031:00393
GTCCAAGCTTCTGGAGGGATGGTAACGATATTGTTAAC
+
DDDACACCDAEDCACCC?DCA@./+--55-60660606
@D8PAK:00031:00396
GTCCAAGCTTCTGGAGGGGATGGTAACCACTACTTC
+
CCDACACCDABAA>;<<<,6CC>CC0.)------)-
@D8PAK:00031:00399
GTCCAAGCTTCTGGAGGGATGGTAAATGCTAAGTAGTGACTGATAATCCAGTACA
+
BBCACADDDADCCACCC=C>830..+-----)---6666==666505-35-----
@D8PAK:00032:00355
GTCCAAGCTTCTGGAGGGATGGTAAAAATAAATTGTAATGCGGACCACTATTCACCTCTGCACGAATTCCTAG
+
@@@<>?C??>>?CACCC>DCD@AAGGH7AA@<?<?>CAC@@@ACCACCCDDADDDACCCCDDCCCAD@C@CCC
@D8PAK:00032:00361
GTCCAAGCTTCTGGAGGGATGTAAATGA
+
@@CAC@>?CACCC@;886;0/---)---
@D8PAK:00032:00362
GTCCAAGCTTCTGGAGGGATGGTAATCCCAATTGTAACGAGTCACACAATTCACCTCTGCACGAATTCCTAG
+
CCDAC?@@EAHECADCC?DDDADD@<<<1;7;@CCCACCCCCCCCCCCAC@CBBACCC>>9CCCAC?CACCC
@D8PAK:00032:00379
GTCCAAGCTTCTGGAGGGATGGTAAATCAACA
+
??DADACCD0?@DACCC>7663---)---)--
@D8PAK:00032:00396
GTCCAAGCTTCTGGAGGGATGGTAAGCCGGAATTGTGACCCTTCCCACAATTCACCTCTGCACGAATTCCTAG
+
@BEBEAC@@<66<@;>?=??D<@@ACCBCAC@@?@C@>?D=C@@B1;;;7;0;5;65>?C???CCACAEAE@?
@D8PAK:00032:00399
GTCCAAGCTTCTGGAGGGGATGGTAAACCGTAATGT
+
7>>6>=@?<06<<7;<<<,66606CC,;0---)---
@D8PAK:00033:00351
GTCCAACTTCTGGAGGGATGATAACACTTAGAT
+
@@CADBDC>@?C>;;;1;6;66<70;0/)----
@D8PAK:00033:00362
GTCCAAGCTTCTGGAGGATGGTAATGTTGGATTGTGCTTGATATTACAATTCACCTCTGCACGAATTCCTAG
+
CBB:B066606668/0+-553573>>=;B6660665557?CCCCA?@?AC@??@ADCCB@;;;;64.469@@
@D8PAK:00033:00363
GTCCAAGCTTCTGGAGGGATGGTAACACCTGATTGTCGACTCTGCTTACTATTCACCTCTGCACGAATTCCTAG
+
@@CADDCDDADDCACHG@C?<066;B;;6;66;8;----66@;;;;7;;;<DADDD@;<<<<<<;50;05066-
@D8PAK:00033:00364
GTCCAAGCTTCTGGGGGATGGTAACCATCCTTTGTAACCTCGATCACAATTCACCTCTGCACGAATTCCTAA
+
CCCACACCC?C<<<<<.;;CADFACAECC@CC>CCCADADCCCCCCCFADACDCACCCCDCDA@6;0;=;;?
@D8PAK:00033:00372
GTCCAAGCTTCTGGAGGGATGGTAACCAATTGTGATATGATGCACATTGATTCACCTCTGCACGAATTCCTAG
+
CCF>?=>DD@DDDACCD;CCC@DCACAD@@@@@DCCCBBBCDCCD@>>@DDBCCC@C@CBCCCCCAC@C@CCC
@D8PAK:00033:00373
GTCCAAGCTTCTGGAGGGATGGTAACCCGTGTATGTGATCAACGTTACAATTCACCTCGCACGAATTCCTAG
+
@?C@CADCDADDC@CCC?CDEACCACC?CDCCC?@@CCD@@?@CCACCC@C@CCDACBBBCCCD@C@C@CCC
@D8PAK:00033:00374
GTCCAAGCTTCTGGAGGGATGGTAATGACATA
+
6676>;>0?>@DCACCD=>@<)--)-------
@D8PAK:00033:00390
GTCCAAGCTTCTGGAGGGATGGTAATGTGTTTGTGACATGAGTTACAATATTCACCTCTGCACGAATTCCTAG
+
CCCACACEDADDC@CCC@DCC@DCADDDDDC>CCCCCCBBBCC@CCC@CCCACDCACCCCDCCDCACACACCC
@D8PAK:00033:00391
GTCCAAGCTTCTGGAGGGATGAGATGGTAAAGTGTGAGATGCATTACAATTCACCTCTGCACGAATTCCTAG
+
CCCAC@CCGACDDACDD?D@??CCCCA@?@?@DCCDDDDBCCCCACCC@C@CCC?CCACCCCCA?C?CACCC
@D8PAK:00033:00394
GTCCAAGCTTCTGGAGGGATGATAACGATGTAGCCTCCAGGCGTCCTTGATTCACCTCTGACGAATTCCTAG
+
CDDACACEDADDCACDC?DCDDDC@CCCEDDC>?=?C@BCACCBBACACCCACCDACCDDDCCCAC@CACCC
@D8PAK:00033:00396
GTCCAAGCTTCTGGAGGGATGGTAAGCAGGAATAGTGAGCTACCCCACAATTCACCTCTGCACGAATTCCTAG
+
CCCACACCDAECDACCC>DDDADDADCCCACADCCCCCCDC>;>>8?CCACACCC@CCCCCCCDCACACACCC
@D8PAK:00033:00397
GTCCAAGCTTCTGGAGGGATGGTAATCTAAATCACAATTTTAGTGGCCTATTCACCTCTGCACGAATTCCTAG
+
CCDACACCCADDC@CCC?DCDADFA@@@CD@DCDDDADDD;DCCCADAC?><>;;7>C@@@CCCGADACACCC
@D8PAK:00034:00350
GTCCAAGCTTCTGGAGGGATGGTAACCGCT
+
CDCAC>@@HADCCA===;/<;3/.+-)---
@D8PAK:00034:00355
GTCCAAGCTTCTGGAGGGATGAGATGGTCAATTGTGACTTCGCTTACAATTCAC
+
CCCAC?@@FACCCACDD@E?A?<DAA6;;B=@06;666;06;660565050---
@D8PAK:00034:00366
GTCCAAGCTTCTGGAGGGATGGTAACCATAGACTGTCATTCACATCACAATTCACCTCTGCACGAATTCCTAG
+
@@DACACCD@DCFA>>>;?CC6AC<><@CCCDDCCCDDDACBBBECCCC?>??CCACCCCCCDCC;>;?@CCC
@D8PAK:00034:00375
GTCCAAGCTTCTGGAGGGATGGTAATAGTAGAAATGCGATCCGCATTACATTCACCTCTGCACGAATTCCTAG
+
@@CACACDDADDEACCC@ECD>A@ACBAAD;;;1;BCCCCC@CCCCACCCC@CCCACC?@?DDCC?BADADDC
@D8PAK:00034:00380
GTCCAAGCTTCTGGAGGGATGGTAATATATAACTGTAACCTCCAGCACAATTCACCTCTGCACGAATTCCTAG
+
CCDAC@CCDAD?@@@CC?DCDACCACDCCDD@CCCCCACACCACCCCCCACACCCACDCC???CEACACACCD
@D8PAK:00034:00386
GTCCAAGCTTCTGGAGGGATGGTAAATGCGTATTGTGCCCCACAACACAATTCACCTCTGCACGAATTCCTAG
+
BCDAC@CCF@CCCADDD?CDEAECC>EDCCCDDADDDDCC;CDD@CCCCAC@CCCACCCCCCCCCAC@C@CCC
@D8PAK:00034:00390
GTCCAAGCTTCTGGAGGGATGATAATATGCAATCGTGGTTCATATCACAATTCACCTCTGCACGAATTCCTAG
+
CCEAC>@@FADCEA>>>>@CCCDD@CCCCDDACCCCDADACCDCCCCCDACADCDADD>??C@??ACACACCC
@D8PAK:00034:00391
GTCCAAGCTTCTGGAGGGATGATAACAAGGCATTGTGAGATAAATCACAATTCACCTCTGCACGAATTCCTAG
+
@@DADACCCADDDADCD@E@@?=A?;;6;?BADACCCDCCCDC?CCCCCACACCC@CCCCCCCDC@C?B;@CB
@D8PAK:00034:00393
GTCCAAGCTTCTGGAGGGATGGTAAATGTCAATCGTGACTTGCGCCACAATTCACCTCTGCACGAATTCCTAG
+
CCCAC>CBC<?@DAECD@DCC:CCG@CCBDDADCCCDBCCADCCC@CCE@CABCCACCCCCCCCCACAB?CCD
@D8PAK:00034:00395
GTCCAAGCTTCTGGAGGGATGGTAAGCACAGATT
+
CCD?@@@CDADDEADCD?ECC@:635/------)
@D8PAK:00034:00399
GTCCAAGCTTCTGGAGGGATGGTAACTCTAATGTGGT
+
C??>>@CCE>@?DACDC?DCDAFDA;----36---)-
@D8PAK:00035:00355
GTCCAAGCTTCTGGAGGGATGGTAAAGGGTAATAGTGACTTTCCCTACAATTCACCTCTGCACGAATTCCTAG
+
CCDAC<>>C?><DA66<1<=A0?@H?DD?DC@@@@@DCDCD;;61<<;;@CACCCACCCCCDCCCACACAC??
@D8PAK:00035:00358
GTCCAAGCTTCTGGAGGGATGGTAATGTGGAATTGTGCCTTCGCTTACGATTCACCTCTGCACGAATTCCTAG
+
CCDACACDDADDCACCE@CCCACDADDCCACAC?@@CCACACCCCACCCCC@CCCACCCCCCCCC@CACACCC
@D8PAK:00035:00362
GTCCAAGCTTCTGGAGGGATGGTAAAGCTAATATGTGC
+
BCDAC???CADDDACCC?ECC@DDA9;6--)---55--
@D8PAK:00035:00363
GTCCAAGCTTCTGGAGGGATGGTAATTACCGAATTGT
+
CCC@C=@ADADCC@>>>;@DCAC;).).-)--)-)--
@D8PAK:00035:00384
GTCCAAGCTTCTGGAGGGATGGTAAAGGCAATTGTAG
+
CCC?@@@DDAFCB@BDG?DCCA776)/)./)-3----
@D8PAK:00035:00391
GTCCAAGCTTCTGGAGGGATGAGATGGTATCAAATGTGCTCTACTTCACATTCACCTCTGCACGAATTCCTAG
+
@?C@C@CDCADDCACCC@CCA<6<660666;66,66655;5;54;.46<<;6;;<6<C<<;;;;B7;7<7<<<
@D8PAK:00036:00350
GTCCAAGCTTCTGGAGGGATGGTAATGTCACTTTCGTAG
+
CDD@C@CDDACABA;6<,66;366)--------)-----
@D8PAK:00036:00356
GTCCAAGCTTCTGGAGGGATGGTAACCATCAAACGTAACTATACTTACAATTCACCTCTGCACGAATTCCTAG
+
CDCAC@CCC>@@DACDE@DDCACD???@CCCE@CDDDACCCDCCCACDDACACCCACCDCCCDCDAD@DACCC
@D8PAK:00036:00361
GTCCAAGCTTCTGGAGGGATGGTAATCTCAATAGTATCCGTACTCACAATTCACCTCTGCACGAATTCCTAG
+
C>?<?=@@DADDDACDD?DCC@CDBC;6-/)----5--)------5550505;;<?DCCDCCCCAC@C@DCC
@D8PAK:00036:00387
GTCCAAGCTTCTGGGGGATGGTAATACGACAATGTGACTTTTGTCACAATTCACCTCTGCACGAATTCCTAG
+
;??@C>BAD06<<<<<.666:=DADDCC<<;7?;;CC;;;;,5<<B5=<=@CCC@CCCCCC???ACACACDD
@D8PAK:00037:00351
GTCCAAGCTTCTGGAGGGATGGTAACTGTGATTTGTAACCTGCCTCACTATTCACCTCTGCACGAATTCCTAG
+
@@CAC@C>?:=@CACDC>DDCADDACCCCD?==<?>B@CACCCACCCCCCCA@@@ACCECCCCCCACAC@CCC
@D8PAK:00037:00359
GTCCAAGCTTCTGGAGGGATGGTAACGCTACAATGTGACGCTTGACACAATTCACCTCTGCACGAATTCCTAG
+
CCCACACCCADDCACCC?DCDACDACCCCDCDA?@>ECCC>??>CCCCDACACDDADCCCCCCCC@CACADCC
@D8PAK:00037:00360
GTCCAAGCTTCTGGAGGGATGAGATGGTAA
+
11<3;8/.-)-668C==6;-------)--3
@D8PAK:00037:00364
GTCCAAGCTTCTGGAGGGATGAGATGGCTAATTGTGACAATTGTCACTATTCACCTCTGCACGAATTCCTAG
+
@?DAC???DAHDC?CCG@DDCDCCBEADG767...77=>==3CBCDBCCCAC=;7;;;6;6;;;0;06056;
@D8PAK:00037:00378
GTCCAAGCTTCTGGAGGGATGGTAATTGGGAATTGTAATTCGTTTCACAATTCACCTCTGCACGAATTCCTAG
+
CDDAD<??CAFDC@;6<1<6<06<6<76C>CAC@@@D=@=???C=CDDC@CACCC@CC;;>>@AC@CACADCC
@D8PAK:00037:00387
GTCCAAGCTTCTGGAGGGATGGTAAGTGTCAATCGTAACGCGAGACACAATTCACCTCTGCACGAATTCCTAG
+
---)-3-..6..=AAAA1<66066066;C;=:>555A;???>CCC??@CAC>@@CACAA::;;;;=B=@@?;;
@D8PAK:00037:00390
GTCCAAGCTTCTGGAGGGATGGTAACTATAAAATGTGCATAACTTTACAATTCACCTCTGCACGAATTCCTAG
+
@?DBDACDDAEDCA>>@>@FCDDDECCC>;>;8><?DC>;;>;;;1;A@@BADBB@C??>BDDCC@CACACCC
@D8PAK:00038:00353
GTCCAAGCTTCTGGAGGGATGGTAATGTAACCGCCATCACATTTTATCGATTCACCTCTGCACGAATTCCTAG
+
>;>:?@CCDAFDD6;<<,66<0<DEDDCCAD????>?;@@;;;;/;@A@CCACCDACC??>>??@ACBFACC@
@D8PAK:00038:00367
GTCCAAGCTTCTGGAGGATGGTAAAGGTCGTAAATGTGAATTGGATGATCAATA
+
DCDACBDCCAD663--..663.--)-)----/-)->;CCAB0;0666----)--
@D8PAK:00038:00370
GTCCAAGCTTCTGGAGGGATGGTAACAGGTCAATGTGTCTAGCATTACAATTCACCTCTGCACGAATTCCTAG
+
>;C@B7>=D:<<D>6<<1<=A@DIBCCCAC@??@CCCCCCCCCCC@CCCACAC????CDCCCCCC@CACACCD
@D8PAK:00038:00374
GTCCAAGCTTCTGGAGGGATGGTGATGCCCTTTTGTAACCCACCTTACAATTCACCTCTGCACGAATTCCTAG
+
CCEAC>@@D@CCDACDD?DCDACCECCCA,<<</<BB@CC>CDACADCCACACCCACCCCCCC@@@@ACACCC
@D8PAK:00038:00386
GTCCAAGCTTCTGGAGGGATGGTAATCATAAA
+
@@CACACDGACCCACCC?;./)--+------)
@D8PAK:00038:00394
GTCCAAGCTTCTGGAGGGATGGTAAATGGAGATCGTGCCTTTAGTTACAATTCACCTCTGCACGAATTCCTAG
+
CCD@CADDH?@@CACCC>DDDADDD>CCACCCDCCCCC@CC=CCDACDCAC<@@DADDCCCCCBC;?;>AC??
@D8PAK:00038:00396
GTCCAAGCTTCTGGAGGGATGGTAACTTCCGATTGTGACGTCCATCACAATTCACCTCTGCACGAATTCCTAG
+
@?C@CACCDADDCACDD?CCC@DDBCC>?>@CC@@?DFECCCACCCCCCAC?CBC@CCCCCCCCCACACACCC
@D8PAK:00039:00350
GTCCAAGCTTCTGGAGGGATGAGATGGGA
+
>;C0606;<0<CC?7886;/-------)-
@D8PAK:00039:00351
GTCCAAGCTTCTGGAGGGATCGTAAGAGATATTTGTAATCTGGGTCACATTCACCTCTGCACGAATTCCTAG
+
;;;066=AD@CCCACCC@@A?CHDACCDCD?>6,;;;6;C;;;;>A;?@C@CDDADCCCCCCCCADAC@CCC
@D8PAK:00039:00358
GTCCAAGCTTCTGGAGGGATGGTAATGTAA
+
@?C@C@CCHADEDB==;6;.-)--)---55
@D8PAK:00039:00362
GTCCAAGCTTCTGGAGGGATGGTAACGCCACAAAGTGATTGGGGTCACAATTCACCTCTGCACGAATTCCTAG
+
CCDACACCEACCCADDD?DCCAEFDC?;6;;<<1<CCCC6<<</<BBACACADCCACCCCECC??>?@C@CDD
@D8PAK:00039:00364
GTCCAAGCTTCTGGAAGGGATGGTAATGTATCCTGGGTTACAATTGACATATTCACCTCTGCACGAATTCCTAG
+
@@DACACCCADDDADACC>DCCACEACDCC@@?@CE?DAC????ACDDDDCCACCCAC???CCCCCACADACCC
@D8PAK:00039:00366
GTCCAAGCTTCTGGAGGGGTGGTAATGTCAGTTTGTAACCATGACTACAATTCACCTCTGCACGAATTCCTAG
+
?@CACACCFAECCACDDD;DDACD@CDDAA>>>1;BD>@@?EDCCCCCDAC@CCCACCCCCCC?>>?ACACCC
@D8PAK:00039:00385
GTCCAAGCTTCTGGAGGGATGGTAATATGCGATTGTGCCCTGCGTTACAATTCACCTCTGCACGAATTCCTAG
+
CCDAC@@@D???C@==>=@EEAEDACBBCCCCC<??DDE?CCCCC@>>>ACACCDACC@@@DCCCACADAD@@
@D8PAK:00039:00386
GTCCAAGCTTCTGGAGGGATGGTAACAGTGATTGTGACGCATGTTACATATTCACCTCTGCACGAATTCCTAG
+
CCD???@CDADDDACCC?CCDADDADDDDCCCACDCDCCCCCCC@CCCCCC@CDDACCCCCCCCCACACACCC
@D8PAK:00039:00397
GTCCAAGCTTCTGGAGGGATGGTAAATAACGTGATCGTG
+
@?DAC@CCCACDDA>>=;?BB6ACD,66066-6----6-
@D8PAK:00040:00350
GTCCAAGCTTCTGGAGGGATGGTAACACCGAAATTGTAACGATTAGCACATTCACCTTGCACGAATTCCTAG
+
CCC<>:?CC@DDCACCC@DDCADDACCCACCC?CACDC@CDDDACCCCCCCACEEAD@@@DCCCACADACCC
@D8PAK:00040:00357
GTCCAAGCTTCTGGAGGGATGGTAAGTTCCAATAGTATACAAAGTCACAATTCACCTCTGCACGAATTCCTAG
+
@;B@C7=6B0<?@=>DC@CCCACD?>;6<6A?B=?>@@@;;;1;CCDCCACACCC@CCCCCEC??=>?C?CCC
@D8PAK:00040:00367
GTCCAAGCTTCTGGAGGATGGTAACTCCACATTGTGACCGTTGACACTATTCACCTCTGCACGAATTCCTAG
+
CCCACACCD@ECCA?>@@CCACDACCCACCCC>?>CCC@??=?CCDCCCCACCC@CDCCDCCBA=C@C@CCC
@D8PAK:00040:00375
GTCCAAGCTTCTGGAGGGATGGTAACATCAACTGTGATCTAAGTCACGATTCACTTCTGCACGAATTCCTAG
+
@?EBCACCC@CCDACDD?CCCADDACCC>><?@@@CCDCCCACCCCCCCCADCCC@CDCCC???AC@C@CDC
@D8PAK:00040:00380
GTCCAAGCTTCTGGAGGGATGGTAAATGC
+
1/>388/--)-;;8@BB:B/-)---)---
@D8PAK:00040:00382
GTCCAAGCTTCTGGAGGGATGGTAAGGCCAGATTGTAAACCATAGCACAATTCACCTCTGCACGAATTCCTAG
+
@?DAC@??EACCCACCC=DCDADBBDAD@CDDD>@@DF>C@CCCCDC?CACACDCACCCDDDDCC@CACAECB
@D8PAK:00040:00385
GTCCAAGCTTCTGGAGGGATGGTAAGGTCAACA
+
>>CAC@DDDACCDACDC>CC76;885)---)--
@D8PAK:00040:00394
GTCCAAGCTTCTGGAGGGATGGTAAGTCCAATT
+
=BC:?<=CDADECACDD?DC76763---)-)-)
@D8PAK:00040:00395
GTCCAAGCTTCTGAGGGATGTAATATTAACTGTGACGGTGATCACTATTCACCTCTGCACGAATTCCTAG
+
C?>:>:BBCACDCDDD@D?@AEADCC?@@@CDCCCCDACBBCCDD?>?AC?>>?CCCDCCCCAC>?>?DC
@D8PAK:00040:00396
GTCCAAGCTTCTGGAGGGATGGTAACAGCAGTGTGAATTAGCTTACAATTCACCTTC
+
@?C@CACDFADDCACCD?F;63.-)-------6666060666606660-)---)-)-
@D8PAK:00040:00398
GTCCAAGCTTCTGGAGGGATGGTAAATGCTAGAATGTAATGCGGCTTACATTCACCTCTGCACGAATTCCTAG
+
;;A0;766=6ACAACCB=D?>>@DD@CCDBBBCACBBB@CDCC@CC@DCCDADDD@CCCCCCCCCACAC@DCC
@D8PAK:00040:00399
GTCCAAGCTTCTGGAGGATGGTAACATCGTATTGTGACTTGGCTCACTATTCACCTCTGCACGAATTCCTAG
+
>@CACACDF@CCDACC@DDDACD@CDCCCDDD@C>?>CDAD=BBCCCC@AADDC@B?BBCCCCC@C@CACCC
@D8PAK:00041:00365
GTCCAAGCTTCTGGAGGGATGGTAACATCTGAATTGTAACCTATCTTACATTCACCTCTGCACGAATTCCTAG
+
BBD@CACCC@DCEACCC?CCC@DDACCBCDDCACACCD@CACCCCCACCDCACCC@CC@CCCCCC@CAC@CCC
@D8PAK:00041:00367
GTCCAAGCTTCTGGAGGGATTGTAAAATTGAATTGTGGTCTATCCCACTATTCACCTCTGCACGAATTCCTAG
+
CCDADACCCAFCHA>>?;<B0<<<<</<?BC@CACCC@???CCCC>DCCCC@CCCACCCCCCCCC@C@CACCC
@D8PAK:00041:00368
GTCCAAGCTTCTGGAGGGATGGTAACAAATAATTGTGCCTTTAGTTACATTCACCTCTGCACGAATTCCTAG
+
@@DAE@@AD@DCCACCC@CEDAFFB@@???DAD@@@CFACC=C@?>@DDCABDCADCC???CCC@CACACCC
@D8PAK:00041:00371
GTCCAAGCTTCTGGAGGGATGATATGGCC
+
CCDACACDDADCCA7==6;..-----)-)
@D8PAK:00041:00378
GTCCAAGCTTCTGGGGGATGGTAATATAAAATTGTAACTGAGATCACCATTCACCTCTGCACGAATTCCTAG
+
DCC@C@CBB0<<<666.6DD@DDBCA<;;6,;>@BB7;;;CAACDCCACC@CCCADCCCCCCCC@CACADCC
@D8PAK:00041:00382
GTCCAAGCTTCTGGAGGGATGGTAAACGATGATTGTGATTAATCCCACTATTCACCTCTGCACGAATTCCTAG
+
@@CADADCDACCDACDD?D?@>AEE@CCCCCCDABCDDDAC@>?>;?CCCCACCCACCCCCCCCCACACACCD
@D8PAK:00041:00387
GTCCAAGCTTCTGGAGGGAATGGTAAGTTATGATAGTAAACTAGGTCACAATTCACCTCTGCACGAATTCCTAG
+
B>?:66A=A:>@EACDD>C@CDACDB?@@@CCBCCCCCC>CCB@<@;;;@<@>CAC@C>;;B;;;;7;ACADCC
@D8PAK:00041:00393
GTCCAAGCTTCTGGAGGGATGGTAATTGTAAATTGTAGATAAAGGCACAATTCACCTCTGCACGAATTCCTAG
+
CCCAC<@?C>@@DADDC?DCDACDAC?@@CC>CACCCCCCCC=C@CCCC@CACCEBFCCCCDCCCACACACCC
@D8PAK:00041:00397
GTCCAAGCTTCTGGAGGGATGGTAATCTTCGAATGTGAC
+
6;;0606=B6A<<7;<<1?DD@CA><660---)-----5
@D8PAK:00042:00354
GTCCAAGCTTCTGGAGGGATGGTAATATAACATTGTGAGCATAATCACATTCACCTCTGCACGAATTCCTAG
+
ECD@CADDF?@ADACCC@CCC>DDBCCCCACCCACCCDCDG?@@@CDC?@@ADDACCCCCDCCDACACACCC
@D8PAK:00042:00361
GTCCAAGCTTCTGGGGGATGGTAATCCCCTATTGTAACATACGTCACTATTCACCTCTGCACGAATTCCTAG
+
CCC@C?@;C:B<<<<<.;BB?AB><<<</<BBAD@@@@DECCCCCCCCCC@DCCACCCCCCCCE>?>?ACCC
@D8PAK:00042:00366
GTCCAAGCTTCTGGAGGGATGGTAATATAACGTACC
+
;;C066=>C0@@DACCC?CCCADD06---)-----)
@D8PAK:00042:00368
GTCCAAGCTTCTGGAGGGATGGTAATGTCACTTTGTGCCCTATCTCACAATTCACCTCTGCACGAATTCCTAG
+
?>D:?7==CAEDCACCG?DAA:CDADBBBCCCC?CC??>;?DCCCCCCCAC@CCCADCCCCC=??@CACACCC
@D8PAK:00042:00378
GTCCAAGCTTCTGGGGAGTGGTAAAGCAAAGTG
+
>>B060666066BBB1;<660656/5566)---
@D8PAK:00042:00388
GTCCAAGCTTCTGGAGGGATGACAATGTA
+
CCC<><=>DADECA==;6:/----3----
@D8PAK:00042:00399
GTCCAAGCTTCTGGAGGGATGGTAAACAATCAATGTATTACATCTCACAATTCACCTCTGCACGAATTCCTAG
+
CCDACACDD@CCDACDD@DCCACDDECDAD@@@@DDCDBCCCCCCCDDCACACDDADD??@CCCCACACACC?
@D8PAK:00043:00357
GTCCAAGCTTCTGGAGGGATGGTAACCATAAATGGTGCCTTCCGTCACAATTCACCTCTGCACGAATTCCTAG
+
>?C@C@CDH>@@EADCE@DCDADC7;6;;;;1;<7<BB>A7<<@DDHDCACADCCACCCCCCEDCACDDADCC
@D8PAK:00043:00358
GTCCAAGCTTCTGGAGGGATGGTAACGCCCGAATGTGATCTTATCTACAATTCACCTCTGCACGAATTCCTAG
+
@CEBD@BCD@DCCADDC?BBB@DDAC66616A>AC//-.--)-6-66660;@CDDADDCCCCCCCACACADCC
@D8PAK:00043:00375
GTCCAAGCTTCTGGAGGGATGGTAAGTGCCGGTTGTGATATCTGTTACAATTCACCTCTGCACGAATTCCTAG
+
@@CACACCGADDD@CCD?DCDADCACCCC@CACACCCCCCDDC?>??CCAC?CCCACCBCCCCCC@C@CACCC
@D8PAK:00043:00376
GTCCAAGCTTCTGGGAGGATGGTAAGCCGTAC
+
>;;0606=A6ACAA9;<066C>66)--)----
@D8PAK:00043:00395
GTCCAAGCTTCTGGAGGGATGGTAAGCGAAAAATGTGATGGCAGTGACAATTCACCTCTGCACGAATTCCTAG
+
?@C@DACCD?@@DAECC>DCDACD@CDCCCDD7BBBCCCD@BBCCCCCCACACCC@CDCCCCCCD@DACACBB
@D8PAK:00043:00396
GTCCAAGCTTCTGGAGGGATGGTAACCTAACAATGTAACAAGCACCACAATTCACCTCTGCACGAATTCCTAG
+
CCCADACCCADDDACDC?DEFACC@@@@DADDBCD@???C@CCCCACDDADACCCACCCCCCCCCACACACCC
@D8PAK:00044:00352
GTCCAAGCTTCTGGAGGGATGATAAAAT
+
=;;066666066A:;;;6//----55/-
@D8PAK:00044:00363
GTCCAAGCTTCTGGAGGGATGGTAACCAGGATTGTGATGACAGTCACATATTCACCTCTGCAGAATTCTAG
+
@@CAC@@@DAEEDACCC=CDDADDACACCADCADDCCCCCDCCCDCCCCCCACCC@CCCCCC??>?ACDC?
@D8PAK:00044:00375
GTCCAAGCTTCTGGAGGGATGGTAAAGTCTGATTGTGACGTAATTTACAATTCACCTCTGCACGAATTCCTAG
+
CCDAC<==A6AAB?>>>=@DCACDD@CCDCCHD???CCCAAC7;;1;BB=C@CCCACCCCDCCCC@CACACCC
@D8PAK:00044:00385
GTCCAAGCTTCTGGAGGGATGGTAAACTTAGATGTA
+
CCD@CACEC@DBDACCC>DCDAD:;6.-)-6-----
@D8PAK:00044:00396
GTCCAAGCTTCTGGAGGGATGGTAAACACGGTTTGTAATTGAGGTTACTATTCACCTCTGCACGAATTCCTTAG
+
CCC@CACCG@DBD@CDD?DCD@CDD@BB@CACE?CCC@CADDCADADACCE@DCDACCCCCDCCCACACACADD
@D8PAK:00045:00388
GTCCAAGCTTCTGGAGGGATGGTAAAGCTATA
+
@?C>>=>?C@DCCACCC@C;;3/..)------
@D8PAK:00045:00393
GTCCAAGCTTCTGGAGGGATGATAACGACGAATGTAATCTTGATTACATATTCACCTCTGCACGAATTCCTAG
+
?>CAF@?>DAEDDACCC?CD@?=GACCDCCDA@@@CACCC@CCCACCCCDCACDD@DCCCCCCCCADBDADCC
@D8PAK:00046:00356
GTCCAAGCTTCTGGAGGATGGTAAAACGGTATTGTGCCCGCGCTACAATTCACCTCTGCACGAATTCCTAG
+
@@C@C@CCC>=<DA>>?<CC@<666,-6)---)----6/65=---553:=/A@CCCCCCCC@@??AEACCC
@D8PAK:00046:00363
GTCCAAGCTTCTGGAGGGATGGTAAACCAAATGTAATCGAGGTCACATTATTCACCTCTGCACGAATTCCTAG
+
@BDBEACCCAEDCA>>>=@BB@CDC;C6;;1;AADACCCCCACDCB@BBEE@BBC@CCCCCCCCCACACAC??
@D8PAK:00046:00364
GTCCAAGCTTCTGGAGGATGGTAAAC
+
CCCAC?@@DAC;;8./+-663-0/+-
@D8PAK:00046:00368
GTCCAAGCTTCTGGAGGGATGGTAAAAGTGAACTAGCTCACTATTTTGAATTCACCTCTGCACGAATTCCTAG
+
@@F@CACCD@CCCACDC@DCDACCDC/88//)-666=@C@@@;;;;.;@=@=;:>@CECFCC?@?@CACACCC
@D8PAK:00046:00379
GTCCAAGCTTCTGGAGGGATGGTAAGCTTTAACTGTAACGCCCATTACAATTCACCTCTGCACGAATTCCTAG
+
@@DBEACCCADDCACCD@DCDAGEA@@@F?CACDCCCACCDD?@@@@DDBDAC@?>?@;;;;>>;<>>CAD??
@D8PAK:00046:00380
GTCCAAGCTTCTGGAGGGATGGTAAGATTCCGCCTTAGTTTCTACCATTATTCACCTCTGCACGAATTCCTAG
+
>>E<=0=AC0>@CBCDD?FCCACCAB==6;6;;7;AC?@@=?DABACC@CCACDDBDC@@@DCCCACACACCC
@D8PAK:00046:00382
GTCCAAGCTTCTGGAGGGATGGTAAAATCAGAACGTGTCGAGACTCACAATTCACCTCTGCACGAATTCCTAG
+
CCC@B<>>C@CCDA?@@>@CB:?A@@9@DDCCAC@@@CCCCCCCCCCCA@C@CCC@@@CCDCCCCACADADCB
@D8PAK:00046:00390
GTCCAAGCTTCTGGAGGGATGGTAACCACCAATTGTGATGTTATTTACAATTCACCTCTGCACGAATTCCTAG
+
@>C@B<>>CADDDADDD@DCCACC7;7;;7;7<7??CCCCCA?><1<AA@DACCDACCCCCCCCCAC@DACCC
@D8PAK:00047:00365
GTCCAAGCTTCTGGAGGGATGGTAATACGAATGTAACCTTGATTACTTTATTCACCTCTGCACGAATTCCTAG
+
CCFAC?@>EADCCADDC?DCDADDACDC@?=?CCB@CACBCCCACDCC?DC6BBDACCCCDDC>=<?@C@CCC
@D8PAK:00047:00374
GTCCAAGCTTCTGGAGGGATGGTAAGTCAACAATGTGTTCGCAATCACTATTCACCTCTGCACGAATTCCTAG
+
@?EAC@>?DAECCA?>>;@CC@CIACC@@??CACCCCCACCCCAC???CCC>??B@CCCCCCCCCACACADCC
@D8PAK:00047:00382
GTCCAAGCTTCTGGAGGGATGGTAATGTGATCTTCCTTACATTGCGTAGATTCACCTCTGCACGAATTCCTAG
+
@@DBD@@@C@C<<7;<<1<;<06DACDCCCCCCACACADBBB@CCDCCCCCACCDACCCCCCC??>?<?>?CC
@D8PAK:00047:00399
GTCCAAGCTTCTGGAGGGATGGTAAACTTAGATTGTTATGCATCTCACAATTCACCTCTGCACGAATTCCTAG
+
?;D:?<>@DAECCACCC@DDC@CDC=CCAECCCACCACDDDCCCCCCCC@C@CCDACD>??CCCC@C@C@CCC
@D8PAK:00048:00350
GTCCAAGCTTCTGGAGGGATGGTAAGGCGCAATTGTAACCGTAGTGACAATTCACCTCTGCACGAATTCCTAG
+
@?C@C<@@DACDE@CCC@CCCACDACACCCCACACBC@C@CCCCCCCCCAC@CCCACCCCCCCCC@CACACCC
@D8PAK:00048:00353
GTCCAAGCTTCTGGAGGGATGGTAAATACTATGG
+
6;C0;766A06<@@@DE@E>D3>>;*-------)
@D8PAK:00048:00379
GTCCAAGCTTCTGGAGGGATGGTAACGTAGATTGTATTCCAACGCACAATTCACCTCTGCACGAATTCCTAG
+
@@CAC@@@E@DDCACCC>CDCADDACCCDCCC@@@CC@C?@?@CCCCCACACCCACCCCCCC??>?AC@CCC
@D8PAK:00048:00383
GTCCAAGCTTCTGGAGGGATGGTAAACCACTATTGTGATACATAACACAATTCACCTCTGCACGAATTCCTAG
+
CCDAE@@@FADCCACDC<DCDADDD=B@BDDDD@CCDCCCEC@?=>C;>>@ACCDACCCCCCCCCACAC@CCC
@D8PAK:00048:00385
GTCCAAGCTTCTGGAGGGATGGTAATTGCGAAATGTGATCTATTACACAATTCACCTCTGCACGAATTCCTAG
+
>?D@C<>>C@CDCACCC@DDDADD=<7<C;;;1;;;;;;@>>?@CCCDCACAC????C???DCCB@C@D@DCC
@D8PAK:00048:00386
GTCCAAGCTTCTGGAGGATGGTAACCCCAAGTGTGTACCCGATCACGAATCACCATTCTCGC
+
CDCADACCFACACA;<6<=A6AC6/--%-3--------6/-666=CBB66;;0+//)-----
@D8PAK:00048:00392
GTCCAAGCTTCTGGAGGGATGGTAACACCTTATTGTAACTTACCCCCACAATTCACCTCTGCACGAATTCCTAG
+
?@C@@>B;<:6CC@=>><@DDACFACCCACACDBDDDADDA;>>;;.;;;7;<>CCBCDCCCCCCC@CADACCC
@D8PAK:00048:00396
GTCCAAGCTTCTGGAGGATGGTAATACCGATGTACATATGACTATCTACCTCTGCACGAATTCCTAG
+
;..)-)-5;30.<?;<6<A:3<D=.--3-------------6------635CCCCDCCCACACACCC
@D8PAK:00049:00355
GTCCAAGCTTCTGGAGGGATGGTAAACGAAAAATGTGAAGAGAATTACAATTCACCTCTGCACGAATTCCTAG
+
@@C@C@CDEADCDADCD?DCC><<<,666666,666==6666;;B06660606=@;6666666660606?<66
@D8PAK:00049:00370
GTCCAAGCTTCTGGAGGGATGGTAATTGTGATATTGAACACAATCCTACATTCACCTCTGCACGAATTCCTAG
+
@>C@B<?@DADDDADDD?CCCADDACADCHCCCEACC@CCCCACC@CCCCCACCCACCCCCCC??<>?C=C>?
@D8PAK:00049:00399
GTCCAAGCTTCTGGGGAGTGGTAATCA
+
>?C@B<>6C6=<<<<,66-6366)---
@D8PAK:00004:00426
GTCCAAGCTTCTGGAAGGATGGTAATATCACATTGTGACGCTTATCACAATTCACCTCTGCACGAATTCCTAG
+
E@?:6>6;>@CED7>=?<<BB;@@@@CCCCCCCACECCBC>>7;CCA<>7;7;;<<@HIDCDDB@6;6;7;CC
@D8PAK:00004:00427
GTCCAAGCTTCTGGAGGGATGGTAATACTCTAATTGTGACCGTCTCACGATTCACCTCTGCACGAATTCCTACG
+
DDCADADCB6=<<7;BC>??.3//*0/-----)-3-66@@066665555550554.4999<66AA0606@;;;.
@D8PAK:00004:00428
GTCCAAGCTTCTGGAGGGATGGTAAACTGAAACTGTAACATAAGTGACAATTCACCTCTGCACGAATTCCTAG
+
C??>>ACCC>=<C@6<<1<AB@<<<,;B;;;1;CCACADDDCACCCDCCACACDDADCCCCDCCC@C>?>?CC
@D8PAK:00004:00429
GTCCAAGCTTCTGGAGGGATGGTAATGGCAGTAGTCGTACTCATTCCCTATTCACCTCTGCACGAATTCCTAG
+
DCC>@<??A??DCA6==;<CDADDD@@@@CCCDCDCCCB@CA;;055,44;6;;;6;CCCCCCCC>?<;@CCC
@D8PAK:00004:00430
GTCCAAGCTTCTGGAGGGATGGTAAATCCATT
+
CCCADAFDC@DDC@;>>;0<63-..*--)--)
@D8PAK:00004:00445
GTCCAAGCTTCTGGAGGGATGGTAAAAGACAACTGTGATTCCGGACACAATTCACCTCTGCACGAATTCCTAG
+
DCD@CAGEDAEECA>??=<DC@6666/<;6CACCCEC@??@ACACCCCDACACCC@CDCCCCCCC@C@CADCC
@D8PAK:00004:00448
GTCCAGCTTCTGGAGGGATGGTAAAGCAGAAATGTGTATCCTATTACAATTCACCTCTGCACGAATTCCTAG
+
CCD?>?CC@=CA>;<<1<AA?<<<,6666;6,6@B@@C>>;>;;6;>;6;ACCDADCCCDCCCCAC@C@CCC
@D8PAK:00005:00402
GTCCAAGCTTCTGGGGGATGGTAACTTTGATTTGTAATGTATTCCACAATTCACCTCTGCACGAATTCCTAG
+
CCCAFACED;C<<<<<,6CDACC@4440;;;;1;CC?CDC??>?ACCCACACCCACCCCCCCCCAC@CADDD
@D8PAK:00005:00415
GTCCAAGCTTCTGGAGGGATGGTAACAAGCAATCGTGATGCAACTACAATTCACCTCTGCACGAATTCCTAG
+
CCCACACCDADDB?;<<1<AB6AA>;;7;CC0<??=<<0<//+.;85;6;6<ACADECC??>@@=B7;7;@B
@D8PAK:00005:00418
GTCCAAGCTTCTGGAGGGATGGTAAGGCTTAATTGTGAGTCAGGGCACGATTCACCTCTGCACGAATTCCTAG
+
CDD@CACCD@DDC@?@@>@DDADDADACC@CACADCDCCDD6661;BBB>?>?CC@CCDCDCDCC@C@CACCD
@D8PAK:00005:00420
GTCCAAGCTTCTGGAGGGATGGTAATCAACAATTGTAATACAGGTGACTATTCACCTCTGCACGAATTCCTAG
+
DDCAC@BDDAIEDACCC;??D@CCADCDACDACAC????CCCC@CCCC???@CCC@CCCCCCCCC@C@CADDD
@D8PAK:00005:00426
GTCCAAGCTTCTGGAGGGATGATAATAATGGAATGTAGTCTAATGCACAATTCACCTCTGCACGAATTCCTAG
+
DCCACACDCAC<<7;<<,6AABDCACC@CD=>>@CCDCDD??<?DCDCDADADCC@CCCCCCCCD@C@CACEE
@D8PAK:00005:00427
GTCCAAGCTTCTGGGAGGGATGGTAAATCAATAATTGTAACCTTG
+
CCC@CACDC?A<<<1;<<,<;606AD9<<;0./)-)---)-)-)-
@D8PAK:00005:00431
GTCCAAGCTTCTGGAGGGATGGTAATTCAAGTTTGTGAATTGCCTTACAATTCACCTCTGCACGAATTCCTAG
+
CDCADACDC@B<<6;<<1?CCADCAE?<;7;;;,;;;<7<7;;<>@CCCACACCCACCCCCCCCCADACACCD
@D8PAK:00005:00447
GTCCAAGCTTCTGGAGGGATGGTAAACAGTGATTGTAATCTAGGATTCAATTCACCTCCTGCACGAATTCCTAG
+
BBDAEACCCACCA?;<<,<=A6<<<,66CCC66066606666606-)--)-)-553BCACCC@BBB7;7;7;<<
@D8PAK:00005:00449
GTCCAAGCTTCTGGAGGGATGGTAAA
+
7>@6>=>CB@D<<7;66,6--)-//)
@D8PAK:00006:00415
GTCCAAGCTTCTGGAGGGATGGTAACAAGGAAATGTAGTCTAGTATACTATTCACCTCTGCACGAATTCCAG
+
DCC;B@CDDAE?60;<<1<CCADCA;;7;7;;1<<<<DHCCCDDDCCCC?@?@DFACCCCCCCDCAC????C
@D8PAK:00006:00433
GTCCAAGCTTCTGGAGGGATGGTAAGATGCAATTGTAACACGGATCACGATTCACCTCTGCACGAATTCTAG
+
DCCACACEDAECCACCD?DDDACC@CCCCDC@CADDD@CCCC?CCCDCC?><>>?<>CD?@?CCCAC@CCCC
@D8PAK:00006:00435
GTCCAAGCTTCTGGAGGGATGGTAAGGTACAG
+
CCC@C@CDDAD@>7>AA9C>600<).)-----
@D8PAK:00006:00439
GTCCAAGCTTCTGGAGGGATGGTAAAGTGCCTTTGTGAGTGCCATTACAATTCACCTTCTGCACGAATTCCTAG
+
ECCADAEDCADDCA6>?<<BC@6==1<A6;7;6,6@CCCCCC@CCACCCACADCCACADCCCCCCCACACACCD
@D8PAK:00006:00441
GTCCAAGCTTCTGGAGGGATGGATGAATGA
+
CCCACABCCAD??7;6C,6660666-3---
@D8PAK:00006:00449
GTCCAAGCTTCTGGAGGGTGGTAAAGAC
+
CCCAD@DCCAD@@<?AA16606--)---
@D8PAK:00007:00401
GTCCAAGCTTCTGGAAGGATGGTAAGCCTGTAATGTAACCCAATGCACAATTCACCTCTGCACGAATTCCTAG
+
CDC@C@CDD@CDD@@@@ADDDADEACCACB>;7;;<A7<<1<:AACCCCADAC@@@@CCDDDE@>=?@C?CDC
@D8PAK:00007:00411
GTCCAAGCTTCTGGAGGGATGGTAATCCGTACAACAT
+
CDCAC=??CAC?@@@GG@C>?<?;+-.)-----)--6
@D8PAK:00007:00412
GTCCAAGCTTCTGGAGGGATGGTAATGAACGATTGTAATTCACACTACAATTCACCTCTGCACGAATTCCTAG
+
DCC@CACCDACCCADCC@DCDADDBDCCADCCC>??C>???CCCCCCCCACACCC>BCDEC@BBC@C@CACCC
@D8PAK:00007:00415
GTCCAAGCTTCTGGAGGGATGGTAAATCTGATTGTAATTGAATGCACAATTCACCTCTGCACGAATTCCTAG
+
CCCACACCHAICA@><<1<A=6<<<,6B<<00)/<B?C>??A>;>CCDACAC?@?@?CCCCCCC?C@C@CCC
@D8PAK:00007:00418
GTCCAAGCTTCTGGAGGGATGGTAAATCCGAATTGTGTTATGACTTACAATTCACCTCTGCACGAATTCCTAG
+
CCCAFACCDAC<<7;<<1<;<0<<<1<C>AA@A=@B;;7;ACCECADGDADACCCACCCCCCCCC@CACADCC
@D8PAK:00007:00431
GTCCAAGCTTCTGGAGGGATGGTAAGCCACA
+
DCC@D?BDEAD?<7;<<16=A65<+//)---
@D8PAK:00007:00433
GTCCAAGCTTCTGGAGGGATGGTGAATCTA
+
DDCACACDA@D?><?CD::.-)/--)----
@D8PAK:00007:00448
GTCCAAGCTTCTGGAGGGATGGTAAGGCCAGATTGTGTCCAGCGTTACTATTCACCTCTGCACGAATTCCTAG
+
DCCACACDC@CCA>;<>;@CCADDBD@?=;;;;0;6A;;7>ABCFADCD@@@@IDDDCCCD@@A@AFAC@CEE
@D8PAK:00008:00400
GTCCAAGCTTCTGGAGGGATGGTAAAGGCTAATGTAATATAAGATACAATTCACCTCTGCACGAATTCCTAG
+
CCCACADCD@DDC@CCB9CAA6<<<,-36-0+-6-60>><B@C>@@CCACACCD?CCCCDDCCC@C@CACCC
@D8PAK:00008:00403
GTCCAAGCTTCTGGAGGGATGGTAATGTGGAATTGTAATTTACACCACAATTCACCTCTGCACGAATTCCTAG
+
DDCADAC@@>@CCACDD:BBDADDACCDDACACACCC???>?DCCACCC@C@CDEACCCCCC@??ACBDADCC
@D8PAK:00008:00408
GTCCAAGCTTCTGGAGGGATGGTAAACTCGGATTGTAATTTACTCCACAATTCACCTCTGCACGAATTCCTA
+
EDD@C@CCCADDB?;<<1<AA6<66,;@@B?;;7<<C7<<1;;;;7?CDACADCCACCCCCCCCC@@=@=AB
@D8PAK:00008:00410
GTCCAAGCTTCTGGAGGGATGGTAATCCGACTTTGTGTCTTGTCCCACAATTCACCTCTGCACGAATTCCTAG
+
DDDACACDD@DEDA@@@=@DDACE@@?6<;;;;,;@@CBB=A;;;1<BBADAD@@@@CCCCDCCCACACACCC
@D8PAK:00008:00434
GTCCAAGCTTCTGGAGGGATGGTAATGTATTACG
+
ECCACACCDAD@><?BB:E>>3<;8/----)---
@D8PAK:00008:00446
GTCCAAGCTTCTGGAGGGATGGTAAAATCGGATTGTAACCTTGTCCACTATTCACCTCTGCACGAATTCCTAG
+
CCCACACDCACCDA@@@><CCA<<<<,6660;67;;;7;7;@C>@>>DC;<<?>><@DCCCEDCC@CAC@CCD
@D8PAK:00009:00402
GTCCAAGCTTCTGGAGGGATGGTAAGCCTAAAATGTAATGTATGTTACAATTCACCTCTGCACGAATTCCTAG
+
CDCAD@CCHADDC@CCD>DCEADDEAA?;;;;,;AAAACDCCC?@=?DDADACCD@CCCCCCCCCAC@C@CDC
@D8PAK:00009:00409
GTCCAAGCTTCTGGAGGGATGGTAAAGCGTAGATA
+
CCDAC@CEDAF@@@@DD@CCDAC76)---------
@D8PAK:00009:00419
GTCCAAGCTTCTGGAGGGATGTAAACACCGATTGTAATATATACTACAATTCACCTCTGCACGAATTCCTAG
+
DCCAC@@>HAEEDADCD?DCD@?>;>@A>BBA6<?C@CCDCCCCCCCCADACCCACCDDCDCDDADACADDF
@D8PAK:00009:00425
GTCCAAGCTTCTGGAGGGATGGTGAAGCACTAGTAGAACTGTGCAACTGAACTTACAATTCACCTCTGCACGAATTCCTACG
+
C@@@@ADCFAI@@@@@@;0.13---)----60-----)66<C;;60666C066:<<6060666@C66>;0/;;+/)-3----
@D8PAK:00009:00444
GTCCAAGCTTCTGGAGGGATGGTAAGGCCCAATTGTAACCAGTGTGACAATTCACCTCTGCACGAATTCCTAG
+
CBCACACDDAEDCACCD=DCD@DA?C6<<,6;B06>C:=0>CBCCCCCCACAC@@@@DDCCDC>;7><>@CCC
@D8PAK:00009:00447
GTCCAAGCTTCTGGAGGGATGGTAAGAAGGAAATGTGCAGCTAATCACAATTCACCTCTGCACGAATTCCTAG
+
CCCBEACCDACEBACCC9C?>:<C?<;7;7;;,6BBBA@??CCADCCDDACADCCACCCCC??@CACADACDC
@D8PAK:00010:00409
GTCCAAGCTTCTGGAGGGATGGTAATGACGTAGTATTA
+
CCDAC@CDDAF?>>@CD?ECC@AC0<666666----)-
@D8PAK:00010:00411
GTCCAAGCTTCTGGGAGGGATGGTAACACTACGAC
+
CCDAD@BCC@D<<<,;AA6A;<0/;8/--------
@D8PAK:00010:00416
GTCCAAGCTTCTGGAGGGATGGTAACCAACAAGTGTAAGCCCTATCACTATTCACCTCTGCACGAATTCCTAG
+
CCC@CACCDADDCA???<@DCAEFAC?@@@DAD@@<C?;;;,;;;BBCCCC@CCCACDCCCDDCC>?>?ACCC
@D8PAK:00010:00418
GTCCAAGCTTCTGGAGGGATGGTAATGCCGGAATGTGTGCTACACTACAATTCACCTCTGCACGAATTCCTAG
+
CBCADACCD@DFCACDC?DCCACDBDCCACACACECCCCCCCCCCCCCCACACCC@CCCDDCC@C?C?B@DCC
@D8PAK:00010:00426
GTCCAAGCTTCTGGAGGGATGGTAAATACAG
+
??CACACDDADDD@@?D=;;;3/00)-----
@D8PAK:00010:00429
GTCCAAGCTTCTGGAGGGATGGTAATGTCATTAG
+
DCDADACCB@CCCACDD@ECC06<7---.--)--
@D8PAK:00010:00438
GTCCAAGCTTCTGGAGGGATGGTAACTCGTGACTGTGACCCTGTCACAATTCACCTCTGCACGAATTCCTAG
+
CCCACACDD@CCA>;<?1<CC>>A?@DCCCDDCCCCCCCC>CCCCA>>6;=@;;<??>CBCCCCBCADACCC
@D8PAK:00010:00443
GTCCAAGCTTCTGGAGGGATGGTAATCCTGAACTGTGCTCCTCGTCACAATTCACCTCTGCACGAATTCCTAG
+
CCCACACCCAD?<6;<<1?CDACCAED?@@CBC@@@CCCCAC???DDDCACADDDACCCCCCCCC@C@CACCD
@D8PAK:00010:00447
GTCCAAGCTTCTGGAGGGATGGTAAACCATCAATGTAATCAATCTCACAATTCACCTCTGCACGAATTCCTAG
+
CCC@D@CDDAI@@??CC=CCCACCC@CADECCACDCCACCCA???CCCCADACCCACCCECCCCCACACACCC
@D8PAK:00011:00412
GTCCAAGCTTCTGGAGGGAATGGTAAGGCCTGATGTGATCATACTCACAATTCACCTCTGCACGAATTCCTAG
+
CCC@C@CDDADCCABCD1<06<0<D7<0-3----6--/---------6=6DADCCACCCC???ECAC@C@CCD
@D8PAK:00011:00413
GTCCAAGCTTCTGGAGGGATGGTAAA
+
6==...-AB:A<<7;<6,6--)--/)
@D8PAK:00011:00417
GTCCAAGCTTCTGGAGGGATGGTAACAACAAATGGTGATTGTCCTTACAATTCACCTCTGCACGAATTCCTAG
+
CCC@DACDDAEDC@CDC=CCCAECACEBCCC?@@@@CDCADDDACADDE@C@CCC@CCCDDDCCC@CACADCC
@D8PAK:00011:00433
GTCCAAGCTTCTGGAGGGATGGTAAGCTGCAAATGTGGTCTTGGTCACCATTCACCTCTGCACGAATTCCTAG
+
@CDACBECD@CBB>;>><?DCA?@@ADBC;;;1;;@CADCCACACCCC@>>=>@<=>?>BBB>??@CBCBDCD
@D8PAK:00011:00435
GTCCAAGCTTCTGGAGGGATGGTAATTTACAATTGTGAACCTACTCACAATTCACCTCTGCACGAATTCCTAG
+
CCCACACCCADDC@CCE@D>>>@FADC>CCDADACCCD>C@CDCCCCCCACACCCACCCCCCCCCACACACDD
@D8PAK:00011:00438
GTCCAAGCTTCTGGAGGGATGGTAAACGCTAAATGTAAGGTATCTTACAATTCACCTCTGCACGAATTCCTAG
+
?@CAC@CCD@EDB@???<?CC><??,;;;;;;,66<CAG@A@CCC@CCEBFCCCCACDCCCD?@?ACACACCC
@D8PAK:00012:00414
GTCCAAGCTTCTGGAGGGATGGTAACGTACCATA
+
CCC@C@DCDAD@???CC>D>><6<35----)---
@D8PAK:00012:00419
GTCCAAGCTTCTGGAGGGATGGTAACAACCCTAGAGTTGATTATCGTTCACTAATCTACCTCTGCACGAATTCCTAG
+
CCCACBCCC>@@???BC:D??0<BA;;6/-)------)---3----606666;06666=6=CCCDCCCCADADACCC
@D8PAK:00012:00433
GTCCAAGCTTCTGGAGGGATGGTAATTA
+
B;;060666066A>;<<,-6<30/+-)-
@D8PAK:00012:00434
GTCCAAGCTTCTGGAGGGATGGTAATTAGAAATTGTAAGTTCGCGCACATTCACCTCTGCACGAATTCCTAG
+
ABCADACCCADECADCD@DDCACDBCAC66;1;@CCF?BAADCCCCCCCCAC??>?CCDCCCCCACACACCD
@D8PAK:00012:00435
GTCCAAGCTTCTGGAGGGATGGTAAGACTCGATAGTGATCTGTGACACTATTCACCTCTGCACGAATTCCTAG
+
CCCACACCCA@@>A??A?@FDADCACDDDDCCCCCCCCCCBBBCCCCCC?>;>;;6?@??DIDCC7<7<>ACD
@D8PAK:00012:00439
GTCCAAGCTTCTGGAGGGATGGTAATCCGTCAAC
+
C@>>>AHDDADCB@CDD>>>=3;;)--)----)-
@D8PAK:00013:00417
GTCCAAGCTTCTGGAGGGATGGTAAATGCCAACTAA
+
CCCACADCD@D@>=@CC>D;76;GD*.--36)---)
@D8PAK:00013:00431
GTCCAAGCTTCTGGAGGGATGGTAACTTCGAATTGTAAGCTATTCTACTATTCACCTCTGCACGAATTCCTAG
+
CCC@CACDD@DCCACCC?DCCACCACCBCCCAC@CCDBHCCCCACCCCCCCADCCACCC@@?C>?;?@C@CCC
@D8PAK:00013:00433
GTCCAAGCTTCTGGAGGGATGGTAAGGTACGGA
+
CCDADACCFAFCCACDG?CC7666)-+---<3-
@D8PAK:00013:00435
GTCCAAGCTTCTGGAGGGATGGTAAAAGGAGATTGTTCATTACATTACAATTCACCTCTGCACGAATTCCTAG
+
@DDACACCCAEFDA?>>=<BA:<<<</<?BCAD@C@=@>??@CDCADDCACACCCACCCCCC?9?=?>?BCDC
@D8PAK:00014:00403
GTCCAAGCTTCTGGAGGGATGGTAAGCCCGTACTGTAATGCTGCTTACAATTCACCTCTGCACGAATTCCTAG
+
CDDACACCC@DDCA?>@>@DDACDACCD=CECCDCCCACDCCCCCACCCACACCD@CCCDCDCCC??>?ACCC
@D8PAK:00014:00415
GTCCAAGCTTCTGGAGGGATGGTAAACCGGGCAGCTCCAGTTATGTCCGATTCACCTCTGCACGAATTCCTAG
+
CCCACBEDDAD<<6;<<1<CDA6?@=?ACC?CDCCDDADCCAECCCC<?><<?AA@DD@@@DCCCAC@CACDC
@D8PAK:00014:00426
GTCCAAGCTTCTGGAGGATGGTAACCCAATATTGTATATTAGACTACAATTCACCTCTGCACGAATTCCTAG
+
DDCACBDHD@DCCACCADCCADF???=?ACDDAEG@@?CACCCCCCCCAD?@@CADDDDDCCCCACADACCC
@D8PAK:00015:00402
GTCCAAGCTTCTGGAGGATGGTAAAAGCCAATTGTAATCCTTGCCACAATTCACCTCTGCACGAATTCCTAG
+
CCCACACCDACCCACHADCCACCDD;CCACADACCCACCACACCACCDAD@CCC@CCCCDCCCCACACACCC
@D8PAK:00015:00413
GTCCAAGCTTCTGGAGGGATGGTAATCGGCGATTGTAATCTACTCCACTATTCACCTCTGCACGAATTCCTAG
+
CCEBD@CCD@DDCACED?DCD@DDADECAD@@@ACCCACCCCCCDADC@??ACCCA?>?CCCCCCACACACCC
@D8PAK:00015:00419
GTCCAAGCTTCTGGAGGGATGGTAAACTGAAACTGTAAGCTGGCTCACCATTCACCTCTGCACGAATTCCTAG
+
CCC@CADCD@D@??@CC>DDC@CGG?CCCCC?DDC??7<;;;7>CCCCB@?>?CC@DCCCDCDCCAC@C@@BB
@D8PAK:00015:00422
GTCCAAGCTTCTGGAGGGATGGTAAGTGTACTGTG
+
CDCAC@CDEAE@@@@DD@FC>6668----5-----
@D8PAK:00015:00423
GTCCAAGCTTCTGGAGGGATGGTAAGCTAACATTGTGACGTATACCACAATTCACCTCTGCACGAATTCCTAG
+
@>DACBC@@@@DCACCC@ECDA@@@@DCDADDC@CCDDDCCBBBC@CDD@B@CBCADCCCCCCCCACACACDC
@D8PAK:00015:00445
GTCCAAGCTTCTGGAGGGATGGTAAGACCAACT
+
DDCACA@A>@DA@>@DD=DCC6=6)---)-)--
@D8PAK:00015:00446
GTCCAAGCTTCTGGAGGGATGGTAACTGGAATTGTAATCCGGTGCACATATTCACCTCTGCACGAATTCCTAG
+
CDDACBDCB:6<<6;<<1?DCACDACCDAD??@ACDACCADACDC?>>CDEADBC@CCCCCCCCCADACACCC
@D8PAK:00016:00410
GTCCAAGCTTCTGGAGGATGATAAGTTTCAATTGTAAGCTATATTGCAATTCACCTCTGCACGAATTCCTAG
+
CCC@CADDC@DDDB???@@>6AC6;;;,--)-3;//)----655@??=@C@CCC@CBB>>;5<<6<6<7444
@D8PAK:00016:00411
GTCCAAGCTTCTGGAGGGATGGTAAACCCAAAATGTGAGCTGCCGCACTATTCACCTCTGCACGAATTCCTAG
+
CCCACACDD@D@>=@CD?DCCA<<<1;;1;CC;CFCCDD@@ADADECCECDACCC?@@DCCCDCDACACADDD
@D8PAK:00016:00418
GTCCAAGCTTCTGGAGGGATGGTAATGGCAAATTGTAATCCACCGCACGATTCACCTCTGCACGAATTCCTAG
+
DCCADAEHD@DA@?@CD?DCDACCACCA<;;,;?BCDACC@CC@CCCCCCCACCCADBBBCCCCCACAC@CCC
@D8PAK:00016:00423
GTCCAAGCTTCTGGAGGGATGGTAATGGGCTATTGTGATCTTATACACAATTCACCTCTGCACGAATTCCTAG
+
DCCACACCFADCC@CDD@DBB@CGBDCD?CCCDACCCCCCC@CCCCCDDACACCCACCCCCCCBB@C@C@CCD
@D8PAK:00016:00425
GTCCAAGCTTCTGGAGGGATGGTAATTGTGTTTA
+
CCDACACCDAD@@@@EE@FBD3;;)-)-----)-
@D8PAK:00016:00429
GTCCAAGCTTCTGGAAGGGATGGTA
+
CCC@CA>><3;.-)-)-6/6-.)/8
@D8PAK:00016:00431
GTCCAAGCTTCTGGAGGGATGGTAATCCATGAATGTAATGGACAACACAATTCACCTCTGCACGAATTCCTAG
+
CCC?@@@DF@DCCACCD?ECDADDADDACDDEAC??@ACDA@@@ADDCBACACCC@CCCCDDCCCAC@C@CHC
@D8PAK:00016:00437
GTCCAAGCTTCTGGAGGATGGTAATCCTTAATTGTGCCCTACGTCACGATTCACCTCTGCACGAATTCCTAG
+
CCCADBCCC@D@???CAC?@?AEAFDACADBECCC???;?CCDCACDDCC?CDDACCCCCCCCCACAC@CCC
@D8PAK:00016:00441
GTCCAAGCTTCTGGAGGGATGGTAAGTACAAATTGTAGG
+
DDC@CBCFFADDCACCC?D@63;;)----<</<3;.;;0
@D8PAK:00017:00402
GTCCAAGCTTCTGGAGGGATGGTAACTAAAAATTGTAACCTAACGCACAATTCACCTCTGCACGAATTCCTAG
+
@EDADACCCADCCACCE@CCDACB?B;;;;;.;7;<BADDDDADCCDCCAC@CCDADDCBCCDDD@@@@ACDC
@D8PAK:00017:00406
GTCCAAGCTTCTGGGGGATGGTAAAAGCTCTATGTGTTTCAGGTCACAATCACCTCTGCACGAATTCCTAG
+
CCC@CADCDADCCCBB5CCEACGGG:CCCC?>>C;;;>;>BDADCCCCACCCDACCCDDDDCCACAC@@@C
@D8PAK:00017:00437
GTCCAAGCTTCTGGAGGGATGATAATCCATAAAC
+
BCDAG@BCDAD@@@?BC<A;<6CA76/)----)-
@D8PAK:00017:00440
GTCCAAGCTTCTGGAGGGATGGTAAAGTAGGA
+
DCCACADCHAD@@??DD@D776766)----35
@D8PAK:00017:00445
GTCCAAGCTTCTGGAGGGATGGTAATG
+
C;60606=C>C<<7;<61--/)-;*--
@D8PAK:00017:00448
GTCCAAGCTTCTGGAGGGATGGTAAGAACCTAATGTAACAGAAATCACAATTCACCTCTGCACGAATTCCTAG
+
CCDADADDD@DDCACED?I@>>AFBDEADAEDADCCC?B@;;;1;A;>?ACAC??=?>;;CDCCCACACACCC
@D8PAK:00017:00449
GTCCAAGCTTCTGGAGGGATGGTAATCAGGAATGTAATCCACGTCACATATTCACCTCTGCACGAATTCCTAG
+
CCCACACCCAE@??@CD>D??>@DACDEEACADCCCACEAAAACCDCCCCCBCCC@CCCCCCCCC@C@C@CCC
@D8PAK:00018:00401
GTCCAAGCTTCTGGAGGGATGGTAAATCCTCAAAAGTAACCATCATCACATTCACCTCTGCACGAATTCCTAG
+
CCCACACECAD@@@@EE?DCDADDD?CCACCCDD;CDDAC@BCCCCCCDCCACCC@CCCCDDDDCAD@C@CCC
@D8PAK:00018:00407
GTCCAAGCTTCTGGAGGGATGGTAAAGTAACAACGTGTCCCAGCATACATTCACCTCTGCACGAATTCCTAG
+
CCEAEAECDACDC@BCC>CCDACCC:B;<7?CACDCE??>=@C??@CCCCAC??>?CDCCCBCCADACACC?
@D8PAK:00018:00408
GTCCAAGCTTCTGGAGGGATGGTAAGATTCGAATGTGCTTCCCGTTACAATTCACCTCTGCAGAATTCCTAG
+
BCD@CACCC@DDEA@?@>@CDADD@CCCACDDACCCCCCACC?CD@CCD@D@BCCACCCCCACCAC=C?CCC
@D8PAK:00018:00411
GTCCAAGCTTCTGGAGGGATGGTAAGGACTT
+
CDC@CACCCDECCA?<<1<0.)--)-)--/+
@D8PAK:00018:00440
GTCCAAGCTTCTGGAGGGATGGTAACAAGTCTTTGTAATTCCCGTTACAATTCACTTCTGCACGAATTCC
+
6/-)-)-AA6C<<7;<6,66<0667;6666666,66A>A6<<1<;7;CCAC0<<<60666-----)-)-)
@D8PAK:00018:00448
GTCCAAGCTTCTGGAGGGATGGTAATGTCGCAGATA
+
CBD@B@BDCAFA=6;<<1<AB;BD0----//--/-6
@D8PAK:00019:00402
GTCCAAGCTTCTGGAGGATGGTAAGACAGCTACGTACGTCTGAGCATCGATCGATGTACAGCTACGTACGTCTGAGCATCGATCGATGTACAGCTACGTACGTCTGAGCATCGATCGATGTACAGCTACGTACGTCTG
+
CCCAFACA@<6/<8..*--/)--)----6-1.7.??CDCCCDCCC??>CCCCCCCCCCC:>88:2BCC::>AC>>6;;B;??B;;6;B?????????????A::>CBB;??;4:::4AA?:;4441144/--.--670
@D8PAK:00019:00403
GTCCAAGCTTCTGGAGGGATGGTAATCCGTAT
+
B;=:606BB:CAA@@DE@@;<A6-)--)----
@D8PAK:00019:00405
GTCCAAGCTTCTGGAGGGATGGTAATTGTAATATCCCTTACATTTGGATATTCACCTCTGCACGAATTCCTAG
+
@@CAC@DCC@CCCACCD?ECD@CD@@@@CCACBBDE?D@ABCCE?CB@@@DADCCACCCCDCCCCACACADDC
@D8PAK:00019:00417
GTCCAAGCTTCTGGAGGGATGGTAAGTAAATGTAACCTAAGCCACAGTCATTCACCTCTGCACGAATTCCTAG
+
CCC@B@CDDAD@@@@DD@DBB@CD@CCCD@DDCCACACDBCC?CDCCCCCC@DCC@CCCCCCCCCACACACCD
@D8PAK:00019:00420
GTCCAAGCTTCTGGAGGGATGGTAACTGTAGATCGTGACCCACATTACAATTCACCTCTGCACGAATTCCTAG
+
CDCAC<>==06CB6;?>=?BBA@@@@>>>>@@@BB@A;;;1;C;<7<=A?CACCC?@@@DCCCCCAC@C=;;;
@D8PAK:00019:00425
GTCCAAGCTTCTGGAGGGATGGTAATTCCGCATTGTGATTAGCATCACAATTCACCTCTGCACGAATTCCTAG
+
CDCACACDDAGCB@BCD@DCC?CDADAD@CECC?@@CCCACDCCCCDDD?C?CDDACBBCCDCCC@CACACCC
@D8PAK:00019:00427
GTCCAAGCTTCTGGAGGGATGGTAACAGGATACCACCGAGGACGGTACACATTCACCTCTGCACGAATTCCTAG
+
==@6B@C;<0==B>CEG@ECC@><7;;B7;<//+//)...)-6A6A@@@?CD=?@@A@A@DDCCCC>;7;7;;;
@D8PAK:00019:00435
GTCCAAGCTTCTGGAGGGATGGTAATGACGGAATGTATCCTATGTTACTATTCACCTCTGCACGAATTCCTAG
+
CCCACACDCADA@?@CC?D>=:>?7<BC?@>>ACC>??B<>>CBCACCCDDACCCADCCCC???CADACACCD
@D8PAK:00020:00401
GTCCAAGCTTCTGGAGGGATGGTAAATAGTAATCTCGCCTCACATTCTCATTCACCTCTGCACGAATTCCTAG
+
CCC@CACFD>@@C@CBC=CA;3/..)-----)------)66;;;;05554499CCACBDDCDAAAAD@D@DCA
@D8PAK:00020:00405
GTCCAAGCTTCTGGAAGGGATGGTAAACCAAGATAGTGAGCTTACTTACTATTCACCTCTGCACGAATTCCTAG
+
@FHAC@??>>@@CDEADC?DDCAAAA1;7;7;;<DD@@@DDC?@@CACC@@@BCDDACCCCCDCCCACADACCC
@D8PAK:00020:00412
GTCCAAGCTTCTGGAGGGATGGTAATCTATTGTGACCCGCATCACTATTATTCACCTCTGCACGAATTCCTAG
+
CCDAC?CCDADDC@CCD@DCD@DCAD@@@CBCECCCC>@@CCDECCCC@CC>@?CADDCCCCCCC<?:;ACC?
@D8PAK:00020:00419
GTCCAAGCTTCTGGAGGGATGGTAATCCGGA
+
CCC>@?@CCADCCACDC@=;83/.*--)-)-
@D8PAK:00020:00420
GTCCAGCTCTGTGAGGGATGGTAAGCTCAATTGTAAATCTCGTTACTACTA
+
7=7).--------5BC>C@=0-<)----6)606666,666666066665--
@D8PAK:00020:00430
GTCCAAGCTTCTGGAGGGATGGTAAGGCGTATTAG
+
CCCACACCDA@@@ACCC?ED63;;).)---663--
@D8PAK:00020:00444
GTCCAAGCTTCTGGAGGGATGGTAACAGTAAATGTAAGCATACGCTACATTCACCTCTGCACGAATTCCTAG
+
CCCADACCDAD<<7;<<1<6666<0;A;666,-5--)----655------36676BCDCCCCCCBC@C@CDC
@D8PAK:00021:00400
GTCCAAGCTTCTGGAGGGATGGTAAGATTCGAATGTAATGCACTTCACGATTCACCTCTGCACGAATTCCTAG
+
CCCACACEDAE@@@@DD@DCDACDADCB@CCCBCBBC@DCCCCCADCCDCDADCC?CCDDDCCCCAC<?:>BB
@D8PAK:00021:00403
GTCCAAGCTTCTGGAGGGATGGTAAACTTCCTTTGTAACATGGGGCACAATTCACCTCTGCACGAATTCCTAG
+
CCCACACCEAC@??@CG>DCDA@?@;;B=@7>;1;CCADDCCCC;DCCBACACCE6;>CCDCCCC@CACADCC
@D8PAK:00021:00412
GTCCAAGCTTCTGGAGGGTGGTAAGTCAGCATTGTGTTCCAACTTACAATTCACCTCTGCACGAATTCCTAG
+
CCDACACDDADA=6;<<16D@DDADBCCCCCD@DCCCACACACCACCC@C@CDEADCCCCCCCC@C@CACCC
@D8PAK:00021:00421
GTCCAAGCTTCTGGAGGGATGGTAAGTGAATGTAACTTGTATCACATTAATTCACCTCTGCACGAATTCCTAG
+
?@DACACCC@CDCADCC?DCC@DDADCCDBCCCCACCA?????>CCD??>?ACCD@CCCCCCCCCACAC@CCC
@D8PAK:00021:00431
GTCCAAGCTTCTGGAGGGATGGTAAGTACCAAATGTGCCTTGCATTACCATTCACCTCTGCACGAATTCCTAG
+
CCC@CACCCADCCACDC@DDD@CCADCCC0;;,>=>DDACADCCCACC=>>>?CDACCCCCCCCCACADDCCD
@D8PAK:00021:00432
GTCCAAGCTTCTGGAGGGTGGTAAATGTGACCTAGTTGACAATTTAGCATTCACCTCTGCACGAATTCCTAG
+
;;;06:CCDAEDCADCC@CDADDD?CCCCCEABCCDACCBCACC?CCCCCACCCACCCCBCBDDAC?CBE>>
@D8PAK:00021:00435
GTCCAAGCTTCTGGAGGGATGTACCCCGCATTGTAACCCCGCACACTATTCACCTCTGCACGAATTCCTAG
+
ECC>@@@DCACDCACCD;C;<666==/BCDCADCCAEDD;CCD@@@CCCACCDADCCCDCCDCACAC@CCC
@D8PAK:00021:00437
GTCCAAGCTTCTGGAGGGATGGTAATGC
+
B;60606AA6A<<7;<6,66<06-*---
@D8PAK:00021:00442
GTCCAAGCTTCTGGAGGGATGGTAAATCCATATGTGACTTGGATCACCATTATACTACCTCTGCACGAATTCCTAG
+
C>>>@=?CC@EDDACAA9A;606DD1660666-------)-3-----)-505444449;44=>@CCDC=>>>?BA>
@D8PAK:00021:00444
GTCCAAGCTTCTGGAGGGATGGTAATCGGGCATTGTGTGATAATTCACAATTCACCTCTTGCACGAATTCCTAG
+
;;;06>CCDAEECACCC>DDDADD@CCCD?CDCAC???@?CCACACCCCAEACCC@CCCACCCCCB?BADADCC
@D8PAK:00021:00445
GTCCAAGCTCTGGAGGGATGGTAACGGCGAGATTGTAGCCCAGGATACATTCACCTCTGCACGAATTCCTAG
+
CCCACBCCCCDCADDC?DCDADDACCACCDDCCADCC>>?;>B@CCCCDDACCCA???CDCCCCACADACCC
@D8PAK:00022:00403
GTCCAAGCTTCTGGAGGGATGGTAATCAATCGTGTTTTAGGTCACAATAATTCACCTCTGCACGAATTCCTAG
+
00/)-)--63;...@DH@FCC@CDDCCCACCCDCDDC;CDACCCAA?CDAD@DDD>??C?>?CCC@CBEACCC
@D8PAK:00022:00405
GTCCAAGCTTCTGGAGGGATGGTAACTTGTAATTGTGCCCTATGACTCAATTCACCTCTGCACGAATTCCTG
+
C@>?@ACFDAGCC@CDG@BBB?CD@CC@CCC@CADDCCC@CC@@@CCCCADADCC@CCDCCFCBC@CACADC
@D8PAK:00022:00408
GTCCAAGCTTCTGGAGGGATGGTAAAGTTAGATTGTGATCTTAATAACAATTCACCTCCTG
+
CCD@CA@?@AEDCACCC?DCC@CDD?@@@ADCCACDDECCC@C@??>;C@>+/0<)/-)--
@D8PAK:00022:00415
GTCCAAGCTTCTGGAGGGATGGTAAATACTAAATGTGCTTTAGGCTACATTCACCTCTGCACGAATTCCTAG
+
CCE@CADCH?@@DACCC?DDDADDD@DDCCDD>DCCCDCC>CCACCDDDDADCCACCCCDCCDCACACACCD
@D8PAK:00022:00416
GTCCAAGCTTCTGGAGGGATGGTAAGTCAGAAATTGTGCATACTCTCACATTCACCTCTGCACGAATTCCTAG
+
CCC@D@CCGAD?>??CD?DDDADDADCCCCCD?D@DCDCBBBCCCCDCDCC@CCCACCCDCCCCC@CACACCC
@D8PAK:00022:00421
GTCCAAGCTTCTGGAGGGATGGTAATGAATTGTAACGGAAGTCACCAAGATTCACCTCTGCACGAATTCCTAG
+
CCEBFACCC@ABD6;<<1<CDACCACCCACA@@@ADDBD@CCDDD@C@CCC=B??;??D???CCCAC@D@CCC
@D8PAK:00022:00425
GTCCAAGCTTCTGGAGGGATGGTAAGTACGTA
+
@@DACACDCACCCACCD@F763.-)-------
@D8PAK:00022:00429
GTCCAAGCTTCTGGAGGGATGGTAAACGTACACTGTAACTTAACTTACTATTCACCTCTGCACGAATTCCTAG
+
CCDACACDC@DA??@DD@F@A?@DD?DECCCCCCCDDACCACADDACCCDCACCC>??CCCDCCCACADADCC
@D8PAK:00022:00436
GTCCAAGCTTCTGGAGGGATGATAATTTACATTACATTTCAGACTACTTATTCACCTCTGCGCGAATTCCTAG
+
DCCADACCC:CBDADDD?CCCBBBADD?DCCC@CCCCD?DCCBBCCCDADDACDDACCC;./00/*/=CACCC
@D8PAK:00022:00439
GTCCAAGCTTCTGGAGGGATGGTAATCACAATGTA
+
CCCACACDDADDDACDD?D=73;D)-----)----
@D8PAK:00022:00445
GTCCAAGCTTCTGGAGGGATGGTAATTGTCGA
+
CCDADADCC@D@@<?DC=>>;3<:).)-----
@D8PAK:00023:00402
GTCCAAGCTTCTGGAGGGATGGTAACGTACAAATGTAACCCAATTCACAATTCACCTCTGCACGAATTCCTAG
+
>>CADACDDADDCACCC?DCFACDACEEC???=@CCCBCC?DACADCCA@CADDD>BCBBCCAAC@D@D@CCC
@D8PAK:00023:00408
GTCCAAGCTTCTGGAGGGATAGTGAAAGACTTAT
+
;;;0606ABAEECACCD>DA?.6;66)----)--
@D8PAK:00023:00425
GTCCAAGCTTCTGGAGGGATCGTAAGGGAACATTGTGATGCGTGACACCATTCACCTCTGCACGAATTCCTAG
+
CCCACACCCAG@>@@CC?CDCDDDADD?CADCCACCCCCCCCAACCCE=??ADCC@CCCCCCDCC@CAC@CAA
@D8PAK:00023:00426
GTCCAAGCTTCTGGAGGGATGGTAAGTCAGACGA
+
CCC@C@CDDAD?@@@CC?D=<3;;+--------5
@D8PAK:00023:00435
GTCCAAGCTTCTGGAGGGATGGTAATTTG
+
@CDACADED@CCDA>>;6D.-)--)--)-
@D8PAK:00023:00449
GTCCAAGCTTCTGGAGGGATGGTAAAGGTTGAAATGTAGCTTATATCACATTCACCTCTGCACGAATCCTAG
+
CCC@CACCCAD@@@@CF@DCC?CCC@CACADDD?CCCCCCCABCBCDCCCD?BBCACDCCCCCCCACCACCC
@D8PAK:00024:00401
GTCCAAGCTTCTGGAGGGATGGTAAAACTCGAATTGTAACCTTCGCTACATTCACCTCTGCACGAATTCCTAG
+
CCDADACCD:>@@??DD@D660<<<</66666060---)-)-)-66666666<CCACCCCCC???ADAC?CCD
@D8PAK:00024:00410
GTCCAAGCTTCTGGAGGGATGATAATTTACAATGTGATGAAGCTTACAATTCACCTCTGCACGAATTCCTAG
+
??GACACCC@DDDACCD=CDDDCC@CC?CEDACDDDDDCC@BBCACCCADA??@ACCCDDCCCDACACACDC
@D8PAK:00024:00414
GTCCAAGCTTCTGGAGGGATGGTAATCCTGAATGGTAATCTCAATCACTATTCACCTCTGCACGAATTCCTAG
+
CCCACACDDADCCACHD=DCDA@@@@EACCDACCACCACCCCC@CCCCCCCADCC@CCCDCCCCC@CACACCC
@D8PAK:00024:00419
GTCCAAGCTTCTGGAGGGATGGTAATCTGGCTCACAATTGCGCTTTACTATTCACCTCTGCACGAATTCCTAG
+
CDCACACCCAF@?@@DF?EDCADDADCCCACCCCCD>?7;B@;;;0;;5;CADCCACCCCCCC====6;6;;;
@D8PAK:00024:00421
GTCCAAGCTTCTGGAGGGATGGTAACCAAGAATTGT
+
@?CACACDCADDC@CCD@CCC@;D+.)-)--)-366
@D8PAK:00024:00422
GTCCAAGCTTCTGGAGGGATGAGATGGTAAGCTAAGTTACAATGTGTAATTCACCTCTGCACGAATTCCTAG
+
CBCAC@CDGADCDACDD@DCD??@CCACCACDCC@CC@CCDADDCCCC@CACCDACCCDDDDCC?C@CACDC
@D8PAK:00024:00425
GTCCAAGCTTCTGGAGGGATCGTAAA
+
CCC>@>@@@<=AAA../*/--.-5;+
@D8PAK:00024:00432
GTCCAAGCTTCTGGAGGGATGGTAATGTTCGAAATGTAAAGTTGTTCACATTCACCTCTGCACGAATTCCTAG
+
@@FACACCEAFCCACCC?DDDACCACCCACCDD?CCCDD?CCACCACCCCC@CCC@DCCCCCCCCACACACCC
@D8PAK:00024:00443
GTCCAAGCTTCTGGAGGGATGGTAATCCACAACT
+
CCCACACECADDCACHD=CADAC;)-/)---)--
@D8PAK:00025:00400
GTCCAAGCTTCTGGAGGGATGGTAATGTCGAATA
+
CCC?@@@HDAI@??@FF@D;;3/.+----0-)--
@D8PAK:00025:00403
GTCCAAGTTTCTGGAGGGATGATAAAGTTGGAATGTGACTGCGCTCACTATTCACCTCTGCACGAATTCCTAG
+
@@C@C??>6,<<<7>CC>DCBC6<<1<67;@CACCDCC@?@CC??@CC??@AEDDB@@@CCCC??>?=?<?CC
@D8PAK:00025:00409
GTCCAAGCTTCTGGAGGGATGGTAAACATAAAGT
+
@@FACADGD@DDCACCC?DBB@<//+.----)--
@D8PAK:00025:00414
GTCCAAGCTTCTGGAGGGATGGTAAGCACCGAGTGTGAGCCAGACCACAATTCACCTCTGCACGAATTCCTAG
+
CCCACBCDD@CACACED?CCC@CD@CDCDADCBDCDDFDC@CCDDADCCADADCDA>>@DCCC@><>=?<@DD
@D8PAK:00025:00418
GTCCAAGCTTCTGGAGGGATGGTAATCCAACATTGTGTATTTTGTTACAATTCACCTCTGCACGAATTCCTAG
+
CCC:>7;AA6C<<6;AA9C??>@DADDACACBCACCC??>CC8CDBCCCACACCDAC???CBB;;7;7;7;>?
@D8PAK:00025:00427
GTCCAAGCTTCTGGAGGGATGGTAAGCCTAGATCGTAATTAAGGTAACAATTCACCTCTGCACGAATTCCTAG
+
CEC>@@@EC@DDDADCC@ECCADDA@@?@DDCCCDDCACACACACCADCADADCCACCC@@@CCCACADACCC
@D8PAK:00025:00438
GTCCAAGCTTCTGGAGGGATGGTAACAATTATA
+
??DADACDD@DCC?CCD?F;63-0*--)-)---
@D8PAK:00025:00441
GTCCAAGCTTCTGGAGGGATGGTAATCCAGTAT
+
CCCACACDDADCC@CDD@DCC06606-)-----
@D8PAK:00025:00445
GTCCAAGCTTCTGGAGGGATGGTAATAGAAGATTGTGACTATAGACACTATTCACCTCTGCACGAATTCCTAG
+
CCC@CAEDDADCCACDD@DDD@CC@CDCC@CCCACDCCCCCCDCCBCCBCCACCCACDDCDCCABACAC@CCC
@D8PAK:00025:00448
GTCCAAGCTTCTGGAGGGATGGTAAATAGCAATAGTGGGCTCTGTTACAATTCACCTCTGCACGAATTCCTAG
+
B??<>ACDEAI@<6;<<1<;C0?AD@DEFDHACC@?@F>CCDDDE@CCCAC@A@@??>?@CBCCCACACAEDC
@D8PAK:00026:00405
GTCCAAGCTTCTGGAGGGATGGTAACCTAGAAATGT
+
@@DADACCFAEDDACCD?CDCAE<8;+-----)---
@D8PAK:00026:00421
GTCCAAGCTTCTGGAGGGATGGTAAATGCTGATTGTGTGCTACCTCACAATTCACCTCTGCACGAATTCCTAG
+
CCCBDACCG@DDCACDC@DCDADCD?CDBCCCC@CBDDCCCCCACCCCCACADCC@CCDCC65-.).*.)---
@D8PAK:00026:00422
GTCCAAGCTTCTGGAGGGATGGTAAGATCTATTTGTATCCTACGTTACAATTCACCTCTGCACGAATTCCTAG
+
@?C@C@CBA>D@@@@ED@I@@>@DACDCBC???;>DDDC@DDCCCACDDACACCCACCCDCCC;;6;6;6;CA
@D8PAK:00026:00430
GTCCAAGCTTCTGGAGGGATGGTAATATCGAAAAGTGAACTGGCACACTATTCACCTCTGCACGAATTCCTAG
+
;;;0606ADA@A?ADDD?<;606A>A<;;;;;;/;B;;6;667;CAC@@?CACCDBCCCDCCD><;<6<6;<<
@D8PAK:00026:00432
GTCCAAGCTTCTGGAGGGATGGTAACTACGTATTGTGCGTTTGATCACAACTCACCTCTGCACGAATTCCTAG
+
CCC@CACDCADDC@CFG@DBC@CDACCCCECCCACCCDCCC>CCCCCCC<??DDCACCCDCCC??<>@@=BEC
@D8PAK:00026:00433
GTCCAAGCTTCTGGAGGGATGGTAAATCTTAACATGTA
+
BCC>@?@CDAD@@@@HG@DCCADAA166<060------
@D8PAK:00026:00435
GTCCAAGCTTCTGGGAGGTGGTAACATGATACTGCC
+
CCC@C@CAD?D<<<1;B?BC@BB0666666-----)
@D8PAK:00026:00441
GTCCAAGCTTCTGGAGGGATGGTAATCTGGCATTGTAATGGAACTTACTATTCACCTCTGCACGAATTCCTAG
+
??CACACDFADCCACCC?DCDADD@CCCCACCA@CCC?BCACACC@CCCCD@CCCACBBDCCCCC@DBD>CCC
@D8PAK:00027:00402
GTCCATATGTGAGGATGGTAACAGAAGTGTAATATACCACACAATTCACCTCTGCACGAATTCCTAG
+
//0)------6556CCC@6;6;;6<<@HCCCA@@@DFBDCCCCACADDD@CCCCCCCCC@C=?>?CE
@D8PAK:00027:00412
GTCCAAGCTTCTGGAGGGATGGTAATCATGTCAT
+
CCC>?;=AA6A<<<?CC=CCC>-/)---------
@D8PAK:00027:00447
GTCCAAGCTTCTGGAGGGATGGTAAACATAATGTGGATCCGATTACAATTCACCTCTGCACGAATTCCTAG
+
CCC@C<>?C@CCCACCC?ECDACDE?CCCCACDDCACCCADDDACCDBDBCCCADDDDDDDCCAD@?=?CC
@D8PAK:00028:00402
GTCCAAGCTTCTGGAGGGATGGTAACCCGTAATGGTGAGCTCAGTTACAATCCACCTCTGCACGAATTCCTAG
+
CCCACACCC@CCCADDD?CCCADFACC>CCCACCADDCDCCC?@?ACDGADC@CC@CACCCCCCC@C@C@CCC
@D8PAK:00028:00404
GTCCAAGCTTCTGGAGGGATGGTAATCCAAA
+
CCD@DACDD@CCCACCF@D;;3/.+--)--)
@D8PAK:00028:00408
GTCCAAGCTTCTGGAGGGATGGTAATCTAAATTAG
+
CCC<?<>=?AF@@@@DD?DCGA;<8/----)-)--
@D8PAK:00028:00415
GTCCAAGCTTCTGAGGGATGGTAAGCCAGCAAATGTAAGTCAAGTTACATTCACCTCTGCACGAATTCCTAG
+
CCCAC=@?C@DECCCE?DCC@CCACD@CCCCD?DCCCACCCCA??=?CCCACDDACCCCCCCCCACAC@CCC
@D8PAK:00028:00416
GTCCAAGCTTCTGGAGGGATGATAAATTCCATTGTGACAGTAGTTACAATTCACCTCTGCACGAATTCCTAG
+
CDDACADDEADDCADCC>CA<<6<<1<@B@CCADDC@@@DCCCCACCCACACDCACCCCCCDDE?A?BACCC
@D8PAK:00028:00417
GTCCAAGCTTCTGGAGGATGGTAAGC
+
@@CACABCDAD;;8..)-66357*--
@D8PAK:00028:00418
GTCCAAGCTTCTGGAGGGATGGATAAAC
+
CCC@CADDDACCAA==;6;..)----)-
@D8PAK:00028:00420
GTCCAAGCTTCTGGAGGGATGGTAAACGTAAAACTGTAATCTGCGTCACATTCACCTCTGCACGAATTCCTAG
+
CCCACACDDADCDACDD>DCD@DCI?CC;;;;/;ACDEADDCCCDCCCCCCACCCACCCCCCC??=?@C@CCC
@D8PAK:00028:00421
GTCCAAGCTTCTGGAGGGATGGTACTCAACTAT
+
CDC<@?@EDADDCACDD?F7;3...-6-)----
@D8PAK:00028:00426
GTCCAAGCTTCTGGAGGGATGGTAAGCAGGGAAATGTAACCGAGACGACAATTCACCTCTGCACGAATTCCTAG
+
CCC>??@CCADDDACDD@C;@6;;*-----)-5/55BC067;;556666606ACCCACCCDCED>>>?ACACCC
@D8PAK:00028:00434
GTCCAAGCTTCTGAGGGATGGTAACTGTAACCAATATCACAATTAGGCATTCACCTCTGCACGAATTCCTAG
+
CCCAFACCD?@ADCCD@DCCAECACC>??@C<>??CCBBCC<?6<CAA@@BCCCACDCCDCCCCACACACCC
@D8PAK:00028:00447
GTCCAAGCTTCTGGGAGGGATGGTAAGGATCAAATGTGCCTTTGATCACTATTCACCTCTGCACGAATTCCTAG
+
CCCACACCC6A?>>;?FD@DCDDDF???@CCCD??@?CCACC>CCDCCCCCC@CCCACCCCCCCCB@CACADDC
@D8PAK:00028:00449
GTCCAAGCTTCTGGAGGGATGGTAAAGTTGCAACTGTAATGCAAGCTACATTCACCTCTGCACGAATTCCTAG
+
CCCACAECC@CCCACDD>CCDACDD@CCACCCACCCCC@CCCCACCCCCCCADCCADCCCCCCCCAC@C:A@D
@D8PAK:00029:00402
GTCCAAGCTTCTGGAGGGATGGTAATCATGAAATGTGTTCATAGTTACAATTCACCTCTGCACGAATTCCTAG
+
CCDACACDHADCCADDD?ECCACDACECCCCC?CCC????@CC;;7;;;6>ACCC>?????CCCC@B:?:=;;
@D8PAK:00029:00412
GTCCAAGCTTCTGGAGGGATGGTAACCCACTAAAATACGTAGTGTAGGGATTCACCTCTGCACGAATTCCTAG
+
;;;0?>AAD:6<A>;<<1<=A06<@CB:B;;666,66666CAAAA;;;1;@=@CCADCCC;;;;;05047=;>
@D8PAK:00029:00418
GTCCAAGCTTCTGGAGGGATGGTAAGTTTAAAACGTAACTAGGATCACTATTCACCTCTGCACGAATTCCTAG
+
CCCACACDD:@@GACDC?DCCACDA==6,<AA2AC?@?>DCDAC?@@DHDC?@?CACCDD?@@GD@C@CACC?
@D8PAK:00029:00420
GTCCAAGCTTCTGGAGGGGTGAGATGGCGAATTGTGAGCGTTCTCACTATTCACCTCTGCACGAATTCCTAG
+
CCC@CACED@CADACDDD;CACCDCB?BDDACACBBCCCCCACCCBCBCC6AACACCCCCCCCCAD@C@CCC
@D8PAK:00029:00423
GTCCAAGCTTCTGGAGGGATGGTAAACGTCCATTGTAATCGGGCTCACTATTCACCTCTGCACGAATTCCTAG
+
CDDACADDEACCCACDD?DCCACCD@CCCC@CCBF@@@@CCC?CCCDCCCC@CCC?CCCCDCCCCACACADCC
@D8PAK:00029:00433
GTCCAAGCTTCTGGAGGGATGGTAAAGATCTATTGTGTCCTAGCTCACCATTCACCTCGCACGAATTCCTAG
+
CCCACACCE@C@?=?CC?CCDADDD??@@CDCCACCCCC@CCCCCCDDA?>?@CCAC@A@CCCCACACACCD
@D8PAK:00029:00439
GTCCAAGCTTCTGGAGGGATGGTAATAGAATACTGTAATCTAGCGCACAATTCACCTCTGCACGAATTCCTAG
+
B@B@C@CCDADDCACDC?ECDADDAD@@@ACCCCCCCACCCBCCBCDDDACACCCACCCCCCCCCACACACDC
@D8PAK:00029:00446
GTCCAAGCTTCTGGAGGGATGGTAAAATACGAATGTTACTTCCGTTACAATTCACCTCTGCACGAATTCCTAG
+
CCCAD;??DADDDADDC?ECC:<<<</<BDCCACCCACCDADAEDACCCACADCC@CCCCCCCCCACACACCC
@D8PAK:00030:00423
GTCCAAGCTTCTGGAGGGATGGAGAATGG
+
@>>:=:>EGADDCA>;;6;/-)---3--)
@D8PAK:00030:00433
GTCCAAGCTTCTGGAGGGATGGTAAGAAATGTAAGCTGAATTACACTGAATTCACCTCTGCACGAATTCCTAG
+
??C@CACCHAD?>=?HE@DBB@DDB>>>>@DCCACCCCCACADDDCCCC>CACCC@CCCCCCCDCADACACCC
@D8PAK:00030:00437
GTCCAAGCTTCTGGGGAGTGGTAATCACTGAATA
+
CCCACACCDAEEDCC:CCCGAD<+..-----)--
@D8PAK:00031:00406
GTCCAAGCTTCTGGAGGGATGGTAATCTACTAACACATTTACGCGTACTTATTCACCTCTGCACGAATTCCTAG
+
;>C0;7?AA;C<<7;<<1<;<066@<</..-636@;;;;,;;6655<5;75;.4;;6;;;4;99@A=A4;6;;;
@D8PAK:00031:00408
GTCCAAGCTTCTGGAGGGATGATAAATGTACAATGTGACGGCAATCACTATTCACCTCTGCACGAATTCCTAG
+
/--)-)-<<6E;CACCC@DCDCA@@=@CBBCCACDCCCCCACCACCCCCCCACCCA???DCCCCCACACACCC
@D8PAK:00031:00410
GTCCAAGCTTCTGGAGGGATGGTAACCGTAAACTGTGTCCCAGATTTCAATTCACCTCTGCACGAATTCCTAG
+
CCCACADCC@DDC@CCD@DCCACDACACDCC?CDEDD???=@CCCD?CC@C@CCCACCCCCCCCCACACACCC
@D8PAK:00031:00413
GTCCAAGCTTCTGGAGGGATGGTAATCCAGTATA
+
CCC@CACCDADDCACDD?D;E6<D+--)------
@D8PAK:00031:00414
GTCCAAGCTTCTGGAGGGATGGTAAGATATCATTGTGTGTAGCCTCACAATTCACCTCTGCACGAATTCCTAG
+
CCC@CAFHDADCC@CCD?DCCADDACCCCCCCC???CCDE@@@@@ECCC@C@CCEACCBCCCCCC@CADACCC
@D8PAK:00031:00429
GTCCAAGCTTCTGGAGGGATGGTAAATCGATAAGTG
+
@@C>??@CCADDCACDD?FCD@/..)------)---
@D8PAK:00031:00430
GTCCAAGCTTCTGGAGGGATGTAAATT
+
CCCACACCEADC>==;<6//----)-)
@D8PAK:00031:00431
GTCCAAGCTTCTGGAGGGATGGTAACCTTGAAAAGTAACATGTAGCACAATTCACCTCTGCACGAATTCCTAG
+
>>@3;8;0/)--58ACD@CCDADDAC@C@CDDD;C@@?@CCCCDDCCCCACACCCACCCDDDCCDACAC@CCC
@D8PAK:00031:00437
GTCCAAGCTTCTGGAGGGATGGTAACTATGCATTGTGACTTAGCTTACAATTCACCTCTGCACGAATTCCTAG
+
CCCAD@CCC@D@@?@DF?@?DACDADCCCCCBCACDCBBBACCCC@=BBAC@CCCACCCCCCC>50;6;6;@A
@D8PAK:00031:00440
GTCCAAGCTTCTGGAGGGATCGTAATACGTGAATTGTAACCTATACCACATTCACCTCTGCACGAATTCCTAG
+
C>?06;@6<:66B?;<<1?DDDIDADCDDCCDACACCC??>?CC??>?CCCAC@@@@DCCCCCCD>??@ACCB
@D8PAK:00031:00442
GTCCAAGCTTCTGGAGGGATGGTAATA
+
C;60606BB6A<<7;A=65--)--)--
@D8PAK:00031:00445
GTCCAAGCTTCTGGAGGGATGGTAAAGGCCGAGTGTGACCGGAGTCACAATTCACCTCTGCACGAATTCCTAG
+
>>C:>7>DD>@@DACCD?DCCADFH?E@@?@?CCCCCCCACA???DCDDADADCDAC=>=CDDDD@CAC?@@C
@D8PAK:00031:00446
GTCCAAGCTTCTGGAGGGATGGTAAACGAATTTTGTAGTGCACGTCACAATTCACCTCTGCACGAATTCCTAG
+
CCEAEACDB@D@??@CD?EDCADCD@CCB7;;;/<CEC@@@DCCCCCCCAC@CCCACCCCECC?=:;6;;?CC
@D8PAK:00032:00401
GTCCAAGCTTCTGGAGGGATGGTAATTACAACCAG
+
CCC@CACCEACCC@CDE@DC76;D*.)---)-)--
@D8PAK:00032:00405
GTCCAAGCTTCTGGAGGGATGATAACTTCCGATCGTAACCTAGATCACCATTCACCTCTGCACGAATTCCTAG
+
@?C@C@CCDADDCACCC>DDDCDDACCACACECCDCCACACCCCCCCD@CC@CDCADDBBCCCCCAC>?<>CD
@D8PAK:00032:00409
GTCCAAGCTTCTGGAAGGGCAATTCGGGA
+
@@B6A@BBB@BAA0;7<A90/)-)---)-
@D8PAK:00032:00412
GTCCAAGCTTCTGGAGGGATGGTAATACTACATTGTGAAGTATATCACTATTCACCTCTGCACGAATTCCTAG
+
?@D@C>CDD>?@DACCD@DCCACD=?@D@A@FE@@@CC@CCC@@@CCCCDEDCCCACDCCC@@@CACACAD@@
@D8PAK:00032:00419
GTCCAAGCTTCTGGAGGGATGGTAAAAAAGTGTGAGCCACGCCACATTTATTCACCTCTGCACGAATTCCTAG
+
B>>:=;@CCADDCACCC>ACC@<6<<<<+6@BBCC???@CCCACC>>?=@@BDCCACC@@>CDCC????@CCD
@D8PAK:00032:00422
GTCCAAGCTTCTGGAGGGATGAGATGGAG
+
??@<?@CDH@DCDACEC?C-------)--
@D8PAK:00032:00430
GTCCAAGCTTCTGGAGGGATGGTAAGCCGGCTAATTGTGATTGATTACCATTCACCTCTGCACGAATTCCTAG
+
CCC>@?>CG:A@??@EE?DCC:;;)//)-)---)-)66;66:66606606606;;6;;5;@BCCCACACACCD
@D8PAK:00032:00436
GTCCAAGCTTCTGGAGGGATGGTAAGGCCCCAAATGTGTCCTCAATCACATTCACCTCTGCACGAATTCCTAG
+
CDDAC?@@DAEDCACDC@DDDACDACADDD;CC?CCCCCCACCC>?>CCCC@CCCAC?@?DCA666;7;7>CC
@D8PAK:00032:00440
GTCCAAGCTTCTGGAGGGATGGTAAGTGGTAAAATGTAAGCGGCGATACATTCACCTCTGCACGAATTCCTAG
+
CCCACADCD@@@CADDD?DDDACD@CCEA>??>/;@;?>?CCADCCCBBCC?BBC?BBBDDDDCCADAC@CCE
@D8PAK:00032:00441
GTCCAAGCTTCTGGAGGGATGGTAAGATGGAATTGTGATGTGTGTTTCAATTCACCTCTGCACGAATTCCTAG
+
D>>:=066CAECCACCC>DCD@CDADDCCACACACCCCCBBCCCCC>CCACACCCACCCCCCCCCACAC@CCC
@D8PAK:00032:00449
GTCCAAGCTTCTGGAGGGATGGTAATTCACCAAAGTAAGCTGCATTACATTCACCTCTGCACGAATTCCTAG
+
B;;0606BB:C<<0;AA9C>=:>DACACDCBCC=CCCADDCCCCCACCCC@CCCACCCCCCCCCACAC@CCC
@D8PAK:00033:00412
GTCCAAGCTTCTGGAGGGATGGTAATTGCACATTGTGAGCGTGTCCACAATTCACCTCTGCACGAATTCCTAG
+
@@EAC?@?D>@?C@><>;<AA6<@<?=@ADCCCACC???DCCCCCACCDADACCC@CCCDDDCCCAC?C@DDC
@D8PAK:00033:00414
GTCCAAGCTTCTGGAGGGATGGTAATAGTCGACTGTGTCCTGGCTTACTATTCACCTCTGCACGAATTCCTAG
+
>??>@<?CD>=<B?;<<,6=D@FDACCCCC;?>;;@@;;6;@=;><>BCCD@CCDACCCCCCCCCAC@C@CCC
@D8PAK:00033:00416
GTCCAAGCTTCTGGAGGGATGGTAACACGGCAATTGTGACCTCTCACACATTCACCTCTGCACGAATTCCTAG
+
C??<?:=>D>?@CACCG@DCC@CDBDD@@?@CACACCCCDADCCCBCFBB=@CCC@CCCDCCCCCACADAC?>
@D8PAK:00033:00423
GTCCAAGCTTCTGGAGGGATGGTAACTCCTAACTGTAGTCTTACACACAATTCACCTCTGCACGAATTCCTAG
+
>;B0?<>CDAEECACCC?EEDACIBC@??@C=?@DCDDBDD@CBBCCCCAC@CCCADCDDDCC??;?=?=?DC
@D8PAK:00033:00430
GTCCAAGCTTCTGGAGGGATGGTAAATCAGAATTGTGACCCAGAGCACGATTCACCTCTGCACGAATTCCTAG
+
CCCBEACCD@DCC@;<>;@CDADCC@CBBCDADADCC???=?CCCCDCC>>?@DEACCCDDB=BCAE@C@C?@
@D8PAK:00033:00433
GTCCAAGCTTCTGGAGGGATGGTAACTATGGACTGTAACGTTGATTACGATTCACCTCTGCACGAATTCCTAG
+
>?DBEACDD@DCDA>>@>@CCADDACCCCD@BCCHCC@CCCACCCADDBBBACCC@CBBDDCC?>??@C?C??
@D8PAK:00033:00434
GTCCAAGCTTCTGGAGGGATGGTAAATGTAATGCACCTCACATTCAAAGATTCACCTCTGCACGAATTCCTAG
+
CDDACACCEADDCACDC?DCCACCC9CCCCACFCCC?@?CCCCACCC>CCC@CCCACCCCCCCCCAC@CACCC
@D8PAK:00034:00412
GTCCAAGCTTCTGGGGGGATGGTAACAAACCATTGTGAGATAGCCCACAATTCACCTCTGCACGAATTCCTAG
+
BCEBEADCD@CCCCCCC1DDCBCCACCC=C@CCACDDDDDDABAC?CCC@C@CBB@CCCCCBCCC@C@CACCC
@D8PAK:00034:00413
GTCCAAGCTTCTGGAGGGATGGTAATGACATGATAGA
+
@DCADADCC>@@CBCDD@DC@6=688.----/-----
@D8PAK:00034:00417
GTCCAAGCTTCTGGAGGGATGGTAACCACACTTTGTAACTTTGCTCACGATTCAACCTCTGCCACGAATTCCTAG
+
B6>:6066CACDDACDE>CCCADDAD6;;66<<,<6<7666,6;//-;;<;8/0).3-//-;06<@@AC>?>///
@D8PAK:00034:00418
GTCCAAGCTTCTGGAGGGATGGTAATACTAACTGTGATAGAGATCACATATTCACCTCTGCACGAATTCCTAG
+
BCCADADCCADCCACEG@A@@ADFDCCDDCAC@@@CCCCCDCFCCDCCCCCBCCBACCCCCCFCC@CACACDC
@D8PAK:00034:00419
GTCCAAGCTTCTGGAGGGATGGTAACCGCCACTCTCTTTAGTGTCCATTATTCACCTCTGCACGAATTCCTAG
+
@?CAC<@@D?A@CACDD<CCCADD<=;>>>?CHHFCCC?DDCCCCACCACCACCCABCCCCCCCDADACACCC
@D8PAK:00034:00436
GTCCAAGCTTCTGGAGGGATGAGATGCTGA
+
CCC@C<>=?<>DDA=@;6;..----555./
@D8PAK:00034:00445
GTCCAAGCTTCTGGAGGGATGGTAATCGATATAT
+
CCC>@<=CD>@@CADDD?;=@6<;+/-------5
@D8PAK:00035:00404
GTCCAAGCTTCTGGAGGGATGGTAACTGCGGATTGTGATTTAGGCCACGATTCACCTCTGCACGAATTCCTAG
+
?@CACACCD@CCBACDE@CCDACD???CCC@CCA@@?CDE@DD@CADC@@AACDCACCCCDCDCDAC>?@?CD
@D8PAK:00035:00405
GTCCAAGCTTCTGGAGGGATGATAATGAACATTGTAAGCTGCCTTACTATTCACCTCTGCACGAATTCCTAG
+
??EAC@CCDADDDA>==;<;<6??=?DDACBCACCCACCCCCAC>?@DCC@C??>?CDDCCCCC@CAC@CDC
@D8PAK:00035:00412
GTCCAAGCTTCTGGAGGGATGGTAAAACTACAT
+
;;:)/)--53;;D;CCF?DCC?<.//%------
@D8PAK:00035:00422
GTCCAAGCTTCTGGAGGGATGGTAATCCGCTAGTA
+
@?C>>?@CDAECD@CCF@DCCADD)/.)-------
@D8PAK:00035:00429
GTCCAAGCTTCTGGAGGGATGGTAATCTAAAACTGTAATGTCGTACACAATTCACCTCTGCACGAATTCCTAG
+
@@CADADCCADCCADED:BBCACDBCDCCCC:CCDCDACCCCDCCCCCC@CACCCA>==CCCCCCACACACDC
@D8PAK:00035:00430
GTCCAAGCTTCTGGAGGGATGAGATGGTAAATTGTGTTCCTTCTTACCATTCACCTCTGCACGAATTCCTAG
+
CCCADACCDACDCACDE@D@@@?A@E@DDD?DACCCCACBCACC@>>=?CADCCADDCCCCCCCACADACCC
@D8PAK:00035:00431
GTCCAAGCTTCTGGAGGGATGGTAATCAGAATAGT
+
BBB0;066C>DECACDD@DDD65;)-----3----
@D8PAK:00035:00434
GTCCAAGCTTCTGGAGGGATGGTAAGTTGAGAATGTGAGATTAATTACCATTCACCTCTGCACGAATTCCTAG
+
CCC>?<@CDAECDACDD>AAAADGB?@@@CCCA@@@CCCCC4;2;6;@=;;6;@@=BCCCCCCCCAC@C@CCC
@D8PAK:00035:00436
GTCCAAGCTTCTGGAGGGATGGTAATTGTGTTCTCTCTCACACTTTTCTATTCACCTCTGCACGAATTCCTAG
+
;;C:;76;C0>@FADDD@CCC@<<7<7<6>@ADCCCCCCDCCDCCC7>>>?@CDDACC@@@CDCCAC@CACCC
@D8PAK:00035:00439
GTCCAAGCTTCTGGAGGGATGGTAACACTAGAATTGTAAGCTAGCGTACATTCACCTCTGCACGAATTCCTAG
+
??@<??BBD>@@EAEDC@DCCABDACCCCC@@=>?CCCACCCCCCCCCC??>@CCACCCCDCCCA=B660;@@
@D8PAK:00035:00447
GTCCAAGCTTCTGGAGGGATGGTAACAGAACATTGTAACCCAAGGCACTATTCACCTCTGCACGAATTCCTAG
+
CCCACACCG@CCCADDC?CCC@CDACCCCACDDADDE@CC=CACACCCCCCACCDACBCCCDCDD@DACADCC
@D8PAK:00036:00401
GTCCAAGCTTCTGGAGGGATGGTAACCCTGGAATTGTAACCGTTATCACATTCACCTCTGCACGAATTCCTAG
+
?>D@CADCDADDC?CCD@DCC@CD7;;1;B>B@CACDCADACCACCCDDDD@DDD@DCBBCCCCC@CACACCC
@D8PAK:00036:00402
GTCCAAGCTTCTGGAGGGATGGTAACTGGCAATTGTGGGCGGACGCACAATTCACCTCTGCACGAATTCCTAG
+
?;B6A>CCD@DDDACCC?F@?>@DACCCACCAC=??CC>CCACCCDCCDAC@CCCACCCCDCDCCACACACCD
@D8PAK:00036:00405
GTCCAAGCTTCTGGAGGGATGAGATGGCATGA
+
@@CAC@@>D@DDEBCBA9A;6-----)-----
@D8PAK:00036:00413
GTCCAAGCTTCTGGAGGGATGGTAACTAGAG
+
?@DBD7==606<CACDD?DA60-6)------
@D8PAK:00036:00415
GTCCAAGCTTCTGGAGGGATGGTAAGTTCAAAATGTAACTTCGACAACAATTCACCTCTGCACGAATTCCTAG
+
CCDAC?BAB<?@DACDD?CCD@CD:AB6<;;;8?CDDA>@@?@@DDACCACACCDA??@EDDBCC=?<;ACC@
@D8PAK:00036:00417
GTCCAAGCTTCTGGAGGGATGGTAAGCCTACATTGTAATGGCACGCACAATTCACCTCTGCACGAATTCCTAG
+
@@CACACAB:C<<6;<<,6BB@CDADCADCCCCADDDACC@CCCCCCCCACACCCACCCCCCCCC@C@DACC>
@D8PAK:00036:00418
GTCCAAGCTTCTGGAGGGATGGTAATATCTAAAGGTAACGCGCATTACAATTCACCTCTGCACGAATTCCTAG
+
;;;0606BBAEDD@CBD?DDC>?@B@@;C>>>;>ACCACCCCCCCABCCADACCC@CCCCCCCCCACADACCC
@D8PAK:00036:00422
GTCCAAGCTTCTGGAGGGATGGTAAACCCTAAGTGTCCAA
+
CCC@CADDEADDCACCC@CBB?<<<,66,6606CC55)-)
@D8PAK:00036:00430
GTCCAAGCTTCTGGAGGGATGGTAAGCATACATTGTTCCTCATACACAATTCACCTCTGCACGAATTCCTAG
+
CCC>?@@CD@D@@@@CC?DCDA768-------63-/+0)---6657CCAC@CCC>?@?@CDCCC@C@DACC?
@D8PAK:00036:00447
GTCCAAGCTTCTGGAGGGATGGTAATGGCAGTATGTACTACGCTATATACCTCTGCACGAATTCCTAG
+
@@CACACCDACCCACCD?7773<D)--)-------66<@>55-6---6--)66556555C<>:9@@;0
@D8PAK:00037:00405
GTCCAAGCTTCTGGAGGGATGGTAATTCTAGACTGTGAATCAAGTCACAATTCACCTCTGCACGAATTCCTAG
+
@@DAC:?>B:@@CACCE=CBCACFACACDCCDCCCCCCAECC>??CCDCACACCCACCCCCCCCCACACACCC
@D8PAK:00037:00406
GTCCAAGCTTCTGGAGGGATGAGAAGTAA
+
CBB<?<?CC@DDCAC@>6;..---)---6
@D8PAK:00037:00407
GTCCAAGCTTCTGGAGGGATGGTAACACGCAAATGTGTCTTGGGATACAATTCACCTCTGCACGAATTCCTAG
+
CCC@C=@?CAEDDACCD@DCE@DDACCCCCCC>CCCDDCC@CC?DDDCC@CADDC?CCCCCCCCCACACADCC
@D8PAK:00037:00414
GTCCAAGCTTCTGGAGGGATGGTAAACCTTAAATGTAACCTACACTACTATTCACCTCTGCACGAATTCCTAG
+
@@C@C@CDD>@@DACDE@DCC@DFD@CAC:=>1;;<A<@?@DDCCDCCCCDADCCACCCDDDCCCACADACCC
@D8PAK:00037:00415
GTCCAAGCTTCTGGAGGGATGAGATGGTAAATCGTGAGCTAGATCACCATTCACCTCTGCACGAATACCTAG
+
CCDACACCD@DDEA>>?=??@@DDCDACCC>CCCCCCCCCCCCCCCCA?>>?CCACCCCCCCCCACCCACCC
@D8PAK:00037:00427
GTCCAAGCTTCTGGAGGGATGATAAGCCTTAATTGTATACCAATGCACAATTCACCTCTGCACGAATTCCTAG
+
BCE@CACDD>@@CADED?D=BCDDACDACADACACDDCCCAC;BBCCCC@D@CCC@CCCCCCCCD@D@C@AAC
@D8PAK:00037:00443
GTCCAAGCTTCTGAGGGATGGTAAGGAAC
+
CCC?@@@ED<@@@@BB:</-)--*-)-)-
@D8PAK:00037:00449
GTCCCAGCTTCTGGAGGGATGGTAAGTGCTGATTGTGCTTTAGGCTACAATTCACCTCTGCACGAATTCCTAG
+
CCCC>CCCD@DCC@CCD?CCC@CDACCCCCDCCACCCCDC?CC;ABCCD@C?CAC@CCCCCCCDC@CACACCC
@D8PAK:00038:00401
GTCCAAGCTTCTGGAGGGATGGTAACGAAGAATTGTATGCTAATATACATTCACCTCTGCACGAATTCCTAG
+
CCDAC?@?DADDDACDD?CCDADDAC>><>>=>ADDCCCCCC@CCDCCCBABBCADCCCCCCCC@CACADBC
@D8PAK:00038:00408
GTCCAAGCTTCTGGAGGGATGGTAAAAACAGATTGTGTCACAGTTTACAATTCACCTCTGCACGAATTCCTAG
+
@@DACACCEAEDCA==><<BC?<666<.;ADCCADDCCCBA@>;;1;;;>@ACCC@CCCCCCCCCACACACCC
@D8PAK:00038:00433
GTCCAAGCTTCTGGAGGGATTGTAAATACACAATTGTAAGCTGTATCACATTCACCTCTGCACGAATTCCTAG
+
CCEACACDFADCCACCD?DE>>?ED@CCCCCCAC>????@CCCDCCCBCBC@CDCACCCCCDDCC@C@C@CD9
@D8PAK:00039:00405
GTCCAAGCTTCTGGAGGGATGGTAATTGGAAC
+
CCC>>7==B@CEDACDE@=..).<*.)-)-)-
@D8PAK:00039:00409
GTCCAAGCTTCTGGAGGATGGTAAGATGAGACTGTAGT
+
??C>?=@CCADDDA?@?@CC:AA><;66666----/--
@D8PAK:00039:00420
GTCCAAGCTTCTGGAGGGATGGTAATGCCATATGTATCTCGAGCCACTATTCACCTCTGCACGAATTCCTAG
+
CCCADACCDAFCCACCD>C;606<7<<<7;66------------)----535;>>????CDDCC@C@CACCD
@D8PAK:00039:00422
GTCCAAGCTTCTGGAGGGATGTAATTAGTGATCGTGATCTAAATCACAATTCACCTCTGCACGAATTCCTAG
+
CCB6=0666066A7;<<1<66<606:8<0.----66B6;;;;1;@@@@<@7;;;7;;;;<;;CD;><=@AA<
@D8PAK:00039:00424
GTCCAAGCTTCTGGAGGGATGGTAAACCCTTGTTTGTGTACCAGATCACATTCACCTCTGCACGAATTCCTAG
+
@@CAC@CED>@@DACCD@FCC@DCB1;><?@CEE?CCCDCCADCCCCC@??@CCC@???C@@@CDADACACCD
@D8PAK:00039:00426
GTCCAAGCTTCTGGAGGGATGGTAACTGTATTGTGCCCTAAATTACATTATTCACCTCTGCACGAATTCCTAG
+
CCC@CACHFADDCACCC?CDD@CD@BCCCCCACD666,;AA9@@CDCCACCACCC@CC@??CCCDADACADCC
@D8PAK:00039:00431
GTCCAAGCTTCTGGAGGGATGGTAAACGTATTATGTAACGTAGGTCACAATTCACCTCTGCACGAATTCCTAG
+
?@CACADECADDCAEDD@DCC@CDD?>??ECAD@@@EACCCCDADCCCC@DADCC@CDCDDCCCCACADADDD
@D8PAK:00039:00433
GTCCAAGCTTCTGGAGGGATGGTAAGGGTTCATAGTAATTTAGAACACAATTCACCTCTGCACGAATTCCTAG
+
@@CACACCD>66<A;<<,6CC><<7<<,6066666==6BB6@@@6;5;;6;6;@@=C;;;B;;;A=@=CACBB
@D8PAK:00039:00437
GTCCAAGCTTCTGGAGGGATGGTAACACTGCATTGTGGCATAGATTACAATTCACCTCTGCACGAATTCCTAG
+
@?@AC=@@DADDDA==<1<BB@CEAC@@@CBBC>??@ACCDDDCCADCCACACCCADCCCCCCCCAC>>>?CC
@D8PAK:00039:00440
GTCCAAGCTTCTGGAGGGATGGTAAGTCGTGATTGTAGTCTGGACCACAATTCACCTCTGCACGAATTCCTAG
+
CCCAD>@ACAEECDCCC=C>=:?<>AB@>@CCDADD>@?CDCADC@@@DAGBCCCACCCDDC?@???>?AC?@
@D8PAK:00039:00441
GTCCAAGCTTCTGGAGGGATGGTAACCTAAATTACAATGTCATTAGTTAATTCACCTCTGCACGAATTCCTAG
+
CCC@C=@ADAHECADDC?DCDADF@?>???<@ACCDACCBDDDADDDACAC>BCEACC?@?CCB=@B;??@EC
@D8PAK:00039:00444
GTCCAAGCTTCTGGAGGGATGGTAACGTGGGACTGTAACTTATCTTACGATTCACCTCTGCACGAATTCCTAG
+
CCC:><==B6CDCACCC>@@DAEIDCC?>;1;B<<<D@<>?@BBBACCCCDACBCACC?@@DCCCACAD@@@C
@D8PAK:00040:00416
GTCCAAGCTTCTGGAGGGATGGTAATCAATTGAACTC
+
DCDAC?@>B6AAA6;<A9CCCACB?B</)-)--)---
@D8PAK:00040:00417
GTCCAAGCTTCTGGAGGGATGGTAAATACCCAATGTGCCGTAAGTTACAATTCACCTCTGCACGAATTCCTAG
+
CCCACADED?@@C?=>?=@CDADIF;B<<<1;0;ABDCDCCC@CC@CDCACACCC@CCCCC???CACACBCCC
@D8PAK:00040:00423
GTCCAAGCTTCTGGAGGGATGGTAAGGCTCCGATTGTAATTGGCGTCACATTCACCTCTGCACGAATTCCTAG
+
CCCACACCCADGDADCD@ECCADF@@@@CCACDEAC@??@ADACCCDDDDCAD????CBBC???C@CACACCC
@D8PAK:00040:00427
GTCCAAGCTTCTGGAGGGATGGTAAGCATTCATTGTGATTTACATTACTATTCACCTCTGCACGAATTCCTAG
+
@@DAC@CCC@C@?<?CC>DCDADDABBCCADCCACCC??>1;B<><?DD<>??DC@@@?CC@?@CBCACACCC
@D8PAK:00040:00434
GTCCAAGCTTCTGGAGGGATGGTAAACATCAACTGTGCCTATTGTTACAATTCACCTCTGCACGAATTCCTAG
+
DCDADACCDAEDDACDC@DDEADDD@CDD>><?@CCCCADCDB>>>?CCACACCDACCCDDCCCCACACADCC
@D8PAK:00040:00436
GTCCAAGCTTCTGAGGGATGGTAAACCTTACA
+
CDDAC@>;:)//.-66/6<B:/./)-)-)---
@D8PAK:00040:00443
GTCCAAGCTTCTGGAGGGATGGTAAGCCTGAACTGTAGTGCTTGTTACAATTCACCTCTGCACGAATTCCTAG
+
@??AB0;6A0<<A?6661<BAADF?@AAC??>@CCCDDDCCCACC@CCCADACDD<??CCCCCCC@CACAC;>
@D8PAK:00040:00447
GTCCAAGCTTCTGGAGGGATGGTAACAATAGTTTGTAATATGTGTCACAATTCACCTCTGCACGAATTCCTAG
+
CCDACACCD@CDCACCC@DCDADD@BCADDCCC=C???@DECCCCCCCC@C@CCCACBCBCCCCCACACACEE
@D8PAK:00041:00400
GTCCAAGCTTCTGGAGGATGGTAACATTCTATGTG
+
?;B0666>C:??DA>>@@HEAB;8;..)-------
@D8PAK:00041:00406
GTCCAAGCTTCTGGAGGGATGAGATGGTAAATAGTAATCGAACGCACAATTCACCTCTGCACGAATTCCTAG
+
CCCACADDCADCCACDC?CA?=@DDCACEE?CBBCCAD???@CCCCCCACA==?ACDDBBBCCC@C>?>?C?
@D8PAK:00041:00415
GTCCAAGCTTCTGGAGGGATGGTAACCCCTAACTGTAACTCTGCTCACTATTCACCTCTGCACGAATTCCTAG
+
CCCAC@CCD@DCCA>>=;<A=6AC@BCC:CDADCCCCACDDCCDDDCCBBBACCCACCCCCCCCCACACA@?@
@D8PAK:00041:00425
GTCCAAGCTTCTGGAGGGATGAGATGGAAC
+
6660;766D@C@@??BB;</------)-)-
@D8PAK:00041:00429
GTCCAAGCTTCTGGAGGGATGGTAAAAGGAATTGTAATGCAATGCACTAATTCACCTCTGCACGAATTCCTAG
+
@@DAC>@>CADCCA>>?<?CBACCCC:CACAC>CCC>BDCCA>??CCCCADACCC@CDDDCCCDDAD@CACDD
@D8PAK:00041:00432
GTCCAAGCTTCTGGAGGGATGGTAAAGCTATATTGTGACTAGGATTACAATTCACCTCTGCACGAATTCCTAG
+
@@DAC@@>>@CACACCC@DCCACCC>CCCCCDC@@@DDCCCEACCACCCAC@CCDADCBBDCCCDACACACCC
@D8PAK:00041:00439
GTCCAAGCTTCTGGAGGGATGGTAACCGTCAACTGTAGCAAAAGTTACAATTCACCTCTGCACGAATTCCTAG
+
CDCACADCC?@ADADDC<DCEADEEC@CCCDADCCA<;;;;;/;@=6>@BFADCCADD@??DCCCACAEACED
@D8PAK:00041:00448
GTCCAAGCTTCTGGAGGGATGGTAATCTGAAAGTGTATGTTATGTTACAATTCACCTCTGCACGAATTCCTAG
+
?;B0><@@HAFFDA>??=@CC@DFBDDC>>>;>BBCCCCCACCCC@CCDAD@BBCACD??>???DADACACCC
@D8PAK:00042:00423
GTCCAAGCTTCTGGAGGGATGGTAACCAATGTGACTGTCATCACATTTAATTCACCTCTGCACGAATTCCTAG
+
CCCADACCDADCDADDC@D@@>@IBEACACCCDCCCCCDDDDDCCCC>CACADCCACCCCDCC??=>=C@?@?
@D8PAK:00042:00431
GTCCAAGCTTCTGGAGGGATGGTAAAGATCGAATTGTAAGTTGGCACACATTCACCTCTGCACGAATTCCTAG
+
CCD>>?@CD>@@DACCC@EDHADCF?CCCCCCACAC???@CACBC???CDDADCCAC>??CCCDCACADACCC
@D8PAK:00043:00401
GTCCAAGCTTCTGGAGGGATGGTAAGACAACATTGTGAGCCGGCTCACTATTCACCTCTGCACGAATTCCTAG
+
@?C<>:>@D>AADACDD@DCCACCACDCB@C;;066AA;;7;7;BBBCCCC@CCC@CCCCCCDCCACACACCC
@D8PAK:00043:00428
GTCCAAGCTTCTGGAGGATGGTAACTAGAATAGTATATTTACTCACAATTCACCTCTGCACGAATTCCTAG
+
B@@0>7=AD:@AC@CDADDCADDADCD??>>CCC?@@CC?CDDCCCCACACCCACCCCDCCCC@CACACCC
@D8PAK:00043:00441
GTCCAAGCTTCTGGAGGGATGGTAACCTGATTATGTGACTTCGCTTACAATTCACCTCTGCACGATCCTACG
+
@@C@B@CCC@ECCADCC?DEDADDACACCCCACCCCCDCCACC;60;;;6;?CCCACCCCC::.-/0+/.--
@D8PAK:00043:00444
GTCCAAGCTTCTGGAGGAATGGTAAACTGAGATTGTGCGCTTAAACACAATTCACCTCTGCACGAATTCCTAG
+
@@DACACEDAEDCACDADACEADCC@CCCBCCC>?@CCCBB0;5,;@;;7?ACCCACCCCCCCCCACACACBC
@D8PAK:00043:00445
GTCCAAGCTTCTGGAGGGATGGTAATCTCAAATTGTGACCTCGCTTACCATTCACCTCTGCACGAATTCCTAG
+
@@DAE@CBGADDC@CDC?DCCACDBDDC@>><>=>?CDCACCCCCA;;6;;4;BCACCCCCCCCCAD@C?CCC
@D8PAK:00044:00413
GTCCAAGCTTCTGGAGGGATGGTAACTTAACTTTGTGACCTTTGTCGCAATTCACCTCTGCACGAATTCCTAG
+
CCDACADCD?@?CA==>=@DCADE@BB6>6?CC=CCDD=..-*..0---).8BCD???CCCCCCDAF??>?CC
@D8PAK:00044:00426
GTCCAAGCTTCTGGAGGGTGGTAAATATGTGC
+
CCCADACCH@DCCACED?CC></-)-------
@D8PAK:00044:00429
GTCCAAGCTTCTGGAGGATGGTAAGCCAGAATTGTAACCCTGTTTACAATTCACCTCTGCACGAATTCCTAG
+
DCC@C>>>CACCC@??=?CCA@@@@DACCCACAC@@6;;1;ABB1;;A<??@CGACC@@?@?>BACACACCC
@D8PAK:00044:00430
GTCCAAGCTTCTGGAGGGATGGTAAATCACATTTGTAATCCATGTGACAATTCACCTCTGCACGAATTCCTAG
+
CCCBH@>>D@DDCBCCC=DCD@DDI>@ACECCC=C??>?>AC?@@CFCC@CACCD>??CCCCCCC<?<9ACC>
@D8PAK:00044:00435
GTCCAAGCTTCTGGAGGGATGGTAATTACCCGGGAAGACTCCACAAGCTATTCACCTCTGCACGAATTCCTAG
+
CCCAC766606<A>;<<1<CDAA@@@BDEC?CD@HA@?@CC@CCCACFECCACCCACCCCDCC??=?ACACCC
@D8PAK:00044:00438
GTCCAAGCTTCTGGAGGGATGGTAATGCTTCTATGTAAGCTGGGTTACAATTCACCTCTGCACGAATTCCTAG
+
CCCAC@@@DACCCA?@@?@DEACCADCCDADCCCCCC>?????=@AEDD@CACCCACCCCCCCCCACADAC>?
@D8PAK:00044:00442
GTCCAAGCTTCTGGAGGGATGGTAATCAGAGTCGT
+
CCCACACDDADDDACCD=DEG6;;8/---------
@D8PAK:00044:00444
GTCCAAGCTTCTGGAGGGATGGTAAAACACTGTAACCAGACGACTA
+
@@CAC@CCE@CCB@BBB=AA=6<<<</66666-;8;3---------
@D8PAK:00044:00445
GTCCAAGCTTCTGGAGGGATGGTAACTTCCAAATTGTAAGGACCGTCACATTCACCTCTGCACGAATTCCTAG
+
@@CACADCDAEDCACDC?DCC@BBADDAC@CC>C???CACACCACCCCCCC@CDD@CCBCCDCCCACACADDC
@D8PAK:00045:00408
GTCCAAGCTTCTGGAGGGATGGTAAAATGTC
+
CCC>@=>CD@DCCACCD<DC=3....(0/--
@D8PAK:00045:00410
GTCCAAGCTTCTGGAGGGATGGTAAACAGTCATTGTGACGTTACTTACAATTCACCTCTGCACGAATTCCTAG
+
CCCADACCCADDEACCC>CCCACDD;ABCCDDDACCCCCCCACCDABBBAEAC?@?@C???@??CAC@CAC@?
@D8PAK:00045:00412
GTCCAAGCTTCTGGAGGGATGGTAACGTAGGATTGTGACCTAGTACACCATTCACCTCTGCACGAATCCTAG
+
B;;0606CB:@@CACDF@DDCACD@@?;BC?;<7<<<;;7;;;B;;;;<>CACCC>@@CC;;;;;7;;7;AA
@D8PAK:00045:00414
GTCCAAGCTTCTGGAGGGATGGACATCGTA
+
B@C:?<?CDAEDDA7=>;=;;)/-------
@D8PAK:00045:00435
GTCCAAGCTTCTGGAGGGATGGTAATTGGTCAATGTAATTTATCTCACCATTCACCTCTGCACGAATTTCTAG
+
@@C@CACEDADCCACCD?DCDAHEACACA??@ACCCCACC>CCCCDCC@CC@CDDACCCCCCDCC@CC>CCCC
@D8PAK:00045:00437
GTCCAAGCTTCTGGAGGGATGGTAAATCGCGAATTGTAACATTCTCCACATTCACCTCTGCACGAATTCCTAG
+
CCCAC?@@FADCCAEEE:>@DACCD@CDDCCCACACCC@DCC@CDDACBCCACCCACCCCCCCCCACACACCC
@D8PAK:00045:00442
GTCCAAGCTTCTGGAGGGATGGTAATCCAA
+
CCC<@<==B:?ADACDD?D/-)--)--)-)
@D8PAK:00046:00419
GTCCAAGCTTCTGGAGGGATGAGATGGTCAATTGTAATTCCGGATACTATTCACCTCTGCACGAATTCCTAG
+
CCCAC<?>@>@?CA@??>@???CCCA@C@?>?ACCCAC@C@C>?@??CCC>??CACCCCC?>?C@CACADC?
@D8PAK:00046:00426
GTCCAAGCTTCTGGAGGGATGGTAAGGGGACAATGTGTTATAGTTCACAATTCACCTCTGCACGAATTCCTAG
+
;;606666<06?@@@CF@ECC6=D7<<</66606A@@@<?????ACCCCACAC@@?@CCCCCBBCACACA?@?
@D8PAK:00046:00431
GTCCAAGCTTCTGGGGGGGATGGTAATTGTAACTTGTATCACTATCCCGCATTCACCTCTGCACGAATTCCTAG
+
CCC@??@DDADCDBBBBB.CCCBGGACADCCACDAD@@@CC>;>;;;1>CCCACCCACCCDCDCCC@CACACCB
@D8PAK:00046:00433
GTCCAAGCTTCTGGAGGGGATGGTAACCTAAATGTTCCGCTGCTCACAATTCACCTCTGCACGAATTCCTAG
+
??@>?@CCDAECC@CCCC9DDDADDAB=;;;1;CDACADDDCCCCCCCACAC?>>?CCDDCDDDACACACCC
@D8PAK:00046:00438
GTCCAAGCTTCTGGAGGGATGAGATGGCAAAATGTAATAGACCTCACAATTCACCTCTGCACGAATTCCTAG
+
@>C@C:>>CACCDACCC@DCDCDDCB>;;;;/;BBCACCCCCADCCCC@C@CCCACCCDCCCCC>?:?ACBA
@D8PAK:00046:00447
GTCCAAGCTTCTGGAGGGATGGTAAGACTCAAATTGTAATTGCCGATACATTCACCTCTGCACGAATTCCTAG
+
@>C@C=@@HADDEACCD@DDCAEDACBBCCCD?D@CCCAC>?@ACGCDCCFBDDD@CCCCCCACC@CBDAD=A
@D8PAK:00047:00417
GTCCAAGCTTCTGGAGGGATGGTAAGAGGGTAAAGTAAGCTTCGTCACAATTCACCTCTGCACGAATTCCTAG
+
;>C:=6=DC0@@D>>@D@CEDACCADCAC:;;;1;;66;CC@CCCCCCCACACCCACBCCCDD@@?@BCBCCC
@D8PAK:00047:00429
GTCCAAGCTTCTGGAGGGATGGTAACACCCATTTGTGACCAAGGGCACAATTCACCTCTGCACGAATTCCTAG
+
@@DAC@>>DADDCACDD:CCC@DGBCCCC=CCC>ECCCCADADD>CECCACACDD@CCDCCCCCDACACACCD
@D8PAK:00047:00430
GTCCAAGCTTCTGGAGGGATGGTAAACTATGTAATG
+
@@FACADFC>??DA;>?<<CB><<<16------)--
@D8PAK:00047:00434
GTCCAAGCTTCTGGAGGGATGGTAAACGTTAATTGTGACGGAGGTTACTACTCACCTCTGCACGAATTCCTAG
+
@@D>>:@CD>A@CACCD=DDGADDD?CDCAC@B<<<;<//+/.)-8;;;../-683CDCHCCD@@@@ADACCC
@D8PAK:00047:00439
GTCCAAGCTTCTGGAGGGATGGTAAATCGACACTGTAAGAAATGTTACAATTCACCTCTGCACGAATTCCTAG
+
@??<?>BBD@DDCACDC?DDDADDD>DEDDCDCDCCC@=55,;;;7?CCACACCCACCCCCCCBB=A@E@CCC
@D8PAK:00047:00445
GTCCAAGCTTCTGGAGGGATGGTAATAAGGAACAGTGATACTCATTACAATTCACCTCTGCACGAATTCCTAG
+
CCCACACDD>A@DACCD@ECCADEADC@B7;<???CCCC???CCCACCC@C@CCCACCCCCCC>>>?ACACCC
@D8PAK:00048:00404
GTCCAAGCTTCTGGAGGGATGGTAATACCGAT
+
>>DAC>@?C>>@DA??@=0>;38;+---)---
@D8PAK:00048:00427
GTCCAAGCTTCTGGAGGATGGTAAACAA
+
DCD@C@@@H@?/;8....6;3;;8)---
@D8PAK:00048:00428
GTCCAAGCTTCTGGAGGGATGGTAATTGCGTAAATGTGATCACGATCACATTCACCTCTGCACGAATTCCTAGATCGATC
+
@@C@CACCDAFDDACCC@CCCACFADABCCCDD?CC@?@CDCC@CCCCACCACCCACCCCCCCCCA>===....//----
@D8PAK:00049:00401
GTCCAAGCTTCTGGAGGGATGAGATGGTAATTTGTCATGTGCCTTACAATTCACCTCTGCACGAATTCCTAG
+
6;@6A066C@=?AACCC>BBB<6666066066,666------)606@A06:66<@A<66666666=6=6666
@D8PAK:00049:00432
GTCCAAGCTTCTGGAGGGATGGTAAACCTAGATG
+
@@D@C=@AC@DDCACCG?DBA@<..)-)--55--
@D8PAK:00049:00438
GTCCAAGCTTCTGGGGGATGGTAAATGCAAACGTATTTGAAGTCACAATTCACCTCTGCACGAATTCCTAG
+
CCC0;766D:C<<<<<.6660666,66666,66<<;;,--)-----5)-)--<>B6---/--6353737;6
@D8PAK:00049:00445
GTCCAAGCTTCTGGAGGGATGGTAATAGCGTAAATGTAACGTACGCCACATTCACCTCTGCACGAATTCCTAG
+
@>@6A766C>@@GACDC>DDCADD@DCBCDDCD?ACCCA???CCDE@CCBB?CCCACCCCCCCCCAC@C@C??
@D8PAK:00004:00456
[truncated: 22,274,306 more chars]
