# Supplementary material for: Discovering the DNA-Binding Consensus of the Thermus thermophilus HB8 Transcriptional Regulator TTHA1359
Source: Int J Mol Sci. 2021 Sep 17;22(18):10042. doi: 10.3390/ijms221810042 (PMC8465061; doi:10.3390/ijms221810042)
Supplement: Supplementary file 1 [file ijms-22-10042-s001.zip › Data S2.txt]

>D8PAK:00004:00018
CTGTGATCGCTCTTACTTTTCAAG

>D8PAK:00005:00025
CAGTGAATTGTGACTCTACTTACT

>D8PAK:00005:00048
AATGGGAAGGTAACCTGTGACACA

>D8PAK:00006:00006
CTATTAATCGTGAGCTAACCCACA

>D8PAK:00006:00039
ATACCTAACGTGATCCAAGCCACA

>D8PAK:00006:00042
AACCGAATTGTGCCTGTGTACACA

>D8PAK:00007:00029
CGAATAATTGTAACCTAACCCACA

>D8PAK:00007:00041
GGTTAACATGTAATCGCGATTACA

>D8PAK:00008:00034
TTGTGAAATGTAATGCTTCCCACA

>D8PAK:00008:00035
GCCGGCGTAGTGATTTGGGTCACA

>D8PAK:00009:00029
CATAGAATCGTGATCCACGTTACT

>D8PAK:00010:00005
TTGGACATTGTGACCGGACTCACA

>D8PAK:00011:00034
ACATTCATTGTGACAAAGTTTACA

>D8PAK:00012:00019
CTGTAAGCTAGGTCACTATTCGCT

>D8PAK:00013:00020
ATCTCGAATTGTGATTCCCACTAC

>D8PAK:00013:00044
CCTCGTATTGTAATCGGAGTTACT

>D8PAK:00014:00037
CTGTACATTGTACCCTAATGCACA

>D8PAK:00015:00011
AGCCACATTGTATCACTGCACACA

>D8PAK:00015:00031
TTGTGAAGACGATTACAATTGTCG

>D8PAK:00015:00041
ACAACAACTGTAATTCAGTTCACA

>D8PAK:00016:00017
TAGTGACCTATCTTACAATTGTAT

>D8PAK:00018:00004
CTTGGAACTGTAGTAAACGTTACA

>D8PAK:00018:00031
GATCGACACCTCCAGTCTCTACGT

>D8PAK:00019:00013
CCCCCAATAGTGACCCGATGCACA

>D8PAK:00019:00018
TGACCAATTGTAACATTATGCACA

>D8PAK:00019:00045
CCAATTGTAATCACCGCCACATTA

>D8PAK:00021:00008
ACTTGCATAGTAATCTAGCCCACA

>D8PAK:00021:00023
TGGCCAAACGTGGCATATCTTACA

>D8PAK:00021:00032
GTTCCAAATGTGATACCAATCACT

>D8PAK:00021:00035
TGCGCCATTGTGCCTTAGGTCACA

>D8PAK:00021:00036
TGCGTTATAGTGATATAAGTCACA

>D8PAK:00022:00009
TTCACAAATGTAACTATTCTCACA

>D8PAK:00022:00027
GAGCGGATTGTGAACTTGCTCACA

>D8PAK:00022:00038
GGTACCATTGTGAGCATTCTTACA

>D8PAK:00022:00039
CCTAAACCACATTCTCTCTCCCTG

>D8PAK:00023:00010
AGAGAGAATGTGCTGTGTGTCACT

>D8PAK:00023:00012
ATGTAAGCATAGTTACAATTTCGT

>D8PAK:00023:00026
TCATGAATTGTGACCAAATACACT

>D8PAK:00023:00035
ACTCCTTTTGTAAGCCTCGTTACA

>D8PAK:00024:00021
CACTCCGATTGTGTCCCAATTTAC

>D8PAK:00024:00022
GCCGACAATGTAATACGAGTTACA

>D8PAK:00026:00033
CGTCAAATTGTAGCCGAGCACACA

>D8PAK:00027:00007
CCATAAATCGTGATCTGGGGCACA

>D8PAK:00027:00040
TGTATCAGTGTAATGTGACTCACA

>D8PAK:00027:00049
ACGTATATTGTGTCTGGAATCACA

>D8PAK:00028:00022
GAGAATATTGTATTCTAACTTACA

>D8PAK:00030:00019
CCGCAAATTGTAATCGTAATCACT

>D8PAK:00030:00030
TCCAACAATGTGTGGTAAATTACT

>D8PAK:00030:00041
AAGGCGAATTGTAATGTAGGCCTC

>D8PAK:00031:00005
ACTACAATTGTAGCCTCCTTCACA

>D8PAK:00031:00025
GGACAGATTGTAAGCTTCTTTACA

>D8PAK:00031:00039
GCGGAGACTGTGATCTGGGTTACC

>D8PAK:00032:00022
GCACCGTATGTGCTTTGGCTCACA

>D8PAK:00032:00030
CCCGGAATAGTAATTCTAATTACA

>D8PAK:00032:00031
ACCCCAAAGGTAATGGTCATCACA

>D8PAK:00033:00015
ATGAGAACTGTAATATCCATCACA

>D8PAK:00034:00047
CCCTGGTTTGTAACCCTGCCTACA

>D8PAK:00036:00027
TGCTGAATTGTATACTACTGCACA

>D8PAK:00037:00004
GTGTGAATTGTAACCCCAATCACG

>D8PAK:00039:00023
ACCGCGAATGTGATCAACATTACA

>D8PAK:00039:00034
AGACGGTTTGTGACATAGTCCACA

>D8PAK:00039:00041
TGTAAATGTAATAGGCATCACAAT

>D8PAK:00040:00035
CGATAGAATGTAACTACGCTCACT

>D8PAK:00041:00007
GGCCGAACTGTATTATACGTTACA

>D8PAK:00041:00010
TCAGCAATTGTAATCTCGTTCACC

>D8PAK:00041:00039
TTGTGGTCCTGGTTACATTCGCCC

>D8PAK:00042:00010
TACCTGAATGTAAGTCCGGTTACT

>D8PAK:00042:00011
CATTCAATAGTAGTATTGGTTACA

>D8PAK:00043:00028
CTCGTAATAGTGACCTGTATCACA

>D8PAK:00043:00035
ATGACAATTGTGTCCTAGTACACA

>D8PAK:00043:00045
ATGGAATTGTAAGCTCCGTTACAT

>D8PAK:00044:00005
AGTACGATTGTAAGTCTCGTCACA

>D8PAK:00045:00008
TAATCCATTGTGACCGTCACTACA

>D8PAK:00045:00031
CCTTCAATTGTGATCATGATTACC

>D8PAK:00045:00044
ATAAATAACGTGAGTTAAGTCACA

>D8PAK:00046:00037
CCTCGAAATGTGACCGTTCCTACA

>D8PAK:00046:00043
GGCTGTACTGTAACACAAATCACA

>D8PAK:00047:00040
CCCCGATTTGTGACATGCATTACA

>D8PAK:00047:00042
CAGATTGTAAGCTAGCAGACGTTT

>D8PAK:00048:00030
ACATCCAATGTGATCATACTTACA

>D8PAK:00048:00033
CTCCCCGATTGTGTTACACGTCAC

>D8PAK:00048:00034
CCTTGAAATGTGACCTAGCTCACT

>D8PAK:00049:00032
TCCTCGATTGTAAGCCATGTGACA

>D8PAK:00005:00052
GATAGAACTGTGTATAATATTACA

>D8PAK:00005:00072
GAGGATTGTGTCGTAAGTCACAAT

>D8PAK:00005:00091
CCTTTTCATCCCGTTCTCGATTTA

>D8PAK:00006:00096
CCCTAAAATGTGTGCCATCTTACC

>D8PAK:00007:00061
CGGAGGTTACAATTTAGTTCGATC

>D8PAK:00007:00089
TATGTGAACTGTAATATTCGTCAC

>D8PAK:00007:00090
ACAACAACTGTAAGCCCAGTTACT

>D8PAK:00008:00067
CCACCCTTTGTGACCTACCTCACA

>D8PAK:00010:00069
ATCGACAATGTGAGCTATGTTACT

>D8PAK:00010:00073
ATACATACTGTAACTTGATTCACA

>D8PAK:00011:00053
GCAAATGTGGCCCAAGTTACTATT

>D8PAK:00011:00063
CCCATTATAGTAACCTACCTCACT

>D8PAK:00011:00083
CATTCCACTGTGACCTATGTTACA

>D8PAK:00011:00085
TCACCAATTGAGATTTACCTCACA

>D8PAK:00012:00069
GCACTTGTCCCTCCAGTGATTACG

>D8PAK:00014:00087
TCTCAAATTGTGTCCGCAATTACG

>D8PAK:00015:00056
CTGTTTATTGTGACCCTTCTTACA

>D8PAK:00015:00065
TCCACAAAAGGGCACTGCATTACA

>D8PAK:00015:00087
CAAGCGATTGTACTCCAGTGCACA

>D8PAK:00015:00095
AATATCATAGTGCTCCAACTTACA

>D8PAK:00015:00098
TACAAGAATGTGACATAAGCCACA

>D8PAK:00016:00053
AGCGCAATTGTAATACTGATTACG

>D8PAK:00016:00060
CGCCTAATTGTAACCGGAATTACG

>D8PAK:00016:00078
TTCAAATGTGGTCCACCTTACAAT

>D8PAK:00017:00055
CACATGAATTGTATTTCGGATTAC

>D8PAK:00017:00057
CAAATTGTGCCTGACATCACATTC

>D8PAK:00017:00082
ACCTGAAATGTAAGACGGGACACT

>D8PAK:00018:00053
TGTCAAAATTGTGGCATTGATTAC

>D8PAK:00018:00061
AATTACATTGTGACTTACGTTACC

>D8PAK:00018:00073
TTTCACAATGTGATTTATGTCACC

>D8PAK:00018:00074
GAGTCAATTGTGTCCTCGTGCACA

>D8PAK:00018:00092
TGCCTAATCGTGTGTTTAGTTACA

>D8PAK:00019:00063
GCTAATTGTGCTTTAGTTTACTAT

>D8PAK:00019:00091
GTCTCAAATGTGATTTGTCTTACT

>D8PAK:00020:00062
CTACCAATTGTGATTAGTATCACC

>D8PAK:00020:00064
AACTCCATTGTGACTCCGGTCACG

>D8PAK:00021:00053
CATAAAATCGTGATCGAGGTCACA

>D8PAK:00022:00068
CCCGAAATAGTAACCCAGATCACA

>D8PAK:00022:00084
CTCGGCAAATGTCATCTAGTGCAC

>D8PAK:00022:00087
TCTACCACTGTGATTTGGATTACG

>D8PAK:00022:00089
CTTATCTATGTGTTCTGCATTACA

>D8PAK:00022:00097
TACGCAATTGTGACCTACTTAACA

>D8PAK:00024:00051
TTCTACATTGTAGTCTATCCCACA

>D8PAK:00024:00054
AGTGCGAATGTAAACCACATCACG

>D8PAK:00024:00079
GGCGCGATAGTGATCCTAATTACA

>D8PAK:00024:00090
GCGCATACTGTGACATTACTCACA

>D8PAK:00024:00096
TCCCACATTGTGTACTACATCACC

>D8PAK:00025:00064
GAACCCTTTGTGATCCAGAACACT

>D8PAK:00025:00076
GTGTAATCTGGCTCACAATTTTGA

>D8PAK:00025:00085
TGGTAAAACGTAGCGCGTATTACA

>D8PAK:00025:00090
TCTCTTAATGTAACCTCTGTTACA

>D8PAK:00026:00076
TTTACAAAAGTGATATAGGTTACC

>D8PAK:00026:00079
CTCTTCATTGTAATCTCGCTCACC

>D8PAK:00026:00091
TCTAAGAATGTAATCTTCCTTCCA

>D8PAK:00027:00054
CAGGTCACTGTGACTCTGCTTACT

>D8PAK:00027:00061
ATTAATATTGTGACCGAAGTTACA

>D8PAK:00027:00062
CACTTTGTAACGGAGATTACATTC

>D8PAK:00027:00064
CCTCAAATAGTAGTGGTAGTCACA

>D8PAK:00028:00055
TCTGCGAATGTGACTACGGCCACA

>D8PAK:00028:00093
CTGTCGATTGTGACGTAGCTGACA

>D8PAK:00029:00065
AGTGGGATTGTGCCCGAACACACA

>D8PAK:00029:00083
CATTAAAACGTGATGTTGGTCACT

>D8PAK:00029:00086
CCCCAATTTGTAAGACAACGCACA

>D8PAK:00029:00089
ACCGGAAGCGTAACCTACGTCACA

>D8PAK:00029:00097
CCCAAAAATGTGACCATAGCCACA

>D8PAK:00030:00051
TGCCGCATAGTGGCGCAGGTTACA

>D8PAK:00031:00072
CGAATTGTAGCCTTTATTACTATT

>D8PAK:00031:00085
TCCGTAACTGTAACTTTGGTCACA

>D8PAK:00033:00063
CATATGATTGTGTTCCTGGTCACT

>D8PAK:00033:00069
TCTCGGATTGTAACAAGGCTCACT

>D8PAK:00035:00052
CTCCCGATTGTGATGTACAGAACA

>D8PAK:00035:00060
TACCCAATTGTAATTTGGTGCACT

>D8PAK:00035:00089
CCCTTATATGATGATCTCTACACA

>D8PAK:00035:00090
CCACTAATCGTAATTCGTGACACA

>D8PAK:00035:00093
GAGCGAGTTGTTGTCTACGTCACT

>D8PAK:00036:00054
TCCGCCAATTGTAAGATGTTTCAC

>D8PAK:00036:00083
TTAATCATTGTAATCCGAGTCACT

>D8PAK:00037:00061
AAGAATGTATTGCACATTACAATG

>D8PAK:00037:00077
GATCCCATTGTGTGCCGCATTACT

>D8PAK:00037:00091
GATTGTATTGTGGCTTTGATCACA

>D8PAK:00037:00097
TGCACGTCACCAATCTCCAAAATG

>D8PAK:00038:00057
GCGCTAACTGTAATCCATCTCACT

>D8PAK:00038:00072
CTGGCGATTGTGAGCTATCTTACG

>D8PAK:00038:00079
ACAAAGAAAGTGAGCTAGATGACA

>D8PAK:00038:00081
GTAGACATTGTAACCTCACTCACA

>D8PAK:00039:00056
TCGGCCAATGTGAGACATCTCACA

>D8PAK:00039:00068
TCCAGGATTGTACATTACATTACA

>D8PAK:00039:00071
GTTCAGGAAAGTAACTTGCAGCAC

>D8PAK:00040:00055
CAACACAATGTGCGTCGGCTTACA

>D8PAK:00041:00062
TTCCACAATTGTATTCTAAGGTAC

>D8PAK:00041:00067
TGCGCGATTGTAATCCGACACACA

>D8PAK:00041:00073
AGTTGGAATGTGAAGTGCGTCACA

>D8PAK:00042:00052
ACGCTCATTGTAAGCTCTATCACA

>D8PAK:00042:00087
ATGTAGATTGTGCCTGCTATCACA

>D8PAK:00043:00075
AAGTAATCTGTATTACAATTCATG

>D8PAK:00043:00084
AAGCACATAGTAATCAACCTTACA

>D8PAK:00043:00097
CTTAGAAGTGTAATCCTTATCACT

>D8PAK:00044:00072
CAGCAAACTGTGTGCCGCCTCACT

>D8PAK:00044:00084
TTATAGATAGTAACGTGCATCACA

>D8PAK:00044:00087
CAGGCAACCGTAATCCCTGTTACA

>D8PAK:00046:00066
AGTTCAACCGTGAGTTGCATTACA

>D8PAK:00046:00094
CCGATCATTGTGATGACGGCCACA

>D8PAK:00046:00095
TACCTAGTGTGACCTACGTTACAA

>D8PAK:00047:00072
ACGACCAATGTAATTCAACTTACG

>D8PAK:00047:00077
ACCATTTGTGACCACACTCACAAT

>D8PAK:00047:00085
CGGCGGATTGTAAGTATTATTACA

>D8PAK:00047:00090
AATGAATAGTAAACCGCATTACAA

>D8PAK:00047:00097
TAACAATGTGAGCGTCATTACATA

>D8PAK:00048:00055
ACTGCTATTGTAACTACGATTACT

>D8PAK:00048:00078
CTTGCCGATTGTAACCTGGATCAC

>D8PAK:00048:00090
CCGAAAGTAACGTGAGTTACAATT

>D8PAK:00049:00050
AACACAAAATGTAATTACGGACAC

>D8PAK:00004:00132
TTCCTAATTGTGGCTAACTTTACA

>D8PAK:00005:00114
CTTGGAATCGTAATCCAGATCACT

>D8PAK:00005:00119
CCTAAATCACAATTCCAGTTCTAG

>D8PAK:00005:00127
CCGTGGATTGTAATGAACACTACT

>D8PAK:00006:00137
CTCAATTGTGCATTGGACCACAGT

>D8PAK:00007:00127
GACTAGAATGTGACTGTAGTGACA

>D8PAK:00008:00115
ATGTGACTCACTACACATTTTGAT

>D8PAK:00008:00124
ATCGCCCAGCTCCAGGCGCCTCAG

>D8PAK:00008:00126
CTAGAAACTGTAAGCTAAGTCACC

>D8PAK:00008:00139
ACCCACAATGTGAACTTATTCACA

>D8PAK:00008:00144
CACTAAAATGTGCGCTGTACCACA

>D8PAK:00008:00145
ATGTAAATTGTGATCTTTGTCTCA

>D8PAK:00009:00113
GTCGTGATTGTGTCACATGTTACT

>D8PAK:00009:00114
TAGGAGATGGTAATGCATCTCACA

>D8PAK:00009:00115
GTCCGGATTGTGGCTCTTATCACA

>D8PAK:00009:00127
AACTCAAATTGTAATCTGTACCAC

>D8PAK:00009:00139
GCAATCATTGTGGCCTCGATTACA

>D8PAK:00009:00143
CTGTCAACTGTGTTTTGGATCACA

>D8PAK:00009:00147
AATACGAAAGTAACTCTGCTTACA

>D8PAK:00010:00103
GAACAAATTGTGCCCGTCATTACT

>D8PAK:00010:00120
GCAAATAATGTGCAATACATCACA

>D8PAK:00010:00144
ACTTCAAATGTGACCGGTGTTACG

>D8PAK:00011:00102
CGCGGCCTTGTGACCCAGCTCACA

>D8PAK:00012:00121
CACCCTATTGTAACCTAGCCCACG

>D8PAK:00012:00146
ACTGGAAACGTAACATAGACCACT

>D8PAK:00013:00111
CAATACAAAGTAACACATCTCACA

>D8PAK:00014:00110
TCCACAAAAGTACCTAAGCTCACA

>D8PAK:00016:00103
CCGTTGTTTGTGTCTTTAATTACA

>D8PAK:00016:00108
CGATGCATTGTAATCAGCCTCACT

>D8PAK:00016:00114
CATATAAATGTGAACCTGCTCACT

>D8PAK:00016:00121
AAATAAAACGTGTACCCTGTCACA

>D8PAK:00016:00123
TGTGCCATTGTGCAATCGGTCACA

>D8PAK:00016:00136
GAATACAATGTGATCTATTGTACA

>D8PAK:00016:00139
TAATCGAATGTAACCCATCTCACT

>D8PAK:00016:00140
ATATATAATGTAACCCAGATTACT

>D8PAK:00016:00147
TCAGGTATTGTGATCTCGGTTACA

>D8PAK:00017:00118
ATAAGTGTAACCTAGATCACGTTC

>D8PAK:00017:00119
GACTGAATCGTGTGCCAGCATACA

>D8PAK:00018:00145
CTCTCAATTGTGTGTACGGTTACT

>D8PAK:00019:00105
GACCCAATTGTGATCCTCGATACT

>D8PAK:00019:00118
TCATATTGTGACATAGACTACAAT

>D8PAK:00019:00129
CCCCACACTGTAATTCCCACCACA

>D8PAK:00019:00146
TGGCTAATTGTGATGTGCAACACT

>D8PAK:00020:00114
CACCGGAATGTGCTCCATGTTACA

>D8PAK:00020:00131
CCCAGAAATGTAACTTTGGCCACT

>D8PAK:00020:00138
CCCTACACTGTAATCTACGTTACT

>D8PAK:00020:00145
TGAAGTATTGTGATCCCCGTCACA

>D8PAK:00021:00146
TCATGCATTGTGAGGTGTATCACA

>D8PAK:00022:00101
ACTTAGATTGTTCTCGTACTTACA

>D8PAK:00022:00127
TCATACAAATGTGTTCTAAGGCAC

>D8PAK:00023:00118
CAGGCAGTAGTGAGCTACGTTACA

>D8PAK:00023:00125
AACAAAACTGTAATTCAATTTACA

>D8PAK:00023:00131
TCGCAGAATGTAATTACTGACACA

>D8PAK:00024:00117
GGTCACAAAGTGATCTACGTCACA

>D8PAK:00024:00140
AGCCGAAATGTGATTCATAACACA

>D8PAK:00024:00143
CCCATGAAATGTGAACCCGCTTAC

>D8PAK:00025:00107
CAGGCGAATGTAATCGTCCTCACT

>D8PAK:00025:00133
ATCCGAGAGCCTCCAGCCTCTATC

>D8PAK:00026:00101
TATCCGATTGTATTCATGCTCACA

>D8PAK:00027:00140
TACTAGATAGTGATGGGGAACACA

>D8PAK:00027:00145
CTATTAATAGTAAGATACCTCACA

>D8PAK:00028:00131
CCGATTGTGCACTTGGTTACTATT

>D8PAK:00028:00133
TACTTTGTAACCGTAGACACAATT

>D8PAK:00029:00109
GGGAGCATTGTGGCTTTGATCACA

>D8PAK:00029:00120
TCACAAATTGTACACTGGCTTACT

>D8PAK:00029:00138
GGGTGAAGTGTGCTCTATCTTACA

>D8PAK:00029:00144
CGTCTCCGCCCATCCACTGACACT

>D8PAK:00030:00138
TTGTGAGCTATGTTACACTTTTCA

>D8PAK:00030:00145
CTTAAAGTGTGATCTAGCTTACAT

>D8PAK:00031:00101
GTAAGTATTGTAAGCTACACCACT

>D8PAK:00031:00110
CCTAGAATTGTGATCCTGCTTACG

>D8PAK:00031:00111
TCATGAATTGTAAGCCCTTACACA

>D8PAK:00031:00140
CTGTCAATTGTGATGTAAGTGCCA

>D8PAK:00031:00142
GTTACAAATTGTAATGCTTTATAC

>D8PAK:00032:00126
CGGTAAATTGTAACATCGCTCACC

>D8PAK:00033:00108
CTTCCAATAGTGCGTTATGTTACA

>D8PAK:00033:00144
TTACACATTGTGACCTTTATTTCA

>D8PAK:00034:00110
ATGCGCTTAGTAGACTAGATTACA

>D8PAK:00034:00122
GGTCAAAATGTGACGATCCTCACA

>D8PAK:00034:00144
ACTATAAATGTAACTTCGATCACT

>D8PAK:00034:00146
GGTTCAATTGTGACCCTTCTTACT

>D8PAK:00034:00149
TTAACGATTGTGACTTAAGCCACC

>D8PAK:00035:00107
CACTAAAATGTGAGCAGCAACACT

>D8PAK:00035:00108
AGGAAAAAAGTGTCTTGGATTACT

>D8PAK:00035:00122
TAAAACGTGATCCTGATCACAATG

>D8PAK:00035:00127
AGCAATATTGTGAGTTAAATTACA

>D8PAK:00035:00144
TCTAGCTCACAATCATCTCCCGCC

>D8PAK:00035:00145
CCCCAAATTGTGAGTACTGTCACT

>D8PAK:00036:00120
ATGTGATTTGAGTCACAATGGCGT

>D8PAK:00036:00124
ACAGGGAATGTATACTAGACCACA

>D8PAK:00036:00133
CACCGCAATGTGATTTGCGTTACT

>D8PAK:00036:00143
GTTGTTATTGTGTCTTGGATTACG

>D8PAK:00037:00109
TCCGCAAATGTGATTTGGATCACA

>D8PAK:00037:00113
AAAGAAATAGTGAGTTAAATTACA

>D8PAK:00037:00136
ATGCCCTTTGTAAGCTGTGTTACA

>D8PAK:00037:00138
TGCCTGATTGTGTTCTAATCCACA

>D8PAK:00038:00119
TCTGTGACACAATTGATCCCCGCG

>D8PAK:00038:00129
TTTTGGTTTGTGACTGCCGACACA

>D8PAK:00039:00120
GCCGAAATAGTGGTTAGCATCACA

>D8PAK:00039:00130
GACCCGATTGTGCCGTGTATCACA

>D8PAK:00039:00138
AACTACAATGTAACCCTCATTACT

>D8PAK:00040:00145
TCCTGGAATGTAAGTGAAATTACA

>D8PAK:00041:00140
GACCATATTGTGAGCTAAATCACC

>D8PAK:00042:00106
TGCTTAATTGTGACCTTGCTCACC

>D8PAK:00042:00128
GCCACAATAGTGCTCCGTGTTACA

>D8PAK:00042:00133
CACCAAATTGTGCTTTGAGTCACT

>D8PAK:00043:00108
AGGGAAAAATGTGTTCCCCATCAC

>D8PAK:00043:00140
CAAGACATTGTAACACATATCACG

>D8PAK:00043:00148
CCCAAGATTGTGTAGTCGATCACT

>D8PAK:00044:00101
CTGGCAATTGTGGCATAGATTACA

>D8PAK:00044:00116
GCATAGTTATGTGCGATAATTACA

>D8PAK:00044:00144
GTTTGAACTGTGAATTGGATCACT

>D8PAK:00045:00107
GCAGCCATTGTTCCTCAGGTCACA

>D8PAK:00045:00132
ACAGGAGTTTGTAACTCTGATCAC

>D8PAK:00045:00139
CCTGAGAATGAGACCCAGGTCACG

>D8PAK:00046:00106
GTGCTTAATTGTGCTTTCGATTAC

>D8PAK:00046:00130
CGATTAATTGTGCACGCTACTACA

>D8PAK:00046:00133
CCTGGAATTGTAGTCGCGCTCACG

>D8PAK:00046:00148
ATGTTGATTGTAACGTACAACACT

>D8PAK:00047:00103
TACTCTAAATGTGTCCGCTGTTAC

>D8PAK:00047:00104
TGTACAAATGTAACGTAGCTTTCA

>D8PAK:00047:00113
GAGCCAATTGTAGCCAGAACTACA

>D8PAK:00047:00125
CATTCAGAATGTGACTTCTAGCAC

>D8PAK:00047:00146
TTGTGACCAGCCTTACGATTAGCC

>D8PAK:00048:00131
TATTAGAAAGTGACGTAGCACACT

>D8PAK:00048:00135
GTCAAGAATGTGACCTAAGTTTCT

>D8PAK:00049:00101
GATGCCATTGTAACCAACTTCACT

>D8PAK:00049:00104
ACTCAAAATGTGAGATACTGCACA

>D8PAK:00005:00191
TAGGCAATAGTGATGCCACACACA

>D8PAK:00007:00172
TATTTAAGTGTAACCCAGATCACT

>D8PAK:00007:00187
TGATATTTCGTAATCCAAATTACA

>D8PAK:00009:00151
AAACCAAATGTGTTGTCAGTCACT

>D8PAK:00009:00170
GAACATTGTAAGAGAGGTTACAGT

>D8PAK:00009:00175
ACCCAGAATGTAACCGCAATTACT

>D8PAK:00010:00168
GAGAATAATGTAATAGGGAGCACA

>D8PAK:00010:00169
TCCCCGACTGTAGCCCGCCTTACA

>D8PAK:00010:00184
GCCCCCATTGTAAGTAGCCTCACA

>D8PAK:00011:00167
GTAATTGTGTTGTCTGTTACATTT

>D8PAK:00011:00168
ACCCCAACTGTGCGCCAGATCACA

>D8PAK:00011:00193
AAAATCAAGGTGGCCCAAGTTACA

>D8PAK:00012:00160
TTGTAATCCAAGTCACATTCATAT

>D8PAK:00013:00154
TGTGGCAATGTAATGTACATTACA

>D8PAK:00014:00150
AACCAGATTGTGAGCGTAAATACA

>D8PAK:00014:00151
AGCTAGAATGTAATCCATCTCACT

>D8PAK:00015:00172
GCTGGGATTGTGACTAATATCCCA

>D8PAK:00015:00175
CTCATCATTGTGTGCTACGTTACA

>D8PAK:00015:00190
CTTAAGGGGCTCCAGTACCATATG

>D8PAK:00015:00197
CACCACTATGTGAGTTGGGTCACA

>D8PAK:00016:00187
TCCTGAATGGTGTGCCAAGTTACT

>D8PAK:00016:00190
ACGGCAAATTGTGGTATAGACCAC

>D8PAK:00017:00151
AATCAATTTGTGGCTAGTGCCACA

>D8PAK:00017:00165
TGGCACACTGTGACCTCACTCACA

>D8PAK:00017:00176
ATATGGATTGTGCTGGTGATCACA

>D8PAK:00017:00180
AATTAAAGTGTGATCCAGCATACA

>D8PAK:00017:00188
AACATTATTGTAATGCACATCACA

>D8PAK:00018:00180
AACCAGAATGTAGCCTTCCTCACT

>D8PAK:00018:00184
ATGCGAATTGTAAGTATGCTTTCA

>D8PAK:00018:00187
TTGTAACCTAGGTTACACTCTCAC

>D8PAK:00018:00199
ACTAGCATCGTGAGCCATCTCACA

>D8PAK:00019:00158
TACTCGAACGTGATTTGCATCACA

>D8PAK:00019:00167
CTTAAGATTGTAACCCAGGCAACA

>D8PAK:00019:00170
CACATAATTGTGACGACAACTACA

>D8PAK:00019:00182
CCTAGCTTACAATTAGCTGCCGGG

>D8PAK:00019:00189
TTGGGCAAACGTAATGCATCTTAC

>D8PAK:00019:00194
GAAGAGACTGTAATAGCAGTTACA

>D8PAK:00020:00153
ACGACAATTGTAATGAAGGTCTCA

>D8PAK:00020:00157
AAAGGAATTGTGCTCAGCCACACA

>D8PAK:00020:00198
ACTGGAATTGTGACAAGAGACACA

>D8PAK:00021:00173
CCATCAATTGTAATCTATACAACA

>D8PAK:00022:00184
GGACACATTGTGACTCCAGATACA

>D8PAK:00023:00150
ATCTTAAAGGTAGTGTAAGTTACA

>D8PAK:00024:00163
AGGTTATCTGTGCTTTATATTACA

>D8PAK:00024:00173
TCGCGATTTGTAATCCCAGACACT

>D8PAK:00024:00185
CTTCACTTAGTAACTCCGCTCACA

>D8PAK:00024:00187
GCGTACATTGTGTTTGTAATTACA

>D8PAK:00024:00196
TACGTAATTGTGCATCTCGTTACA

>D8PAK:00025:00159
ACCGCCATCGTGATCAATCTCACA

>D8PAK:00025:00168
TCCACTAATGTAATCGAGCTCACA

>D8PAK:00025:00172
CAGACAAAATGTGTCGAGACTCAC

>D8PAK:00025:00177
TTACCAACTGTGATTCATGTTACA

>D8PAK:00025:00189
CTAGGCAAATGTAATATAGAATAC

>D8PAK:00025:00196
TCCGCATTTGTAACGGCGCTCACT

>D8PAK:00026:00151
TCGCCAAATGTAATTGTTGGCACT

>D8PAK:00026:00162
GCTAGCTTACAATTCGCATTGCCT

>D8PAK:00026:00165
TTCAACAATGTATTCACAGTTACA

>D8PAK:00026:00167
CCTTTTGTAACCCTCCTCACATTT

>D8PAK:00026:00186
CAGTCAATCGTGCCCTTTCTCACA

>D8PAK:00027:00150
GAGCTGACTGTAATCGTGATCACT

>D8PAK:00027:00180
TTGTAGTCCTACTCACGTTTGTGC

>D8PAK:00028:00191
TGCTCAAACGTGATAACTATTACA

>D8PAK:00029:00177
TCCAGAACGGTGACGTGGGTCACA

>D8PAK:00029:00183
TGGCGAAAAGTGAGTTAGCGCACA

>D8PAK:00029:00185
AGAGCAAATGTAATCTCTCTTACT

>D8PAK:00029:00191
ACTTAAATTGTGTCAGCCGTTACT

>D8PAK:00029:00192
GAACAAATAGTGATATAAGTTACA

>D8PAK:00030:00155
CGTTGTAATGTAATCAGTATCACA

>D8PAK:00030:00164
ACCCCATCAGTGATCTAGGTTACA

>D8PAK:00030:00170
ATTAGAACTGTGATCCACCATACA

>D8PAK:00030:00173
CTCGATATTGTGTTAGAGGTTACA

>D8PAK:00030:00176
GACCGTTATGTAATCTTAGTCACA

>D8PAK:00030:00189
CCAGAGATTGTGAGGCAGCTCACT

>D8PAK:00031:00165
GGGTAGAACGTGACGTGGGCCACA

>D8PAK:00031:00170
CTATGGAGTGTGACGTAGGTCACA

>D8PAK:00031:00194
ACTGCGAATGTGAGCCAGGCTACA

>D8PAK:00031:00198
AATGGAACTGTGCATTCGACCACA

>D8PAK:00032:00154
TCAGATATTGTAAGCTAACTTACG

>D8PAK:00032:00155
CCTCTAATAGTAATCCGTAACACA

>D8PAK:00032:00178
AACGCCCGGCTCCAGTAGCCTGCC

>D8PAK:00032:00190
ACCACCATTGTGATAATCGTTACA

>D8PAK:00033:00162
CAAAGCTATGTGCACTGGATTACA

>D8PAK:00033:00193
TGGGTAATTGTAAGCTCACCCACA

>D8PAK:00034:00179
AGGAACAATGTGATGCATTCCACA

>D8PAK:00035:00173
GAGCTTAACTGTAATCTTGATCAC

>D8PAK:00035:00196
CCGAGAATTGTGTGTCGCATTACA

>D8PAK:00036:00163
CTTCTAAATGTCACCTAGGACACG

>D8PAK:00036:00172
CTCGTTATCGTGAGATGAGTCACA

>D8PAK:00036:00187
GCACTAGTTTGTGACCTATCTCAC

>D8PAK:00037:00153
GATCGAACTGTGAAGTTGCTTACA

>D8PAK:00037:00156
AGCACAATTGTGCTTTAGGTGACA

>D8PAK:00037:00159
TGAAACAATGTATTGCGTCTTACA

>D8PAK:00037:00168
AGCCAAATTGTGTTTAAGGACACT

>D8PAK:00037:00169
TGTCCAATTGTTCCCCAGCGCACA

>D8PAK:00038:00153
TGTTCGGCGTACTCCAGCCTAAAT

>D8PAK:00038:00158
CGCTCAACTGTGACTCCATGCACA

>D8PAK:00038:00192
CTATACAATGTGACCTGACTTACA

>D8PAK:00039:00153
AGGACATTTGTGATCGCAATTACA

>D8PAK:00039:00156
AAGTGGATTGTGACGTTAGATACA

>D8PAK:00039:00172
AAAGACATTGTGATCGGAAACACT

>D8PAK:00039:00187
CTACCCATTGTAACACAAATCACA

>D8PAK:00039:00195
CCGAGCATTGTGGTTTAACTTACA

>D8PAK:00040:00160
CGCGACTGTGATGGAGGTCACACT

>D8PAK:00040:00164
GTGCATTTTGTAATGTATATTACA

>D8PAK:00040:00174
TTGTAATTTGTGTCCTAACCCACA

>D8PAK:00041:00172
GTGAAAATTGTGTAGTAGGTTACA

>D8PAK:00041:00182
TTCCAAAAAGTGAACTCCATTACA

>D8PAK:00041:00186
AATGTAATGGTAATTACAATAGCG

>D8PAK:00042:00152
CATAGAAATGTATCACGGATCACT

>D8PAK:00042:00154
TTTCAAAATGTCATATAGGTTACA

>D8PAK:00042:00158
TGCGGAGTGTAACCAATCATCACT

>D8PAK:00042:00174
CCTCGAATTGTATGCTAGCCTACA

>D8PAK:00042:00179
CATACTGTAACGTACATCACATTT

>D8PAK:00042:00184
ACTACAATTGTGCGCTCGGTTACG

>D8PAK:00042:00185
CAACGAATTGTGTTACGAATTACA

>D8PAK:00042:00190
CCAAAAACTGTGAGTATAGTCACA

>D8PAK:00043:00183
GCATTAAATGTGGCCTAGGACACT

>D8PAK:00043:00196
TCTAGCTCACATTTATAACGTCCA

>D8PAK:00044:00154
CGCCGGATTGTATACTCACACACA

>D8PAK:00044:00160
CCTTGAATTGTGGTCTAGAACACT

>D8PAK:00045:00161
ATTCGTATTGTGATTATATGCACA

>D8PAK:00045:00165
TCGTAGATTGTAATTCAAGTGACA

>D8PAK:00045:00174
AGCAACACTGTGTCTGTGGTTACT

>D8PAK:00045:00178
TAACACATTGTATATTGCAACACA

>D8PAK:00045:00182
CGCCTAAATGTGACGCTGATCACA

>D8PAK:00045:00190
CTCGTAATTGTGATAAGTGCTACA

>D8PAK:00045:00196
TCCTTAAAATGTAATACAGCTCAC

>D8PAK:00046:00160
CCAGCAATAGTGATCCAGAGCACG

>D8PAK:00046:00181
CCCGGCTTTGTAACCGCAGTCACA

>D8PAK:00046:00182
CGAATTGTACGTTTGGTCACATTT

>D8PAK:00047:00171
ACGGCAATTGGGTCCCATGTCACA

>D8PAK:00047:00173
GGCCCAACTGTAACATCCGTTACT

>D8PAK:00048:00162
TCTCAGAATGTAAGTTGACTTACT

>D8PAK:00049:00174
CCCATAAAAGTATGCTCAGTTACA

>D8PAK:00049:00180
TGCGGAATTGTGACCGTATCCACT

>D8PAK:00049:00185
TAGAATGTAACGACGATCACTTTT

>D8PAK:00049:00194
AATCGAAAAGTAATTAAGCTTACT

>D8PAK:00049:00197
ACTTGTATTGTATCTTGCATTACT

>D8PAK:00004:00226
TATGCATTTGTAACATGGTGCACA

>D8PAK:00004:00231
TATCACATTGTGCACTACGTCACG

>D8PAK:00005:00204
TCCCTAAATGTGTCTTTTAACACA

>D8PAK:00005:00234
CAAAAGTGATCAACGTTACAGTTT

>D8PAK:00006:00248
ATCGACAATGTGAGCTATGTTACT

>D8PAK:00007:00200
GGCATGATTGTGCATTTGTTCACT

>D8PAK:00007:00231
CGTTATAATGTGATTGTAGTTACA

>D8PAK:00007:00238
GGCATAAATGTGTGGCATGTCACA

>D8PAK:00007:00241
CATTAGAATGTGATCTACGCTACA

>D8PAK:00007:00244
CATGCAACTGTAATCCTCCTTACA

>D8PAK:00008:00210
ATACTCTTTGTAAGCAGAGTTACA

>D8PAK:00009:00200
CTACGAATAGTAAGCAAGTATACA

>D8PAK:00009:00215
TGACACTTTGTAATTATGGTTACA

>D8PAK:00010:00213
ACACTCGTGTACCCCGAGTGTATC

>D8PAK:00010:00217
TATTACAATGTATCCCTGTGCACA

>D8PAK:00010:00239
TCGCCGATTGTGCCTTCTGTCACA

>D8PAK:00011:00223
TGTTAAAATGTGACATGCACTACA

>D8PAK:00011:00235
GCAATCAATGTAATTGCGCTCACA

>D8PAK:00012:00221
ACCTCAAATGTGACTTAAGTTACG

>D8PAK:00013:00227
CATCAAACTGTGATGTAACATACA

>D8PAK:00013:00230
ACGCAGTTTTGTGACATATCTTAC

>D8PAK:00013:00235
TATATCAATGTGCCTTGGGTCACT

>D8PAK:00013:00237
GCTAAAATGTAACTTACATCACGT

>D8PAK:00014:00248
TTCTCTAATGTGATTCCGCTTACT

>D8PAK:00015:00217
TTCAAGAATTGTGAGCTATGCCAC

>D8PAK:00015:00219
TTTTGCAATTGTGAGCCTCATCAC

>D8PAK:00015:00236
CCAGAAAATGTAGTCACCATCACA

>D8PAK:00016:00202
TCGCTAAATGTAACATCCTATACA

>D8PAK:00016:00203
GTCCGCAAAGTAACCTGGGTCACT

>D8PAK:00016:00215
CCGTCAACAGTGATCCGTATCACA

>D8PAK:00016:00248
TCTTCAAACTGTGATTCCCATTAC

>D8PAK:00017:00207
TCGAATTGTGTCCTTTCTTACTAT

>D8PAK:00017:00220
AGTCTAGAATGTGAGGAACATCAC

>D8PAK:00018:00239
TCCGATACTGTGATAAGCGTTACA

>D8PAK:00018:00240
CGCCCAAACGTAACCGCGCTCACT

>D8PAK:00018:00245
TCTGGAATAGTAATTCCAGTTACA

>D8PAK:00019:00246
CAACGCAATGTGATCTAACTTACG

>D8PAK:00020:00205
CAGCTAAACGTAACGGTAGTCACT

>D8PAK:00020:00211
CGACGCAATGTAACGGAATGCACA

>D8PAK:00020:00215
GACTAAAGTGTGCGCTAAAGCACA

>D8PAK:00021:00219
TACTGAAATTGTAGTGCTGGTTAC

>D8PAK:00021:00224
CACCTCTTTGTGTCGTGAATCACA

>D8PAK:00021:00225
GTAGCAAATGTGTCTGCTGTCACA

>D8PAK:00022:00225
CCCTTGATTGTAACCTAGCCTACC

>D8PAK:00022:00229
ATACCAATTGTTACGTAACGCACA

>D8PAK:00022:00241
GAACCTAATGTAACAGAAATCACA

>D8PAK:00022:00246
ACTGAAAATGTAACTCTCTTCACA

>D8PAK:00023:00225
CCCATCATTGTAAGTACCATCACA

>D8PAK:00023:00231
GGCAATATTGTATCTCAGCTCACA

>D8PAK:00024:00204
ACCCAAATTGTCACAAGTGTTACA

>D8PAK:00024:00205
ACGTCGATTGTGCACTCGGTCACT

>D8PAK:00024:00248
TGTAAGAATGTGATCCACAGTACA

>D8PAK:00025:00225
ACCCGAATTGTGATAGTGGTCACC

>D8PAK:00025:00227
CCCGGAATTGTAATGTCCATCACT

>D8PAK:00026:00200
CTATGGACTGTGACTTCGGCTACA

>D8PAK:00026:00212
CCACCAAATGTGAAGTGTCTCACA

>D8PAK:00026:00239
GGGAAATGTAACCTCCAATACAAT

>D8PAK:00026:00246
CCGCGCATTGTGTCTGATCTCACA

>D8PAK:00027:00203
GCCAGAATTGTGTTATGATTCACT

>D8PAK:00027:00217
CAGAATTGTGACCCAATGCACGAT

>D8PAK:00027:00230
GCCCAGATTGTGACGTAGCTCTCT

>D8PAK:00027:00233
TGCCCTGATTGTAACTTAAATTAC

>D8PAK:00028:00206
TTCAGTAACGTGATCTAGCTTACT

>D8PAK:00028:00207
CGTGGAATTGTGGGTTTCGTTACA

>D8PAK:00028:00232
ATGCTCGATTGTTACCTGTGACAC

>D8PAK:00028:00237
CCCTGCATTGTGCCCCTCCTCACT

>D8PAK:00029:00205
AAAGACAAAGTGTCCCCGGTCACA

>D8PAK:00029:00212
AACGCAATAGTAAGCTGGATCACT

>D8PAK:00029:00230
TTGTAATCAGCCTCACATTCTGTT

>D8PAK:00030:00232
CGCGATATAGTGTACTAGATTACT

>D8PAK:00031:00211
GGACACATGGTGATCTAGGGCACA

>D8PAK:00031:00231
CGAGGGAAAGTAATCCAACACACA

>D8PAK:00031:00233
ATGCACTTTGTGACTATTCTCACA

>D8PAK:00031:00246
CCCTGAATTGTAATCCTGTTTACA

>D8PAK:00031:00247
CCCCCAATCGTGTTCCCTGTCACA

>D8PAK:00032:00201
CGACACATTGTATTCCTGCACACA

>D8PAK:00032:00209
CAGTAAAAAGTGATCTGGCCCACA

>D8PAK:00032:00213
AACTCAATTGTGATCTAACACTCA

>D8PAK:00032:00218
TATCCTATTGTGCATTGGATTACG

>D8PAK:00033:00221
ATGTAAGCCAAGTCACTCTTCTAT

>D8PAK:00033:00235
AACCAGAATGTAGCCTTCCTCACT

>D8PAK:00034:00229
TACACAAATGTGTTACTAATCACG

>D8PAK:00034:00247
AGCATTATTGTGACGTGGATTACT

>D8PAK:00035:00206
GAACGTACTGTAATGCAGATTACA

>D8PAK:00036:00210
ATCCGGAATTGTATCCTCCATTAC

>D8PAK:00036:00225
AACTCAATCGTGACGCTTAACACA

>D8PAK:00037:00227
TTTCGCAATGTGACCGCCACTACA

>D8PAK:00037:00249
TAGCTGATCGTGACCCATATTACA

>D8PAK:00038:00218
GGCCATTATGTGAGCTAGTGCACT

>D8PAK:00038:00219
CAGGTAATTGTAATTGTGGTCACG

>D8PAK:00039:00201
AGCTAAATTGTAATCAAGCTCACG

>D8PAK:00039:00202
AATGGGATTGTGCCCTATATCACT

>D8PAK:00039:00206
ACCCAGATTGTAACCGGCGCCACA

>D8PAK:00039:00213
GATGACATTGTGATGTAGCTCACC

>D8PAK:00039:00224
CTTCGAATTGTGTTGAGACTTACA

>D8PAK:00039:00248
GGCAACAAAGTGATCTAGGGAACA

>D8PAK:00040:00208
GAAAGGATTGTGATACGAGGAACA

>D8PAK:00040:00210
TTCCAGAATGTATATTCTATTACA

>D8PAK:00040:00224
CGCTATATTGTAACACAATTCACA

>D8PAK:00040:00235
TTCCCATTGGTGATTTATCTTACA

>D8PAK:00040:00237
CTTGGATCACAATTTAACTATCGT

>D8PAK:00041:00216
CGAGCAATTGTAATTCTGCTTACG

>D8PAK:00041:00218
GTGTGAATTGTCATGTTCGTCACA

>D8PAK:00041:00221
CTACATAGTGATCTACATCACTAT

>D8PAK:00041:00223
GGTTGAATCGTGCTCATAGTTACA

>D8PAK:00041:00241
CCGGACAATGTCATATAGATTACA

>D8PAK:00042:00235
GCCTTAATTGTAAACTTTCTCACA

>D8PAK:00042:00236
ACCCGGAATGTGATCCCAATCACT

>D8PAK:00043:00206
GACCTAATTGTAATCCATGTAACG

>D8PAK:00043:00210
ATTGTAAGATGTAGCACAATTCGC

>D8PAK:00044:00201
ACCCAGATTGTAACCGGCGCCACA

>D8PAK:00044:00236
GTTAAATATGTGATCTCGGTTACT

>D8PAK:00044:00237
GCCCTTATTGTAACTCCTGTTACA

>D8PAK:00045:00223
ACCGGAAGTGTAATTGGCGTCACA

>D8PAK:00046:00211
ACACAAAACGTAATACTTATCACA

>D8PAK:00046:00212
CCGAAAAATGTAATGCGCGTCACT

>D8PAK:00046:00236
GGAATAAATGTGAGGTAACATACA

>D8PAK:00047:00209
CGGTATATCGTGATCCCGGTCACA

>D8PAK:00048:00213
TGAGCCAATGTGATCCACACCACA

>D8PAK:00048:00214
GCTAGAACTGTGATTTGACGCACA

>D8PAK:00048:00236
CCGGCCATTGTAGCCAACGTTACA

>D8PAK:00049:00203
GTTCTAATTGTAACATATTGCACC

>D8PAK:00049:00232
ATGAACAATGTGACCTTGTGAACA

>D8PAK:00049:00242
GCGCGAAAAGTGGTCCGGATCACA

>D8PAK:00005:00259
CACATTATTGTAATCCTGCTTACT

>D8PAK:00006:00252
TGACATATTGTGCTTCCGCTCACT

>D8PAK:00006:00260
CCTGGCTTACAATTCGCCTGGGTA

>D8PAK:00007:00283
CACTAATATGTAATCGGGCTCACA

>D8PAK:00008:00266
AATACAATTGTGCACAAACTCACT

>D8PAK:00008:00276
ACTATTGTGTGCTTCATTACATTT

>D8PAK:00008:00287
TACCGGCTAGTGACTTAAATTACA

>D8PAK:00010:00266
ACCATGATTGTAAGCCAGAACACC

>D8PAK:00010:00267
TCGTGTATTGTGTGCCTGGTTACA

>D8PAK:00010:00289
TACGAGAATGTGACGCCCGTCACC

>D8PAK:00010:00295
TCCTAAAACGTATGCGTGCTCACA

>D8PAK:00012:00255
TGTAACTGTGCGTCTGATTACAAT

>D8PAK:00012:00257
CGACGCAATGTAACGGAATGCACA

>D8PAK:00012:00259
AAATCAATTGTGTCGCTGATTACA

>D8PAK:00012:00282
GATCCGATTGTAACGACGCACACA

>D8PAK:00012:00298
TACGCTAATGTAACTCACATTACT

>D8PAK:00013:00270
CTATTTATTGTAACCGGTATTACA

>D8PAK:00013:00277
TACTCGACTGTGTTCCAGATCACG

>D8PAK:00014:00267
TTCTGAACTGTATCCTAGCTCACT

>D8PAK:00014:00272
CTTGTGATAGTGATATAGGACACT

>D8PAK:00015:00272
AATGCAATTGTTACTGAACACACA

>D8PAK:00015:00275
TTGTCGAATGTTACTTGTATCACA

>D8PAK:00015:00286
AACTCTAATTGTGACCCTGGACAC

>D8PAK:00015:00289
TTGTGACCCACCTTACTTTCCCCT

>D8PAK:00015:00290
TACGCGAATGTAATTTGATTCACA

>D8PAK:00015:00293
ACTCCGATTGTAAGCCTGTTTACA

>D8PAK:00016:00258
GGGCAGATAGTAAGCTAGGTTCCA

>D8PAK:00016:00267
AAATCAAATGTGTTCTAAATCACC

>D8PAK:00016:00273
CAGTGACAATGTAATTCGTATCAC

>D8PAK:00016:00278
CCAATTGTAAGTCTGATTACATTT

>D8PAK:00016:00292
TCTTAGATTGTGCGCTCGCTTACT

>D8PAK:00017:00288
CCTGTGATTGTAATTACCGCTACA

>D8PAK:00018:00257
GAATCCATTGTGACTTAGATCACT

>D8PAK:00018:00262
TCCAAATAGTGATCGTCCTCACTT

>D8PAK:00019:00279
TCCACGGCCGCTCCAGGTGTTTAT

>D8PAK:00019:00287
TCACTAAACGTAATCCCAATCACG

>D8PAK:00019:00298
CCGTAGATAGTACATTAGATTACA

>D8PAK:00020:00251
AGCTCAAACGTAATCTCTACTACA

>D8PAK:00020:00255
CCGCACTATGTAACGCTCGTCACA

>D8PAK:00020:00275
CTCGGAATTGTAGGCTGCATTACA

>D8PAK:00020:00282
GTCACCATAGTGATATGCATCACA

>D8PAK:00021:00253
CACCTGAATGAGTGTTAAATCACA

>D8PAK:00021:00287
AGCTTGATTGTTCTCCACGTTACA

>D8PAK:00021:00293
AGACCAAATGTGGCTTGCATTACA

>D8PAK:00022:00254
AGCAGCATTGTATCGTACGTTACA

>D8PAK:00022:00271
GTATATTGTGATACAAGTCACATT

>D8PAK:00022:00272
AACAAAATTGTTCCCTATCACACA

>D8PAK:00022:00277
GTAACAATTGTGTTGTGGGTTACT

>D8PAK:00022:00287
ATGAGAATTGTGGCTGCACTCACT

>D8PAK:00022:00297
AACAATGTGACCTACTACACAATT

>D8PAK:00023:00278
GATATTGTAACACGGATTACATTA

>D8PAK:00023:00289
CTATGGATTGTAAACATTATTACA

>D8PAK:00025:00258
TACCATAATGTGATCAACATTACA

>D8PAK:00025:00294
ATGCAAAAAGTAATCGCGGTTACA

>D8PAK:00026:00271
CTCAATATTGTAATTTGCGTCACT

>D8PAK:00027:00256
CCCCACTTAGTAACCTGCGTCACA

>D8PAK:00027:00284
TTTATATTTGTAACTTGAATCACT

>D8PAK:00027:00289
ACGCCAATTGTAACCTAACTCCCA

>D8PAK:00027:00295
TGCACATTTGTGATGGGGATTACT

>D8PAK:00029:00279
GCAGGAATTGTGGGTATCCTTACA

>D8PAK:00029:00282
TAAGCGAATTGTAGTCGACAATAC

>D8PAK:00030:00251
CTCGTAATTGTGATCATCTACACA

>D8PAK:00030:00260
AAGGCTAATGGTGACTTACCTTAC

>D8PAK:00030:00272
CCCCAATAAGTAATCTACATCACT

>D8PAK:00030:00279
TCGCGAATGGTAATCTAGGACACT

>D8PAK:00030:00284
GCGCTAATTGTGTTGCAGTTTACA

>D8PAK:00030:00288
CATTACTTTGTAACACACGTCACA

>D8PAK:00030:00295
GGAAACAGTGTAACGCGCATTACA

>D8PAK:00031:00267
GTATCAAATGTGACCGCGATTTCA

>D8PAK:00031:00278
TATTGAATAGCAACTTAATGCACA

>D8PAK:00031:00298
CCCAAATGTGACCGAGATTACGAT

>D8PAK:00032:00259
CACCTAAATGTACCCCTGCTCACA

>D8PAK:00032:00265
CCAATAGTGAGTACGCTTACATTT

>D8PAK:00032:00266
CTACTGATTGTGATTGCCCTTACA

>D8PAK:00032:00267
TGTGAAAAAGTGACCGAAATTACA

>D8PAK:00032:00285
CAAATGTGAGCTAGCACACACTTG

>D8PAK:00033:00255
CGCCTAATCGTAATGTATGTTTCA

>D8PAK:00033:00262
AATTGAAATGTGCCTTAAATCACT

>D8PAK:00034:00255
AGCCAAACTGTAATATTCTTTACA

>D8PAK:00034:00256
TACCCGAATGTAACACTGATTACG

>D8PAK:00034:00262
TAGAATGTGACCAGCATCACTATG

>D8PAK:00034:00290
AACAGTATTGTAACCTAATCTACA

>D8PAK:00034:00293
GCCAATTGTAACCCGGGACACGTT

>D8PAK:00035:00250
TAAATAATTGTAACAATAATTACA

>D8PAK:00035:00258
CACGAAATTGTGATACACGTAACA

>D8PAK:00035:00261
ACACCAATTGTAAGTGTATGCACA

>D8PAK:00035:00265
CACATTCTGAAGGTGTTAATCTCT

>D8PAK:00038:00263
CCGTCAATCGTAACTTGGGTCACA

>D8PAK:00038:00291
GATCCCATTGTAATCAAGCTCACG

>D8PAK:00038:00295
CACACAATCGTGAGCGAAGCTACA

>D8PAK:00039:00250
GGCAAATAATGTAAAGTAGATCAC

>D8PAK:00039:00261
GTGCGGAATGTGGTCGGCCTTACA

>D8PAK:00039:00276
AAACCGATTGTGTGCCGCATTACA

>D8PAK:00039:00279
ACTCCTAATTGTAAGCCAGTTCAC

>D8PAK:00039:00285
ATGAGAATTGTGAGCACGTCCACT

>D8PAK:00040:00253
GATAGAAATGTAACGTCGGCCACG

>D8PAK:00040:00259
TTACAAAATGTGCTCTATGTCACT

>D8PAK:00041:00254
CGTTTAAATGTAACCTAGTTAACA

>D8PAK:00041:00282
TACCCAACCAATTGTTCCCCCGGG

>D8PAK:00042:00267
CACCTCAATTGTAATGCAGCCCAC

>D8PAK:00042:00269
TTTAACATTGTAATGGGACACACA

>D8PAK:00043:00260
ACGCCAAATGTGAACTACATACAC

>D8PAK:00043:00279
CGGTAAATTGTGACACTGATGACA

>D8PAK:00043:00280
GAGTACATTGTGCTCCAGTATACA

>D8PAK:00043:00294
CACACAATAGTAATCGCCACTACA

>D8PAK:00044:00252
GGTAATTGTGCTCCTGATCACATT

>D8PAK:00044:00265
CCACACATCGTGATTTACATTACC

>D8PAK:00044:00268
AATCCCATTGTGAGCTCAGTCACA

>D8PAK:00044:00275
TACCCGATTGTGCACTGTATGACA

>D8PAK:00044:00281
ATGTGATATAAGACACAATTTTCA

>D8PAK:00044:00288
CGATGAATCGTGAGCTGTATCACT

>D8PAK:00044:00297
AACCCAAATGTAAACCAACCCACA

>D8PAK:00044:00298
TCAACCAAAGTAACCCAGGTCACT

>D8PAK:00045:00277
AGTCTAAATGTGATAGCGATTACT

>D8PAK:00046:00285
ACCAGAATTGTGATTTACGCCACG

>D8PAK:00046:00289
ACCTTCACTGTGATGTGAGTTACA

>D8PAK:00046:00293
GCGATAATTGTGGACTAAGTCACT

>D8PAK:00047:00289
TCACACTTTGTGTCCTCGCTTACA

>D8PAK:00048:00260
CCAATCATTGTAACCTTGGCTACA

>D8PAK:00049:00275
TGGGAGATTGTAACCATTCTTACA

>D8PAK:00049:00278
CCAAGAATTGTGACATATCTCACT

>D8PAK:00004:00301
TATTGAAATGTAAGATGGTTCACA

>D8PAK:00004:00306
TTCATGACTGTGCACTACATTACT

>D8PAK:00004:00348
TCGCGTAATGTGATCTACATTACC

>D8PAK:00006:00339
AATACGATTGTGCATATGGTTACT

>D8PAK:00006:00341
GTTTAGATTGTAATGCCAGTTACT

>D8PAK:00007:00307
CGGGCGACTGTGTGCAGGATCACT

>D8PAK:00007:00319
CCCTGGATTGTGACTTGGCTCTCA

>D8PAK:00007:00320
CGTTACAATTGTGATTCACGACAC

>D8PAK:00007:00329
TACCCAAATGTGAGCCACATTGCA

>D8PAK:00007:00341
TTGTAACATGCATTACATTATGGT

>D8PAK:00008:00337
ACAATCTTTGTGTTGTGAATCACA

>D8PAK:00009:00337
GTGCAGAATGTGCATACGCTTACG

>D8PAK:00010:00337
CACCCGAATTGTAATGTGCATTAC

>D8PAK:00010:00340
ACACTGATTGTAAGGCTCATTACA

>D8PAK:00011:00304
CTAGAAATTGTAATCACGATGACA

>D8PAK:00012:00325
CAATGGAATGTAATACTACTCACC

>D8PAK:00012:00328
CGCTGGATTGTCACCCAAATCACT

>D8PAK:00013:00305
ATGCAAAATGTAACACGCGTTACG

>D8PAK:00013:00345
GGTGTCAATAGTAATCAAGCTCAC

>D8PAK:00014:00308
ACCTATAGTGACCTATCTCACAAT

>D8PAK:00014:00335
TCACAGAGTGTAACGAAACACACA

>D8PAK:00014:00343
TAGCTGAATTGTAATCGAATCCAC

>D8PAK:00015:00343
GTCGAAAATGTAAGTGTACTCACG

>D8PAK:00016:00309
CTCACGAGTGTGATCTCGGCCACA

>D8PAK:00016:00326
CTGGAAAATAGTAACCATCCTTAC

>D8PAK:00016:00327
TCCGCATTTGTGGCTGTCGTTACA

>D8PAK:00016:00341
CCTATTGTGATTTATGTCACGTTT

>D8PAK:00017:00321
ACATGGAATGTGACACAACCCACA

>D8PAK:00018:00306
AGATACATTGTGACGGGAAACACA

>D8PAK:00018:00317
GATCCAAATTGTGATGCCGACTAC

>D8PAK:00018:00331
AACCTTATTGTGCGTTAAGTCACT

>D8PAK:00018:00345
AAACAATTTGTGACCTGAATCACC

>D8PAK:00019:00315
TTTGGAATTGTTCCCGCCGCCACA

>D8PAK:00019:00325
ATCATAAATGTGTCTTTGATCACG

>D8PAK:00020:00312
CGAGGATATGTGTCTTACATCACA

>D8PAK:00020:00331
TCGGGGATTGTAAGCATCCTCACT

>D8PAK:00020:00334
GAGCGGATCGTGATCCCAGTTACT

>D8PAK:00020:00335
AAGAAGATTGTGACTTATGGCACC

>D8PAK:00020:00342
GATCACATTGTAACGTTTATCACG

>D8PAK:00021:00301
TACTTTAATTGTAACTCGGTGCAC

>D8PAK:00021:00313
TCTACATTACAATCATTCTCGGCA

>D8PAK:00021:00326
CATCTAATTGTGTTCGACTTCACA

>D8PAK:00021:00327
AAACAGTTTGTGATCTGCATCACC

>D8PAK:00021:00330
ACCAAGACTGTGACATTTATCACA

>D8PAK:00021:00338
CGCGTAATAGTGACGCATCTCACC

>D8PAK:00022:00337
TTATGGAATGTGCTACACATTACT

>D8PAK:00022:00338
GCTTCGATCGTAATAAGGGTCACA

>D8PAK:00022:00345
ATTGTAACTTCTGCTACAATTCGA

>D8PAK:00022:00348
AACCAAATTGTGAGTACAGTTGCA

>D8PAK:00023:00301
GGTGTCAACTGTGAGCCAGCCCAC

>D8PAK:00023:00308
TAGTAACTCACGACACAATTCGTT

>D8PAK:00023:00314
CATCAATGTGACCTACATTACACT

>D8PAK:00023:00330
AGAGTGATTGTGATTTGGTTTACT

>D8PAK:00023:00346
GGGTCAAATGTGACCTATCACTCA

>D8PAK:00023:00347
TCGCACAATGTAACTCACTGCACA

>D8PAK:00024:00304
GGCTCAATTGTAATCAATACTACT

>D8PAK:00024:00344
GTCCGGATTGTAACTCGACTCACG

>D8PAK:00025:00306
GACGTTTACCTCCAGACATATCTG

>D8PAK:00025:00320
GCCCCAACTGTGTCTTAGTTTACA

>D8PAK:00025:00327
ACCTAAACAGTGAGCGAGATTACA

>D8PAK:00027:00321
AAACTAAAATGTGATCCCACATAC

>D8PAK:00027:00326
AAATTGAATTGTTCCTTCCGTTAC

>D8PAK:00027:00348
GCCCAATTGTGATTATTGTCACAC

>D8PAK:00028:00309
GCTTATAGTGTAATTGGGATTACA

>D8PAK:00028:00325
CTTCCAAATGTGATATGATCCACA

>D8PAK:00028:00339
TCCTGGAATTGTAAGCCTGGCCAC

>D8PAK:00029:00307
CCATAGAAAGTAATCCAGTTCACA

>D8PAK:00029:00322
AAAACAATTGTGAGTTATGACACA

>D8PAK:00029:00331
AACCCAAATGTATCTCTGCTTACA

>D8PAK:00029:00338
ATACGAATTGTGGCCAATATCACA

>D8PAK:00029:00339
TTCCAAAGTGTAAGATATCTCTCA

>D8PAK:00029:00345
TCGCTAAACGTAAGCCTACTCACA

>D8PAK:00029:00346
CAGATTGTGACTTATATTACGGTT

>D8PAK:00030:00300
TATCGCGATTGTAATGCGTCACAC

>D8PAK:00030:00316
ATCATCATTGTAATCCTGATCACC

>D8PAK:00030:00320
TTGTTCACTAGGTCACAATTTGTG

>D8PAK:00030:00330
ACCCATATTGTGAGCTTGACTACT

>D8PAK:00030:00339
TACCAGATTGTGACCCATATTCCA

>D8PAK:00031:00316
TTCCCAATTGTAACATGCGGCACT

>D8PAK:00031:00334
TCAATTGTAATCCTCGTCACAATA

>D8PAK:00032:00305
TCAAGGTTTGTAACGTCGGTCACT

>D8PAK:00032:00318
ATTGGAATTGTGGGACCCCTTACA

>D8PAK:00032:00342
ACACCATTTGTGATTTACATCACC

>D8PAK:00033:00303
AACGGAATTGTAAGTAATGTTACC

>D8PAK:00033:00311
AATCATAATTGTGATCGTGTTCAC

>D8PAK:00033:00314
CTGAAGATCGTGTCATGTCTTACA

>D8PAK:00033:00324
AATCACTGATTTTCCGATCTCGCC

>D8PAK:00033:00330
GACCAAATCGTAAGTTGCCTCACA

>D8PAK:00033:00336
AGCTTAACTGTGGCTTCTCTCACT

>D8PAK:00033:00346
CCCATAATTGTATATTACACCACA

>D8PAK:00034:00300
AATCCAATTGTGCATTACACGACA

>D8PAK:00034:00349
CGCCAACTGTGATCGTTATTACAA

>D8PAK:00035:00311
CATAACACTGTGATACATGTTACA

>D8PAK:00035:00342
GCTACATTACAATTGGTGGGCTTT

>D8PAK:00036:00306
TGGCATGTGCCTCCAGATCCAGCT

>D8PAK:00036:00328
TTCTTGTCGCGCGGGCATTTCCTT

>D8PAK:00037:00303
GGCTAAAATGTAAGGTATTTCACA

>D8PAK:00037:00311
TTGTGAGCTAGACCACATTGCCGT

>D8PAK:00037:00329
ATTCCAATTGTGAGCATCGTTACG

>D8PAK:00037:00337
TCGAATGTAATCCGGATCACATTG

>D8PAK:00037:00346
GTACAATTGTGAGGTACGTTACAA

>D8PAK:00038:00307
TACACGAATGTGATCCGGGTTACT

>D8PAK:00038:00322
CTGTGCAATGTGGCTTGGCTCACT

>D8PAK:00038:00339
GTCAGCAGTGTGATTTACGTTACT

>D8PAK:00039:00318
CATGAGAATGTGATCTGACACACA

>D8PAK:00039:00327
AGGTCAATCGTAAGTCTGGTCACA

>D8PAK:00039:00337
ACCTCAAATGTGTTTCCGGCTACA

>D8PAK:00039:00348
TCCTCAATTGAGACCCCGGTTACA

>D8PAK:00040:00304
CCTTAAAATGTGCTGCGGGTTACT

>D8PAK:00040:00341
ATCCAAATTGTAATACCGACCACT

>D8PAK:00040:00342
TGTGACGTAAATTACAATTCCGTA

>D8PAK:00041:00348
TAGCTAAATGTAATCCACCTCACT

>D8PAK:00042:00334
AAGCGGAATTGTAACCCACGTTCC

>D8PAK:00042:00346
AGGAACAATGTGATGCATGTAACA

>D8PAK:00044:00301
AACTGGATTGTATCCTGATGCACA

>D8PAK:00044:00327
TTCACAACTGTGAGATACATCACA

>D8PAK:00045:00307
TGGCTTATTGTAATTATACTCACT

>D8PAK:00045:00318
CTGGTTATTGTCACCCAGGTTACA

>D8PAK:00045:00333
CGGATTGTGATCCACGTTACATTT

>D8PAK:00046:00339
AACACAATTGTGGTCGCAGTTACT

>D8PAK:00046:00347
TACAGGATTGTGTCAAGGAATACA

>D8PAK:00047:00312
GATAGTATAGTAACTACGATTACA

>D8PAK:00047:00330
CCTTACAATGTGCCGCAACTCACA

>D8PAK:00048:00328
AGACACACTGTGTTATGGATTACA

>D8PAK:00048:00329
GATAGATTGTAAGCCGTGTTACAA

>D8PAK:00049:00307
TTCACGATTGTGGTGTCCGTTACA

>D8PAK:00049:00337
ACGCCAATGGTGATCCATGACACA

>D8PAK:00005:00362
CTCCAGACTGTGATGCTCATTACT

>D8PAK:00005:00367
TCCATGTATGTGACACAGATCACA

>D8PAK:00005:00370
AGATAGTTTGTAGTTTACATTACA

>D8PAK:00005:00380
TGTCTGACAGTAACAGAGCTCACA

>D8PAK:00005:00395
CCTTCAACTGTGTCTAACGTCACA

>D8PAK:00007:00364
TGCGTGAATGTTCTCTGAGTCACT

>D8PAK:00007:00381
TTAGCAATTGTAAACTACCTTACT

>D8PAK:00007:00382
GACACGATTGTAAGATGCCCTACA

>D8PAK:00008:00351
CTACAAAATGTGCATTATATCACA

>D8PAK:00008:00364
GCACTAATCGTGACCTGGCTTACT

>D8PAK:00008:00370
CAACGAAATGTGTATCGCGTTACA

>D8PAK:00008:00390
TCATGGTTTGTAATCAGCGTCACA

>D8PAK:00009:00374
CGGCCAATTGTAATCAGACTCACA

>D8PAK:00010:00356
TATGCAATGTAATCCAACTTACAT

>D8PAK:00011:00351
CACCTAAATTGTGTTATACTTCAC

>D8PAK:00011:00356
GTTCAAAACTGTGAGCCATGACAC

>D8PAK:00011:00372
GCGGTATATGTGATATAGATCACA

>D8PAK:00011:00373
ATGATGAACGTAATCTGGATCACA

>D8PAK:00012:00367
TAAGTGATTGTAAGGTGCACCACA

>D8PAK:00012:00382
ACCGCTAATGTAAGTTCGATTACA

>D8PAK:00012:00387
GACAGAATTGTAATATTCGCCACA

>D8PAK:00013:00365
GCCACTGATTGTAATCTGAATGAC

>D8PAK:00013:00380
CGAGAAATTGTGCATCAGCTCTCA

>D8PAK:00014:00360
AGATACAATGTGAGCTGGAGCACT

>D8PAK:00014:00364
CGCCCAATTGTAACTTGGTTCACT

>D8PAK:00015:00358
CATATGATTGTAACCTAGGTTCCT

>D8PAK:00015:00359
ATGACAATAGTAACCTGGAGCACA

>D8PAK:00015:00382
GGCAGAAATGTAACCTCAGGCACA

>D8PAK:00016:00351
GGGTTAATTGTGAGGAGCCTTACT

>D8PAK:00016:00368
AATCAGATTGTGACATGGCCCACC

>D8PAK:00016:00382
ATGTATACTGGGACACATTCTTTG

>D8PAK:00017:00351
TACCCGATTGTGAGCGTTAACACT

>D8PAK:00017:00359
GCGTCAATTGTAATGAACCTTACC

>D8PAK:00018:00373
GGCAGTAATGTGTTGGCTGTTACA

>D8PAK:00018:00375
AAATCGATTGTAATACATTTCACA

>D8PAK:00018:00380
CTCTGAAATGTGTGCCTACTCACT

>D8PAK:00018:00388
CCTGTAACTGTAATTGTGTGCACA

>D8PAK:00019:00397
AAGGCAATAGTGACTTACATCACG

>D8PAK:00020:00367
ATAGCAACTGTAACTCGGCTCACT

>D8PAK:00020:00381
CGTACTACTGTGCCTTGGAACACA

>D8PAK:00020:00393
AGATACATTGTGTCCTCTATTACA

>D8PAK:00021:00372
TGGGTAAATGTGACAGCAATTACA

>D8PAK:00021:00374
GAGACAATAGTGAGGTTTATCACT

>D8PAK:00021:00377
TTCACCAAAGTGCCCTACGTCACA

>D8PAK:00022:00355
CCCTAAATTGTAATAGAGGACACT

>D8PAK:00022:00392
CGCTCATTTGTAACGAGGATCACA

>D8PAK:00023:00359
CGGTCGAATGTAGTCCCCGTCACT

>D8PAK:00023:00360
TTATACAAAGTATACTTGCTCACA

>D8PAK:00023:00366
GAGCAGATTGTGTTGATACTCACA

>D8PAK:00023:00386
GAGCACAAAGTGATCCTCGACACA

>D8PAK:00024:00394
ACTCAGACTGTGTATTACGTTACT

>D8PAK:00025:00376
CCATCAATTGTAAGATGAGTCACT

>D8PAK:00025:00378
AATGGAATTGTTACCCTAATCACA

>D8PAK:00026:00354
CCGTAATTTGTCAGGTATGTTACA

>D8PAK:00026:00390
TTTCCTAACTGTAAGCTGTATTAC

>D8PAK:00026:00391
GACGAAAATGTGAGGCACGTCACG

>D8PAK:00026:00395
TGGTCAAATTGTGACTTCTATGAC

>D8PAK:00028:00361
ACGGATACTGTGAGGTAAGTTACA

>D8PAK:00028:00372
TGCGCAAATGTAATAATAATCACG

>D8PAK:00028:00392
GGACTAATTGTGAGCCCTCTTACA

>D8PAK:00029:00373
CCAACAATGTAACGACAATTACAA

>D8PAK:00029:00384
TTGAGGATTGTGGTTCAGTTCACA

>D8PAK:00030:00358
TCCGTATATGTGATCTGCGTTACT

>D8PAK:00030:00372
CTCACGTCACATCCTAATAGTAAC

>D8PAK:00030:00382
ATATAACTTTGTAACGTAAGTTAC

>D8PAK:00031:00358
TGGCGGATTGTATGTTGCATCACA

>D8PAK:00031:00360
CCTAGAAATGTAACTTAACTCCCA

>D8PAK:00031:00372
TTCGACAATGTGATTACTGTCACG

>D8PAK:00031:00377
GTAGAGATTGTAACGGCGACCACA

>D8PAK:00031:00379
CGTCAAACTGTGACTTATGTCACA

>D8PAK:00032:00355
AAATAAATTGTAATGCGGACCACT

>D8PAK:00032:00396
GCCGGAATTGTGACCCTTCCCACA

>D8PAK:00033:00372
CCAATTGTGATATGATGCACATTG

>D8PAK:00033:00390
TGTGTTTGTGACATGAGTTACAAT

>D8PAK:00033:00396
GCAGGAATAGTGAGCTACCCCACA

>D8PAK:00033:00397
TCTAAATCACAATTTTAGTGGCCT

>D8PAK:00034:00366
CCATAGACTGTCATTCACATCACA

>D8PAK:00034:00375
TAGTAGAAATGCGATCCGCATTAC

>D8PAK:00034:00380
TATATAACTGTAACCTCCAGCACA

>D8PAK:00034:00386
ATGCGTATTGTGCCCCACAACACA

>D8PAK:00034:00393
ATGTCAATCGTGACTTGCGCCACA

>D8PAK:00035:00355
AGGGTAATAGTGACTTTCCCTACA

>D8PAK:00035:00358
TGTGGAATTGTGCCTTCGCTTACG

>D8PAK:00036:00356
CCATCAAACGTAACTATACTTACA

>D8PAK:00037:00351
CTGTGATTTGTAACCTGCCTCACT

>D8PAK:00037:00359
CGCTACAATGTGACGCTTGACACA

>D8PAK:00037:00378
TTGGGAATTGTAATTCGTTTCACA

>D8PAK:00037:00387
GTGTCAATCGTAACGCGAGACACA

>D8PAK:00037:00390
CTATAAAATGTGCATAACTTTACA

>D8PAK:00038:00353
TGTAACCGCCATCACATTTTATCG

>D8PAK:00038:00370
CAGGTCAATGTGTCTAGCATTACA

>D8PAK:00038:00394
ATGGAGATCGTGCCTTTAGTTACA

>D8PAK:00038:00396
CTTCCGATTGTGACGTCCATCACA

>D8PAK:00039:00362
CGCCACAAAGTGATTGGGGTCACA

>D8PAK:00039:00385
TATGCGATTGTGCCCTGCGTTACA

>D8PAK:00039:00386
CAGTGATTGTGACGCATGTTACAT

>D8PAK:00040:00357
GTTCCAATAGTATACAAAGTCACA

>D8PAK:00040:00382
GGCCAGATTGTAAACCATAGCACA

>D8PAK:00040:00398
ATGCTAGAATGTAATGCGGCTTAC

>D8PAK:00041:00365
CATCTGAATTGTAACCTATCTTAC

>D8PAK:00041:00382
ACGATGATTGTGATTAATCCCACT

>D8PAK:00041:00393
TTGTAAATTGTAGATAAAGGCACA

>D8PAK:00042:00368
TGTCACTTTGTGCCCTATCTCACA

>D8PAK:00042:00399
ACAATCAATGTATTACATCTCACA

>D8PAK:00043:00357
CCATAAATGGTGCCTTCCGTCACA

>D8PAK:00043:00358
CGCCCGAATGTGATCTTATCTACA

>D8PAK:00043:00375
GTGCCGGTTGTGATATCTGTTACA

>D8PAK:00043:00395
GCGAAAAATGTGATGGCAGTGACA

>D8PAK:00043:00396
CCTAACAATGTAACAAGCACCACA

>D8PAK:00044:00375
AGTCTGATTGTGACGTAATTTACA

>D8PAK:00046:00363
ACCAAATGTAATCGAGGTCACATT

>D8PAK:00046:00368
AAGTGAACTAGCTCACTATTTTGA

>D8PAK:00046:00379
GCTTTAACTGTAACGCCCATTACA

>D8PAK:00046:00380
GATTCCGCCTTAGTTTCTACCATT

>D8PAK:00046:00382
AATCAGAACGTGTCGAGACTCACA

>D8PAK:00046:00390
CCACCAATTGTGATGTTATTTACA

>D8PAK:00047:00365
TACGAATGTAACCTTGATTACTTT

>D8PAK:00047:00374
GTCAACAATGTGTTCGCAATCACT

>D8PAK:00047:00382
TGTGATCTTCCTTACATTGCGTAG

>D8PAK:00047:00399
ACTTAGATTGTTATGCATCTCACA

>D8PAK:00048:00350
GGCGCAATTGTAACCGTAGTGACA

>D8PAK:00048:00383
ACCACTATTGTGATACATAACACA

>D8PAK:00048:00385
TTGCGAAATGTGATCTATTACACA

>D8PAK:00049:00355
ACGAAAAATGTGAAGAGAATTACA

>D8PAK:00049:00370
TTGTGATATTGAACACAATCCTAC

>D8PAK:00004:00428
ACTGAAACTGTAACATAAGTGACA

>D8PAK:00004:00429
TGGCAGTAGTCGTACTCATTCCCT

>D8PAK:00004:00445
AAGACAACTGTGATTCCGGACACA

>D8PAK:00005:00418
GGCTTAATTGTGAGTCAGGGCACG

>D8PAK:00005:00420
TCAACAATTGTAATACAGGTGACT

>D8PAK:00005:00431
TTCAAGTTTGTGAATTGCCTTACA

>D8PAK:00007:00412
TGAACGATTGTAATTCACACTACA

>D8PAK:00007:00418
ATCCGAATTGTGTTATGACTTACA

>D8PAK:00007:00448
GGCCAGATTGTGTCCAGCGTTACT

>D8PAK:00008:00403
TGTGGAATTGTAATTTACACCACA

>D8PAK:00008:00410
TCCGACTTTGTGTCTTGTCCCACA

>D8PAK:00008:00446
AATCGGATTGTAACCTTGTCCACT

>D8PAK:00009:00402
GCCTAAAATGTAATGTATGTTACA

>D8PAK:00009:00444
GGCCCAATTGTAACCAGTGTGACA

>D8PAK:00009:00447
GAAGGAAATGTGCAGCTAATCACA

>D8PAK:00010:00416
CCAACAAGTGTAAGCCCTATCACT

>D8PAK:00010:00418
TGCCGGAATGTGTGCTACACTACA

>D8PAK:00010:00443
TCCTGAACTGTGCTCCTCGTCACA

>D8PAK:00010:00447
ACCATCAATGTAATCAATCTCACA

>D8PAK:00011:00417
CAACAAATGGTGATTGTCCTTACA

>D8PAK:00011:00433
GCTGCAAATGTGGTCTTGGTCACC

>D8PAK:00011:00435
TTTACAATTGTGAACCTACTCACA

>D8PAK:00011:00438
ACGCTAAATGTAAGGTATCTTACA

>D8PAK:00012:00435
GACTCGATAGTGATCTGTGACACT

>D8PAK:00013:00431
CTTCGAATTGTAAGCTATTCTACT

>D8PAK:00013:00435
AAGGAGATTGTTCATTACATTACA

>D8PAK:00014:00403
GCCCGTACTGTAATGCTGCTTACA

>D8PAK:00014:00415
ACCGGGCAGCTCCAGTTATGTCCG

>D8PAK:00015:00413
TCGGCGATTGTAATCTACTCCACT

>D8PAK:00015:00419
ACTGAAACTGTAAGCTGGCTCACC

>D8PAK:00015:00423
GCTAACATTGTGACGTATACCACA

>D8PAK:00015:00446
CTGGAATTGTAATCCGGTGCACAT

>D8PAK:00016:00411
ACCCAAAATGTGAGCTGCCGCACT

>D8PAK:00016:00418
TGGCAAATTGTAATCCACCGCACG

>D8PAK:00016:00423
TGGGCTATTGTGATCTTATACACA

>D8PAK:00016:00431
TCCATGAATGTAATGGACAACACA

>D8PAK:00017:00402
CTAAAAATTGTAACCTAACGCACA

>D8PAK:00017:00448
GAACCTAATGTAACAGAAATCACA

>D8PAK:00017:00449
TCAGGAATGTAATCCACGTCACAT

>D8PAK:00018:00401
ATCCTCAAAAGTAACCATCATCAC

>D8PAK:00019:00405
TTGTAATATCCCTTACATTTGGAT

>D8PAK:00019:00417
GTAAATGTAACCTAAGCCACAGTC

>D8PAK:00019:00420
CTGTAGATCGTGACCCACATTACA

>D8PAK:00019:00425
TTCCGCATTGTGATTAGCATCACA

>D8PAK:00019:00435
TGACGGAATGTATCCTATGTTACT

>D8PAK:00020:00401
ATAGTAATCTCGCCTCACATTCTC

>D8PAK:00020:00412
TCTATTGTGACCCGCATCACTATT

>D8PAK:00021:00400
GATTCGAATGTAATGCACTTCACG

>D8PAK:00021:00403
ACTTCCTTTGTAACATGGGGCACA

>D8PAK:00021:00421
GTGAATGTAACTTGTATCACATTA

>D8PAK:00021:00431
GTACCAAATGTGCCTTGCATTACC

>D8PAK:00022:00403
TCAATCGTGTTTTAGGTCACAATA

>D8PAK:00022:00416
GTCAGAAATTGTGCATACTCTCAC

>D8PAK:00022:00421
TGAATTGTAACGGAAGTCACCAAG

>D8PAK:00022:00429
ACGTACACTGTAACTTAACTTACT

>D8PAK:00023:00402
CGTACAAATGTAACCCAATTCACA

>D8PAK:00024:00401
AACTCGAATTGTAACCTTCGCTAC

>D8PAK:00024:00414
TCCTGAATGGTAATCTCAATCACT

>D8PAK:00024:00419
TCTGGCTCACAATTGCGCTTTACT

>D8PAK:00024:00432
TGTTCGAAATGTAAAGTTGTTCAC

>D8PAK:00025:00414
GCACCGAGTGTGAGCCAGACCACA

>D8PAK:00025:00418
TCCAACATTGTGTATTTTGTTACA

>D8PAK:00025:00427
GCCTAGATCGTAATTAAGGTAACA

>D8PAK:00025:00445
TAGAAGATTGTGACTATAGACACT

>D8PAK:00025:00448
ATAGCAATAGTGGGCTCTGTTACA

>D8PAK:00026:00421
ATGCTGATTGTGTGCTACCTCACA

>D8PAK:00026:00422
GATCTATTTGTATCCTACGTTACA

>D8PAK:00026:00430
TATCGAAAAGTGAACTGGCACACT

>D8PAK:00026:00441
TCTGGCATTGTAATGGAACTTACT

>D8PAK:00028:00420
ACGTAAAACTGTAATCTGCGTCAC

>D8PAK:00028:00449
AGTTGCAACTGTAATGCAAGCTAC

>D8PAK:00029:00402
TCATGAAATGTGTTCATAGTTACA

>D8PAK:00029:00412
CCCACTAAAATACGTAGTGTAGGG

>D8PAK:00029:00418
GTTTAAAACGTAACTAGGATCACT

>D8PAK:00029:00423
ACGTCCATTGTAATCGGGCTCACT

>D8PAK:00029:00439
TAGAATACTGTAATCTAGCGCACA

>D8PAK:00029:00446
AATACGAATGTTACTTCCGTTACA

>D8PAK:00030:00433
GAAATGTAAGCTGAATTACACTGA

>D8PAK:00031:00410
CCGTAAACTGTGTCCCAGATTTCA

>D8PAK:00031:00414
GATATCATTGTGTGTAGCCTCACA

>D8PAK:00031:00431
CCTTGAAAAGTAACATGTAGCACA

>D8PAK:00031:00437
CTATGCATTGTGACTTAGCTTACA

>D8PAK:00031:00445
AGGCCGAGTGTGACCGGAGTCACA

>D8PAK:00031:00446
ACGAATTTTGTAGTGCACGTCACA

>D8PAK:00032:00412
TACTACATTGTGAAGTATATCACT

>D8PAK:00032:00419
AAAAGTGTGAGCCACGCCACATTT

>D8PAK:00032:00430
GCCGGCTAATTGTGATTGATTACC

>D8PAK:00032:00436
GGCCCCAAATGTGTCCTCAATCAC

>D8PAK:00032:00440
GTGGTAAAATGTAAGCGGCGATAC

>D8PAK:00032:00441
GATGGAATTGTGATGTGTGTTTCA

>D8PAK:00033:00412
TTGCACATTGTGAGCGTGTCCACA

>D8PAK:00033:00414
TAGTCGACTGTGTCCTGGCTTACT

>D8PAK:00033:00416
CACGGCAATTGTGACCTCTCACAC

>D8PAK:00033:00423
CTCCTAACTGTAGTCTTACACACA

>D8PAK:00033:00430
ATCAGAATTGTGACCCAGAGCACG

>D8PAK:00033:00433
CTATGGACTGTAACGTTGATTACG

>D8PAK:00033:00434
ATGTAATGCACCTCACATTCAAAG

>D8PAK:00034:00418
TACTAACTGTGATAGAGATCACAT

>D8PAK:00034:00419
CCGCCACTCTCTTTAGTGTCCATT

>D8PAK:00035:00404
CTGCGGATTGTGATTTAGGCCACG

>D8PAK:00035:00429
TCTAAAACTGTAATGTCGTACACA

>D8PAK:00035:00434
GTTGAGAATGTGAGATTAATTACC

>D8PAK:00035:00436
TTGTGTTCTCTCTCACACTTTTCT

>D8PAK:00035:00439
CACTAGAATTGTAAGCTAGCGTAC

>D8PAK:00035:00447
CAGAACATTGTAACCCAAGGCACT

>D8PAK:00036:00401
CCCTGGAATTGTAACCGTTATCAC

>D8PAK:00036:00402
CTGGCAATTGTGGGCGGACGCACA

>D8PAK:00036:00415
GTTCAAAATGTAACTTCGACAACA

>D8PAK:00036:00417
GCCTACATTGTAATGGCACGCACA

>D8PAK:00036:00418
TATCTAAAGGTAACGCGCATTACA

>D8PAK:00037:00405
TTCTAGACTGTGAATCAAGTCACA

>D8PAK:00037:00407
CACGCAAATGTGTCTTGGGATACA

>D8PAK:00037:00414
ACCTTAAATGTAACCTACACTACT

>D8PAK:00038:00408
AAACAGATTGTGTCACAGTTTACA

>D8PAK:00039:00424
ACCCTTGTTTGTGTACCAGATCAC

>D8PAK:00039:00426
CTGTATTGTGCCCTAAATTACATT

>D8PAK:00039:00431
ACGTATTATGTAACGTAGGTCACA

>D8PAK:00039:00433
GGGTTCATAGTAATTTAGAACACA

>D8PAK:00039:00437
CACTGCATTGTGGCATAGATTACA

>D8PAK:00039:00440
GTCGTGATTGTAGTCTGGACCACA

>D8PAK:00039:00441
CCTAAATTACAATGTCATTAGTTA

>D8PAK:00039:00444
CGTGGGACTGTAACTTATCTTACG

>D8PAK:00040:00417
ATACCCAATGTGCCGTAAGTTACA

>D8PAK:00040:00423
GGCTCCGATTGTAATTGGCGTCAC

>D8PAK:00040:00427
GCATTCATTGTGATTTACATTACT

>D8PAK:00040:00434
ACATCAACTGTGCCTATTGTTACA

>D8PAK:00040:00443
GCCTGAACTGTAGTGCTTGTTACA

>D8PAK:00040:00447
CAATAGTTTGTAATATGTGTCACA

>D8PAK:00041:00415
CCCCTAACTGTAACTCTGCTCACT

>D8PAK:00041:00429
AAGGAATTGTAATGCAATGCACTA

>D8PAK:00041:00432
AGCTATATTGTGACTAGGATTACA

>D8PAK:00041:00439
CCGTCAACTGTAGCAAAAGTTACA

>D8PAK:00041:00448
TCTGAAAGTGTATGTTATGTTACA

>D8PAK:00042:00423
CCAATGTGACTGTCATCACATTTA

>D8PAK:00042:00431
AGATCGAATTGTAAGTTGGCACAC

>D8PAK:00043:00401
GACAACATTGTGAGCCGGCTCACT

>D8PAK:00043:00445
TCTCAAATTGTGACCTCGCTTACC

>D8PAK:00044:00413
CTTAACTTTGTGACCTTTGTCGCA

>D8PAK:00044:00430
ATCACATTTGTAATCCATGTGACA

>D8PAK:00044:00435
TTACCCGGGAAGACTCCACAAGCT

>D8PAK:00044:00438
TGCTTCTATGTAAGCTGGGTTACA

>D8PAK:00044:00445
CTTCCAAATTGTAAGGACCGTCAC

>D8PAK:00045:00410
ACAGTCATTGTGACGTTACTTACA

>D8PAK:00045:00437
ATCGCGAATTGTAACATTCTCCAC

>D8PAK:00046:00426
GGGGACAATGTGTTATAGTTCACA

>D8PAK:00046:00447
GACTCAAATTGTAATTGCCGATAC

>D8PAK:00047:00417
GAGGGTAAAGTAAGCTTCGTCACA

>D8PAK:00047:00429
CACCCATTTGTGACCAAGGGCACA

>D8PAK:00047:00439
ATCGACACTGTAAGAAATGTTACA

>D8PAK:00047:00445
TAAGGAACAGTGATACTCATTACA

>D8PAK:00048:00428
TTGCGTAAATGTGATCACGATCAC

>D8PAK:00049:00445
TAGCGTAAATGTAACGTACGCCAC

>D8PAK:00004:00456
GTCTAAATTGTGCGTTATATCACA

>D8PAK:00004:00475
ACTTTGAATGTGACATTCGTTACG

>D8PAK:00004:00491
TAGCGAATTGTGTTCGAGCTCACC

>D8PAK:00005:00456
TCTACGAATGTGACCGCTGCTACA

>D8PAK:00005:00495
TCTTCCATTGTGCATTCTAACACA

>D8PAK:00005:00496
TCCCAATTTGTGATGCCCGTCACA

>D8PAK:00006:00451
AAAGACATTGTAACCTCCGTTACT

>D8PAK:00006:00460
CCATAGATTGTAATTCTGCACACT

>D8PAK:00006:00495
GATGTGATAGTAATTTAACTTACA

>D8PAK:00006:00497
CTTACATATGTGACCTCGCTTACT

>D8PAK:00007:00470
CCAGAGCTAGTTCTCCGATTTCTC

>D8PAK:00007:00472
TGTCAGTTTGTAATCCTAATTACG

>D8PAK:00007:00480
TTGTCTGAATGTGTGTTAACTTAC

>D8PAK:00007:00487
TCGGATACTGTAATCGTAGTCACA

>D8PAK:00007:00495
TTGAAGATTGTACATCACGTTACT

>D8PAK:00008:00469
ATCCGAATCGTGAGTCCGATTACA

>D8PAK:00008:00480
CATAGGATTGTAACGCTGAACTAC

>D8PAK:00009:00450
TTGGCAATTGTGAGTAGGACTACG

>D8PAK:00009:00456
GACTATATTGTGAGCTAGGCTACA

>D8PAK:00009:00468
CTTGGATTACAATCTTCTAGACCG

>D8PAK:00009:00481
CAGCCAATCGTACTGTTCCTCACA

>D8PAK:00009:00482
AAGCGATTGTAAGCTATTGCACAT

>D8PAK:00009:00490
TTCTCAATTGTATTATCCCTCACA

>D8PAK:00009:00499
ACCAACAATTGTATCGTTACTCAC

>D8PAK:00010:00469
GCGTGAATTGTAACTCGGAACACT

>D8PAK:00010:00491
AGAATTGTAACCCATATCGCAATC

>D8PAK:00011:00477
CTTAGATTACAATTGACCAAATTG

>D8PAK:00011:00491
ACCGAGAATGTGTCCTGTATCACC

>D8PAK:00011:00495
TTGTGACATAGCTTCCAATCCCGC

>D8PAK:00012:00458
CGTTATAATGTAACCTGTATTACG

>D8PAK:00012:00464
CGGCTGAATGTGCTTCAAATCACA

>D8PAK:00012:00474
TCCACGTTACAATTCCGATTGAAT

>D8PAK:00012:00475
TCATTAATTGTAACTTACAACACG

>D8PAK:00012:00479
CCACAGATCGTAATGTACATCACA

>D8PAK:00013:00452
CACCTATATGTAACCAGAATCACA

>D8PAK:00013:00453
TGATCAACTGTAATTGTGAACACA

>D8PAK:00013:00468
CCCGTATTCCTCCAGTTATAGCTG

>D8PAK:00013:00481
ACGAGAACGCCATCCGCCGTAGGC

>D8PAK:00013:00498
GATAACAATGTGATTCCTGACACT

>D8PAK:00014:00461
AACAATTGTATACTGTCTTACAAT

>D8PAK:00014:00487
TCCGTTAATTGTAATCTCACATAC

>D8PAK:00014:00490
TTGTGCCTTGTATTACATTTTAAT

>D8PAK:00015:00452
CAGCGCTATGTGACGCAGCCTACA

>D8PAK:00015:00474
TTGTGCGTTATGTTACATTTGTTG

>D8PAK:00015:00498
AATCGCAACTGTAACGTGTATTAC

>D8PAK:00016:00451
TTCACGAATGTGAGTAACATTACA

>D8PAK:00016:00459
AGAAGCATTGTAATCTGCATTACG

>D8PAK:00016:00469
CAGCACATTGTGCGTTCAATTACA

>D8PAK:00016:00474
TCTTTCAATGTAACCCAGGATACA

>D8PAK:00016:00478
ATTGTTAATTGTGGCGCTAATTAC

>D8PAK:00016:00480
CCTAGCATTGTAACCCGAATTACA

>D8PAK:00016:00492
GCCGGGATTGTGAGACTACCCACA

>D8PAK:00016:00498
ACACCAATTGTGCGCCGAGTCACT

>D8PAK:00017:00455
TGTAGCATTGTGATCTAAATTCCA

>D8PAK:00017:00460
CAAACTGTGATCTTGACTACAATT

>D8PAK:00017:00469
ATACGCAATGTGACTCATGTCACA

>D8PAK:00018:00454
TCTCCAATTGTAAGCCGGGTCACC

>D8PAK:00018:00455
CAGTGAAATTGTGACTCATCTTAC

>D8PAK:00018:00463
CCGACCAATGTACACTAAATCACA

>D8PAK:00018:00481
TTGTAACGTGGATCACCCTTAAGC

>D8PAK:00020:00454
ATATTAATAGTAATGTGAATTACG

>D8PAK:00020:00460
ACAACAAAATGTAACTTGGTGCAC

>D8PAK:00020:00473
GGCATAAATGTAAGTCATATCACT

>D8PAK:00020:00481
CCCTATAACGCAGTTACTAAGCTA

>D8PAK:00020:00482
TTCACAATAGTATCCTATGTTACA

>D8PAK:00020:00485
GTACCTAATGTGATCGTCATTACA

>D8PAK:00021:00452
AATAGCATTGTAGCAAGTGTTACA

>D8PAK:00021:00453
ACTCCAACTGTGTCATAGTACACA

>D8PAK:00021:00470
TGCCCAATTGTGATGTAACTTACT

>D8PAK:00021:00486
GGTAACAATGTGAGGTAGCCTACA

>D8PAK:00023:00455
AACAAGAATGTGACCTCTTACACA

>D8PAK:00023:00463
TGCCAAATTGTAACCAGTATTACG

>D8PAK:00023:00467
TCGGGGAATGTAATTTCCGTTACA

>D8PAK:00023:00476
TGGGGGATTGTGTCTTGGATTCCA

>D8PAK:00024:00457
AGCCGGAATTGTAACCTAATTTAC

>D8PAK:00024:00494
CCTGGCGAATGTAATCCTATTTAC

>D8PAK:00024:00499
ACCCGCAATTGTGGGTTGCCTTAC

>D8PAK:00025:00469
AACCTCCTACTCATAGCGTGAGCC

>D8PAK:00025:00491
ACCGTAATTGTGATATGGACTACT

>D8PAK:00025:00498
ATCAAGACTGTAACAATCATCACT

>D8PAK:00025:00499
GAATCTTGTCGCTCCAGATGCCCG

>D8PAK:00026:00450
CGGTGTAACTGTGCGCTACGTCAC

>D8PAK:00026:00452
CACCACACTGTGACGTTGATTACT

>D8PAK:00027:00480
CTAGAGAATTGTGAACTGGTTTAC

>D8PAK:00027:00490
TACCTAATCGTGACACTTGTTACA

>D8PAK:00028:00450
GTGAGGATTGTGTCCTTCTTCACA

>D8PAK:00028:00468
TCCTGCGAATGTAATCCAGGATAC

>D8PAK:00028:00490
CCAATAATTGTAACTATCTTCACA

>D8PAK:00028:00498
GCGTTGATTGTGAGCGCCCTCACT

>D8PAK:00029:00488
ATGTCCATTGTAAGTGACCTTACT

>D8PAK:00030:00463
TACTGTATAGTGACGCATCTTACA

>D8PAK:00030:00473
TATGGGAATGTGCCTTATGTTACA

>D8PAK:00030:00495
CTAACCATTGTAACCTCGAATACA

>D8PAK:00031:00461
CTCCAAAATGTAAGCTAAGTAGCA

>D8PAK:00031:00467
ATGGAGATTGTAATTAGAGTTACG

>D8PAK:00031:00469
TGCTGAATTGTGAGTTAAGACACC

>D8PAK:00031:00482
ATACCAAATGTAAGTATCGTCACA

>D8PAK:00031:00483
GAGTCCAATTGTAAGCTGCCTTAC

>D8PAK:00031:00496
ATGTGACGTGAGACACATTTCAGT

>D8PAK:00032:00456
TGCCCATCCGCTCGCGTCACTCCG

>D8PAK:00032:00474
AACACTAATTGTGAGATAAGACAC

>D8PAK:00032:00485
TGGGGAAGTGTAATCCGCGTTACA

>D8PAK:00034:00460
ACGCGTAATGTGTCCTATCTTACA

>D8PAK:00034:00476
CCAAATTGTAACTTATCTTACTAT

>D8PAK:00035:00456
TCCGTAATTGTGACACCGAACACA

>D8PAK:00035:00471
AACGAAAATTGTGGTCCCAGACAC

>D8PAK:00035:00496
AATCATAATGTAAGCGAGATTACA

>D8PAK:00036:00461
AAATGGACTGTAACTTCGGACACA

>D8PAK:00036:00475
TTCATAAATGTGTTGCGTGACACA

>D8PAK:00036:00481
ATCCAGATTGTGGTAGTACACACA

>D8PAK:00037:00458
TGACCAAATATGTTTTGAGTAACA

>D8PAK:00037:00493
CGTGCTACTGTAATGTGCCTTACA

>D8PAK:00038:00459
ACATCAATAGTGATTCTCGTCACT

>D8PAK:00038:00460
GCTCCAAATGTCATCCTTATTACA

>D8PAK:00038:00481
TCGCGGAATGTCACCGGCATCACA

>D8PAK:00038:00496
GAATTGTGCACTGAATTACATTGT

>D8PAK:00039:00457
TAGGACACTGTGATCGAGCCCACA

>D8PAK:00039:00461
GCAAATGTAAGACGCGTTACATTG

>D8PAK:00039:00470
AATACAATTGTAATCCTCTGTACA

>D8PAK:00039:00480
ACGAACATTGTAATGTTATGCACA

>D8PAK:00039:00490
TTCTTCAAAAGTGAATTCCATTAC

>D8PAK:00039:00496
CCGTCAAATGTGCTCCCACTTACC

>D8PAK:00040:00469
ATCTCGAATGTGACGAGTCTCACC

>D8PAK:00040:00478
TGTGTGAATGTAACCTTGTACACA

>D8PAK:00040:00490
TGCTACAATGTAACGTTATACACA

>D8PAK:00041:00466
ACCTAAAAGGTGCTCTGCGTCACA

>D8PAK:00041:00487
CACAGCGAATGTGATCGTGCTCAC

>D8PAK:00042:00456
TTGTAATTAGTAATTCACATCACA

>D8PAK:00042:00465
CTCGCAAATTGTGTCATACGCTAC

>D8PAK:00042:00475
ATTGGGTATGTAATCTAGCTCACG

>D8PAK:00042:00498
TCCCCAAATGTGTTCCCTCTTACT

>D8PAK:00043:00460
ATCTCCAATGTAACTCTCCTCACA

>D8PAK:00044:00453
TCTTATCTTTGTAATCCAGTTCAC

>D8PAK:00044:00463
ACGAACATTGTAATGTTATGCACA

>D8PAK:00044:00467
CCTAGAATTGTGTGTTAGTGAACA

>D8PAK:00044:00468
CATCATAAAGTAATGTTTATCACA

>D8PAK:00044:00484
CCATGATTTGTAATGGCACTCACA

>D8PAK:00045:00454
GGGGTAACTGTAAGCTATGCCACG

>D8PAK:00045:00463
GTATAGACTGTAATCGCCCTCACA

>D8PAK:00045:00496
TCCAGCAAATGTGAGACCCGTTAC

>D8PAK:00046:00451
TTGTGATGGACGTTACATTATCAG

>D8PAK:00046:00461
TCCAAATTACAATTTCTTGGCCTG

>D8PAK:00046:00462
GTTTGGTTTGTGATTTACTGCACA

>D8PAK:00046:00474
CCCTAGATCGTGATCTTGCTCACA

>D8PAK:00047:00457
ACCAAAAACTGTGATCCATTGCAC

>D8PAK:00047:00472
AATGGGATTGTGATACATCTCACA

>D8PAK:00048:00458
AGCAGATTGTAAGGCGCATCACAT

>D8PAK:00048:00477
AGTCACATTGTGTTCTACCTTACA

>D8PAK:00048:00484
ACACTAAATGTAATTAGATCCACA

>D8PAK:00048:00496
TCTCACGAATGTGTAATAGATCAC

>D8PAK:00049:00464
TCGCAAATTGTGCTTCAGTTCACA

>D8PAK:00049:00467
GGCCAAATTGTAATAAACCTTCCA

>D8PAK:00005:00548
CCGAATTGTAATTCACATTACTCT

>D8PAK:00006:00506
CCACAGATTGTAATTCGTGTTACC

>D8PAK:00006:00508
CATTTGTGACCTTCCTCACATTCA

>D8PAK:00006:00514
ACGTACACTGTGATTGGAAATACA

>D8PAK:00006:00543
GTCCCAATTGTGATCCTTATCACG

>D8PAK:00007:00511
AGCCAGAACGTGATCTAAGGTACA

>D8PAK:00007:00514
CCTCGAATTGTAGTTAGGATTACA

>D8PAK:00007:00515
CCTAGATCACATTTCAGCCTACTG

>D8PAK:00008:00531
TCTCAATTTGTGTCCCTGATCACA

>D8PAK:00009:00504
CCGCTTTTTGTAACTTAGATTACT

>D8PAK:00009:00526
CTCTAAAATGTGACCTCGAACACA

>D8PAK:00009:00527
CCACAGATTGTGTCTTGGCTCACT

>D8PAK:00009:00538
TCGTAGATAGTAATCGGCATTACG

>D8PAK:00009:00546
TTCGTGATTGTGACGTCCATCACC

>D8PAK:00012:00503
TTTGAAATCGTGACTGTTATCACA

>D8PAK:00012:00506
GTTAAAAATGTAATCTGGATCACC

>D8PAK:00012:00528
CCACTTATCGTAAGACAAATCACA

>D8PAK:00012:00539
TGCCAGTCTGTAACCCAAGTCACT

>D8PAK:00014:00507
TTACTAAGTGTAACTTGCATTACG

>D8PAK:00014:00531
GCTTTAAGTGTAACTGAGATTACA

>D8PAK:00015:00506
AGAGAGAATGAGAGCCAGCTTACA

>D8PAK:00016:00500
CTCTCAATTGTGAGCTACGTTATA

>D8PAK:00016:00514
AGCGTAATTGTAATCTGCGTTGCA

>D8PAK:00017:00519
ACCGCAACTGTGACACCTGTCACT

>D8PAK:00017:00543
ACGTGCATTGTAAGCTATGCTACA

>D8PAK:00017:00548
CGATAGACTGTGATCTAAGTTACT

>D8PAK:00018:00510
TATCTAATTGTAATATTCATCACG

>D8PAK:00018:00520
CTAACAATTGTAATATAGATTTCA

>D8PAK:00018:00527
CCCTACTTTGTGAATTAGGTCACA

>D8PAK:00019:00515
CGCAATGTGATTGTAATCACAATC

>D8PAK:00019:00545
GGGCAAATTGTGTTGTATCCTACA

>D8PAK:00020:00514
TGCCCAGAAAGTGATTTTAATTAC

>D8PAK:00020:00533
GCCCTAAATTGTGACGTAAATTGC

>D8PAK:00021:00501
GAGAAGTATGTAAGATACATCACA

>D8PAK:00021:00508
CGCAAGATTGTGTCCGAACGTACA

>D8PAK:00021:00510
AACCCCAACTGTAATGTGCATTAC

>D8PAK:00021:00515
GGGAGTAATGTGATTTGCAACACT

>D8PAK:00021:00520
ACTACGATTGTGACTACTGTTACA

>D8PAK:00021:00541
AACAAGATTGTGCACAGAGTTACA

>D8PAK:00022:00524
TTGCATAGTGATGTGAGTTACAAT

>D8PAK:00022:00526
GTCAGAAATGTCATCAAACTTACA

>D8PAK:00022:00532
CTACCAATAGTGACTAGCATCACC

>D8PAK:00023:00511
GACACAAATTGTGTGCCAAACCAC

>D8PAK:00023:00517
CAACCAATTGTGATCGAGAACACA

>D8PAK:00024:00507
TCTCAAACTGTGGCACATGTCACA

>D8PAK:00024:00510
GCCTGTAAATGTGCAATGGGTTAC

>D8PAK:00024:00512
TACCACATAGTGACCAGATGCACA

>D8PAK:00024:00513
ACACTAATTGTGCCTTTGGTTACA

>D8PAK:00024:00530
TACGCAAAATGTCATTTGCATTAC

>D8PAK:00024:00531
CGTACGATTGTCACATTCGTTACA

>D8PAK:00024:00548
GGAAGAAGTGTGATGTTGGCTACA

>D8PAK:00025:00539
TACCGGATTGTAAATCAGATCACA

>D8PAK:00026:00512
ATTTAGATTGTGTTCCAACACACT

>D8PAK:00026:00525
TGCCTATTTGTGATCCAGCTCACG

>D8PAK:00026:00531
CCCTGCATTGTGAGTAATGTTACA

>D8PAK:00027:00515
ACCTTTATTGTAATCAGTGTTACA

>D8PAK:00027:00519
AACGGAATTGTGATCCGTTTCACT

>D8PAK:00027:00528
AATCATATTGTGATCGCTGATACA

>D8PAK:00028:00516
CCGCTTTTTGTGATCTATACTACA

>D8PAK:00028:00517
TTCCCTAAATGTGATTTGTGTTAC

>D8PAK:00029:00505
AGAAGAAATGTAATCCAGATCACC

>D8PAK:00029:00539
TGGAAATGTGGCATAAATCACAAT

>D8PAK:00029:00549
CAGCAAAATTGTGACGCTACTTAC

>D8PAK:00030:00532
CCCAAAACTGTGTGCCAAGTTACA

>D8PAK:00031:00519
ACTCGTATTGTGATTGACAACACA

>D8PAK:00031:00523
AATCCGACTGTGACTTAAATTACT

>D8PAK:00031:00529
ACGTCGAATTGTGACCCCGACCAC

>D8PAK:00031:00540
GGAGACATGGTAACGTACATCACA

>D8PAK:00032:00518
CCCACTATTGTGACGCTATGCACA

>D8PAK:00032:00519
TTTCGGTCACAATTAACACTTCGT

>D8PAK:00032:00522
TGTACAATTGTAGCAGTAATTACA

>D8PAK:00032:00533
CTAAATGTAATCATGCTTACATTG

>D8PAK:00032:00540
GCACCAATCGTGCACTACATCACT

>D8PAK:00032:00545
TAAGCAACTGTGACTTCATATACA

>D8PAK:00034:00528
CCCTCAATTGTGACATGAATCTCA

>D8PAK:00034:00539
ACATAAATTGTGGTTCTAATTACT

>D8PAK:00034:00540
ATGTGATCAGGTGCACATTCTGAT

>D8PAK:00034:00545
TTGGATATTGTGATCTATCTCTCA

>D8PAK:00034:00546
CCCCGGATTGTAATCACCAATACT

>D8PAK:00035:00519
CGCCTAATTGTAATACAAGTTTCA

>D8PAK:00036:00502
TCTGCCATTGTGGTCTGGGTTACA

>D8PAK:00036:00523
TATATGAATGTAGTACGTATTACA

>D8PAK:00036:00533
AAACCGACTGTAACTCAAATCACG

>D8PAK:00037:00519
TATCCATACGCTCCAGGGTATCTT

>D8PAK:00038:00509
AAATTCAAATGTGTTCCAACTCAC

>D8PAK:00038:00513
ATGTAACGAGTATTACAATCTATA

>D8PAK:00038:00523
GCTAAAACAGTGATAACGATTACA

>D8PAK:00038:00537
CCCTACATTGTGATCTAAATCACT

>D8PAK:00038:00548
GGATAGAAGATGTCAGTCCGATGC

>D8PAK:00039:00517
GTCCCCATTGTGAGACATGTCACT

>D8PAK:00040:00503
TCAAAGATTGTAAGAAAGTGCACA

>D8PAK:00040:00508
ATGTGACGTGAATTACACTTCGCC

>D8PAK:00040:00509
CCTAAGACTGTAGACTAAATTACA

>D8PAK:00040:00543
TACCTCAATGTAACCTCACTCACA

>D8PAK:00040:00548
TCACCAATAGTGCATTTCATTACA

>D8PAK:00041:00500
CTTGGGATTGTACACTGAATTACA

>D8PAK:00041:00512
ACGTATATTGTGTTCGACGTCACA

>D8PAK:00041:00518
TCGAGAATTGTAAGCCCTCTCACG

>D8PAK:00041:00538
ACTACAATCGTAACTTTACTCACA

>D8PAK:00042:00534
TCATTTAAAAGTAACCTAGATTAC

>D8PAK:00042:00548
TAGCTAACTGTGAAGGACGTCACA

>D8PAK:00043:00522
GTGAACATTGTGCACTGTGACACT

>D8PAK:00044:00503
GGTCACAACGTGACTTGTATTACA

>D8PAK:00044:00512
TGACTGACTGTGATCTCCATCACA

>D8PAK:00044:00531
ACCGGAGAATGTATGCGACGTTAC

>D8PAK:00044:00549
CACTAGAATGTGCTTTGACTTACA

>D8PAK:00045:00524
ATATCAAATGTAACAGATCTCACA

>D8PAK:00045:00530
CACACAACTGTGTACTCGTTTACA

>D8PAK:00045:00535
CCACGAATAGTGTTATTAGTCACA

>D8PAK:00045:00537
AAACGGTTTGTAACATCAATCACG

>D8PAK:00045:00544
CTCGAATGTAACCTACGTCACTTT

>D8PAK:00046:00501
TAACTAAATGTGTTGTGCCTTACA

>D8PAK:00046:00508
TATGACAATGTAACCTCCGTCACC

>D8PAK:00046:00512
TTCTAAAATGTGTTCTGGTTTACT

>D8PAK:00046:00537
TCTTGGAATTGTAAACTTTGTTAC

>D8PAK:00046:00538
GCTGAGATTGTGCTTTTGATTACT

>D8PAK:00047:00507
CGTAAAAATGTGTATCGCCCTACA

>D8PAK:00047:00519
AACGGGATCGTAATCTCGGTTACT

>D8PAK:00047:00535
ACCGCATTTGTAAGCCATCTCACG

>D8PAK:00047:00538
GGGTCAATTGTGGCATGCATCACT

>D8PAK:00047:00542
GAGTCGATTGTGACGGGTTGCACA

>D8PAK:00047:00545
CCTTAAATTGTGTCCAGTTTCACA

>D8PAK:00048:00508
ACCCCAATTGTATGCTAGGTCACT

>D8PAK:00048:00535
AGTCTTATAGTGATCTCGCTTACA

>D8PAK:00048:00548
ATGCGGAATGTAACCATCCACACA

>D8PAK:00049:00517
ACTTAAAATGTAACTCGTATTCCA

>D8PAK:00049:00521
TGGCATATTGTAACCCTAGACACT

>D8PAK:00049:00522
TCGTAAAGTGTGTCTCAAGACACA

>D8PAK:00049:00524
CAGAACTTTGTGAGATTGCTCACA

>D8PAK:00049:00545
AAATCAAATGTCACCTTCGCTACA

>D8PAK:00004:00552
GTATCCAATGTGTTCTGTGTTACT

>D8PAK:00007:00569
CTGGGTATTGTCATCTAGTTTACA

>D8PAK:00007:00598
TACACAATCGTAACGCAAATCACA

>D8PAK:00008:00581
GCCGACAATGTAACGCGACTCACT

>D8PAK:00008:00585
GCATAGATAGTGTATTACGTCACA

>D8PAK:00008:00592
TTGTGATTCAGGTCACAGTCGCCA

>D8PAK:00009:00592
TAGCAAAATGTGACATATTTCACT

>D8PAK:00010:00552
GGACCAATCGTGAATTAGATTGCA

>D8PAK:00010:00562
TTGTAACCGCCATCACCATTCGTA

>D8PAK:00010:00588
CCCGTTAAATGTGATCTAACTCTC

>D8PAK:00011:00556
TACCTTATTGTGACGCTAATCACT

>D8PAK:00011:00591
TACGGGACTGTGCAATAGATTACA

>D8PAK:00011:00594
GGGCCCATTGTGATTGAGGCCACA

>D8PAK:00012:00559
AGCTCCTGGAAATTATCTATGTAC

>D8PAK:00013:00575
TCCTATATTGTGACCTCGATTACT

>D8PAK:00013:00582
GTGAAAATTGTGGCTCCGATTACT

>D8PAK:00014:00555
CCTCCAAATGTGAGCCTGCTTACT

>D8PAK:00014:00570
TGGTAAAGTGTGAGATGCATTACA

>D8PAK:00014:00571
ACTCCAACTGTGGCCTATGTTACT

>D8PAK:00014:00583
TCAACCAATGTGAGTCAGCTCACT

>D8PAK:00015:00550
TCATCATATGTAATGTAACTCACA

>D8PAK:00015:00592
TGAAGAACTGTGATCTATGTGACA

>D8PAK:00016:00578
TCTACTATTGTGTCCCAGCTTACT

>D8PAK:00016:00588
TCTCAAAATGTGATACCGGCTACA

>D8PAK:00016:00593
TACGATATTGTGCACCTTATCACA

>D8PAK:00017:00556
AACGTAAATGTGCCGTAGATTACA

>D8PAK:00017:00587
ACCGGTAATTGTGAGTTTAAACAC

>D8PAK:00017:00594
TGTTGCAATGTGATACTCCTTACA

>D8PAK:00018:00552
CACGGAAAATGTGATCTGCCCCAC

>D8PAK:00018:00559
TAGATGATTGTAACGCACGTCTCA

>D8PAK:00018:00565
ACACGAACTGTAATTTAGGTTACA

>D8PAK:00018:00573
ACACTTTTTGTAATCGTGGTTACA

>D8PAK:00018:00593
GTCTCAATTGTGCCTACTGTTACA

>D8PAK:00019:00557
AGTAAAATAGTAATCTCGCTCACC

>D8PAK:00019:00581
TGTCCGAACTGTAACTTACCTTAC

>D8PAK:00019:00595
GACGTCAATGTGACCCACATTACG

>D8PAK:00019:00598
GACATCAATGTAACATTTCTCACA

>D8PAK:00020:00571
ACGCGGAATTGTGATTGGGTTTAC

>D8PAK:00020:00583
TATAGGATTGTGCTGTAAGTCACT

>D8PAK:00021:00572
TGCCTATTTGTGATCCAGCTCACG

>D8PAK:00021:00578
TCTGCAATTGTGAGCTAGCGCACT

>D8PAK:00021:00599
AGTAACAATGTAATGCTGCTCACC

>D8PAK:00022:00558
CTAGCGATTGTGACGCAGTTTACA

>D8PAK:00022:00581
GCAAACATTGTGGCCTTGGTTACT

>D8PAK:00022:00582
TACGACCTTTGTAACTTATCTCAC

>D8PAK:00024:00552
TTAGCAGACTGTAATCTCAGTCAC

>D8PAK:00024:00581
CCAGTAAATGTAACCTGAATTACT

>D8PAK:00024:00585
AGCACCATTGTGCTCTAGATTACG

>D8PAK:00025:00560
ATGTAATCCCTGTTACAATGTGTT

>D8PAK:00025:00578
GACTTTAATGTGATCCAACTCACT

>D8PAK:00025:00581
CGGATGATTGTAATTTCGGGCACA

>D8PAK:00025:00583
AACGGTATTGTGTCCTCCGTTACA

>D8PAK:00025:00587
TCTGACATTGTGAGCTCAACTACA

>D8PAK:00025:00596
AACTGGAGTGTGCTTTAGGTTACA

>D8PAK:00025:00597
ACGTACAATTGTATCCTCGTCACT

>D8PAK:00025:00599
TCGGCAAATTGTAATCTTATACAC

>D8PAK:00026:00560
CAAATTGTGAACCAAGTTACAAAC

>D8PAK:00026:00568
AGAAACATTGTGACGGCGCTTACG

>D8PAK:00026:00577
GCTGACACTGTATATTATGTCACA

>D8PAK:00026:00587
TATCCGATTGTGGTTCCCCTCACA

>D8PAK:00027:00559
GCCTTAATTGTATACCAATGCACA

>D8PAK:00027:00572
CCATCTATTGTGATTTTACATACA

>D8PAK:00027:00577
CTGTGACCCAGATTACTATTCCAA

>D8PAK:00027:00583
AAGGGGACTGTATTCTGGATTACT

>D8PAK:00029:00581
ATAACTAATGTAACGTAGCTTACA

>D8PAK:00030:00566
TCAACATTTGTAAGCCAACTCACT

>D8PAK:00031:00574
ATGCACAATGTAATTTATCCTACT

>D8PAK:00031:00578
CCTATGTTACAATTCGGGGCGTAG

>D8PAK:00031:00584
TAGACGAATGTTACCTGGCTCACA

>D8PAK:00031:00587
TTCATAATTGTAATTCACATTACC

>D8PAK:00031:00594
ACCTGGATTGTAATGTATGTCTCA

>D8PAK:00032:00553
GGAATAATTGTGACTTATGGCACG

>D8PAK:00032:00560
GTGAACACTGTGATTTCGTTTACA

>D8PAK:00032:00584
CGCATAAATGTGACCGTTATCACT

>D8PAK:00032:00586
CGCTCTATTGTGAGTTCGCACACA

>D8PAK:00033:00551
CGGAATGTAATCTCGGGTACTTTT

>D8PAK:00033:00595
CGAACGATTGTAGCCTTGGTTACA

>D8PAK:00034:00559
GTTGCAAAGGTGATAATCCTCACA

>D8PAK:00034:00590
TCCACGATTGTAACGCCCAACACA

>D8PAK:00034:00598
GAATTGTGACTGCGGCTACAGTTA

>D8PAK:00035:00550
TCCCCATATGTGTTCAGAATTACA

>D8PAK:00035:00563
GCACACACTGTAAGTTGCGTTACA

>D8PAK:00035:00573
ACCTCATTTGTGAGTAAGATGACA

>D8PAK:00035:00577
CCATAAATTGTGCCTGAGTTCACT

>D8PAK:00035:00578
AATAGAATCGTAACCCTGGTCACA

>D8PAK:00037:00553
CGTCCAATTGTGACCTATGTTTCA

>D8PAK:00037:00597
CAAAACGTGACCCATGTCACAATA

>D8PAK:00038:00563
CTCTCAAATGTAACTGAACACACT

>D8PAK:00038:00564
GCACCTATTGTAAGGAAAGTCACA

>D8PAK:00038:00595
CAACGAATAGTGACAAATCTCACA

>D8PAK:00039:00563
TCTCCAATCGTGATCCACATTACC

>D8PAK:00040:00561
CCGTTATTGTAACCTCCATTACAT

>D8PAK:00040:00576
CGCAGAAATGTAATCCGTCCCACA

>D8PAK:00040:00598
TCTCGGATTGTGCCTTATCTTACT

>D8PAK:00041:00590
GTACTGATTGTGTCCCAGGTCACT

>D8PAK:00042:00567
GAAGACTATGTAACCATTGTTACA

>D8PAK:00042:00579
TATGAAAATGTGCACACTGACACA

>D8PAK:00042:00585
CCACCAATTGTGGCTTTATTCACT

>D8PAK:00042:00590
TCCGCAAATGTAACCCATGGAACA

>D8PAK:00042:00598
CTACGTATTGTGACTCTTAACACA

>D8PAK:00045:00598
TCGTGGAGTGTAACTTTGCTTACA

>D8PAK:00046:00560
AAACATTGTGAGGTAACTCACATT

>D8PAK:00046:00583
GCAGCAAAAGTGTGTTTACTTACA

>D8PAK:00047:00591
CTTTAGATTGTATATGGGGTCACA

>D8PAK:00047:00598
ACTGACAATGTGACCTATATTACT

>D8PAK:00048:00597
GCACCAACTGTGACCTTCGTCACA

>D8PAK:00049:00565
CCCCATTAATGTAACTACCCTTAC

>D8PAK:00049:00572
ACAACCACTGTGACTTAACTCACA

>D8PAK:00049:00574
AGCAGCGTTTGTGATCTAGTTTAC

>D8PAK:00005:00619
ACCTCCAATGTAGTCGAAGTTACA

>D8PAK:00005:00625
ATCCCAAATTGTAACGCAAGTCAC

>D8PAK:00006:00607
CCGACGATTGTAATAGGTGTTACG

>D8PAK:00006:00634
CTCGTTACTGTGATGTATGTTACA

>D8PAK:00006:00635
GTCCAGATTGTGCATTCTGCTACA

>D8PAK:00007:00619
GCTGCATTACAATCTTCCTAACTG

>D8PAK:00008:00600
TTATAATAGTAACCTGGGTCACAA

>D8PAK:00008:00626
AAAATAATAGTGAGCTGCGCTACA

>D8PAK:00009:00602
TCCCAGAATGTGCTCTCACACACA

>D8PAK:00011:00601
GACCAATAAAGTGACCACGCTTAC

>D8PAK:00011:00621
AACCAGATTGTAAGCGTGCACACA

>D8PAK:00012:00627
GGAAAACGTAAGCTACGACACATT

>D8PAK:00012:00632
CAGAACGTAATTCGCGTTACATTT

>D8PAK:00013:00630
CCAGGAATAGTAACCGACGTCACT

>D8PAK:00014:00604
CAGTTGAAATGTAACTACGGATAC

>D8PAK:00014:00621
GTAGGCATTGTAACACGTATTACT

>D8PAK:00015:00610
AACTCATTTGTGCACTCTATCACA

>D8PAK:00015:00611
CTCTACATTGTAACACATGTTACT

>D8PAK:00015:00628
ACCGAATTTGTGCTGTACGTTACT

>D8PAK:00016:00609
TCTTCAACTGTAATCTTCGCTACG

>D8PAK:00016:00621
CGCCCGAATTGTAGTCTGCCACAC

>D8PAK:00016:00640
AGTCACATTGTGGCTTGAATTACT

>D8PAK:00017:00639
TTGTCAATTGTAACGTAAGATACT

>D8PAK:00017:00649
TTGCATATTGTCATTTGGATTACG

>D8PAK:00018:00606
GAGCGAAATGTAATTTCAGCTACA

>D8PAK:00018:00618
ACCCAGATTGTAACCCTCGGCACT

>D8PAK:00018:00633
GATGCATATGTAACCCAAGTTACC

>D8PAK:00019:00614
GGATCATATGTAATTTCTGTTACA

>D8PAK:00019:00644
TCATTAATTGTGACTTGACCTACA

>D8PAK:00019:00646
AAACCAATTGTAATATAAACCGCA

>D8PAK:00019:00649
TACTTCAAATGTATCATAGCTCAC

>D8PAK:00020:00606
TGAAATAGTGTGCTTCCTTACAAT

>D8PAK:00020:00616
GCTGAATGTAATCCCGCATACAAT

>D8PAK:00020:00627
AGGTCATTTGTAAGCCCGCTTACA

>D8PAK:00021:00602
TATCAAACTGTAACCTGCGTTACG

>D8PAK:00021:00619
CGCTCGAAGTGTAACACATGTCAC

>D8PAK:00021:00622
AAGGGGTTAGTAACGTAGATCACA

>D8PAK:00021:00629
AACTTAATGGTAAAGAGAGTTACA

>D8PAK:00022:00600
TGGACAAAATGTAATTCCGTGCAC

>D8PAK:00022:00615
GTCCAGGATTGTGTTCTTTGACAC

>D8PAK:00022:00618
AACTAAAATGTAAACCACTTCACA

>D8PAK:00022:00626
TCCAGGTTACAATGTGTGTTATGT

>D8PAK:00022:00634
TTCGGAATAGTGATCATCGCTACA

>D8PAK:00022:00635
CCCCGGATTTGTAATCCGTCTTAC

>D8PAK:00023:00614
GGCCGAAAAGTATATTAGTTCACA

>D8PAK:00023:00636
TCTAAAACTGTGTCCTACCTCACG

>D8PAK:00023:00639
CGTCTAATCGTGACTTCCACCACA

>D8PAK:00023:00648
CTCTAGATTGTGTGTTGAAACACT

>D8PAK:00024:00605
ACCACGATAGTGTCTAGCATCACA

>D8PAK:00024:00607
CCTAGCTCACAATTAAAGGCCATT

>D8PAK:00024:00611
CTCTAAATCGTAGACTACGTCACA

>D8PAK:00024:00640
CTATTCAATGTGCATTACCTTACA

>D8PAK:00025:00606
CTGGTAATTGTGTTTTACCTTACT

>D8PAK:00025:00608
CCCACAATTGAGTGCAGGCTCACA

>D8PAK:00025:00627
ACTGAGAATGTAACATTTATTACT

>D8PAK:00025:00645
ATGTAACTTGCCTTACAATCTTCC

>D8PAK:00026:00629
GAGCCAATAGTGATAGGGCTCACT

>D8PAK:00026:00632
CGGGAATGTAATGCTAGTTACAGT

>D8PAK:00026:00640
AAACTAACTGTAACATACGCTACT

>D8PAK:00026:00645
ACTATGTTTGTGATCTAACTTACA

>D8PAK:00027:00602
AAGAATGTGATTACCCTCACAATT

>D8PAK:00027:00629
TCGTACCTTTGTAAGCGGAATCAC

>D8PAK:00027:00633
AGTCAAATTGTATGGTATGTTACT

>D8PAK:00028:00608
CCGTTGATTGTGCGCCAAATCACA

>D8PAK:00028:00619
GTAGAGTATGTAATCACCGTCACA

>D8PAK:00028:00624
AGGCGAAATCGTGACCTGTATTAC

>D8PAK:00028:00628
ACTACAATTGTCAGCTATGTCACA

>D8PAK:00029:00609
GTAATAAATGTAATGTGAACCACT

>D8PAK:00029:00631
GCCTTTGTAACTTAACTCACATTG

>D8PAK:00029:00649
GCGCTAATTGTGTCTGGTCTTACA

>D8PAK:00030:00607
TGGGGGATTGTGACCTACACCACA

>D8PAK:00030:00612
ACCCCAATTGTGTTGCAACACACT

>D8PAK:00030:00615
CATTGATTACAATTCCCCGATGTT

>D8PAK:00030:00637
CTAGACAATGTGAATACCATTACT

>D8PAK:00030:00643
CTCCCCGTTTGTAACGAACATCAC

>D8PAK:00031:00600
TGCTCAATTGTAAGATGAGTGACT

>D8PAK:00031:00602
TTGTGAGCGCTGTTACGATTTGCA

>D8PAK:00031:00607
TGCGACATAGTAACATACAACACA

>D8PAK:00031:00620
CACATTATTGTAACTCCGATCACT

>D8PAK:00031:00625
GCTCAAATTGGAACCATCATTACA

>D8PAK:00031:00628
CACAGCGTTTGTAATTTGAATCAC

>D8PAK:00031:00630
CACGTCAAATGTAACGGAAGTGAC

>D8PAK:00032:00604
TACGTCTTAGTGACCTACGTCACA

>D8PAK:00032:00613
TTCAACTATGTGGCCTGTGTTACA

>D8PAK:00032:00625
GTGCACACTGTGACCCACATCACA

>D8PAK:00032:00632
GCTGCTATTGTAATGAATATCACT

>D8PAK:00033:00602
CCTCGTATTGTGATGTGTACCACA

>D8PAK:00033:00630
ACCTTAAATGTGCAGCGGATCACA

>D8PAK:00033:00648
CCAACAATTGTAACTTGTGTCACG

>D8PAK:00034:00626
TAGTAGAATAGTAATCTATAGCAC

>D8PAK:00034:00649
CACAACAATGTATTGTACATTACA

>D8PAK:00035:00600
ATGTGATCCTAGTCACATTTGGTG

>D8PAK:00035:00604
CGGCCAAGTGTGCCTTCCGTTACA

>D8PAK:00035:00607
GAATGAAATGTGAGGTTAAACACT

>D8PAK:00035:00610
CACAAGATTGTGACATAAATGACA

>D8PAK:00035:00611
TCGCTCACTGTATTCTCAATTACA

>D8PAK:00035:00619
CACATAATTGTGACGGTTCTTACA

>D8PAK:00035:00630
TTGCGTATTGTAATGTATCTCACA

>D8PAK:00036:00609
TTAACTGTGACCAATGTTACTTTT

>D8PAK:00036:00610
ACCCGATTGTAATCGACGTTACAT

>D8PAK:00036:00618
CGCCCCCCGGGAAAACGACCCCCG

>D8PAK:00036:00635
AGGCATAATGTGATGCGCGACACA

>D8PAK:00037:00604
AGGGAAAATGTGAAGCATGTTACA

>D8PAK:00037:00606
CACCCAATTGTGCATCCCACCACA

>D8PAK:00037:00626
GGCGAGATTGTGATACCGTTCACA

>D8PAK:00037:00639
GAAAGAAATGTGGATTTGGTCACA

>D8PAK:00038:00610
TGCCCAATCGTGTCTTTACATACA

>D8PAK:00038:00619
ACAGCAAATGTAATGAGTCTCACG

>D8PAK:00038:00641
ACCTTGATTGTAATAAAGTTGACA

>D8PAK:00039:00624
ATAGCGTTTGTGTCGCTGATTACA

>D8PAK:00039:00625
AGTATGATTGTAATGCAACTTACT

>D8PAK:00039:00637
ACAATTAATGTAACCCTGGCTACA

>D8PAK:00039:00648
CCGTTAATTGTGATCGCCGACACC

>D8PAK:00040:00608
AAAACTGTGAGCTCGGTTACTTTT

>D8PAK:00040:00616
AATGCAAATTGCGTTCTGATTCAC

>D8PAK:00040:00639
TCTCCGAATTGTGTTCTAAGTCAC

>D8PAK:00041:00610
ATGGCAATTGTAACTCACAGAACA

>D8PAK:00041:00613
ACCACTAATTGTGTATTTCATTAC

>D8PAK:00042:00604
ATAGAGATTGTGGCCCGGTACACA

>D8PAK:00042:00629
GCACACTTTGTAATATTCATCACA

>D8PAK:00042:00633
GTCTGAATCGTGATCTCCTTCACA

>D8PAK:00042:00647
TTTGCCAGTGTAACCCAATGCACA

>D8PAK:00043:00626
CAAGACATTGTAATGAGTATCACT

>D8PAK:00044:00608
CTTGCAGAAGTGATACAGGTCACA

>D8PAK:00045:00612
TGTAATACTGTAACGATAGTTACA

>D8PAK:00045:00626
TCATATTGTATGCTGGATCACAAT

>D8PAK:00045:00628
TGAATAGTGAGCTATGACACACTA

>D8PAK:00045:00646
TACAAATGTAAGCTAGCTCACTTT

>D8PAK:00046:00611
CTAAAATAGTGTCTTAGCTTACAT

>D8PAK:00046:00613
GTGTGAGCTAGCTTACATTCGTCC

>D8PAK:00046:00631
GAGCACTTTGTAACCTTAGACACT

>D8PAK:00046:00648
ACACTAATTGCAATTTACGTTACA

>D8PAK:00047:00639
AGATTGTTACCTACATCACAATGC

>D8PAK:00047:00640
GGCGCAATTGTTGCACAGCTTACA

>D8PAK:00047:00643
GTCAACAATGTGTCTTCTATCACA

>D8PAK:00047:00647
ATGTGACACCGGTTACATTTGATT

>D8PAK:00048:00603
CAGAAGTTTGTGATCTAATTCACT

>D8PAK:00048:00605
CGTCCATTACAATGCCGTTGTTAT

>D8PAK:00048:00629
TCGCTGATTGTAGCCTACATGACA

>D8PAK:00048:00642
CGCCTAGAGACTCCAGCAATTTAA

>D8PAK:00020:00668
AGCATTGTGATTATGATCACAATC

>D8PAK:00021:00653
AAACCGAATGTGCTCTCCACTACA

>D8PAK:00022:00665
CCCCAGAATGTGATTACGCTTACT

>D8PAK:00022:00670
ATTGTAACGTACGTTACAGTGTGT

>D8PAK:00023:00657
GAAGGGAATGTGAGCTCGGTTACA

>D8PAK:00024:00652
TTCGACAAAAGTGAACTAGAGCAC

>D8PAK:00025:00664
TGACGAAATTGTATTTCAAGTCAC

>D8PAK:00025:00673
TCGGCAACTGTAACGTAGATCACG

>D8PAK:00027:00675
CACAGAATTGTGAGATTTATCACT

>D8PAK:00028:00652
TGCACAATTGTGCTATTAGTCACA

>D8PAK:00029:00653
ATGCCAAATGTAAGACGGCTCACA

>D8PAK:00029:00669
TGCTGCACTGTGAGCGGTCTTACA

>D8PAK:00029:00682
ACATAGATTGTGCTTGTAGTTACA

>D8PAK:00030:00670
CCAAACTGTAACCTGTGTTACAAT

>D8PAK:00031:00660
AGACTAATTGTAACTCGAGTCACG

>D8PAK:00031:00665
TTAATTGTCATCAGAGTCACAATC

>D8PAK:00031:00678
AACAATAAAGTGAGCTGTGTTACA

>D8PAK:00031:00694
GGGGTGACTGTGCTTTGCATTACT

>D8PAK:00032:00661
GGTGCCAATGTAACTCATCTCACA

>D8PAK:00032:00672
GGCTGATAGTGACTTTAATCACAA

>D8PAK:00032:00674
AACGAAACTGTGTCATGCGTTACT

>D8PAK:00033:00670
ATGTGCAATTGTAACCTCGGTTGC

>D8PAK:00033:00690
CACCACATTGTTATCCGCATCACA

>D8PAK:00034:00659
TGTAGATCACAATTAGTAACATCT

>D8PAK:00034:00663
AATCCGAAGTGTGATTCCCATTAC

>D8PAK:00034:00685
GACCACATTGTGACGGTCATCACG

>D8PAK:00035:00671
TTCACGAATGTAATCTGTGCTACG

>D8PAK:00035:00677
AACCTAATAGTGATCCGTGTCACA

>D8PAK:00035:00691
TCCCCCAACTGTGAATTGCGTCAC

>D8PAK:00035:00692
CGTATGATTGTGCTGCTAATTACA

>D8PAK:00036:00654
TCCCCGATTGTTCGTTAGCTCACA

>D8PAK:00036:00656
CCCTGAAAAGTGTTTTCAGTCACT

>D8PAK:00038:00668
GAATCAACTGTGATCCCCGTCACA

>D8PAK:00038:00676
CGCTCAATTGTGTCACCGGCCACA

>D8PAK:00038:00682
CCACCTGTTCTCCAGCTGAAGCGA

>D8PAK:00038:00691
GGCAAGATTGTGTCATAAGTCACG

>D8PAK:00039:00657
GAGCGGATTGTAAGTTATTTCACT

>D8PAK:00039:00659
TCACAGATTGTGACCTGGCGTACA

>D8PAK:00039:00697
CTCACGATTGTAAGTTGAATTACC

>D8PAK:00040:00664
TCCTAGATAGTGACGTACGTTACT

>D8PAK:00040:00668
CTTACTATTGTAAGCCACGTTACC

>D8PAK:00040:00678
TGTAAAACTGTGACCAATGTCACT

>D8PAK:00040:00679
TGTTGGTTTGTGTCCTGTGTCACA

>D8PAK:00041:00656
CCAAACATTGTGATTTGCGATACA

>D8PAK:00041:00678
GTTCACAATGTAACGAGCATTACT

>D8PAK:00041:00689
AACCGTATTGTAATCTATAACACC

>D8PAK:00041:00695
ATCCCCGATTGTGACCTTAGGCAC

>D8PAK:00042:00654
CCCCAACACCTAGCGACTGTCCCT

>D8PAK:00042:00660
TCCCCAATTGTGAGCTACGTTACA

>D8PAK:00042:00666
ATGGAAAGTGTGTACCACCTCACA

>D8PAK:00042:00673
CCAGATATTGTGTACTGTATTACT

>D8PAK:00043:00665
CCTAATTGTAATGTAACACACAAT

>D8PAK:00043:00682
CGTTCAATTGTGTTTTGTGCCACA

>D8PAK:00044:00651
GTCACGAATGTGTGTCATATCACA

>D8PAK:00044:00695
TCCTCCCCGCTCCAGGGAACTTTG

>D8PAK:00045:00677
GCTACAACTGTGATTGTAGTCACA

>D8PAK:00045:00684
AGTATAAATTGTGATGCACAATAC

>D8PAK:00045:00695
ATAGCTATTGTGCGTATCGTCACA

>D8PAK:00046:00659
ACATTGTTTGTAATGTACGTTACT

>D8PAK:00046:00662
CTGGATATTGTGATCCCAATTACT

>D8PAK:00046:00665
TCGAGGTATGTGATCCACGTCACA

>D8PAK:00047:00661
CGACCAATTGTGAGTCCTACCACA

>D8PAK:00047:00663
GCTCGGATTGTGTTATAGCTTACA

>D8PAK:00047:00667
CTAGAGATAGTAACCTAGATTACA

>D8PAK:00047:00685
CCGTAATATGTGACCCGTATCACA

>D8PAK:00047:00689
CATGGCGTTTGTAATACAGACCAC

>D8PAK:00047:00692
AGGTGAAATGTGAGCTCTGTTACA

>D8PAK:00048:00650
TGGTTAAAATGTGTCGTAGATCAC

>D8PAK:00048:00654
TCGTGGAGTGTAATTCACAGCACA

>D8PAK:00048:00671
CATATTAAATGTGATGCAGTGCAC

>D8PAK:00048:00693
CACTAAATTGTGCGCGTAGACACA

>D8PAK:00048:00695
ACGTATAATGTATTCGAGCTCACA

>D8PAK:00048:00696
CCCCAAAATCGTGACTCCTCTCAC

>D8PAK:00049:00681
CCGGTAATTGTGATCGTACTTACT

>D8PAK:00017:00724
CGGCCTAAATGTGTCCCTATGCAC

>D8PAK:00019:00728
CAGTTGACTGTAATCTTAGTCACA

>D8PAK:00020:00738
TACATTATTGTAAGACCGCTCACA

>D8PAK:00021:00702
TCCTTTATAGTGTCGTAGCTTACA

>D8PAK:00022:00703
TCGGTTTATGTAACCGCGATTACA

>D8PAK:00023:00738
GAACACATTGTAATCCTGAGCACA

>D8PAK:00025:00706
CCCGTAAATGTAAGCTAGATCCCT

>D8PAK:00025:00720
CTGCGAAACGTGAGTTACTACACA

>D8PAK:00026:00710
CATTAAATTGTGTCGCTGGTTACA

>D8PAK:00026:00720
ATAGACTATGTAACCTATGTCACA

>D8PAK:00026:00727
TGTAGAAATGTAAGCCTGTTTACT

>D8PAK:00026:00733
TCCCCTATAGTGATGGTGATCACA

>D8PAK:00026:00735
ACACCATATGTGGTCTAGATCACA

>D8PAK:00026:00748
TATCCCACTGTAATCGTGATCACA

>D8PAK:00027:00704
CATTTAATTGTAACCGGTGTGACA

>D8PAK:00027:00720
TCAGAAAATGTGGATCACGTCACA

>D8PAK:00028:00713
AGTTAGATTGTAATCTGTGTTCCA

>D8PAK:00028:00720
ACTTGAAAAGTGATTAACATTACA

>D8PAK:00028:00733
GCTATGATTGTAGATCATCTCACA

>D8PAK:00028:00738
GCACGGTTTGTAAGGCAAGTTACA

>D8PAK:00029:00711
TCCCTTCTTTGTAACCTGGTGCAC

>D8PAK:00029:00716
CGATTAACTTCATCCCAGGGTCCT

>D8PAK:00029:00723
ACCGGAATAGTAACCACAGGCACA

>D8PAK:00030:00709
AGTAGTAATGTGGCCTACTTCACA

>D8PAK:00030:00711
GAGCTCAATGTGTATTGGGTTACT

>D8PAK:00030:00712
TCTTTTAAATGTGATACTAATTAC

>D8PAK:00030:00726
CACCAATTGTAAGGTACGTCACAT

>D8PAK:00031:00720
CAGTACATTGTGACAAAAATTACA

>D8PAK:00031:00723
TCGATAATAGTAAGTTATGATACA

>D8PAK:00031:00743
CCGTGCATTGTAGCGCGTCTCACA

>D8PAK:00032:00700
CCAGTCTTTGTAACCTAGTACACT

>D8PAK:00032:00704
GGGGCAATTGTAAGATTCGTTACC

>D8PAK:00032:00709
GAGCAGAATGTGAGCGGTATTACA

>D8PAK:00032:00710
CGCGAAATCGTGTTCTTTATCACA

>D8PAK:00032:00711
TGGTTTATTGTGTTCTAACTCACA

>D8PAK:00032:00714
CTCATGAAAGTAACATCCCTCACA

>D8PAK:00032:00722
TTGTAACATATATCACAATCAGCG

>D8PAK:00032:00726
CCAACGATAGTATACTAGCACACA

>D8PAK:00032:00741
TACGGATTGTGACCCAGTGCGCAT

>D8PAK:00033:00716
AAGTGATCAGTCTCACAATGTCCC

>D8PAK:00033:00718
CCAGCAATAGTAAGTTCCCTTACA

>D8PAK:00033:00727
TAGGGAAAATGTGTCTTGGGTTAC

>D8PAK:00033:00729
AGTATGATTGTGTTTCATGTTACA

>D8PAK:00034:00706
CATGCAATTGTAAACTAAATGACA

>D8PAK:00034:00715
AATCAGATCGTGGCTTGGCTTACA

>D8PAK:00034:00737
CATTCAGATTGTGATTCACATCAC

>D8PAK:00035:00729
TAACGTAGTGTGAGCTACGCCACA

>D8PAK:00035:00746
TGGTAAAATGTATGATTGCTCACA

>D8PAK:00036:00701
CACCCAATTGTGATACTTATCACT

>D8PAK:00036:00720
GAATGGATCGTGATCTGGCTCACG

>D8PAK:00036:00731
TTCTAGATCGTATTCTACGTCACA

>D8PAK:00036:00735
CCGCCATTTGTAACCTAATGCACG

>D8PAK:00037:00729
TCGCGCTTTGTAATTTAATGCACA

>D8PAK:00037:00741
TACGACATCGTAGTCTATATCACA

>D8PAK:00037:00744
CGTCGTATTGTGAGCTCTCTTACA

>D8PAK:00037:00745
AACCTAATTGTGACCATTGTTTCA

>D8PAK:00038:00730
AGGTCAACTGTGAGCCTATGTACA

>D8PAK:00039:00727
TATTCCAATAGTGACTTATCATAC

>D8PAK:00039:00729
TGCGCAATTGTCATTAGAATCACT

>D8PAK:00039:00733
AACATCATTGTGAGCTTATTGACA

>D8PAK:00040:00713
TAGCAGACTGTAACCACGATCACC

>D8PAK:00040:00715
GTGGCTAAATGTAATCCTCGTTAC

>D8PAK:00040:00719
CCCTAATTGTGTTTTAGAGCACAA

>D8PAK:00040:00720
CTTCGCAATGTGACCTAACTTACA

>D8PAK:00040:00721
TGGCGCACTGTAATGCCGATTACT

>D8PAK:00040:00733
CCATTAAATGTGACTAAGCACACA

>D8PAK:00040:00745
TAATAAATTGTGGTTTTACTCACA

>D8PAK:00041:00709
CCGTAAAATGTGTACATAGTTACA

>D8PAK:00041:00718
GCTTAAACTGTGATTTAAGTCACT

>D8PAK:00041:00727
TTGCCAGACTGTAACCTTCCTCAC

>D8PAK:00041:00729
GTGGTCATTGTGCTGCTGCTTACA

>D8PAK:00041:00742
GTCCACACTGTGACCTAGTGTACA

>D8PAK:00042:00704
ACCGCAATTGTGTCGCCAGTCACT

>D8PAK:00042:00716
AGTGGGATTGTAAGTTTCCTCACC

>D8PAK:00042:00723
CCATTAAATGTGACTAAGCACACA

>D8PAK:00042:00739
TCTTGCTTTGTAATACTTATTACA

>D8PAK:00042:00747
CATTAGAATGTGGTATTGCTCACA

>D8PAK:00043:00700
CTTCGCAATGTGCTTCCGATCACA

>D8PAK:00043:00715
CGGACGATTGTGGTTCACATCACT

>D8PAK:00043:00734
GCTTGGTTACAATTATTGCGACCT

>D8PAK:00043:00746
TCCACAATGGTAATCCATATTACA

>D8PAK:00044:00703
ACAAGAAATGTGATGTACGACACT

>D8PAK:00044:00706
TAGGGCAATTGTATCCGGGAACAC

>D8PAK:00045:00700
CCGTCTATTGTAACTAGACTCACA

>D8PAK:00045:00708
CGGACGACTGTGTCCTCCCTCACA

>D8PAK:00045:00733
CAAAGAATTGTAAGCTTACGCACA

>D8PAK:00045:00738
TCCGCAATTGTGACGTAGGCAACT

>D8PAK:00046:00703
TTGCTAACTGTGATCCTACATACA

>D8PAK:00046:00720
AACTTAATTGTGATCTTTACTACA

>D8PAK:00046:00739
TTCAACAATGTAACTTATAGCACA

>D8PAK:00047:00721
GTTACTATTGTGGTTTATGTCACA

>D8PAK:00047:00724
CCCTACATTGTCACCTTAGTCACA

>D8PAK:00047:00730
CGTGAAACTGTAATCTTGCTCACC

>D8PAK:00047:00731
CGTCGAAAAGTAACGAAGATTACA

>D8PAK:00048:00703
TGCCATATAGTGAGCTAGCTCACC

>D8PAK:00048:00719
AGACACAACTGTAATACTAATTAC

>D8PAK:00048:00741
TTGTAACCGATCACACAATCACAA

>D8PAK:00048:00747
TCCAATGTGATTTATCTTACACTC

>D8PAK:00049:00712
CTCTCAAGTGTATCCAAGATTACA

>D8PAK:00049:00719
ATCGATATTGTGTACTGTGTCACT

>D8PAK:00049:00737
TTGGAAAATGTGATGTAGTGCACG

>D8PAK:00049:00741
CGACGAAATGTAATCAGCGTTACA

>D8PAK:00049:00744
GACCAGATTGTGAGCTACGGCACT

>D8PAK:00020:00752
GTCGGAACTGTATTGAAGATTACA

>D8PAK:00025:00757
TCTCACTTAGTGATTTGGCACACA

>D8PAK:00031:00754
TCCGTAAATGTGACGCATCTCACT

>D8PAK:00031:00759
AGCCCAAATTGTTACCTGGGTTAC

>D8PAK:00032:00764
TTGTGAGATTGTAAGGCGGGTCAC

>D8PAK:00032:00786
TAAACCAATGTGACCTACCTCACA

>D8PAK:00032:00797
CCTTAAATGTGAGTCGGCTTACAT

>D8PAK:00033:00764
CCGATAACTGTGCTGTTTGTCACA

>D8PAK:00033:00774
GCCTAAAATGTGACTCTCTATACA

>D8PAK:00034:00756
CGGTTCATTGTGTCCGATGTCACT

>D8PAK:00034:00761
TGGGGGAATGTGAGCTGCGGAACA

>D8PAK:00035:00753
CAATAATTCGTAACATAAATCACA

>D8PAK:00035:00796
CATACATTACATTCTGGGGGTAAC

>D8PAK:00036:00754
TAGGATATTGTGGCATGGCTCACT

>D8PAK:00036:00759
GGGGTGATCTACGTTACATTTCGC

>D8PAK:00037:00751
GCCCAGATTGTAATCTACCTTCCA

>D8PAK:00037:00760
AACCGAAAATGTGTGGTGGCTTAC

>D8PAK:00038:00758
TTGTAACGGTGCTCACAATCGCCC

>D8PAK:00040:00784
CAGCTCAAATGTGACTCCCGACAC

>D8PAK:00041:00759
GCGTAGATTGTGAACTACAGCACT

>D8PAK:00041:00770
CGCCACTTAGTGATCTTAATTACA

>D8PAK:00041:00771
CACCCAAATGTAAGAGACACCACA

>D8PAK:00041:00799
CACAAAAATGTAATGAAGAGCACT

>D8PAK:00042:00760
CGAATTGTAAGCTTCATTACGTTC

>D8PAK:00042:00773
TCCGCAAAAGTATCCTAGATTACA

>D8PAK:00043:00750
TGCACTAATGTGATGTTCGTTACA

>D8PAK:00043:00760
GATGGGTCTGTGACCTCAGTTACA

>D8PAK:00043:00762
TCCCCAAAGTGTGAGCTAGCTTAC

>D8PAK:00043:00784
TCACGAATTGTGGCACTTCTTACA

>D8PAK:00043:00798
ACAGTATTTGTGATCCGTACTACA

>D8PAK:00046:00762
GCAGTAACTGTAACAATGGTTACA

>D8PAK:00046:00793
AAGTAAACTGTGCATCCTCTCACA

>D8PAK:00046:00799
CACTCGAATGTGAGCTAGCGCACT

>D8PAK:00047:00750
GGCATCATTGTGTTCTATATTACT

>D8PAK:00047:00755
ATGTAAGCCAAGTTACAATTGTTA

>D8PAK:00047:00761
CTCCCAATTGAGTATTATGTTACA

>D8PAK:00047:00798
TACCCTACTGTGATTTGCAACACA

>D8PAK:00048:00764
CACCCCTTTGTGTTCCAGACTACA

>D8PAK:00048:00771
AGCTAGTTTGTGAGAGTCATCACA

>D8PAK:00048:00781
CCATAAATTGTGAGTCAGGATACT

>D8PAK:00049:00758
TCGTAAATTGTCACCGATCTTACA

>D8PAK:00049:00768
ACTCAAAATGTATGTTGATGCACA

>D8PAK:00049:00771
ATCCGATCTGTGCTTTAGATTACA

>D8PAK:00049:00772
CGACAGAATGTGTTGTGGCTCACA

>D8PAK:00049:00777
TCCACGATAGTAACTCCAGTCACA

>D8PAK:00049:00778
GTTGTCATTGTAGCCGACGTTACA

>D8PAK:00049:00794
TCTAGCTCACAATTCCTGTCTTTC

>D8PAK:00049:00796
ACAAGAAAAAGTAATTTGGGTCAC

>D8PAK:00036:00800
TATAGATTACAATTATGGACTGTA

>D8PAK:00038:00800
TTTCAGATTGTAACAGTAAATACA

>D8PAK:00038:00802
GGGACTATTGTGCAACACGTCACA

>D8PAK:00039:00815
GTTCCAATTGTAACGTAGGTAACA

>D8PAK:00040:00801
CTTTGAGCTCTCCAGTAAATGGAC

>D8PAK:00040:00802
AATCAAACTGTGGCGTACATTACT

>D8PAK:00040:00804
ATTTCGAATTGTGACCCTACTTAC

>D8PAK:00040:00811
TACAAGATTGTGTTATGTGACACT

>D8PAK:00040:00816
CTCCTAAATGTGTTTCGTGTCACA

>D8PAK:00041:00803
ATGTAATCCTGCTCACTATTAGTC

>D8PAK:00041:00808
TTGCTAATCGTAATTATAATCACA

>D8PAK:00041:00814
TTGTGAAATGTGCCCATGATGACA

>D8PAK:00042:00815
AGCAAAATTGTACGTTAGCCCACA

>D8PAK:00042:00820
CCATTGAACGTGACATGCATTACT

>D8PAK:00042:00829
ACCTCAATTGTGTACTAGATTCCA

>D8PAK:00044:00805
GGACTGAATGTAATCTGGATAACA

>D8PAK:00044:00821
CTGTGATCTAACTCACTATTTCCG

>D8PAK:00045:00809
CGTCCAATTGTAATTTTGTTTACC

>D8PAK:00045:00811
CGTAGAACTGTAAGACACGCTACA

>D8PAK:00045:00822
TTCCGCATTGTAACCTTACTTACA

>D8PAK:00046:00817
AAGTGTGTCGACGGTCACATTTCT

>D8PAK:00046:00827
TATACAATAGTAATAGGACTTACA

>D8PAK:00046:00835
GAGAGATATGTGACTTACATCACA

>D8PAK:00047:00806
TAGTCAAACGTAAGCCATCTTACA

>D8PAK:00047:00812
ACGTCGATCGTGATCACAGTCACA

>D8PAK:00047:00817
CTCAGGATTGTAATCAAGATCCCA

>D8PAK:00047:00825
CCATAAAATGTGCATCCGCTTACA

>D8PAK:00049:00809
TCCTAAATTGTAAGCGAAATCACG

>D8PAK:00049:00841
CTGCGGACTGTATGCTAGATCACA

>D8PAK:00050:00024
CCTGTAATTGTGACCTGTCTCACC

>D8PAK:00050:00028
TTTGGCATTGTGTCCCGGACCACA

>D8PAK:00051:00014
ACTAATTGTGAGCTATGCTACAAT

>D8PAK:00051:00036
CACGGAACTGTGAACTGCACTACA

>D8PAK:00052:00018
TCGGAGATTGTGAGCCTTCTCACT

>D8PAK:00052:00038
GCACCAATTGTGGTGTAACTCACT

>D8PAK:00053:00025
GACACCTTTGTGATCTCTGTTACA

>D8PAK:00054:00027
ACCTGCATCGTGACCTATGCCACA

>D8PAK:00054:00036
TCGGACATAGTGCATCACGTTACA

>D8PAK:00056:00026
ACTGCCGGTCTCCAGTGTGGCTAG

>D8PAK:00057:00013
TGATCAAATGTAATCTGCGCCACA

>D8PAK:00058:00007
CACAAGATTGTAGTATAGTTTACA

>D8PAK:00058:00029
GTAAATGTGATATACACTACAATT

>D8PAK:00058:00037
CCAAGATCTGTGATCTAACTTACT

>D8PAK:00059:00038
GTTCAAATTGTAAGTCAGTCCACA

>D8PAK:00060:00022
CATTTTAATTGTAACGGGGCACAC

>D8PAK:00060:00042
CCCAATAAAGGTAACTCGGCTTAC

>D8PAK:00061:00020
TGTACCATTGTGATTTCAGTTACT

>D8PAK:00061:00033
CCGATTGTATCTTAAGTTACAATA

>D8PAK:00062:00031
AGGAAGATTGTGACCATTGTTACT

>D8PAK:00064:00018
TACACGAAAGTGAGGCCCCTTACA

>D8PAK:00064:00038
ACTCGCAAAGTAACCTGCAACACA

>D8PAK:00065:00020
ATCAAGATTGTGTTCGTTATTACA

>D8PAK:00065:00027
AAACAGATTGTGTCTCATTACACA

>D8PAK:00066:00021
ACCAGTAACTGTGATTAATGTCAC

>D8PAK:00066:00048
CCGTCCATTGTGACATGCGTCACA

>D8PAK:00067:00005
TTAGGTAATAGTGTTCGCGATCAC

>D8PAK:00067:00009
GACCATTGTAATGTACATCACATT

>D8PAK:00067:00041
CTTCCAATTGTGCGTCCGCTCACT

>D8PAK:00067:00045
TTTGCAATTGTGCGCCAAGCCACA

>D8PAK:00068:00022
AAACAAACTGTGACATAAACTACA

>D8PAK:00069:00010
CTCTTAATAGTGCCTCACGTTACA

>D8PAK:00069:00015
CCGTACATTGTGTCTCATGTTACC

>D8PAK:00069:00016
TAGTCTAAATGTGTGTTGGATTAC

>D8PAK:00069:00025
ACCAGGATTGTGAGTAATCTCACT

>D8PAK:00069:00034
TGGTGTCACAGATTACAATTGGTG

>D8PAK:00069:00038
TCTTGTACAGTGAGTTAGGTTACA

>D8PAK:00069:00039
ACCTCTAATGTAACGTCACTCACA

>D8PAK:00069:00042
TCAATTGTGATCTCTGTTACATTC

>D8PAK:00070:00030
CTACGAATTGTGTTCCGTGTTACT

>D8PAK:00070:00049
TACTAATTGTATCTTAGCTCACAA

>D8PAK:00071:00035
TAGCGAACTGTAATGGTTATTACA

>D8PAK:00072:00018
TCAAAAGTGATGTTCCTCACATTT

>D8PAK:00072:00036
CTACCAAAAGTAAGGTTGCTCACA

>D8PAK:00073:00011
TTTGAAAATGTGACTCTACGCACA

>D8PAK:00073:00022
CAGGTGATTGTGCACTACATCACT

>D8PAK:00075:00026
TTGTGCATTGTGACCTAGGGTACG

>D8PAK:00075:00028
CGGCCTATTGTAATTAGTTGCACA

>D8PAK:00076:00017
GCGTCGATTGTAACCCTTGTTCCA

>D8PAK:00076:00020
TGCGCAATTGTAACTTAAGTTACT

>D8PAK:00077:00032
TACACGATTGTGACTCTGACCACA

>D8PAK:00078:00018
CTGATTAACTGTAGTCTGCGTCAC

>D8PAK:00078:00023
AAGCAAATTGTAAATCCCGTCACG

>D8PAK:00080:00033
CATAACTGTGACCTATCTCACAAT

>D8PAK:00080:00041
TTCTAGATGGTAAGCTGGGTCACA

>D8PAK:00081:00035
CCCTGGAATAGTAATACAACACAC

>D8PAK:00082:00021
ACTTGCAATGTAGCTTGGGTCACA

>D8PAK:00082:00026
ATGCGAAATGTGACATAATACACT

>D8PAK:00082:00044
CACCCCAATGTGCAATGAATTACA

>D8PAK:00082:00047
TATGTGATTGTGCTGTCCGTTACA

>D8PAK:00083:00032
GTGGCAAATGTGAGTACGTCTACA

>D8PAK:00083:00034
CCACTGATTGTAACTAGTATCACT

>D8PAK:00084:00021
AGATAGGACGACTCCAGTCAAATG

>D8PAK:00084:00025
CCACAATGTGATGTATGTCACAAT

>D8PAK:00085:00007
TCCGACGTATTGTACGGTGTCACA

>D8PAK:00085:00043
TCAAAGATTGTGCTTTGGATTACA

>D8PAK:00086:00004
ATTCCAATTGTAATGTAGCTGACT

>D8PAK:00086:00005
AGTCTCAAATGTAACTGGTCTTAC

>D8PAK:00086:00048
TGCTCGATTGTGTCTCGGGTAACA

>D8PAK:00087:00012
TTTACAATTGTGGCGTAGGTTACG

>D8PAK:00087:00013
GCGTAAATGGTGAGTTCAATTACA

>D8PAK:00087:00023
GACCAAATTGTAACGCACATTCCA

>D8PAK:00087:00037
GCCGTAAATTGTAATTCCAGTCAC

>D8PAK:00089:00009
CTGGCAATTGTGCACTTGCTTACA

>D8PAK:00091:00004
GGTCGAAATGTGACTCACATTCCA

>D8PAK:00091:00017
CAGTGTATTGTGTTCTAGTACACT

>D8PAK:00091:00018
AACACGATTGTGTCTCTTCATACA

>D8PAK:00091:00019
GATAAGAATGTAACTTTGGCCACA

>D8PAK:00091:00029
ACCTAAAATGTAACCTAGCTTACG

>D8PAK:00091:00038
GACCGAAACTGTGTCCCAACTCAC

>D8PAK:00091:00048
GGTACAACTGTGACCATTCTCACA

>D8PAK:00092:00015
GTGTGACGAGGATCACATTGTGCA

>D8PAK:00092:00023
TTTAGCATTGTGTCCGTCACTACA

>D8PAK:00093:00014
TTGTGACCTAGCTCACGATGCCGT

>D8PAK:00093:00016
TACCAAAACGTGACCTACATTACT

>D8PAK:00093:00028
CTTCACACTGTGATCTTGATTACT

>D8PAK:00093:00041
AACGCTTGTGTCTCCAGAACGCTA

>D8PAK:00094:00022
GGAGACAATGTGAGCGGCGCTACA

>D8PAK:00094:00028
CCTATTGTTACACAAATTACATTT

>D8PAK:00094:00040
AGCCAGATTGTTCATGTGGTCACA

>D8PAK:00095:00011
TGGTCTATTGTGATATTGCACACA

>D8PAK:00095:00017
GCCTGGTTACAATCGGGTCTAAGT

>D8PAK:00096:00009
TCGAATGTGTCTCCAGTCACAATT

>D8PAK:00097:00034
ATAGTAAATGTGCTTCAACTTACA

>D8PAK:00098:00007
TTGTGACCTTGGTTACATTCCCTC

>D8PAK:00098:00020
TCGCAAAGTGTGACCCACCTTCCA

>D8PAK:00098:00024
GATCCCAATGTAATATACGTCACA

>D8PAK:00099:00024
ACGCCCAATGTAACATATATTACG

>D8PAK:00099:00043
AACCCCTTTGTGATGCATCTTACA

>D8PAK:00050:00053
GAGTAGACAGTGATGTACGTTACA

>D8PAK:00050:00072
ACTAGATTTGTGACTTCGCTTACG

>D8PAK:00050:00090
TCGCGGATAGTAATCAGCATTACA

>D8PAK:00051:00058
GGATTTATTGTAACGTTAGTCACG

>D8PAK:00051:00085
ACAACTGTGATTTCCCTTACATTT

>D8PAK:00051:00087
ACCCACAATGTGTTCATAGACACA

>D8PAK:00052:00072
TCTATAATTGTGTCACGCCTTACA

>D8PAK:00052:00078
CACTCACAATGTAATCTAGTACAC

>D8PAK:00053:00060
TAACACATTGTAAGACCGCTTACT

>D8PAK:00053:00079
GCACCAACTGTGACCTTCGTCACA

>D8PAK:00053:00088
AAGAACATTGTAACGCTCCTTACT

>D8PAK:00054:00052
TGCGACATTGTGATTCCACCCACA

>D8PAK:00054:00066
TTCCCCTTTGTGAGCCAGACTACA

>D8PAK:00054:00069
AAGATTATAGTGTGCTAGATTACC

>D8PAK:00055:00053
GGATAGATTGTAACCGAGGTCCCA

>D8PAK:00055:00054
AGATAAACTGTAATACCCAACACA

>D8PAK:00055:00087
AATATGATTGTGCCCTCGGTTACT

>D8PAK:00055:00090
AAAACAAATGTGAGGCCGATTACA

>D8PAK:00056:00062
ACTGTCATTGTGTCCACGGTCACA

>D8PAK:00056:00080
ACCCAAAATGTGGGTACGGCTACA

>D8PAK:00057:00054
AAGCCTTTTGTAACCTGTCTCACA

>D8PAK:00057:00060
TTTGCAATAGTAATCCGCACTACA

>D8PAK:00057:00079
CACACAATTGTGTTCCGCACCACA

>D8PAK:00057:00084
CGGGTAGTAGCTCCAGAACTTTCT

>D8PAK:00057:00095
ACATACACTGTGATATACGACACA

>D8PAK:00058:00055
TGGCTAAGTGTGAGCTTCGTTACT

>D8PAK:00058:00067
TTGAATTGTGTCTTCGGTTACATT

>D8PAK:00058:00079
GGCATCAAAAGTGATATACGTTAC

>D8PAK:00058:00090
AGCTGCTTTGTGAGTTGGACTACA

>D8PAK:00058:00097
GTTTAGAACGTAACCTGTATTACA

>D8PAK:00058:00099
CCCCAGACTGTAACATGAAGCACA

>D8PAK:00059:00085
AGTCAATTTGTGACGTGGCACACA

>D8PAK:00059:00089
TATCCAATTGTGACCCATGTTACT

>D8PAK:00059:00090
CAACAGATTGTGATACAGCGCACT

>D8PAK:00060:00072
TTAAACTGTGAGCTATCTCACAAT

>D8PAK:00060:00079
TCGATTGTGACCCAGCTTACACTG

>D8PAK:00060:00093
GGGAGGAATGTGCAATGCCTTACT

>D8PAK:00061:00063
CTCCCGTTTGTAACCTTAGACACA

>D8PAK:00062:00082
ACTCGTAACGTAATCTACATCACT

>D8PAK:00063:00051
ATTCTAAACGTGTGCTAGGTCACT

>D8PAK:00063:00053
CCACTTCCCGCTCCAGCTTGACCC

>D8PAK:00063:00056
ACCCGAATAGTTCCCTGAGTCACA

>D8PAK:00063:00069
ATGTGACGTAGCTCACAATCGCTT

>D8PAK:00064:00064
CTATGAAATGTGACCTGTGACACT

>D8PAK:00064:00072
GATGAAAATGTATCCTGGCTCACC

>D8PAK:00065:00090
CACGCTATTGTAAGGTGGCTTACT

>D8PAK:00065:00094
AATCGGATTGTGAGCGCGGTTACC

>D8PAK:00066:00059
GTACCATTTGTGTCGAATCTCACA

>D8PAK:00066:00086
CGCAAGAATGTAACATGATGCACT

>D8PAK:00067:00059
TCGTCCTTTGTGACCCCCGACACA

>D8PAK:00068:00055
GCATCGATTGTGAGCTGATATACA

>D8PAK:00068:00086
TCTCCCACTGTAAGCTGGTTCACA

>D8PAK:00070:00087
TATGCGAATTGTGATCAAGGCTAC

>D8PAK:00071:00059
GCCTCCATTGTGCACCATATTACA

>D8PAK:00072:00076
AGGCTAAAAGTACCTCAAGTCACA

>D8PAK:00072:00084
GACTAAAATGTGACTCAAGCCACA

>D8PAK:00072:00087
ACATTTATTGTAATGTGAGTCACA

>D8PAK:00072:00098
TGGGGCGTTGTAACTTTAGTCACA

>D8PAK:00073:00054
GTAATGATTGTGCCTCAAATCACT

>D8PAK:00074:00056
AGTGCAACTGTGTGTTATGTTGCA

>D8PAK:00074:00063
CGTTCAATTGTGACCTCTGTTACG

>D8PAK:00074:00068
ATGTGACATTGCTCACAGTTATCG

>D8PAK:00074:00069
TGCTAGATTGTGCACCAAGTCACG

>D8PAK:00074:00094
TAGTCGAATGTGACTGTTCTCACT

>D8PAK:00075:00090
CCGCATAATGTGAGTTTCATTACA

>D8PAK:00076:00085
GCTAAATGTAAGTTGGCCTACAAT

>D8PAK:00077:00099
TCAAACATTGTAACCATCACTACA

>D8PAK:00078:00079
CCGCAAAATGTGAGGTATCTTTCA

>D8PAK:00078:00082
GTTCTTAATGTGACCTGGTTCACT

>D8PAK:00078:00095
AATAATAATGTGCAGCCGGTTACA

>D8PAK:00079:00067
TCTTACAATGTGGGATAAGACACA

>D8PAK:00079:00069
AACAATAAAGTGAGCTGTGTTACA

>D8PAK:00079:00087
CGTATTGTAATCATGCTTACAATG

>D8PAK:00080:00061
CAACAGATTGTAACTTGGTATACA

>D8PAK:00081:00066
GCCTGAAATTGTGACCATAATTAC

>D8PAK:00081:00068
ATTCTAACTGTAATCGGTCTTACT

>D8PAK:00082:00067
CTACAAAATGTAACACCGGTCACA

>D8PAK:00082:00074
TTAAGCATTGTGCTTTGTATCACA

>D8PAK:00082:00075
CCTCTAATGATATAGCTGCTCACA

>D8PAK:00082:00084
GCCTAAAATGTGATTTAAGTAACA

>D8PAK:00083:00096
TCATGCATTGTGAACTTACTCACA

>D8PAK:00084:00052
GCGTAAAATGTAACGGCATTCACA

>D8PAK:00084:00066
CACCAGATTGTGCTTGAGGTTACT

>D8PAK:00084:00071
ACACGGATTGTGTGATACAACACA

>D8PAK:00084:00085
TACCCTAGTGTAACCTACGTCACA

>D8PAK:00084:00093
GATACGTTTGTGACTTTTGTCACT

>D8PAK:00085:00072
TAGTACATTGTGTCCCCGATTACA

>D8PAK:00087:00073
CATTTGGAATGTACATTGGCTTAC

>D8PAK:00087:00078
TTCCTCATTGTAGTCTAAGACACA

>D8PAK:00088:00056
CCTTAGATTGTAAGTTGTGATACA

>D8PAK:00088:00060
GGTGCTAATTGTGACCGAGTATAC

>D8PAK:00089:00087
CCCTGAAAAGTGTCCCACGTCTCA

>D8PAK:00090:00050
TTACGAATTGTGCGCCACCCCACA

>D8PAK:00090:00065
AATCGAATTGTGGCGGACATCACG

>D8PAK:00090:00066
GGCACCATTGTGACTGTCATTACA

>D8PAK:00090:00096
GAACTGATTGTGTTCAAGCTCACT

>D8PAK:00090:00097
ACGCGAATTGTCATATTGGTTACT

>D8PAK:00091:00057
ATGTGATCCGACTCACAATATGAG

>D8PAK:00091:00067
GACAGAATGTGATTCAGCTTACAT

>D8PAK:00091:00068
ATCGGTAATGTAATTGAAGTTACA

>D8PAK:00091:00095
GTTCTTATTGTGACCTATTCCACA

>D8PAK:00093:00053
TACTCAATTGTGCTCCGAATTACA

>D8PAK:00093:00055
GTCTTAACTGTGAGCGGGACAACA

>D8PAK:00093:00085
TGTGTCATTGTGTGTACCATTACA

>D8PAK:00094:00068
ACCCCGGTTTGTAATCTCGATCAC

>D8PAK:00094:00069
GAGTGGATCGTGAGGTAGATTACA

>D8PAK:00094:00075
AAGCACAATGTGACTTCGGTTACA

>D8PAK:00094:00077
TTGTAACTTAGACCACATTTTACT

>D8PAK:00094:00094
ATGCAAATTGTCAACCGTGTTACA

>D8PAK:00094:00097
CATTGAATGGTAAGCAAAGTCACG

>D8PAK:00095:00058
GCTCGAATTTGTAAGTAGCGTTAC

>D8PAK:00095:00081
CTAACGAGTGTAATTCCCATTACA

>D8PAK:00095:00086
GCTTCGATTGTAAGCTAGCTCCCA

>D8PAK:00096:00052
TCTTCAATTGTAAGGTACATCACA

>D8PAK:00096:00089
CCTACCATTGTATCTTAATTCACA

>D8PAK:00097:00066
ATCACAAATGTAGTCCTACTCACA

>D8PAK:00097:00070
GAAAAAAGTGTAATGCAGCTCACT

>D8PAK:00097:00077
GCTTCCAAAGGTAATCCAGCTCAC

>D8PAK:00097:00090
CGAACCATTGTAATTTAGGTCACT

>D8PAK:00097:00092
CCCTCAATTGTTCATTAAAACACA

>D8PAK:00098:00053
GGTATAAGTGTGATACGGATTACA

>D8PAK:00098:00084
CACAACTATGTAACCTGGATTACT

>D8PAK:00099:00069
CCAGGGATTGTGACTAAGTGCACT

>D8PAK:00099:00076
TCAGAAAAAGTAACCCGGTTTACA

>D8PAK:00099:00082
GTAGTGATTGTGTTCCAGGGTACA

>D8PAK:00099:00083
CATGAGATCCCGCTCCAGACCTTA

>D8PAK:00050:00108
CCTCACATAGTGATCCAGCTCACT

>D8PAK:00050:00120
CACTAAATTGTAACTAGAACCACC

>D8PAK:00050:00125
TGGCATATTGTAACGTCAATCACA

>D8PAK:00050:00129
TCCATTGTAATATAGCTCACAATG

>D8PAK:00050:00132
CCTGGGAAATGTGACCTCGGCCAC

>D8PAK:00051:00127
GCGAACAAAGTGACCGCGCTTACA

>D8PAK:00052:00113
GACTCAATTGTGTGTACGGTTACT

>D8PAK:00052:00118
ACCTGATTTGTGTCCTACCTTACC

>D8PAK:00052:00137
ATCGACAATAGTAACCAAGCTCAC

>D8PAK:00052:00145
TCTAGCTCACAATGTCGCTTTAAT

>D8PAK:00052:00148
CGATAAAATGTAATGGTGACAACA

>D8PAK:00052:00149
CACCCATTTGTGACCAAGGGCACA

>D8PAK:00053:00119
CGGACAAAAGTGACTCACGATACA

>D8PAK:00054:00101
TCCAACATTGTAATATTCTTTACA

>D8PAK:00054:00103
TCGCTAATTGTAACTGTACGTACA

>D8PAK:00054:00144
TTGTAACTCACCTTACAATCTATG

>D8PAK:00054:00148
AACCCATTTGTGTACTGGGCCACA

>D8PAK:00055:00105
GATTCCAATGTGATATATATCACT

>D8PAK:00055:00112
TCCCCGTTTGTGCCCGGGGTTACA

>D8PAK:00055:00117
TTGTGACATATCTTACAGTTTCCT

>D8PAK:00055:00142
ATGTAATGAAACTCACAATCTTCG

>D8PAK:00056:00104
TTCGATAATGTGGTTTGTCTTACA

>D8PAK:00056:00122
TGCTAATTTGTGCGTTCTATTACA

>D8PAK:00056:00138
AACGACCTGCTCCAGTTGGCGGTC

>D8PAK:00056:00141
GCTCAAAATGTAACGGGCCTCACA

>D8PAK:00058:00104
AGTTCAATAGTAACTTACATTACT

>D8PAK:00058:00125
CAATTAGATTGTGTTCGTAGTCAC

>D8PAK:00058:00149
TGCCTAAATGTGGTATATGTCACA

>D8PAK:00059:00127
AAACCAATTGTGCACCGGCTTACT

>D8PAK:00059:00134
CTCTAGTTTGTGAAAGGGATCACA

>D8PAK:00060:00119
CCGATTGTAACTTGGGTCACAAAC

>D8PAK:00060:00121
ATAACAATTGTAACTTGTAACACG

>D8PAK:00060:00126
ATCCCAATTGTGGTCCATATTACC

>D8PAK:00060:00136
GTCTGCATTGTAATTAGTGTTACA

>D8PAK:00061:00110
CCGCCGAATGTGATCCTAGTCACC

>D8PAK:00061:00125
GGCGATAAAGTGACCTAAATTACT

>D8PAK:00061:00128
CTTCCGAATGTGTTCAGCGTTACT

>D8PAK:00061:00138
CTGGACTTCGTAACTTGAGTTACA

>D8PAK:00062:00149
CCAGGGAATGTGAGTTAGCACACG

>D8PAK:00063:00115
CACAGAAAGGTGATGTTCCTCACA

>D8PAK:00064:00104
CACAAGATTGTGGTTTACCTCACA

>D8PAK:00064:00123
CGCTGGATTGTGAGACGCATTACC

>D8PAK:00064:00133
TCGTAGATGGTGTCTCCAGTCACA

>D8PAK:00064:00135
TTCAACATTGTGCAGGCCATTACA

>D8PAK:00065:00121
GCCACTATAGTAACCCAGTATACA

>D8PAK:00065:00138
ATTCAGAATTGTGTCCTGTGTTAC

>D8PAK:00066:00101
AGACGAAATGTGTTTTGTGTCACT

>D8PAK:00066:00126
AACGGCATTGTGTGTACACTCACA

>D8PAK:00067:00104
GACATTAATGTAAGCGTGGTCACA

>D8PAK:00067:00114
ATGTGAGCCACATGACAATCTTGA

>D8PAK:00067:00130
TTGTGTACCACATTACATTTTCCA

>D8PAK:00067:00132
GATCCAATTGAGTGCTGGGTTACT

>D8PAK:00068:00101
TAATCAATCGTGACCTCGTTTACA

>D8PAK:00068:00104
GTAACAACTGTGGCATTAATCACA

>D8PAK:00069:00132
AGATATACTGTGACATAGGTCACG

>D8PAK:00070:00118
CCTTCGACTGTAACCTTTCTCACA

>D8PAK:00070:00134
AGAATGTGACCTCGATTACAATCT

>D8PAK:00070:00135
CTGGCAAATGTGACCCGATCCACT

>D8PAK:00071:00103
GTACCAAATGTGATACTCCTTACA

>D8PAK:00071:00143
AGCATAAATGTGTCACTGATCACT

>D8PAK:00072:00115
AAGGTGAAATGTAATTCGGAACAC

>D8PAK:00072:00129
CGCGGAATTGTGGTCTAGCATACA

>D8PAK:00073:00110
CAATTGATTGTGACCTTAAACACT

>D8PAK:00073:00115
ACGCACAGTGTAACGCGCATTACA

>D8PAK:00073:00121
AAGTTTACTGTGATCTGGCGCACA

>D8PAK:00073:00122
CCCACAAGTGTAATCTCCGCTACA

>D8PAK:00073:00132
TCGTGGAGTGTAACTTTGCTTACA

>D8PAK:00073:00139
ACGTAAATTGTGAGGTGCATTACT

>D8PAK:00074:00104
CGAGCGAACTGTGATTAGGGATAC

>D8PAK:00074:00112
GATTGTAAATGTGAACTAATGCAC

>D8PAK:00075:00100
TCTGTGAATGTAACGCAAATAACA

>D8PAK:00075:00102
ATCACAAACGTGACTTCGGTTACT

>D8PAK:00075:00109
CTTCAATTGTGCAATATCTCACAT

>D8PAK:00075:00116
TTCCAAACTGTGAGATTCCTCACT

>D8PAK:00075:00129
CCCATAGTGATCTTGCTTACAATT

>D8PAK:00075:00130
TACCATATTGTAACTAAAGTGACA

>D8PAK:00075:00133
GGACGTAACGTGACCGCTATTACA

>D8PAK:00075:00137
CACGCGATAGTGACCCAATATACA

>D8PAK:00075:00148
ACGGAAAACGTGTGTTGCTTCACA

>D8PAK:00076:00129
ACGGACTTTGTAACCCCGTTCACT

>D8PAK:00076:00132
AATCTAATCGTAATCTGCAACACA

>D8PAK:00077:00112
CTGTTAATTGTGCGAATCCTCACA

>D8PAK:00077:00126
GGGATAAACGTGTTCCACCTCACA

>D8PAK:00078:00101
TCTAATTGTAACCCTCCTTACATT

>D8PAK:00078:00109
ATCAGGAATGTGAGATAAACTACA

>D8PAK:00078:00141
TAGAAGAAAGTACCCTAGCTTACA

>D8PAK:00079:00110
CCCTGAACTGTGACACTTCTTACA

>D8PAK:00080:00115
ACCTCATATGTAACTACAGTCACA

>D8PAK:00080:00132
CCGTCAATAGTATTCCGACTTACA

>D8PAK:00080:00136
ACATAAAATGTAGTTTATGACACA

>D8PAK:00082:00144
CTAGGAATAGTGTCACTACTTACA

>D8PAK:00083:00131
GATGTAATTGAGTGCCAGCTCACA

>D8PAK:00083:00143
CGGGTCATGGTAATACGGGTTACA

>D8PAK:00084:00116
GGCAAGATTGTGGCTCCTATTACT

>D8PAK:00085:00148
CTCCAATTTGTATCCGTCATTACA

>D8PAK:00086:00112
TACAGAATTGTGAGTAATGTCACG

>D8PAK:00086:00118
CACCCAAATGTGTAATATATTACT

>D8PAK:00087:00104
GGGCCCATTGTGATTGAGGCCACA

>D8PAK:00087:00111
TCGCAAATGTAATCACCATTACAC

>D8PAK:00087:00123
TAAACAATTGTAGTCCTTCTCACT

>D8PAK:00087:00144
GCTCGAAATGTAATCCAGATACCA

>D8PAK:00089:00133
ATGTAACCTGCATTACTATCTGTT

>D8PAK:00089:00140
TGGGGAAAAGTGAGTCAACTTACA

>D8PAK:00090:00114
CGGACTGTTCCCTAGGTCACAATT

>D8PAK:00090:00133
GCGACGAATGTGATGATCGTTACT

>D8PAK:00092:00111
ACGTGAGGAAGATTACATTCTCCT

>D8PAK:00092:00132
CACTCTAATGTGCTTTATCTCACT

>D8PAK:00092:00136
GATTGCATTGTAACACAATTCACA

>D8PAK:00093:00114
AAACCTAACTGTGACGTTCACTAC

>D8PAK:00093:00134
GCTTTAAAATGTAACACAGACTAC

>D8PAK:00093:00137
CTCGAAAATGTAACCTTATTTACA

>D8PAK:00094:00101
GTGACAAATTGTATATGAGCTCAC

>D8PAK:00094:00103
GCGCTGAAATGTGCATGCACTTAC

>D8PAK:00095:00123
CAGCGATTTGTAACACCCATCACA

>D8PAK:00096:00110
TTGCATTGTAATCCAACTCACTAT

>D8PAK:00096:00130
GATTCCATTGTTCTCTAAGACACA

>D8PAK:00096:00135
ACAAACATTGTATTGGATCTCACG

>D8PAK:00097:00107
CGATTAATTGTAATTTATATCCCA

>D8PAK:00099:00148
GGAGACATCGTGCTCTCGATTACA

>D8PAK:00050:00162
CCCTAAAATGTGCATTAGAATACA

>D8PAK:00050:00174
GCATACATTGTGATGCAGATCTCA

>D8PAK:00051:00151
TTCCAAATTGTGATGACGGTTACC

>D8PAK:00051:00160
TAGTAACCTACCTCACACTCTGGC

>D8PAK:00051:00163
GGTTTCGGTCTCTCCAGGTATCAA

>D8PAK:00051:00180
GTACACTTTGTGAACTTCGTTACA

>D8PAK:00053:00158
ATTGGAATCGTAATCTCTGCTACA

>D8PAK:00053:00171
CTGCTTGTCGTCTCCAGATTCGTT

>D8PAK:00053:00197
ACTCACATTGTGCTCCATTTCACT

>D8PAK:00054:00174
GAGCTGATTGTAACGAACCTCACA

>D8PAK:00054:00197
CCGGCAATTGTAATTGCTTTCACA

>D8PAK:00055:00150
GCGCTAATTGTGAGGAGGCTCACT

>D8PAK:00055:00165
CACGAATTGTGACACAAATTACAA

>D8PAK:00055:00175
CTACTACCCCTCGCCTCCTGTTAC

>D8PAK:00055:00178
CTCCTCTTTGTGACATACCTTACA

>D8PAK:00055:00197
GGGTGAATCGTGAGGCAGATTACA

>D8PAK:00056:00168
GCATGGATTGTAATCTCGGGTACA

>D8PAK:00056:00170
TGGTCGAATGTATCAATGGTTACA

>D8PAK:00056:00181
ATACAAATTGTAAGCTCGTGTACA

>D8PAK:00057:00158
CCTACAACTGTGAGCTGATACACA

>D8PAK:00057:00159
GGTTCGAAATGTGACTAGTGTTAC

>D8PAK:00058:00160
AGATGATTTGTGTGCTACATTACT

>D8PAK:00058:00186
CACGGAATTGTGCGCCCGACTACA

>D8PAK:00059:00154
TGCCAAATCGTAATTACGATCACA

>D8PAK:00059:00156
CTCCACAATGTATTCCGCGTTACA

>D8PAK:00059:00176
ACAAGTATTGTGCATCAGAGCACA

>D8PAK:00059:00194
TCACACTTCGTAATCTATCTTACA

>D8PAK:00059:00196
AGAATTGTGATTACGACTACATTC

>D8PAK:00060:00162
CTGTTGCGTACATCCTTGTGCCCC

>D8PAK:00060:00165
TAGTAATCCATCTTACACTGTGCT

>D8PAK:00060:00173
TACAAGATTGTAACATTCGTCACG

>D8PAK:00060:00196
TAGTACAAATGTAGGATATATCAC

>D8PAK:00060:00197
CTACTTATTGTGCGCTAGATTACT

>D8PAK:00060:00199
GACGGAATTGTGAGTTCGCCCACA

>D8PAK:00061:00155
CACTGGATTGTGTTCTAGATCACT

>D8PAK:00061:00156
TCACATTTTGTAACTTGGAATACA

>D8PAK:00061:00164
TCCCTAAATGTAATTCCAGTCACT

>D8PAK:00061:00166
TTCAAATGTAACCTATCACACAGT

>D8PAK:00061:00167
CTACTAAATGTGTTTGCTCTTACA

>D8PAK:00061:00182
AATAACAATTGTGTTTACGCTCAC

>D8PAK:00062:00173
CAATAGATTGTGAGCCATCTCACT

>D8PAK:00062:00174
TTTTAGATAGTAAACCTGTACACA

>D8PAK:00062:00179
CGACTAATGGTGATCCAGATTACA

>D8PAK:00062:00186
CTTGGCTCACAATTCGATCCCTGT

>D8PAK:00062:00192
CTATTAAATGTGATATGAGTTACG

>D8PAK:00064:00168
ATCCCAATCGTGATCCATATCACA

>D8PAK:00064:00183
GCCTCGAATGTGGCCTGCATCACT

>D8PAK:00064:00184
CCCAAGACTCATAGTCAGTTGACC

>D8PAK:00064:00194
TTGGTGATAGTGCTTTATGTTACA

>D8PAK:00065:00152
GCACCGTTTGTAACCGACGTCACA

>D8PAK:00065:00197
TGACGCATTGTGCAACAAGTCACA

>D8PAK:00066:00162
CGTTGAACTGTGTTCTAGGTTACA

>D8PAK:00066:00173
TGCCCTATAGTGGTCTGCGTCACA

>D8PAK:00066:00182
TCTAGAACTGTAACCCTCGTCACT

>D8PAK:00066:00183
GAGGCCAGTGTGATATAAGTCACA

>D8PAK:00066:00187
GTCCACTTTGTAACTATTATTACT

>D8PAK:00067:00184
AGACGTATTGTGTCGGATATTACA

>D8PAK:00068:00160
CCCTTAACTGTGATTGGCAACACA

>D8PAK:00069:00178
CAGTCGAATGTGTCTTTCATCACT

>D8PAK:00069:00181
ACCACAATAGTGATCTGTATCACG

>D8PAK:00069:00183
ACTCCAAACGTGACGCTCATCACA

>D8PAK:00070:00186
CTATTTATTGTAACCGGTATTACA

>D8PAK:00071:00172
TCGAATTGTAACATACGTTACCTT

>D8PAK:00071:00185
AAACCGATAGTAATATACGTTACA

>D8PAK:00071:00198
AATGAGAATGTGATACAGAACACG

>D8PAK:00072:00184
CGTTGAAATGTGACCTGCACCACT

>D8PAK:00072:00197
CATCAAAATGTAACCTAATTTACT

>D8PAK:00072:00198
TACCTTATTGTAACCAGGCACACT

>D8PAK:00072:00199
ACCCTGAACGTGAGCCAAATCACT

>D8PAK:00073:00154
AGCTCAAATTGTATCTTGGGTTAC

>D8PAK:00073:00156
CGACTCAAAGTAATCCAACTTACA

>D8PAK:00073:00161
CTCTTAATTGTGACATTTCCTACA

>D8PAK:00073:00168
ATGTGACTTATGTCACTTTTGCGA

>D8PAK:00073:00171
TCGAGAAGTGTGACCTGGAACACG

>D8PAK:00073:00174
ACTAGAATCGTGTTCGCCATCACA

>D8PAK:00074:00155
ACCGTATTTGTAATGCATACCACA

>D8PAK:00074:00162
CTTCTGAATGTGTCCAAACTCACA

>D8PAK:00075:00160
CACAATTGTGACCTGTATCACTAT

>D8PAK:00075:00184
TACCTGATTGTATATGTGGTTACA

>D8PAK:00076:00162
CCCCACATGGTAACTTGACTTACA

>D8PAK:00076:00186
CCGTACAAATGTGATACATCTTAC

>D8PAK:00076:00190
CCGTCAATAGTAACACACGTCACA

>D8PAK:00077:00175
ATGGGAATAGTGTTTCCCCTTACA

>D8PAK:00078:00158
AGTTTGAATTGTACGCTAGGTCAC

>D8PAK:00078:00199
CTTTGAATTGTAACTCCATACACT

>D8PAK:00079:00181
GCCCGTATTGTTACCCATGTTACA

>D8PAK:00080:00152
TCTGCGATTGTTATCCATGTTACA

>D8PAK:00080:00153
AATCAATAGTGATCCCGATTACAA

>D8PAK:00080:00169
AACGGGATAGTAAGCAGTGTCACT

>D8PAK:00081:00158
ACTCGTAAAGTAATCTGAGGCACA

>D8PAK:00081:00162
ATCTCAATTGTATTCTACATCACC

>D8PAK:00081:00177
CTGCGGATTGTGACCTACTGCACT

>D8PAK:00081:00183
TTGTGACCCTATGCACAATTTGTC

>D8PAK:00082:00150
CCCTCGACTGTAATTTGTACCACT

>D8PAK:00083:00164
CTATGAATTGTGCCTACATTCACA

>D8PAK:00083:00165
ATCATTGTGACCCTGCTTACAATT

>D8PAK:00083:00166
AACCTGATCGTGCCCCAGATCACA

>D8PAK:00083:00182
TCGCAAATTGTGCGCTGTCATACA

>D8PAK:00083:00183
CGCTCATTTGTGATACAACTCACA

>D8PAK:00083:00186
ACTCCAATCGTATCCCCGTGCACA

>D8PAK:00083:00195
GTGGGAGTTTGTGATCTTGCTTAC

>D8PAK:00084:00182
CAAAACATTGTGAGGCCGACCACA

>D8PAK:00084:00185
CCCATAATTGTAACCGAGTTTACT

>D8PAK:00084:00187
CCCATATTTGTAACTAGTATCACA

>D8PAK:00084:00194
GATAAAACTGTGGATTCCGTTACA

>D8PAK:00085:00170
AACATATTTGTAGCTTGCATTACA

>D8PAK:00086:00176
GGACGAATTGTGATGCCATATACT

>D8PAK:00086:00198
TGAACGATTGTGATATAAACCACT

>D8PAK:00087:00160
CGACTTATTGTAAGCCACATTACT

>D8PAK:00087:00164
TACTACACTGTAGTCTAGCTTACA

>D8PAK:00087:00172
ATCGTGATAGTAAGTAATCTTACA

>D8PAK:00087:00173
GAAGGGAATGTGTCGCAGCTCACT

>D8PAK:00087:00178
AGGCCAAGTGTAAGGAGTATTACA

>D8PAK:00087:00190
TGATCAATCGTAACGCAGATCGCT

>D8PAK:00087:00191
TACGCAATTGTGTGACTCGTCACA

>D8PAK:00088:00162
GATTATTATGTGTCCTTACTCACA

>D8PAK:00088:00172
TAACTTAATTGTGACGTCACTTAC

>D8PAK:00089:00155
TAACTGAATGTGACGTATATCACA

>D8PAK:00089:00171
GAATAGATTGTGGTGCGGGTTACA

>D8PAK:00089:00180
TCCAAGTTTGTGATGGTCGTCACT

>D8PAK:00089:00185
AATTACACTGTGACCCCCATTACG

>D8PAK:00089:00196
ATGCACTTTGTGATCAATCTTACT

>D8PAK:00089:00199
GAACCAAATGTAAGGCCTCTTACA

>D8PAK:00090:00162
TCCCAGATTGTGTTAATCATCACA

>D8PAK:00090:00175
TCATAAAATGAGCACTCGATTACA

>D8PAK:00091:00170
GATAATGTAACAATGGTTACAATT

>D8PAK:00091:00196
AGCCATATAGTGTTCTTCATTACA

>D8PAK:00092:00187
CATTAGATTGTAATACGTGTCACT

>D8PAK:00092:00192
GAATGAATCGTGATGCAGTTTACA

>D8PAK:00092:00196
TAGGCGATTGTAACCCGTCATACA

>D8PAK:00093:00177
CATATAATTGTAGACCAGGATACA

>D8PAK:00094:00170
TTACCAATTGTAATCACGCTGACT

>D8PAK:00096:00174
TAGGGGATTGTGATACACATTACA

>D8PAK:00097:00174
GGAAGGATTGTGGATTATGTTACA

>D8PAK:00097:00185
CTTGAAATTGTATGCTGTCTCACA

>D8PAK:00098:00157
AACTCAATAGTAACTGAGCTCACA

>D8PAK:00098:00162
AAGTCGAATGTGACTTTACTTACG

>D8PAK:00098:00175
GACCGAAGTGTGTCGTAGGTCACG

>D8PAK:00098:00195
TTGCTCATTGTGACCGTAATCACA

>D8PAK:00099:00180
CACTCTATTGTAATTACGAACACT

>D8PAK:00099:00182
GTCGTGACTGTGAACTAGATCACT

>D8PAK:00050:00229
GCTCCTATTGTGATGCAGGCCACA

>D8PAK:00050:00230
TCGGCTTTTGTAATCTGTGTTACA

>D8PAK:00050:00240
TCTCCTAATGTAATTTATCCCACA

>D8PAK:00050:00244
CCATGTATTGTAACCTATGGCACG

>D8PAK:00050:00248
TCCAGATTACATTCGGGACGCAGA

>D8PAK:00051:00215
AAGGGCATTGTGCTATAAGTTACA

>D8PAK:00051:00223
CCGTCTATTGTGACTCACACCACA

>D8PAK:00051:00225
CTTCAGAAAGTGTCTCAGGATACA

>D8PAK:00051:00231
TATCGCTTTGTGACGTGAGTTACA

>D8PAK:00052:00212
GTATATAATGTAATGCACGTGACA

>D8PAK:00052:00223
CGATGATTGTGACCCCTATTACAT

>D8PAK:00052:00237
TGTTCAAATGTAAGAAGTGTTACA

>D8PAK:00053:00204
ATTCTAAATGTAAGTAAAGTTACG

>D8PAK:00053:00208
TTGTGAGCCAGGTTACAGTGCTCC

>D8PAK:00054:00219
CCCCGTACTGTAATTAATGTCACA

>D8PAK:00055:00236
ATACACAGTGTGACATAAATCACG

>D8PAK:00055:00243
GTTAGCATTGTGATGCATATCACT

>D8PAK:00055:00248
TCCCGGACTGTGAATTACGTCACA

>D8PAK:00056:00220
TATACATTGTGATCTTAGATACAA

>D8PAK:00057:00211
TCTGTTAATGTAACCGATATCACA

>D8PAK:00057:00228
GATGTAATTGTGGTACTAATCACA

>D8PAK:00057:00248
TCCGCGTTTGTGACCTCGATCACT

>D8PAK:00058:00209
ACCGTAATCGTGACTCAGCTTACA

>D8PAK:00058:00212
CACACAACTGTGTCCTATATCACT

>D8PAK:00058:00214
GCTGCTAATTGTGTACCCCATCAC

>D8PAK:00058:00228
TGAGTAACTGTAACGGCACTTACA

>D8PAK:00058:00230
TTCAAGAATGTGTATTACATTACA

>D8PAK:00058:00245
GACGAAACTGTGATCGCGGTTACT

>D8PAK:00059:00214
ACCCCGATTGTGACGCAGACTACT

>D8PAK:00059:00218
GTTGCCGTCGGACGTCCAAGCGCA

>D8PAK:00059:00221
GCTACATTTGTGTGACACATTACA

>D8PAK:00059:00233
TGTCTCAACTGTGACTCAGCTTAC

>D8PAK:00060:00233
CCCGCTCCTTCTGGTATTAATATG

>D8PAK:00061:00209
ATATAGATAGTAAGCAACGTCACT

>D8PAK:00061:00238
ACGTCAACAGTAATTCAAGTTACA

>D8PAK:00062:00221
TAGGTTATTGTATCCTGGCTTACA

>D8PAK:00062:00222
ACCTAAATAGTGTCTGAGGTCACT

>D8PAK:00062:00226
CCACATTGTAAGTCCGCTCACAAT

>D8PAK:00062:00228
CCAAAGATTGTAATCGTGGACACG

>D8PAK:00062:00241
AGTGGAAATGTCATCTGAGTTACA

>D8PAK:00063:00222
CTCCGCATTGTAGTCCCGCTCACA

>D8PAK:00063:00237
GCTGCCATTGTAAGATTCATCACA

>D8PAK:00064:00212
ACGAAGATTGTGAACTTGCTCACA

>D8PAK:00064:00242
TGCAAGTCACAATTTCCCCACCTG

>D8PAK:00065:00201
CCGGCAAATGTAATGACTATCACA

>D8PAK:00065:00213
CTTACAATTGTAACCTGCCCCACT

>D8PAK:00065:00220
TATGCGAATGTGAGTTGGATCACA

>D8PAK:00065:00233
TCCAATAACGTAATCCTGGTCACA

>D8PAK:00065:00249
AGGCACTTTGTAAGATTTATTACT

>D8PAK:00066:00201
TAAGAGAATGTAACCATGGACACT

>D8PAK:00067:00204
GTGAATTGTGATCTAATATACGAT

>D8PAK:00067:00212
CATAGGATTGTGCGTTTCGACACA

>D8PAK:00067:00222
AATTACACTGTGAATCGCATTACA

>D8PAK:00068:00220
CCTGAAAATGTAACCCAACTTCCA

>D8PAK:00068:00231
GCCCACAAAGTAACCCTCCCTACA

>D8PAK:00069:00213
TTAGAAATAGTGCCCTGGTACACA

>D8PAK:00069:00216
TTCAAAATCGTAAGTGAAGTCACA

>D8PAK:00069:00223
GTATCGATTGTGCCCTGGTGCACG

>D8PAK:00069:00225
TTCATGATAGTAACCGCCCTCACA

>D8PAK:00069:00237
GTAGACAGTGTGTTCCAAGTCACA

>D8PAK:00070:00234
TCGTGAACTGTGGGCTAGATGACA

>D8PAK:00071:00210
TAATGAAATGTGATGTAGTTCACT

>D8PAK:00071:00220
CGGCCTAAATGTGTCCCTATGCAC

>D8PAK:00071:00237
GCGCGTGTTTGTGACATACATCAC

>D8PAK:00071:00238
ACTACCATTGTGACTGTTCTTACA

>D8PAK:00071:00242
ATTACAAATGTGTCCTACCTCACC

>D8PAK:00072:00217
ATACCGATAGTAATCTGGCACACG

>D8PAK:00072:00223
AATCATACTGTAAGCGAAATCACA

>D8PAK:00073:00235
CATAAGACTGTGACTTTGCTCACT

>D8PAK:00073:00238
AACAGCATAGTGCGTTAGGTCACT

>D8PAK:00073:00248
ACAAAAGTGTGATTAGGGTCACAA

>D8PAK:00074:00205
GGCGCTATCGTAATCGGGTTCACA

>D8PAK:00074:00224
GGATAATTGTGCTTTAAATCACAT

>D8PAK:00074:00243
GATTACACTGTAACGCGCCTCACT

>D8PAK:00075:00206
TCGGAAATAGTGAGCCGCCTTACA

>D8PAK:00075:00229
CCGAAAATTGTGATCTAAGCCACG

>D8PAK:00075:00230
AAGTAACTCGCCTCACATTTTAGT

>D8PAK:00075:00235
GTGTTCAATTGTGCACCACGACAC

>D8PAK:00075:00241
TACCAGATTGTGCTCTAGCACTCA

>D8PAK:00077:00211
AAATACATTGTCAGCTCCATCACA

>D8PAK:00078:00242
TGACTAACTGTGTCCTAGCATACA

>D8PAK:00079:00210
GGGTGGAATGTAAGCTGGTTTACA

>D8PAK:00079:00211
ACACTGATTGTGTGTCTGGACACA

>D8PAK:00079:00233
ACCGGAAATGTAGTCGTGCTCACA

>D8PAK:00080:00231
CCAAATTGTAAGTCAGCTCACGCT

>D8PAK:00081:00202
CAGAACATTGTAATGTATCACTCA

>D8PAK:00081:00210
CTTCGTAATGTAAGGTGTCTTACA

>D8PAK:00081:00222
CATCAAAATTGTGAGCCAGTTTAC

>D8PAK:00081:00224
GCTCCTTTAGTAACGTGGATCACA

>D8PAK:00081:00245
GCGTTGATTGTAAGTAGTCTTACA

>D8PAK:00081:00248
CAACGGTTTGTAACGTAACCCACA

>D8PAK:00082:00244
TATAGGTCACAATCTATTGCTAGA

>D8PAK:00083:00203
CCCAACAATGTGTCGAATATCACG

>D8PAK:00083:00211
CATGTCACTGTAATTTACATCACT

>D8PAK:00083:00228
GTCTACAATGTAAACTGGGCCACA

>D8PAK:00083:00234
CCTCGGATTGTATTCCAAAGCACA

>D8PAK:00083:00235
TCTAAGACACATTTCACACGGGCC

>D8PAK:00084:00220
CTTCGCATTGTGAGCTCTGGCACA

>D8PAK:00084:00228
ATGTGTTCTAGCTTACATTTTCAT

>D8PAK:00085:00201
ACTATGAATGTAATTATGCCCACA

>D8PAK:00085:00229
CCCTCGAATGTAACCTTACTTACG

>D8PAK:00085:00243
CGTTCAAATGTGACATAGATCGCA

>D8PAK:00086:00220
ACATTGTTTGTAATGTACGTTACT

>D8PAK:00086:00229
CGAGGTATTGTGACTTAAATCACT

>D8PAK:00086:00237
GTACGACTTGTAACACTAATTACA

>D8PAK:00088:00204
AGCTCGATTGTGAGGTACATCGCA

>D8PAK:00088:00227
GTCGGAAGTGTAATTGTACTTACA

>D8PAK:00089:00202
GCGTGTATTGTAACCGCACTTACT

>D8PAK:00089:00205
AATGCGACTGTGTACCTGGACACA

>D8PAK:00089:00228
CACACAATTGTGTGGACGATCACA

>D8PAK:00089:00229
TGTGAGCGGAATTACTTTTGTGGT

>D8PAK:00089:00231
ACACGTATTGTGTCTCTGCTCACA

>D8PAK:00089:00246
TTCAACAGTGTGATATCAGTCACA

>D8PAK:00090:00213
TCCAACAATGTAACCGGACCCACA

>D8PAK:00090:00227
GGCTGGAAAAGTAAGTTCTGTTAC

>D8PAK:00090:00233
GGGCGAATGTAACAGAACTCACAT

>D8PAK:00090:00239
GGGTAGAATGTGATGGTCGCCACT

>D8PAK:00090:00245
TTATCAAAGGTGCTCTAGATCACA

>D8PAK:00091:00205
CGTTTAAATGTGCGTTGTATTACT

>D8PAK:00091:00211
CCTCACAATGTAATATTCCCCACA

>D8PAK:00092:00202
CGTGATCAGTACTCCAGTGGTTAC

>D8PAK:00092:00203
ATCTGAAATGTATTTTGGATCACA

>D8PAK:00092:00208
ACCGACTTTGTGATGTAACACACA

>D8PAK:00092:00221
TCGGTCAATGTGCCTTGCATTACA

>D8PAK:00092:00245
GTCGTAAATGTGTTATTAGGCACA

>D8PAK:00093:00218
TTTACAAACGTGATGTACAATACA

>D8PAK:00093:00223
CAGGACATTGTGTCCCCAATTACA

>D8PAK:00093:00238
TACAATGTGTGATGCATTACATTT

>D8PAK:00094:00203
GCTCTAAACGTGACACAGAATACA

>D8PAK:00094:00214
AAGTAAGATAGTGACCTGAATCAC

>D8PAK:00094:00216
CATTTCATTGTAACGTATATCACA

>D8PAK:00095:00200
TTCACAATTGTGATTCAGCGCACA

>D8PAK:00095:00214
GCCCACATTGTGCATATGGTCACA

>D8PAK:00095:00232
CCATCGAATGTAATCTTGTCTACA

>D8PAK:00095:00247
TCTGGATCACAATTGACCGGTTTA

>D8PAK:00096:00220
AGATACAATGTGAGCTGGAGCACT

>D8PAK:00096:00237
TGTCGTAATTGTGGTCTATGACAC

>D8PAK:00097:00201
TCCAGCATTGTGTGCTGCGCTACA

>D8PAK:00097:00237
CCATGAATTGTGACTTACATAACC

>D8PAK:00097:00243
TGGTAAACTGTGATCCATTGCACA

>D8PAK:00097:00245
ACGAACAATGTAATATGCAACACA

>D8PAK:00098:00200
AGTCTAATTGTGACCTGGCGCACC

>D8PAK:00098:00212
GCTGGAACTGTGACTCTGATTACA

>D8PAK:00098:00230
ACTTAGATTGTAAGCACAGATACA

>D8PAK:00098:00249
TAATGAATCGTATCCTAGCTTACA

>D8PAK:00099:00206
TAGGGAATAGTGACCCAGATTACG

>D8PAK:00099:00217
TGGTGGAATGTAACACAAGTTTCA

>D8PAK:00099:00243
GCATGCATTGTGTCAATCATTACA

>D8PAK:00099:00248
GTCTGAATTGTGTGATACATTACG

>D8PAK:00050:00252
ACTCTGAATGTGTTGTATGTCACA

>D8PAK:00050:00256
CGTGTAATTGTGATGTATATCACG

>D8PAK:00051:00261
CAGTAATAGTGATGCATCTTACAA

>D8PAK:00051:00269
GAGCAAATGTGAGCCACATCACTA

>D8PAK:00051:00272
AAGCAAATAGTGAGTACGTGCACA

>D8PAK:00052:00257
TCCAGATATGTGTGCAACGTCACA

>D8PAK:00052:00274
GTCAAAGAATGTGACCTAGTTTCT

>D8PAK:00052:00281
TCCTACAATGTAATCCTCGTTACG

>D8PAK:00052:00296
TCTCTAAGTGTAATTCAAGTCACT

>D8PAK:00053:00257
CCCCGGAATGTAATATCCATCACA

>D8PAK:00053:00271
ACGCTAAAAGTGTGCCACCTTACA

>D8PAK:00054:00254
CCCCGAATTGTAATTTCAACCACT

>D8PAK:00054:00256
TGTATCATTGTGATACAAGTTACA

>D8PAK:00054:00276
TTGTGATGTAGCTCACTTTTAGTA

>D8PAK:00054:00291
TGGATGGTGACCTAGGTTACATTC

>D8PAK:00055:00255
GCCCGGAACGTGTTCGGTATCACA

>D8PAK:00055:00294
GACACTATTGTGTCGTCAGTTACA

>D8PAK:00057:00252
GCACAAACTGTGATGCTACTCACT

>D8PAK:00057:00286
TTGTAATGCTTGTCACAATTATGA

>D8PAK:00058:00273
TGTCAGATTGTCATATAGAACACA

>D8PAK:00058:00286
TCGTGGAATTGTGATAACAGACAC

>D8PAK:00059:00289
CGATAAAGTGTGACACATCTCACA

>D8PAK:00060:00262
TACCGAATTGTCATCTTCGTCACT

>D8PAK:00060:00266
TTACACTTTGTGATGCATATCACT

>D8PAK:00060:00283
CGGCCAATTGTGGCCTTGCACACA

>D8PAK:00061:00262
TGCAGCATTGTGCATTGATGTACA

>D8PAK:00061:00283
ACAGAAACTGTGATCCTTGATACA

>D8PAK:00061:00286
CTGTTAATTGTAGCCCCTGTTACT

>D8PAK:00061:00288
CATTCAGAACGTAATGTAAATCAC

>D8PAK:00061:00293
GCCAAGTTTGTGATTTAAAACACA

>D8PAK:00061:00296
ATGTAACATGAGTCACAGTCTTGG

>D8PAK:00062:00264
GGAACTTTCCTCCAGTATAGCCTT

>D8PAK:00062:00268
TGAGTAATTGTGAACCATTGCACA

>D8PAK:00062:00271
AAAGTGATTGTGCTCTAAGTTACG

>D8PAK:00062:00285
TCCAATTGTGACTTTGGCCACACT

>D8PAK:00063:00262
TCTTCGAATGTAACTTGGGTTACG

>D8PAK:00063:00263
CCCGATTGTAAGTTTGGCCACAAT

>D8PAK:00063:00290
CCATGGAGTGTAATGCGCCTTACT

>D8PAK:00063:00293
AGGTAAATTGTGTACGGCATCACT

>D8PAK:00067:00254
CCTTAGATTGTACCTTAGATTACG

>D8PAK:00067:00272
CAGTAGATTGTGACTTCCATTACC

>D8PAK:00067:00281
AGTGACTTTGTAACCACATACACA

>D8PAK:00067:00285
CTCCCAACTGTGTACGACATTACA

>D8PAK:00067:00295
CCGCACAATGTATTTAGCGTTACA

>D8PAK:00068:00286
CTCCACATTGTGACTGGACTTACT

>D8PAK:00069:00252
GCCAAATCACATTTCTCGCTACTA

>D8PAK:00069:00261
ACGTCGGATTGTGACGTTCGTCAC

>D8PAK:00069:00262
GTCCCCTATGTGATCTGACTTACA

>D8PAK:00070:00263
AGCTGTACTGTGATGACAATCACA

>D8PAK:00070:00264
TTGAAAATTGTGCTCCCGAGTACA

>D8PAK:00070:00280
CCCTGAATGGTATTCTAATGCACA

>D8PAK:00070:00286
CTACGAAACGTGATTCATCTCACT

>D8PAK:00071:00257
TACGCCGATTGTTACCTACGTCAC

>D8PAK:00071:00287
TTCCCAATTGTAATCCGCATTGCA

>D8PAK:00071:00288
AGCTATATCGTAACACTGCTTACA

>D8PAK:00072:00251
CGTTGGACTGTGGTCTATGTTACA

>D8PAK:00072:00262
ATCGTCATTGTAACATGATGCACC

>D8PAK:00072:00293
CGTACAATCGTAATGACGCACACA

>D8PAK:00072:00297
TCTCGGATTGTGGCGCCCGTTACT

>D8PAK:00073:00256
ATTCGTAATGTGAGCTATGTTACC

>D8PAK:00073:00260
ATGCCCAATGTGAGCTAAGTTACT

>D8PAK:00073:00261
TTGTAACTCAACTCACGTTTGTAG

>D8PAK:00073:00276
GTTAATTGTATTTCAACTTACATT

>D8PAK:00073:00278
CTGTCAGTTTCCAACCATACTTGT

>D8PAK:00073:00295
TCAATAACTGTGAGCTTTAACACA

>D8PAK:00073:00297
CGTACGATTGTGCTCTGCATTACT

>D8PAK:00074:00285
ATCCGCTAAAAGTATATACGTCAC

>D8PAK:00074:00293
ACCTGAAACGTAACGTACCTCACA

>D8PAK:00074:00295
TTACTCAAATGTATGTTAGCTTAC

>D8PAK:00074:00297
AAATCTATTGTGACCTATAACACG

>D8PAK:00075:00270
TACCCGAATGTGATATGACATACA

>D8PAK:00075:00279
GCAGTGATTGTAACACGGATCACA

>D8PAK:00075:00296
GAGCCCTTTGTTAGTTAGCTTACA

>D8PAK:00076:00266
AAGCGAATTGTGATCGCCCCTACA

>D8PAK:00076:00286
CCGTGAATTGTGTTCCTACTTACA

>D8PAK:00076:00287
TTACAGAATTGTAAATAAGGTTAC

>D8PAK:00077:00253
ACCCCAACTGTGACGCATATGACA

>D8PAK:00078:00268
CCATTAATTGTGTTACAGTTTACA

>D8PAK:00078:00271
CCCTGGATTGTAAGCTGTGACTCC

>D8PAK:00078:00283
AGACGAATCGTAATGTAATTCACT

>D8PAK:00078:00297
GCGATAACTGTAATGCATACTACA

>D8PAK:00079:00268
GACCATTGTAACCTTCGTCACATT

>D8PAK:00079:00273
TTCCCTATTGTGATGTTCGTCACA

>D8PAK:00079:00276
TAAAGAAACGTGTTTGACATTACA

>D8PAK:00079:00279
GCTTCGATTGTCGCTTACGTTACA

>D8PAK:00079:00291
TCCGCAATTGTAGTTAATGCCACA

>D8PAK:00080:00264
TCTTAGATTGTCACGGGCGTCACA

>D8PAK:00081:00256
GGCGAGATTGTGTTCTGAGGCACA

>D8PAK:00082:00269
CTGCTAATTGTAACCTGGGTCTCT

>D8PAK:00082:00272
ACACGACTTGTAACTTAGGTCACA

>D8PAK:00082:00287
GTGCCTATTGTCACATACATTACA

>D8PAK:00084:00277
CCGTTAATCGTGATCCAGCTCACT

>D8PAK:00085:00270
GTATCAATTGTGTCTGACTTTACA

>D8PAK:00085:00276
TCGATGAATGTGATGTCACTTACA

>D8PAK:00085:00281
GACCTCAATGTAATGCTACGCACA

>D8PAK:00085:00286
ACCCGTAATGTATATTCGATTACA

>D8PAK:00085:00299
CCCCAGATAGTGTACTAGTTCACA

>D8PAK:00086:00273
CCTATAATTGTAACCCGCTACACA

>D8PAK:00086:00276
TTTACAATTGTGGTACAGTATACA

>D8PAK:00086:00281
TACCTAATCGTAGTCTTCGTCACA

>D8PAK:00086:00286
GCACGAACTGTGAGATGCGTTACT

>D8PAK:00086:00288
CAAATTGTGATTGCACTTACATTC

>D8PAK:00086:00299
GCACCAATTGTATTGGCAATCACA

>D8PAK:00087:00254
TGCAGGATTGTGACGTGATGCACT

>D8PAK:00087:00284
AACAACATTGTATCGCAGTTCACA

>D8PAK:00087:00288
TTGCGTAACTGTAATCTAATGCAC

>D8PAK:00088:00270
CGATAAATTGGATCCTGCATTACA

>D8PAK:00088:00281
GCATTGTGACTGGTCTTACAATTA

>D8PAK:00088:00284
TTTACAAATGTACTGCAACTTACA

>D8PAK:00089:00250
CTTTAATAGCCGCCTATTATCTAA

>D8PAK:00089:00254
ACATGAATTGTGAGCGGTCTTACT

>D8PAK:00089:00261
CCTGAAATTGTAACGAAACACTCA

>D8PAK:00089:00263
CCCCAAATAGTAATTACCATTACA

>D8PAK:00089:00267
TTCTAAATAGTGATCCTCGCTACA

>D8PAK:00089:00268
GTCGTGATTGTGTGCAAGCTTACT

>D8PAK:00089:00290
TGTAATTGACATTACAATTACCTT

>D8PAK:00090:00252
AACGGAAATGTATGTTTAGTTACA

>D8PAK:00091:00252
TTGTAACCAAACACACAATTCGGC

>D8PAK:00091:00293
ATCCGTAACAGACGGAATATCACA

>D8PAK:00091:00295
GGTGTTATTGTAATCCGGTTCACT

>D8PAK:00092:00256
TCGGCTATTGTGACCTGGTTCACA

>D8PAK:00092:00269
TATTGTACCCATCCTATCATCATT

>D8PAK:00092:00276
AATAACATTGTAACGTCCCTCACG

>D8PAK:00092:00287
ACTACAATTGTGCACTTCGTCACC

>D8PAK:00092:00298
GGCCGATCTGTAACCTAAGTCACA

>D8PAK:00093:00253
TCGCCCTATGTGACCCAGATCACA

>D8PAK:00093:00294
TTGTGATTTTCGTTACATTTAAAG

>D8PAK:00094:00252
CGGCATTTTGTAAGCCGGATCACT

>D8PAK:00094:00257
CGACGAAATGTGATGTCCGACACT

>D8PAK:00094:00283
AACTAGAGTGTGACCTCCGTCACT

>D8PAK:00095:00254
TGCTCTATTGTGCGTCAACTTACA

>D8PAK:00095:00295
CCCAAAAATGTAACCGCTGGCACA

>D8PAK:00096:00261
TCCATAAATGTGTGTCTTATCACA

>D8PAK:00096:00272
TACTAGAATGTAACCCAGCTTACG

>D8PAK:00096:00274
AAGGTGATTGTAACCTGGAACTCA

>D8PAK:00096:00276
CATTTAATTGTGTCTTAACTTACT

>D8PAK:00096:00291
GAAGCCACTGTACACCAGGTCACA

>D8PAK:00097:00270
CACCCAAATGTGACTACCCACACA

>D8PAK:00097:00280
ACACAATGTGAGGAGCGTTACAGT

>D8PAK:00097:00290
TTGAGGATTGTGACCGTAAATACA

>D8PAK:00097:00296
CGTCATAATGTGATTGGCGTCACT

>D8PAK:00098:00283
TTTATAAATGTGACTCTGCTCACT

>D8PAK:00098:00290
ACCTATAATGTGAGGCGCACTACA

>D8PAK:00098:00294
GCTTAGATTGTAACCCGAGACACA

>D8PAK:00099:00256
GCGGCGAAATGTGACTCAGCTCAC

>D8PAK:00099:00266
TCCCGACAAAGTAATCGACATCAC

>D8PAK:00050:00305
TGTTGAAATGTAACGATTCACACA

>D8PAK:00050:00330
CGTAGAAAACGTAACATAGAACAC

>D8PAK:00051:00339
CCAAATTGTGGCCTGGAACACAAT

>D8PAK:00052:00320
AGCTCAATTGTGAGCCTCAGCACT

>D8PAK:00052:00328
ACAGACAATGTAAGTCAAGTTACG

>D8PAK:00052:00334
GAATAAGTGTGATCTACATTACAT

>D8PAK:00053:00320
TTGCAAATCGTGGCCTATGTCACA

>D8PAK:00053:00327
GCTCTGATTGTGAGCTTAAACACA

>D8PAK:00053:00337
TCTGCAATTGTGTACCAGTGCACT

>D8PAK:00054:00339
TACCGAGATTGTAATCTTGAGTAC

>D8PAK:00054:00349
CTCGGGATTGTGACACACCTTTCA

>D8PAK:00055:00303
CCACAAAATGTGTTCTATGTCTCA

>D8PAK:00055:00327
TTGGTAAACGTAATCTACGTTACA

>D8PAK:00055:00332
GCCAATTGTCATCCAAGTCACACT

>D8PAK:00056:00315
AGTCCAACTGTAATTCTCATTACA

>D8PAK:00056:00324
CTGTAGAATGTGTTACGTGTTACA

>D8PAK:00056:00326
AACCATATAGTGTCCCACATCACA

>D8PAK:00057:00313
AATACAATTGTGGCGCTACTTACT

>D8PAK:00057:00317
ATCTAGAATGTAGTACAATTCACA

>D8PAK:00057:00333
CCACGAAAAGTAATGCAGTATACA

>D8PAK:00058:00301
ACAACAAAATGTAACTTGGTGCAC

>D8PAK:00058:00322
TCCTCGATTGTGCGTTAGACCACA

>D8PAK:00058:00324
CTCGGAATTGTGAATACGCTTACG

>D8PAK:00059:00307
CCGTAGATCGTAATGTCCGTCACA

>D8PAK:00059:00313
CCCCGCAACTGTAACCCGAGTTAC

>D8PAK:00059:00323
CTACCGACTGTGTCTTCAATTACA

>D8PAK:00059:00330
TCGGGATTTGTGATGCACCTCACT

>D8PAK:00059:00336
TTTGAAATGGTGTTCGTCATTACA

>D8PAK:00060:00328
CAGCCGATTGTATTCTGTATTACT

>D8PAK:00060:00339
GCTAGGTCACATTCTCTCGTCCTG

>D8PAK:00061:00306
GCGGCAATTGTGACGTAGCTTTCA

>D8PAK:00061:00310
CCCGAAATTGTGACTCATGTTACA

>D8PAK:00061:00331
TGACAAATCGTAATCGATGCTACA

>D8PAK:00061:00342
TAGTGATCCTGGTCACAATTGCGC

>D8PAK:00062:00312
CGGACAATTGCGATCCAGATCACA

>D8PAK:00063:00303
AGTTACAAATGTAATAGCAGTTAC

>D8PAK:00063:00335
AATGGCAATGTGATCTCACTCACT

>D8PAK:00063:00342
CTAAACATTGTAACACCGATTACC

>D8PAK:00064:00339
CCATCAAGTGTGCTCCATATTACA

>D8PAK:00065:00305
ATATAGAATGTGACGTCGTTTACA

>D8PAK:00065:00322
CCACCAAATGTGAAGTGTCTCACA

>D8PAK:00066:00300
ACCCGGATAGTAATTTAGGTTCCA

>D8PAK:00066:00302
GACCAAAATGTAAGATGCACCACA

>D8PAK:00066:00305
AGGAAATGTAATCTATCTTACGGT

>D8PAK:00066:00341
ATACTGATTGTAAACTGTCCCACA

>D8PAK:00067:00309
ATGAAAATTGTGGTTCACATTACA

>D8PAK:00067:00332
AACCGTAAAAGTGATTAGGATTAC

>D8PAK:00067:00335
GGCCCAATTGTGAACCCGATCACT

>D8PAK:00067:00348
CGGTACATTGTGAGGCCTCCCACA

>D8PAK:00068:00334
CGTCAAATTGTAATACTTGACACA

>D8PAK:00069:00300
GCTAGGTTGCTCCAGTGCGGCATA

>D8PAK:00069:00301
TCGATAATTGTGTACTCGCTCACG

>D8PAK:00069:00322
TTGTGATCTGCGTCACAAAGTAAT

>D8PAK:00069:00344
AATTAGCTTTGTAACTCAGATTAC

>D8PAK:00070:00321
GGACAATTGTAACCCAAGTCACTT

>D8PAK:00070:00327
ACTGAAATTGTGATATTCCATACA

>D8PAK:00070:00330
GATTAAATTGTGACCCTGCTCTCA

>D8PAK:00070:00336
AGGTAGATTGTGATCCAGGTTCCA

>D8PAK:00070:00349
GCAAATGTAACCCTGATCACGTTG

>D8PAK:00071:00311
CTTGGATTGTAACGCTGCTCACAT

>D8PAK:00071:00315
TAGCAAATAGTGGCCTAAGTGACA

>D8PAK:00071:00345
TAGCTAATTGTGCCCTGCTTCACA

>D8PAK:00073:00318
GTCTTAATAGTGACAGGGCTCACT

>D8PAK:00073:00325
GGCTATATTGTGTCCCAAGTCACG

>D8PAK:00074:00324
ACGAAAAATGTTCATAGACTCACA

>D8PAK:00074:00331
ACGCCGAAATGTAATCTGTCTTAC

>D8PAK:00075:00303
CTAAGCATAGTAAGCTGTCTCACA

>D8PAK:00075:00329
TTACTAAATGTGGTCCTGTGCACA

>D8PAK:00075:00332
CAATTGGATTGTGACATTAGATAC

>D8PAK:00076:00302
CCCACAATAGTAACTCATCTTACA

>D8PAK:00076:00304
TTTACATTTGTAAGCTATATCACT

>D8PAK:00076:00311
AACACCATTGTGATCGGCATCACT

>D8PAK:00076:00315
GTCCCCAAAAGTAATCTCCCTCAC

>D8PAK:00076:00337
GCCCTAAATGTAATCTCTGTTACT

>D8PAK:00076:00340
AGTCAGAATGTGAGCAAATTCACA

>D8PAK:00076:00343
TTGTGATGTGCATCACATTTTATG

>D8PAK:00077:00325
TTCGAGAATGTGTACCATCTTACA

>D8PAK:00078:00307
TGGCTAATTGTGCTTTGGCTTACC

>D8PAK:00078:00309
TATTCAATAGTGATGTCAGTCACT

>D8PAK:00078:00341
TTGTAAGGTAGCTTACCTTTCCCC

>D8PAK:00079:00309
CAGAAGATAGTGACCAGGGTCACT

>D8PAK:00079:00349
GACCGGTTTGTAACTTTGATTACG

>D8PAK:00080:00307
ACTGTAATCTGGGTTACAATCGGT

>D8PAK:00080:00314
GCCAGATTGTAACTGGATAACACA

>D8PAK:00080:00322
CTTACGACTGTGTCATACATCACA

>D8PAK:00081:00307
CCGGCATTTGTAATGAAGATTACT

>D8PAK:00081:00336
GTACACATTGTAATCTATAGCACA

>D8PAK:00081:00345
TCGCCAAATGAGATTTACACTACA

>D8PAK:00082:00319
CTTCGGATTGTGACTCGCTTCACG

>D8PAK:00082:00340
TGGACAATTGTAACCTGCATCACG

>D8PAK:00083:00317
AAGTGAGCTTGATTACAGTGCCCC

>D8PAK:00083:00318
TCTCGGATCGTGATCCCCATCACA

>D8PAK:00083:00325
ACCTAAATTGTCATGCTCCTTACA

>D8PAK:00083:00342
TCCCTATTTGTAACATAGCACACA

>D8PAK:00084:00318
GGACATATTGTGAGAGGGGCTACA

>D8PAK:00084:00346
ATACACATTGTGATCGCCATTACT

>D8PAK:00084:00348
ATGATAACTGTGTCCTGATACACA

>D8PAK:00085:00310
CCATAGTATGTGAGTTAGCTTACA

>D8PAK:00085:00320
CTACCGAATGTGACCGGTATTACA

>D8PAK:00086:00303
CTTCGAATGGTGATTCAGATTACT

>D8PAK:00086:00341
AAACAAATTGTTACCACACTCACA

>D8PAK:00087:00306
GATCTAAATGTGCATTCGATCACA

>D8PAK:00087:00327
ATGCTAAGTGTGACCTATTACACA

>D8PAK:00087:00339
GTCCCAATTGTGTCCCTATGCACA

>D8PAK:00087:00340
CTTCGAATTGTATATATCCTCACA

>D8PAK:00087:00345
TCCGTAATTGTAAGCAACCACACA

>D8PAK:00088:00316
ACCTCAAATGTAACTTATCACACA

>D8PAK:00088:00318
CATTGAATTGTAACCTCGATTACC

>D8PAK:00088:00329
ATCCCACTTGTGTCCTGGGTCACA

>D8PAK:00088:00330
TCGAAGAATGTAACACGGATTACC

>D8PAK:00089:00300
GTACACATTGTGAATACCCTTACA

>D8PAK:00089:00325
CACGTCAATGTGTCCCGCGTCACA

>D8PAK:00089:00334
CCTCTAATTGTCATCTGTATCACA

>D8PAK:00089:00346
TGTGCGAATGTAATAGGATTTACA

>D8PAK:00090:00314
GAGTGCATTGTAGTCTATATTACT

>D8PAK:00091:00301
AATGTAATCCCCATCACTATTATG

>D8PAK:00091:00315
CGAGATATTGTAACATGAATTACA

>D8PAK:00091:00322
ATCCCTATTGTGATACAGAACACT

>D8PAK:00091:00349
GAGCCTATTGTGATGGATGTTACA

>D8PAK:00092:00303
TAACGTTAGTACCCCCACATACAG

>D8PAK:00092:00330
CCCGCAATTGTAGTCTACAGTACA

>D8PAK:00093:00345
CCGAACAATGTAACCGGGATCACC

>D8PAK:00093:00349
GATCCTAATTGTGTTTCACCTTAC

>D8PAK:00094:00315
TATCCCTATGTAATCTAGATCACG

>D8PAK:00094:00332
TAGAGTATTGTGCCGTAGCTCACA

>D8PAK:00095:00302
CGTTAAATGTAACGGAGATTACAT

>D8PAK:00095:00309
TTCTGCATTGTAAGCGAGGTCACA

>D8PAK:00096:00303
TTGTAACGGAAGTTACTTTTTTCA

>D8PAK:00097:00321
TGCTAGAATGTGTTTTAGCTCACT

>D8PAK:00097:00349
GCCTCAATTGTGGCTTATATTACT

>D8PAK:00098:00325
GGAAATGTGACTCAGATTACCATG

>D8PAK:00098:00333
CGGGCAAATGTAACCCGTTTCACA

>D8PAK:00098:00349
AATAACAATTGTGATGTAGATTAC

>D8PAK:00099:00323
ACCCGAATTGTGATGGCGCTTACT

>D8PAK:00099:00330
GTGAAGAATTGTAATACGCGCTAC

>D8PAK:00099:00344
GATTCAACTGTGTCTCAAGGCACA

>D8PAK:00050:00355
CATAACATTGTGAGATATTTCACT

>D8PAK:00050:00360
AAACTGATTGTAAGCCATCTCACA

>D8PAK:00050:00374
AGCCCGAATTGTGATGAAGACCAC

>D8PAK:00050:00378
GTGGCAATAGTGATGTGCACTACA

>D8PAK:00050:00390
CTCTCTAATTGTAACGCATCTCAC

>D8PAK:00050:00392
AGTAAGATTGTATCCTGAGTCACA

>D8PAK:00050:00399
CACAGGAATGTGAGCGCTACTACA

>D8PAK:00051:00353
CTTAAAATTGTGCGCCACAGCACA

>D8PAK:00051:00373
TGGCACAATGTGCCCTGAGATACA

>D8PAK:00052:00354
TTCTAAATTGTGCCCTAGATCACT

>D8PAK:00052:00358
TCTGTAATTGTAACGCTCCCCACC

>D8PAK:00052:00360
CCTCAGAATGTATTCCATGTCACA

>D8PAK:00053:00352
CGGGGGATTGTGAGTTGCGTCACT

>D8PAK:00053:00363
CTGGTCTTTGTAACGGTCCTCACA

>D8PAK:00054:00359
AGCGCAATTGTGAGTGGGTACACT

>D8PAK:00054:00362
CCCATAATTGTAGCGATCATTACA

>D8PAK:00054:00368
TAATAGAGTGTGTTTCAGCTCACT

>D8PAK:00054:00377
AGTGAGAATGTAACCTATGTTACC

>D8PAK:00054:00384
ACCCGGATTGTAACCACTGTCACA

>D8PAK:00055:00353
ACGAGAAATTGTGTCCCAACACAC

>D8PAK:00055:00391
TACACAAGTGTGACTGGTGTCACA

>D8PAK:00055:00393
TCGCCAAACGTGACATCACTCACA

>D8PAK:00055:00398
GCTAACATTGTGCACGGGATTACT

>D8PAK:00056:00362
CGAGTAAATGTGTACCATCTCACA

>D8PAK:00056:00374
AACCTAATTGTAAGGTAGACTACT

>D8PAK:00057:00368
AGTGTGAATGTGCATTTATACACA

>D8PAK:00057:00389
TGGCGATTTGTGTCATAGCTCACT

>D8PAK:00057:00395
CCGCAAAGTGTGACTTAGATCACG

>D8PAK:00058:00360
TACAACATTGTAATTCATCTTACG

>D8PAK:00058:00372
ATATAATAGTGACCGCGGTCACAA

>D8PAK:00059:00352
CAAAACTATGTGACCTACACTACA

>D8PAK:00059:00380
TCTAGATCACAATTCCATACTGCC

>D8PAK:00060:00380
AATTCCCGGCCCTCTCTGGTCCCG

>D8PAK:00060:00385
TTGTGAGCCCCCTTACAATTCGCG

>D8PAK:00060:00396
GTCCTATTTGTGATCAGTATTACT

>D8PAK:00061:00367
AACTAAATTGTGCTTTCGATCACT

>D8PAK:00062:00362
ACCAGCATTGTAACATTAACCACA

>D8PAK:00062:00366
TGTCGGATTGTGATGTTAGCCACA

>D8PAK:00062:00386
GACCCAATTGTGAGTAGCAGTACA

>D8PAK:00062:00393
ATCCAAAATGTAACCTTAACCACA

>D8PAK:00063:00361
CTCTGAATTGTGACCTGATATTCA

>D8PAK:00063:00372
CCTTAAATAGTAATTAGGATTACG

>D8PAK:00063:00374
GCACGAAACGTGAGTTTCGTTACA

>D8PAK:00063:00378
ACTGAAACTGTAACATAAGTGACA

>D8PAK:00063:00382
AGGCTAATGTGTCAACTGATCACT

>D8PAK:00064:00350
TTCCTCAACGTGTTCGCAGTTACA

>D8PAK:00064:00366
CTTTAAATTGTGCGCTCGCTTACG

>D8PAK:00065:00351
GATCTAAGTGTAATTTGGATCACG

>D8PAK:00065:00359
AATTGAAACGTGTTGTGAGTCACA

>D8PAK:00065:00396
ACGTCAATTGTGGGCTTAATCACT

>D8PAK:00066:00368
AAAGAAAATGTGACGTGAGTCACT

>D8PAK:00066:00388
GTGCTAATTGTGGTACAACTTACA

>D8PAK:00066:00399
GCCCGAAATGTGCGTTACGTTACA

>D8PAK:00067:00366
CACAACAATGTGACGCGAGACACA

>D8PAK:00067:00371
AATTAGACTGTGGCCGAAATTACA

>D8PAK:00067:00372
CCATATACTGTCATCCGGATCACA

>D8PAK:00067:00380
AGGGGCATTGTATTCAGGAACACA

>D8PAK:00067:00392
ATTGTCATCCAGTCCACATTTTGA

>D8PAK:00069:00361
TTGACATTTGTGTCACGTCTTACA

>D8PAK:00069:00362
AAAGGTATTGTAACTCGACTCACA

>D8PAK:00070:00355
ATCTAGACTGTGATATCAGCCACA

>D8PAK:00070:00356
AGCAATAATGTGATCTACCTCACG

>D8PAK:00070:00359
TTACGAATGGTAAGCGGTGTTACT

>D8PAK:00070:00390
ACTCGAAAAGTGTCGACCGTCACA

>D8PAK:00070:00398
TTCGACAATGTATATTAAATCACA

>D8PAK:00071:00362
TACAACATTGTAATCAATCTCACA

>D8PAK:00071:00365
ATGTAATAGTGAGACAGCTCACAT

>D8PAK:00071:00366
AGCGACAATGTGTCCTAGTCCACA

>D8PAK:00071:00383
ACTGTGATTGTAAGCCCATTTACA

>D8PAK:00071:00388
CCAACAACCGTAACTTGGCTCACA

>D8PAK:00071:00397
ATGTGTGTCCTAGCTTACAGTTTA

>D8PAK:00071:00399
GGTCCAATCGTAACACCCATCACA

>D8PAK:00072:00351
CAACCAACTGTGACGTGGTACACA

>D8PAK:00072:00352
ACTAAGAATGTAACATTCATTACA

>D8PAK:00072:00391
ATTCAGAATGTAACGTAGGCTACT

>D8PAK:00074:00350
CTGAACATTGTGGTGTGGTATACA

>D8PAK:00074:00351
GCATCAATAGTGGTATAAACTACA

>D8PAK:00074:00358
CTCTCAAATGTAATGTCACGCACT

>D8PAK:00074:00359
GTCCTAATTGTGACCCCAGACACT

>D8PAK:00074:00374
TTTCCAGATTGTAAGCTTGTCCAC

>D8PAK:00074:00376
GCTTATTGACTCTCCAGGCGCACA

>D8PAK:00074:00380
ATGTGACCCAAGGCACTAATTCTA

>D8PAK:00074:00398
TATGACAAATGTAACCCAAGTTGC

>D8PAK:00075:00356
CATCAATTGTGACCGTTATCACAT

>D8PAK:00075:00378
TCTCCCATTGTGATTGCGATTACA

>D8PAK:00076:00364
AGTGCCATTGTGAGCTCTATTACA

>D8PAK:00076:00390
CCGATTATTGTATTTCACATTACA

>D8PAK:00076:00399
TCGTGAAGTGTAAGCTAAGGCACA

>D8PAK:00077:00372
TCCGAAAAGGTGCGCTGTGTCACA

>D8PAK:00077:00380
TTGCAGATAGTGACCAGCATGACA

>D8PAK:00077:00397
CACTGAATGTAATTCAAGTCACAT

>D8PAK:00078:00388
CAGTCAATAGTAATACCAGTTACA

>D8PAK:00079:00352
CTGCCGATTGTGGCCAAGATTACT

>D8PAK:00079:00353
AAACTTAATTGTAATCCTGCTCAC

>D8PAK:00079:00368
GCACGGTTTGTAAGGCAAGTTACA

>D8PAK:00079:00396
CCCCAGAGTGTATATTGAGTTACA

>D8PAK:00080:00363
TAACCATTGTAAGCTCAGTTACAA

>D8PAK:00080:00388
GACGGAATCGTGATTTAACACACA

>D8PAK:00080:00393
ACAGAAATTGTGACGAACGATACA

>D8PAK:00080:00399
AATTAAAACGTAACTCAAATCACG

>D8PAK:00082:00351
CTACCAATAGTAAGTGGCATCACA

>D8PAK:00082:00357
TACATGTTTGTAATACCGCTCACA

>D8PAK:00082:00378
TCAGCAATTGTAATTGCCAACACT

>D8PAK:00082:00387
TGCCTCATTGTAGTCTTAATCACA

>D8PAK:00083:00364
GACATGAATGTGTCCTCGGTCACT

>D8PAK:00083:00370
AGAGTCATTGTGACCTGGGTTACT

>D8PAK:00083:00384
GACGAAATAGTGTTCGTGCTTACA

>D8PAK:00084:00355
ATTCCTAATGTGTCCTATGTCTCA

>D8PAK:00084:00373
ACCTATATTGTAATCTCCACTACA

>D8PAK:00085:00355
AATTATAATTGTAAAGTACGTCAC

>D8PAK:00085:00386
CGAGCTTTTGTAATCTTGGTTACT

>D8PAK:00085:00392
CCGTCAATCGTAACTTGGGTCACA

>D8PAK:00086:00364
CTTGGAACTGTGATCTTCCTTACT

>D8PAK:00086:00365
TACCGAATTGTCACCTGAGTTACA

>D8PAK:00086:00393
ACTTAGATTGTGATGCCAGTGACA

>D8PAK:00087:00362
CACCCCCTTTCTCCAGCACACTGC

>D8PAK:00087:00368
CTGCCCAATGTAGCGCAGATCACT

>D8PAK:00087:00384
TCACGAAATGTGTTCTACCCCACA

>D8PAK:00087:00387
GCCCCATTTGTAACCACACTCACA

>D8PAK:00087:00394
AGGGGAATAGTAATCTGTGCCACA

>D8PAK:00087:00397
CACATAATAGTGACCTACTTTACA

>D8PAK:00088:00359
GGACTAATCGTAATACGCCTTACA

>D8PAK:00088:00363
CAGTCAAATGTAACTTCCAACACA

>D8PAK:00088:00371
CCCGAAATTGTAAGCGCTATCACG

>D8PAK:00089:00364
CCGTAAATTGTGACAGAGCTTACC

>D8PAK:00089:00368
GTCAACATTGTGATGAGGTTCACA

>D8PAK:00089:00376
TCCGAAACTGTAAGTAGTCTCACA

>D8PAK:00089:00395
TTCGCGAATGTGCATAAACTTACA

>D8PAK:00089:00396
ACCCTCTTAGTGACCCCGATTACT

>D8PAK:00090:00371
TCATAGACTGTAACTGAGGTTACA

>D8PAK:00090:00386
GAAATTGTAATGCATCTCACTATT

>D8PAK:00091:00366
TCGGAAGTTGTAACTCTCGTTACA

>D8PAK:00092:00353
ATTTGTATTGTGAGCTGTTACACA

>D8PAK:00092:00354
TATCACATTGTGACGCTTATCACA

>D8PAK:00092:00368
CACCAAAGCGTAACCTTGATTACA

>D8PAK:00092:00371
GCAGCGGCTCTCCAGCTGAAATTG

>D8PAK:00092:00372
GCCTAGAATGTGATATAGCCTACA

>D8PAK:00093:00363
TTGCCTATTGTGATTAGTATCACA

>D8PAK:00093:00371
CTCCGAAATGTGTCAGATCTTACA

>D8PAK:00093:00376
TTTGCGAATTGTGACCCATTTTAC

>D8PAK:00093:00384
GCCATGAATGTGATTAGACTCACA

>D8PAK:00094:00390
GGCCAGAGTGTAACCACACTCACA

>D8PAK:00096:00360
GTTACAAACGTAATTTCGGTCACT

>D8PAK:00096:00384
CTCCCAAAAGTAATCTAATGCACA

>D8PAK:00096:00393
CACAGGATTGTGTCTTGGTACACA

>D8PAK:00097:00351
ACGGTATTGTGATCTAGCTTACTA

>D8PAK:00097:00363
AATGGAATTGTGGTCTAGGTTGCA

>D8PAK:00097:00371
GGTGTTATTGTGACCGTGCTCACT

>D8PAK:00098:00350
AGATAGAACGTATTCTAAGACACA

>D8PAK:00098:00394
CTACTGAATTGTGCACTCTGTTAC

>D8PAK:00099:00362
TGAAATGTATTCTACCATACAATT

>D8PAK:00099:00366
CAACAAATAGTGTCTAAGGCCACA

>D8PAK:00050:00402
ACTGTGAATGTGATTGCCGATACA

>D8PAK:00050:00403
CGGAGAATTGTGATCCATTCCACT

>D8PAK:00050:00404
AACCGAAAAGTAATCTCTCTTACA

>D8PAK:00050:00412
GTGCCCGGTGTAACCTAGGTCACA

>D8PAK:00050:00414
GTGCACACTGTGACCCACATCACA

>D8PAK:00051:00409
TTAGCCACTGTAAACTGCGTTACA

>D8PAK:00051:00429
ATCCACACTGTGACGAGCACTACA

>D8PAK:00051:00448
TAACGCTTTGTGTCCGGGGGCACA

>D8PAK:00052:00414
TTACACTTTGTAATGTAAATCACC

>D8PAK:00052:00430
CCCGCAACTGTAATGTATGTCACA

>D8PAK:00053:00410
GTCTATATTGTGACCGTCATTACA

>D8PAK:00053:00424
TTGGACATTGTAACTAGGGTCACA

>D8PAK:00053:00428
ACAGTCATTGTGACGTTACTTACA

>D8PAK:00053:00443
CAATAAATTGTGGACTACTGCACA

>D8PAK:00054:00409
TGATCATTGTAATAGAGATTACAA

>D8PAK:00054:00411
TAAGAAAATGTGCTTCGCGTCACT

>D8PAK:00054:00421
GTACAGATAGTAACTGCGGCCACA

>D8PAK:00055:00444
ACTTTAATTGTGCCATACCTTACT

>D8PAK:00056:00422
CAGCAGAATAGTGAGGTAGGGTAC

>D8PAK:00056:00423
TTTCCGATAGTGACCTGCATCACT

>D8PAK:00056:00427
CCATGCATTGTGTTGCACCTCACA

>D8PAK:00056:00432
CAGCAAAATGTGTCGGAGATCACG

>D8PAK:00056:00445
GGGCAGACTGTGACTATCATCACA

>D8PAK:00057:00420
CATACGATTGTGTCATGAGTTACA

>D8PAK:00057:00442
AGACAGATAGTAATGCATCTTACG

>D8PAK:00058:00406
GTCGCCATTGTAACCGTAATTACT

>D8PAK:00058:00410
AAGCAAACTGTAATTCAACTCACC

>D8PAK:00059:00400
CTTCACTTTGTGATGGCCCTCACA

>D8PAK:00059:00414
GGGCCGAAAAGTAAGGCTCGTTAC

>D8PAK:00059:00422
CCTCCCGAATGTGTCCCAGGGCAC

>D8PAK:00059:00446
GGTTACATGGTGAGCTAAATTACA

>D8PAK:00060:00415
CCACATAATGTAATACACGTTACT

>D8PAK:00060:00417
GCACCTAATGTGATCTAGGTTACG

>D8PAK:00061:00410
ATCCATATTGTAATCGGTCTCACT

>D8PAK:00061:00437
CCTAGAAGTGTAAGTGGTCTTACA

>D8PAK:00062:00405
TTCTAGAATGTACACTGCATTACA

>D8PAK:00062:00410
TCAAAGAATGTGATCCATTCCACA

>D8PAK:00062:00417
ATGCTGAATGTAATTTATGTTACC

>D8PAK:00063:00439
GTGTGGAATGTAATAATCGTTACA

>D8PAK:00063:00449
GATGACTTTGTGATCAAGGTCACT

>D8PAK:00064:00404
GAACCAATTGAAATCTACATTACT

>D8PAK:00065:00437
GTTTAAACTGTGACTCTAATTACG

>D8PAK:00066:00426
CCATAATTGTGTCACAGATTACAT

>D8PAK:00066:00443
AACAACATTGTAAGCGCGATCACT

>D8PAK:00066:00444
TCCGATAATTGTGAGCCCTCTTAC

>D8PAK:00066:00448
GGGTCTATTGTGACTACTGTCACT

>D8PAK:00068:00430
ACCGGCAAACGTAACGCCATGCAC

>D8PAK:00070:00402
CGCCAATTTGTAATCGTAGTGACA

>D8PAK:00070:00419
CAACGATTTGTGAGTCAGCTCACA

>D8PAK:00070:00436
TTAAATAACGTGGGCTACATCACA

>D8PAK:00071:00429
TTGATGATTGTGATATATGTTACG

>D8PAK:00071:00433
CCAGTTTGTGATCCGCGTTACATT

>D8PAK:00071:00443
ATCGTAATTGAGATCTTGGTCACA

>D8PAK:00072:00427
AAGCCAAACGTGTACTGGGATACA

>D8PAK:00072:00433
TAAACCAAATGTAAGCTGTCTCAC

>D8PAK:00073:00403
ACCATCGACGTGCTATAAGTCACA

>D8PAK:00073:00435
CCGCTAATTGTGTGGTAGCTTACT

>D8PAK:00074:00420
ATCAAAATCGTGAGACGAGTCACT

>D8PAK:00074:00448
TCCTTAATAGTAAGTGCGGTCACA

>D8PAK:00075:00417
GGGTTGATTGTGTCTCACGTTACT

>D8PAK:00076:00415
GCCCGGAACGTGTTCGGTATCACA

>D8PAK:00076:00436
ACCCACAATGTGACATAGGACACG

>D8PAK:00077:00403
TTGAATTGTGCTTCGGATCACTTT

>D8PAK:00077:00406
CAGCAAATTGTTCCCTACGCTACA

>D8PAK:00077:00445
GGCCAAAACGTGATACACATTACG

>D8PAK:00077:00448
CCTCGAATTGTGCACTATAACACT

>D8PAK:00078:00426
TTCGTAATTGTACCTCTCCTCACA

>D8PAK:00080:00404
ACGAAAACTGTGATTAGTGTCACA

>D8PAK:00080:00441
ATTATAAATGTGATCCACTTCACA

>D8PAK:00081:00410
TTGTAACCCGGCTCACAATAGTGC

>D8PAK:00081:00443
CATCAAATAGTGATCAAGGTTACT

>D8PAK:00082:00449
ATGTGACTCAGCTTACAAACTCCA

>D8PAK:00083:00406
TTGGAAACTGTATCCACGATCACA

>D8PAK:00083:00412
GTCACGTTTGTAATCCTGGTTACA

>D8PAK:00083:00422
GCTATGATAGTGACTTAACTCACA

>D8PAK:00084:00400
GTACCAATAGTAATCCCCATTACG

>D8PAK:00084:00421
GTTCCAATAGTAACCGTCATTACA

>D8PAK:00084:00442
GGGAAGAGTGTAAACTTGCTCACA

>D8PAK:00084:00443
CAGTACAATGTAAGCAAGGTCACA

>D8PAK:00084:00448
CCAACGTTTGTAATCTGGATTACT

>D8PAK:00085:00425
ATGTGATTCACATGACAATTCGAG

>D8PAK:00085:00429
CCGAAAAATGTAACAGCACTTACA

>D8PAK:00085:00448
CAAATGTGACTTACCTCACGTTTG

>D8PAK:00086:00415
GATAGATTACAATTACGGACATTA

>D8PAK:00086:00419
AGATGGAATGTAATGCCGACGACA

>D8PAK:00086:00429
CTTGCCAAATGTGACTAAAGTGAC

>D8PAK:00086:00432
CCCTAGATTGTAATTAGCGGCACA

>D8PAK:00086:00436
CAATTAATCGTAGTCTAGATCACT

>D8PAK:00087:00412
AGCCGAATTGTTGTGCAGGTCACT

>D8PAK:00087:00413
CTCTTGATAGTGATATGCCTTACA

>D8PAK:00087:00421
CAAAACATTGTGCATTAAGCTACA

>D8PAK:00088:00401
CCTAGGTTACAATTCATCCCGCTC

>D8PAK:00088:00442
CAAGCCTTTGTAACCTGCGACACT

>D8PAK:00089:00423
CTGTGAATCTCATCCCCAGCTGCT

>D8PAK:00089:00438
CTCTGAATAGTGAGATATCACACA

>D8PAK:00091:00405
CCATAAAGTGTGTTCGGCATCACA

>D8PAK:00091:00418
GTCCGAATTGTATTACAAGTCACG

>D8PAK:00092:00411
TCACATAATGTGACCCATATTACA

>D8PAK:00092:00413
ATGAATTGTGTAGTCGGTTACAAT

>D8PAK:00092:00423
CGAACAATTGTGATCTAGCTTACC

>D8PAK:00092:00438
CATCTGGATTGTAAGCTAGCGCAC

>D8PAK:00092:00439
ACCTAAAATGTGACCTAGTGAACA

>D8PAK:00092:00442
ATCACAAATGTAGTCCTACTTACA

>D8PAK:00093:00404
GCGGACTTAGTAATTTAGATTACA

>D8PAK:00093:00407
ATCCGTTTTGTGAGCTAGCATACA

>D8PAK:00093:00408
TTCAAGATTGTGTATCAGCTCACG

>D8PAK:00093:00434
CCTCTCCTCGATGATGCACTGTGA

>D8PAK:00094:00432
AATGTAAATGTAAGGAGAATTACA

>D8PAK:00094:00433
ACTCGCATAGTGACCTAATGCACT

>D8PAK:00095:00430
TGTTGGAGAGTGACTTTGATTACA

>D8PAK:00095:00433
TACTATAAATGTAGTTTCGCTCAC

>D8PAK:00096:00402
CCTGTGAACGTAAGATAGGTTACA

>D8PAK:00097:00427
GACCTGAAGGTAACTGGGGTCACA

>D8PAK:00097:00443
CTTCCTATTGTAACAAACATTACA

>D8PAK:00098:00419
GCCAAATTGTGCGTTTCGTTACAT

>D8PAK:00099:00401
GCCTACTATGTGATCTACCATACA

>D8PAK:00099:00420
TGCCACAAATGTGATCTAATTTAC

>D8PAK:00050:00452
GGCCGCATTGTGATTCCACTTACT

>D8PAK:00050:00476
TCGCGTAATGTGATCTACATTACC

>D8PAK:00050:00484
ACGTTAATTGTGACGCCGATTACT

>D8PAK:00051:00459
GCCGATAGATGTATGAAGAGCACA

>D8PAK:00051:00469
ATCTAAATTGTGGTATAACTCACT

>D8PAK:00051:00475
CTATGGTTTGTGTCCTGTGTTACA

>D8PAK:00052:00453
AGCTCGATTGTAATACAACTGACA

>D8PAK:00052:00460
AGTTACAATGTGCTCAGCATTACA

>D8PAK:00052:00485
TCACCAATTGTGAGCTAGGCGACT

>D8PAK:00052:00487
TGGCCATTTGTAAGAGATGTTACA

>D8PAK:00052:00489
CCGTCAAATGTAATGCATCTTACT

>D8PAK:00053:00462
CACTAAAGTGTAATTTGGCTCACG

>D8PAK:00053:00465
CCTCCAAAATGTAACCCAACTGAC

>D8PAK:00053:00476
GGCCAGAAAGTGTTTTGGATCACA

>D8PAK:00054:00459
TGCCAAACTGTGTCCGACGTTACA

>D8PAK:00054:00473
GACCGAATTGTAATCCTTAATACA

>D8PAK:00055:00452
AGCCAAAATGTACCTTGAATCACA

>D8PAK:00055:00472
TATAGATTACAATTGCGCCCATAC

>D8PAK:00056:00457
CGCCTGATTGTGCCCTAGATTACC

>D8PAK:00056:00462
TAAGGCATTGTCATCCCAGTTACA

>D8PAK:00056:00498
CACGAAAAATGTAATCAGCGACAC

>D8PAK:00057:00498
ATTTGCATGGTGTCCCAGATCACA

>D8PAK:00058:00455
TATCACAATGTATCGTAGCTTACA

>D8PAK:00058:00470
TCGTTGATCGTGAGGTAACTTACA

>D8PAK:00058:00471
GACAAATGACTCCAGCACCGGTAG

>D8PAK:00058:00490
GGCTCGACTGTGCAACACATCACA

>D8PAK:00058:00491
AGCCGTATCGTGTTCTCAGTTACA

>D8PAK:00059:00457
TGGTAGATTGTGAGCTGTCACACT

>D8PAK:00059:00484
AACTTAATTGTAATCCGGCTCACG

>D8PAK:00060:00460
ACCCTGATTGTAACCTATCGCACA

>D8PAK:00060:00473
GCAATAAACGTGCATCTCATTACA

>D8PAK:00061:00452
GTTGTAATAGTGACTTTAATCACG

>D8PAK:00061:00488
GATATGATTGTGGTGTATCTTACA

>D8PAK:00061:00489
GTCACGTTTGTAATCCTGGTTACA

>D8PAK:00061:00497
ACAGGAATGGTGATCCTCGACACA

>D8PAK:00062:00455
GCCTTAATTGTGAGCCTTATCACA

>D8PAK:00062:00456
TGTCCAATTGTATCCGGAATTACA

>D8PAK:00062:00471
CTCGCCAAATGTAAGCCCAGTTAC

>D8PAK:00062:00473
ACTGAGAATGTAACTGTCCTCACT

>D8PAK:00063:00450
ACCGTAATTGTAATGGGATTTACT

>D8PAK:00063:00452
ACTGTAATCCCCATCACATTTTCA

>D8PAK:00063:00454
GGCAAAATAGTGCCGTTGGTCACA

>D8PAK:00063:00466
CATACAATCGTAACTCCGGTCACT

>D8PAK:00063:00475
GTCCAAATTGTGTGCTGGTTCACG

>D8PAK:00063:00476
AGGGATAATGTGACGTTCATCACA

>D8PAK:00064:00465
GAAAACAATGTGACTCTTTGCACA

>D8PAK:00064:00466
CCTTAAATTGTGATCTTAGTTGCG

>D8PAK:00064:00471
TTTCAGATTGTTATCAATATTACA

>D8PAK:00065:00459
CGCCTGAAATGTGTACTAGCACAC

>D8PAK:00065:00477
ACACACAATGTGACGCAGAATACT

>D8PAK:00065:00491
CGGCTCATTGTGATCCATGTCACT

>D8PAK:00066:00460
ACTGAGATTGTAATCCAGACGACA

>D8PAK:00066:00467
GCGCCGAATTGTGATCTCGCCCAC

>D8PAK:00066:00474
CTCCTAAATGTAACCTTTGGCACA

>D8PAK:00066:00475
CCGTAGATTGTGACGATCATCACT

>D8PAK:00066:00487
GAACAGATTGTGAATACTATTACT

>D8PAK:00066:00498
TCCATAAATGTGACCCTGGTTCCA

>D8PAK:00067:00456
TCTTAGAACGTGAACCCCGTTACA

>D8PAK:00067:00463
ACACCCATTGTGTCTCAAGTCACT

>D8PAK:00067:00483
TATATTATAGTAACGGGTGTCACA

>D8PAK:00067:00499
CTGTCAAATGTAATCTTAATCACA

>D8PAK:00068:00468
CGGAAAAATGTAATCCATACAACA

>D8PAK:00068:00480
ACCTAAATCGTGAGGCAGACCACA

>D8PAK:00068:00485
CGACCAAGTGTAAGGCCTGTTACA

>D8PAK:00068:00492
AGCTAGGATGTGACCTATATTACA

>D8PAK:00069:00477
CAACAATATGTATGCCAGGTTACA

>D8PAK:00069:00482
GATTGAGATCGTGTCTTGAATCAC

>D8PAK:00070:00471
GATTACATTGTCGACCAAAACACT

>D8PAK:00070:00485
GTGTCGATTGTGATGCACGTTACT

>D8PAK:00072:00460
GTATCGAACGTAACTAAGCTTACA

>D8PAK:00072:00479
ATTGCAATCGTAACCCAAGCCACT

>D8PAK:00072:00480
GGAATTATTGTGCGTGCGGTTACA

>D8PAK:00072:00498
TTCCCAATTGTGATCCCTATCACC

>D8PAK:00073:00460
CCACCAATTGTACACAGGCTCACA

>D8PAK:00073:00461
CACAGGAATGTGAGCCCTGCCACA

>D8PAK:00073:00494
GTGTAGAATGTAACGCCCATCACT

>D8PAK:00074:00468
AGCCTGATTGTGATCTGTGTCACT

>D8PAK:00074:00470
TGTAGATTACAATTAGCCCAAACT

>D8PAK:00075:00456
GCCTTAAAATGTGCGCCAAGTTAC

>D8PAK:00075:00471
GTACACAATGTGATCTCTCTCACA

>D8PAK:00075:00472
GCAGCATTTGTGACAATAGTCACA

>D8PAK:00075:00474
CGCCAAATAGTGTTAGAGCTTACA

>D8PAK:00075:00485
ATGTAACCGATTTCACATTCCTAA

>D8PAK:00076:00472
GCACTAATTGTGTATAGGAATACA

>D8PAK:00076:00476
GCGCTCTTTGTAATTATGGTTACA

>D8PAK:00076:00480
CTCATTAGTGTAACTATTATTACA

>D8PAK:00076:00482
GATTATGATTGTGATTTACTTCAC

>D8PAK:00076:00494
ATGTGACCAAGGTTACATTTGGTT

>D8PAK:00077:00452
CGATAGAAATGTGCCTTTGATCAC

>D8PAK:00077:00454
GTAGCTTATGTAATCCCAATTACT

>D8PAK:00077:00470
CAGCGAAATGTGTCTGCGACTACA

>D8PAK:00078:00450
CGCCAAAGTGTGACCTATCTCACG

>D8PAK:00078:00451
ACCGGAATTGTGATCTGTTGTACT

>D8PAK:00078:00464
CAGTGTAATGTAATACAGATCACA

>D8PAK:00079:00458
GTCCCAATTGTGGCATCGATCACA

>D8PAK:00079:00488
CCGATAATTGTAACCCGCAGCACG

>D8PAK:00079:00499
CATAGACCACAATTCCCTTGTGAC

>D8PAK:00080:00467
AACTCGATTGTGACACGGCTTACC

>D8PAK:00080:00473
CAATTGTGGCCCTTATTACATTTG

>D8PAK:00080:00487
TACCGAAAGGTGTATTGCATCACA

>D8PAK:00080:00498
TTGTAGCGAGGATCACAATTCCAC

>D8PAK:00081:00477
CCTCCAACTGTGAACTCTCTCACA

>D8PAK:00081:00494
CTAATAGTAACTTAATGCACATTT

>D8PAK:00082:00459
ACACCAATTGTGACACGGTTCACT

>D8PAK:00082:00471
GGCCCGATTGTGTGTCAAATCACA

>D8PAK:00082:00483
TCGATCATTGTGAGTCAATGTACA

>D8PAK:00082:00485
TGAAACATCGTAATCCGTGTTACA

>D8PAK:00082:00487
TCCAAAACTGTGATATTGATCACA

>D8PAK:00082:00492
GCACGTAACGTGAGATAAATTACA

>D8PAK:00083:00460
CTCCCTATTGTAGTCACAATCACA

>D8PAK:00083:00484
GCTGCAATTGTGACCGTTCTTACA

>D8PAK:00084:00467
AGTGCATTTGTAACTCTTCTCACA

>D8PAK:00084:00499
GTGCCAAAATGTGATCGCGATCTC

>D8PAK:00085:00456
GGACTAATTGTGTTCGCGTGCACA

>D8PAK:00085:00462
GTTCACAATGTGATAGAGGGCACA

>D8PAK:00085:00466
TGTGTAAATGTGACTCGATTCACA

>D8PAK:00085:00488
CATACGATTGTGATTACCCTTACA

>D8PAK:00086:00463
CCCTCAATTGTGTCCCTACTTACT

>D8PAK:00086:00464
TATCACATTGTTACTTGGGTCACT

>D8PAK:00086:00483
CACGTATTGTAATTCAGCTCACAT

>D8PAK:00086:00486
TCCACGATTGTGCCCGCACATACA

>D8PAK:00087:00456
TTTCCAATTGTAACCAGGATGACA

>D8PAK:00087:00476
CATGCAATTGTGATCTGGTATGCT

>D8PAK:00088:00457
CGTTAGATTGTGCTTGTTCTTACA

>D8PAK:00089:00461
GACTAGAATTGTGTCGCTATTCAC

>D8PAK:00089:00477
TAACTGATTGTAATCCGAGCCACT

>D8PAK:00089:00481
GGCAGCAATGTAAGGATCCTTACA

>D8PAK:00089:00498
GGTTCGATTGTCACCCAGCATACA

>D8PAK:00090:00489
ACCTCATTAGTAACTTACGTCACA

>D8PAK:00091:00451
TATGACATTGTGAGTCTGGTTACT

>D8PAK:00091:00453
CTGTGAGCTGGCTTACTTTCCATG

>D8PAK:00091:00459
AACAAGACCGTAACCTGAAACACA

>D8PAK:00091:00487
ATTTCCAATTGTGCCTTGTCTCAC

>D8PAK:00092:00450
CTCCTTATTGTAATTTGGCTTACA

>D8PAK:00092:00469
CGGGACAATGTAATGATGCTCACA

>D8PAK:00093:00464
GATAGGATTGTAAGTTTGATTACT

>D8PAK:00093:00471
CCAACAATTGTGCCGAATGTCACA

>D8PAK:00093:00473
TACGCAAGTGTGAGATTAGTCACT

>D8PAK:00093:00494
ACCCCTTTAGTGATCTATGTTACA

>D8PAK:00093:00498
TGGGATATTGTAACTCAAGTTACA

>D8PAK:00094:00463
CCCCTAACTGTAACTCTGCTCACT

>D8PAK:00094:00467
GTACATAATGTGATCTGGATTACC

>D8PAK:00094:00478
CTAAACATTGTTAGTTGAGTCACA

>D8PAK:00094:00482
CGCGGAAATGTAGGATAGGTAACA

>D8PAK:00094:00498
CTGTAAAACGTGATATGCATTACG

>D8PAK:00095:00453
GATAAGTTTGTGACATACATCACT

>D8PAK:00095:00458
TTGTGGTCTGTGTTACTATTACTT

>D8PAK:00095:00467
CCCATCGTGTCCTAGGTTACAATC

>D8PAK:00095:00477
GCCTCGACTGTGTTCCCAGTTACA

>D8PAK:00095:00495
TAAATGTAACACAATGTACAATTC

>D8PAK:00095:00497
CAGCGAAGTGTAATCTGGCGCACA

>D8PAK:00096:00455
AACCAAAGTGTCACCTCCATTACA

>D8PAK:00096:00469
ACTTCGATTGTAATCTACCTGACG

>D8PAK:00096:00480
GGAAGAATTGTGATTTTAGTCACT

>D8PAK:00096:00483
ATGCTGTGCCTCCAGCCTTCAGCC

>D8PAK:00096:00488
TTTAAGACTGTAAGTAACATTACT

>D8PAK:00097:00451
TCAGACATTGTGATCTACCACACT

>D8PAK:00097:00454
TCTAAGAATGTAATGAGTCCCACA

>D8PAK:00097:00463
GCGTCGAATGTGTCTTAAGTTACT

>D8PAK:00097:00480
GCCGCAAATGTGTATATCATTACA

>D8PAK:00097:00485
ACACACATTGTGTCCTGTATTACA

>D8PAK:00098:00454
GTCACAAACTGTGACGGAGGTTAC

>D8PAK:00098:00456
CGACAGACTGTAAGCTACACTACT

>D8PAK:00098:00457
TGGACAAATGTAATGTTTCGCACA

>D8PAK:00098:00470
TTCTAAACTGTAATATCTGTCACA

>D8PAK:00098:00484
TGCCCAATGGTGAATATAGTCACA

>D8PAK:00099:00451
TCAACAAATGTGTGTTGACACACA

>D8PAK:00099:00460
TTCCCGAAATGTGACCCCAGATAC

>D8PAK:00099:00468
TGGTTAATTGTGACTTACAGCCCA

>D8PAK:00050:00513
GGAAACAGTGTAACGCGCATTACA

>D8PAK:00050:00515
TAATAAATTGTGTGCAAGATCACT

>D8PAK:00050:00526
TAGGAAAATGTGATTGGGAACACC

>D8PAK:00050:00531
TTTAATTGTAACCTTCATTACCAT

>D8PAK:00050:00537
CCAAGAAATTGTAATGCAATATAC

>D8PAK:00051:00503
TGCGTAATTGTAACTATGCACACA

>D8PAK:00051:00540
GTATCAATCGTGTGCGACATTACA

>D8PAK:00052:00521
TAGTCAACTGTATCTAACATTACA

>D8PAK:00052:00534
TATGGAATTGTGTCCTAGCTTTCT

>D8PAK:00052:00547
TCGAACTTTGTGTCTCAACTTACT

>D8PAK:00053:00508
GGACAAATTGAAACCCAGCTCACT

>D8PAK:00053:00513
CAGCTAATAGTGAACAACGTTACA

>D8PAK:00053:00541
AACATTGTAAGTTGTATCACAATG

>D8PAK:00054:00505
GCCCTAATTGTATCCTAGGTTACT

>D8PAK:00054:00506
CGCACCTTTGTAATGTATGTTACT

>D8PAK:00054:00511
CACTATATTGTGACGTTGCTCACA

>D8PAK:00054:00514
TAAGAAAATGTGTTACAGTACACA

>D8PAK:00054:00523
AACGCTAATTGTAACCGGGGCTAC

>D8PAK:00054:00530
GTAGATAATGTGAGTTGGATCACA

>D8PAK:00054:00539
CACCTAATTGTGAACTGGCTGACA

>D8PAK:00054:00547
TAGTTAATTGTGACTAATGATACA

>D8PAK:00055:00506
CGAGAAAATGTGAGCTGATTCACC

>D8PAK:00055:00508
CTTCCTATTGTAACAAACATTACA

>D8PAK:00055:00535
TAACGGATAGTGATCTTGATGACA

>D8PAK:00055:00539
TGATGGATTGTGATAGCCATCACA

>D8PAK:00056:00519
ACGGAAATTGTAGTCCAAGTTTCA

>D8PAK:00056:00529
GACCAGATTGTAGCCCATATCACT

>D8PAK:00056:00537
TCCCAGATGGTAATATAGATTACG

>D8PAK:00057:00519
GTACAAATTGTGCACACATGCACT

>D8PAK:00057:00535
CGAGTAATTGTGTTATAGACTACA

>D8PAK:00057:00536
CGCTAAAATGTGATTAACTACACA

>D8PAK:00057:00547
TTCACAATAGTATACTAACACACA

>D8PAK:00058:00545
GGCCGATCTGTAACCTAAGTCACA

>D8PAK:00058:00546
AGACTCATTGTGACCTAGCACACT

>D8PAK:00059:00527
TCTACGTTACAATTCATGGAAGCT

>D8PAK:00059:00529
CTGTGAATTGTGACTCAGCGAACA

>D8PAK:00059:00531
AAGTTGAAAGTAACGTACCTCACA

>D8PAK:00059:00548
GGGACAACTGTAACTGTGGTCACA

>D8PAK:00060:00519
TCACAGACCGTAAGTTACATCACA

>D8PAK:00060:00523
CACAATTTTGTAGCGCGCATTACA

>D8PAK:00061:00505
AGCTAAATAGTGTCCTAGATTCCA

>D8PAK:00061:00548
CATGGGAGTGTAACTCATGTCACA

>D8PAK:00062:00516
CGAATGGCCTCATCCTGCAGAATC

>D8PAK:00064:00502
TACGCGATTGTAATGCCATTTACA

>D8PAK:00064:00503
TAACAGAACTGTGATTGCGATCAC

>D8PAK:00065:00508
TACAAAATCGTATCCTACCTTACA

>D8PAK:00065:00513
CATCGAAACGTGACTTGAATCACT

>D8PAK:00066:00548
CTCCCAACTGTGCTCCATCTCACA

>D8PAK:00067:00502
GTTAGCATTGTAATTTGCGTTACG

>D8PAK:00067:00508
AGCACATTTGTAACCTCGATCACT

>D8PAK:00067:00512
CCCAAGAATGTATCCCAGATTACG

>D8PAK:00067:00536
CGCCACTTAGTGATCTTAATTACA

>D8PAK:00067:00548
GTAGATTGTAAGTGTGGTCACTAT

>D8PAK:00069:00513
TAACGAAATGTGACTTCACTTACT

>D8PAK:00069:00515
GTGTTGACTGTAACATATCACACA

>D8PAK:00069:00517
TTGTAAAACGTGTCCCGTGTTACA

>D8PAK:00069:00547
TTCCATTATGTAAGCTGGCTCACT

>D8PAK:00070:00535
TATTGAAATGTGACCTCAAACACA

>D8PAK:00070:00536
CCGTAGATTGTGCTCTGGTCCACA

>D8PAK:00070:00542
ACAGTAAATGTAACTGGTCTTACT

>D8PAK:00071:00530
TACAACTGTAACCACAATTACATT

>D8PAK:00071:00540
CAGACGATTGTGTTATACCACACA

>D8PAK:00072:00525
TATGCCATCGTGACCTGAGGCACA

>D8PAK:00072:00538
TGACAAACTGTGACACATATTACT

>D8PAK:00072:00548
ACGTAAATTGTGTCTTGGGTTACT

>D8PAK:00073:00502
GACCAAATTGTGAGTACGAACACG

>D8PAK:00073:00516
CATCATACTGTAATAGATGTCACA

>D8PAK:00074:00526
GGCTACACTGTAATCTGACTCACT

>D8PAK:00074:00539
ACATCAATTGTGTATTATTCCACA

>D8PAK:00074:00540
AGCGAGATCGTGACCTATATCACA

>D8PAK:00075:00506
GCTGACATTGTGCGCCAGCTCACT

>D8PAK:00075:00514
GCATCTTATGTGAGATAGATCACT

>D8PAK:00075:00524
GGCATCATTGTGTTCTATATTACT

>D8PAK:00075:00526
GACATTGTAACCCAGATTACGTTG

>D8PAK:00075:00537
TGATCGATTGTGCGACACGTCACA

>D8PAK:00076:00501
CAGTCAATTGTAATGTAGGCCACT

>D8PAK:00076:00521
GCCGAATTGTGAGCACGATTACAA

>D8PAK:00076:00523
GAAGTGTAATGCAGATTACAATGT

>D8PAK:00076:00525
TCCCTAACCGTAAGTGAGATCACA

>D8PAK:00076:00535
TGGCATTTTGTAAGCCTCGTTACA

>D8PAK:00076:00543
CCCGCCATTGTGATATGTGTTACT

>D8PAK:00077:00531
ACTCCGATTGTGAACGGGTTCACA

>D8PAK:00077:00544
CGTTTAATAGTAACTTGTCCCACA

>D8PAK:00078:00500
TATACCATTGTAATTATACTTACA

>D8PAK:00078:00532
TAGGACATTGTAATTATGCCCACA

>D8PAK:00078:00543
TACGCATTGTGAGCCAGGTTACAT

>D8PAK:00079:00511
GTTAAGATTGTCACCTATATTACT

>D8PAK:00079:00540
TAAATCATAGTGACTCCACTCACA

>D8PAK:00080:00535
TTAAGAAAGGTGAGCACGGCCACA

>D8PAK:00080:00539
CGACCAAGTGTAAGGCCTGTTACA

>D8PAK:00081:00507
CGTTAGATTGTGTCCTTCGCTACA

>D8PAK:00081:00512
CACCTAATTGTGATCTCCTAGACA

>D8PAK:00081:00540
TTCCAGATCGTAAGCACTATTACA

>D8PAK:00082:00505
TGATGAAATGTATATCTGGACACA

>D8PAK:00082:00525
GGCAGAATTGTCAGCAGCGTTACA

>D8PAK:00082:00527
CACACAAATTGTAATCCAACGTAC

>D8PAK:00083:00515
CCCTAATTTGTGTGATAGCTCACT

>D8PAK:00083:00518
TATCCAATTGTGCTTTTTCCCACA

>D8PAK:00083:00541
CATCATAATTGTAACGTACGACAC

>D8PAK:00084:00504
CGAATCATAACCTGGACTCTGTTA

>D8PAK:00084:00531
TACCCGAATTGTGACCATGTATAC

>D8PAK:00085:00521
ACGAAAATGGTAACTAAAGTTACA

>D8PAK:00085:00546
GAATAGAATGTAACACCGCGCACA

>D8PAK:00085:00548
TCCATAATTGTGACGATGGATACA

>D8PAK:00086:00503
TAACGAAATGTAACCTACCCTACA

>D8PAK:00086:00521
CCCATGATTGTAATTGTCCTTACA

>D8PAK:00086:00524
ACACCATTTGTAACTTCGCTCACA

>D8PAK:00086:00533
CGATATATTGTGTTTATAGTCACA

>D8PAK:00086:00543
ATCTGAAACCGAACTAGGCCTATT

>D8PAK:00087:00500
AAAAGGATTGTGGTCCATCTCACA

>D8PAK:00087:00504
TTGTCAAGAGTGATCCTGCTCACT

>D8PAK:00087:00509
ATCAACATTGTGAGCTGCGTTACT

>D8PAK:00087:00519
CCCAACTATGTAAGCTAGTGCACT

>D8PAK:00087:00527
CGCACTAATTGTGTCTTGCAACAC

>D8PAK:00087:00533
CATTGAATTGTGACATAACTCACG

>D8PAK:00088:00535
GCGAGGAATTGTGAGTCCGGTCAC

>D8PAK:00088:00543
TAACATACTGTGATGTACATTACA

>D8PAK:00089:00522
GCTTACAATGTGTTCTAGTTCACT

>D8PAK:00089:00525
TTCCAAATCGTGAGAGAGCACACA

>D8PAK:00089:00546
TTCGAAAATGTGATCCCTATTACC

>D8PAK:00089:00549
TAGTATATTGTGACCTGCCTCACT

>D8PAK:00090:00506
TCTCACATCGTGCTCTGGATTACA

>D8PAK:00090:00510
AATGCAATGGTGATGAGGGTTACA

>D8PAK:00090:00525
TAACAAACTGTGAGTACGCTCACT

>D8PAK:00090:00526
CGATAGATCGTGTCCTATCTTACA

>D8PAK:00091:00500
ACCTAGATTGTATGTTCAGACACA

>D8PAK:00091:00527
CTGCAGATTGTGATTATGATTACT

>D8PAK:00091:00534
CAGACAACTGTGCCCTAAATTACT

>D8PAK:00091:00547
CTCTGGAACGTAATGTTTCTCACA

>D8PAK:00092:00524
CCCTGGAATTGTAATTGTATTCAC

>D8PAK:00092:00530
AATTAGAGTGTAAGCTAAGTTACG

>D8PAK:00092:00537
TAGTCTAGTGTGAGATAAGTTACA

>D8PAK:00092:00543
CACAAGATTGTGACCTAGTACACT

>D8PAK:00093:00537
TCCCAGATTGTCAGTCCGCTTACA

>D8PAK:00093:00547
CACCTTTGTAATCTGGTGCACAAT

>D8PAK:00094:00507
CAGGATATTGTGACCTAATTCACT

>D8PAK:00095:00533
CTTAGTATTGTGAGCCCCATTACA

>D8PAK:00095:00548
GTTCCAACTGTAATCTTGGTCACC

>D8PAK:00096:00549
TTCGACATCGTGTCCTGGCTTACT

>D8PAK:00097:00531
GCCATGAATGTAATCTACGACACA

>D8PAK:00097:00543
AGCCTAACTGTGACCCAGATTACT

>D8PAK:00098:00543
ATGTAAATAGTAATCTATGACACA

>D8PAK:00099:00514
GGTCAGAAACGTGATATAAATTAC

>D8PAK:00099:00549
TCCACAAACGTGATGTACGCCACA

>D8PAK:00051:00567
TTGCCGATTGTGATCCTCTTTACA

>D8PAK:00052:00550
GAGCGTACTGTGACTTAGTGCACA

>D8PAK:00052:00551
GACTGAAATGTGATCGTTAACACA

>D8PAK:00052:00566
GGTCCTAATGTGACTGGGGACACA

>D8PAK:00052:00578
GCTTAGAAAGTGACAAACATTACA

>D8PAK:00052:00594
ACCTAAACTGTGTATTGACGCACA

>D8PAK:00053:00552
AATCATAATGTAAGCGAGATTACA

>D8PAK:00053:00562
TATGGCATAGTGATCTAACGCACA

>D8PAK:00053:00564
GGAGTAAAATGTGCATTGAAGCAC

>D8PAK:00053:00579
GCCCCAAATGTGATCTTGATTCCA

>D8PAK:00053:00586
CACCAGTATGTAATAAAGCTCACA

>D8PAK:00054:00556
CACTCAAATGTAATCCGACGCTCA

>D8PAK:00054:00594
GGCCTCAATGTAACAAGTGTCACA

>D8PAK:00054:00597
AAAACCACTGTGTTCTAAGTCACA

>D8PAK:00055:00559
TTCCAGAATGTAAGCTAAGTTTCT

>D8PAK:00055:00583
TATCCAACTGTGTCGGGCATTACA

>D8PAK:00055:00590
TTTGGATCACATTTTAGCGTTGCA

>D8PAK:00055:00599
TGCTAATTTGTAAGCACGATCACT

>D8PAK:00056:00555
CCCCTAATCGTGATTTACATTACA

>D8PAK:00056:00583
CAATCAGATTGTATTCGGGTTCAC

>D8PAK:00058:00561
GACCGGATTGTCATCTCTGTTACT

>D8PAK:00059:00564
TCCTCAATTGTATTAGCCGTTACA

>D8PAK:00059:00583
GCCCACAATGTAAGCTCTGCTACA

>D8PAK:00060:00558
AGGGATTTTGTAACCAGCATTACA

>D8PAK:00060:00566
CGCACAAATGTCACCTGTCTCACA

>D8PAK:00060:00574
TGACGATATGTAATTATCATTACA

>D8PAK:00060:00588
CACTGGATTGTGTTTGACATTACA

>D8PAK:00060:00597
GTTGACTTTGTAAGGCACGTCACA

>D8PAK:00060:00598
GTTCTGAATGTAACCTGGGTTACT

>D8PAK:00061:00557
CATCAAAATGTGTCCTACCTCTCA

>D8PAK:00061:00564
CAAGCAAATGTAAGGCTGATTACG

>D8PAK:00061:00573
TGTGTAATTGTAAATTGCGTTACA

>D8PAK:00062:00556
TACGCAATTGTGACCCCTTTTACA

>D8PAK:00062:00557
GCACCGTTTGTAACCGACGTCACA

>D8PAK:00062:00560
GACTGGAATGTAGTAGAGAACACA

>D8PAK:00063:00552
CCGACAAAAGTATTCTGGGACACA

>D8PAK:00063:00560
ACTGCATTGTAACCTGGATCACAT

>D8PAK:00063:00564
ACATACATAGTAATCCTGCTTACA

>D8PAK:00063:00568
CATGATATTGTATTCTACCTTACT

>D8PAK:00063:00582
GCTGTTAATGTGATCTCGGTCACT

>D8PAK:00063:00587
ATACCAAATGTATCCTGTACCACA

>D8PAK:00063:00595
GTTGAAATTGTGATTACGGGCACA

>D8PAK:00063:00597
CAGCGAATTGTAGCAGCGATTACA

>D8PAK:00064:00555
TCTCGAATCGTGGCTTTAGTCACA

>D8PAK:00064:00561
GCTTGAAATGTGATTTATCTCACG

>D8PAK:00064:00562
GTTTCAATTGTCGCTAGGGTTACA

>D8PAK:00064:00586
TCTCCATTTGTAATTTATCACACT

>D8PAK:00064:00592
CTGATCAAATGTGTACAAAGTCAC

>D8PAK:00064:00593
CTGGGCAATGTGATGTCGGTCACA

>D8PAK:00064:00595
GATGCTATTGTAACACGGACTACA

>D8PAK:00065:00553
AGCAATTGTGAGTGAGGTCACGGT

>D8PAK:00065:00560
CGCTTAATTGTGATCTAATCTACG

>D8PAK:00066:00558
TTGTAATCTAAGACACAAATCCCC

>D8PAK:00066:00593
ATTCACAAAGTGAGTCGGCTCACT

>D8PAK:00067:00551
TATGACACTGTAACATAACACACA

>D8PAK:00067:00555
CACAAAATTGTGTGGTACGTTACA

>D8PAK:00067:00572
GTCCCGATTGTGAAGTCTATCACA

>D8PAK:00067:00588
GCGAATGTAACTAAAAGCACATTC

>D8PAK:00067:00599
CAATAAGTGTAATCCGGATTACAA

>D8PAK:00068:00559
CTATGAATTGTCATGTGCGTCACA

>D8PAK:00068:00562
TCGCCAGAAGGTGATCAGGATTAC

>D8PAK:00068:00564
TCCCTAATTGTCAACTATATTACA

>D8PAK:00068:00565
GAGATTGTAACCCCCATTACAATC

>D8PAK:00068:00574
CGTAACATTGTGAGTACCATTACT

>D8PAK:00068:00593
CCAAAGATTGTGACACAGATCACC

>D8PAK:00069:00571
GTTCAGAATGTGCTTTCCCTCACA

>D8PAK:00069:00589
GTCAACAATGTGATCTATGTCACT

>D8PAK:00070:00551
AACCACAATGTTCTCTGGATCACA

>D8PAK:00070:00590
ATATTAAATGTGACTCACGTCACC

>D8PAK:00070:00593
CTTAAAACTGTGAGCTACGGCACT

>D8PAK:00072:00552
TACCTAAACTGTAAACCGCATTAC

>D8PAK:00072:00555
CTTGATTATGTAATCCACATTACT

>D8PAK:00072:00557
TATGAGAATGTGAACCATGACACA

>D8PAK:00072:00577
CGGACAACTGTAAGCTAGTTCACG

>D8PAK:00072:00579
TTCCATAATGTTGCCTGAGTCACA

>D8PAK:00073:00563
TCAAGGTTTGTAAGGTTCATCACA

>D8PAK:00073:00583
ATAAATGTGACATCGGTTACCTTT

>D8PAK:00073:00589
GTCGAAATTGTAACTGTAAACACT

>D8PAK:00074:00565
CCTATGAAGGTAATCTAGAACACA

>D8PAK:00074:00567
GAAATTGTGTCTTAAAGCACGTTT

>D8PAK:00075:00560
CACACAACTGTAATATCTCTCACA

>D8PAK:00075:00565
CAATAAACTGTAAGCTGCGGCACA

>D8PAK:00075:00595
CCGCAAATTGTGTCTTCGGTCACT

>D8PAK:00075:00599
ATAGTAAATGTGTGCATACTTACA

>D8PAK:00076:00568
CAACAAAACGTAATACTCGTCACA

>D8PAK:00076:00595
TTGTAGAAATGTTACCTGGGTCAC

>D8PAK:00077:00563
AGTTTAATTGTGTATTGTGCTACA

>D8PAK:00077:00585
ACGGAAATTGTGGTCCCAGACACA

>D8PAK:00077:00592
TCGACCATGGTGATTTGGATCACA

>D8PAK:00078:00582
ATCGAAATTGTGACTTCAATCACT

>D8PAK:00079:00551
GACCCAAAAGTGATCTCGCCCACA

>D8PAK:00079:00564
GTCCCGAATTGTGATCTCCTATAC

>D8PAK:00079:00569
ACTGAGATTGTGAAGTTACTCACA

>D8PAK:00079:00596
TTTGGAAACTGTAACAAAACTTAC

>D8PAK:00080:00558
CTGCAAACTGTGATCTAAGCCACT

>D8PAK:00080:00580
GTCCCAATTGTGAGAATGAGTACA

>D8PAK:00080:00581
CACAATAATGTGTTTATGATTACA

>D8PAK:00080:00589
TATACTATTGTGATCTACATGACA

>D8PAK:00080:00596
GCCTACATTGTAATGGCACGCACA

>D8PAK:00081:00557
CATAAAATTGTGAGATCCACCACT

>D8PAK:00081:00564
TCATAAAATGAGCACTCGATTACA

>D8PAK:00081:00580
ACGATGTTTGTAAGATATATCACA

>D8PAK:00081:00587
GTTTAAAATGTAACATCGCTTACT

>D8PAK:00081:00591
GCATAGATAGTATACCCTGTCACA

>D8PAK:00082:00551
CGACCAACTGTGCGCTAAGTCACG

>D8PAK:00083:00560
ACAACAAAATGTAACATCAGACAC

>D8PAK:00083:00587
GACTGGAGTGTAACCTCTATTACA

>D8PAK:00083:00598
GTCGGAAATGTGAGTTGACTTACT

>D8PAK:00084:00556
CCTTCTCGTGTCCTCCAGTTTTAT

>D8PAK:00084:00559
CTGTCGGTTCGTTCTTACACCGCG

>D8PAK:00084:00568
GCGCCCATTGTGACTTACCGCACA

>D8PAK:00084:00580
TATTCCAATTGTCACCTTTATCAC

>D8PAK:00084:00592
ACGTGAGAATGTGATCTCTCTTAC

>D8PAK:00085:00554
GTGATTGTGCTTTGCATTACATTT

>D8PAK:00085:00557
CGCAACTTTGTGATCCAGCACACT

>D8PAK:00086:00564
CGATCAAATGTATAAATGATTACA

>D8PAK:00086:00573
TACCACACTGTGACCTATGTCACT

>D8PAK:00087:00562
GACCGGATTGTAGCGTTGATTACA

>D8PAK:00087:00577
GCGCGGACTGTAATGAATCTTACA

>D8PAK:00087:00578
AGCCAGATTGTAACCCAACACACT

>D8PAK:00087:00581
TAAAATGTAACTGGGCGCACAATC

>D8PAK:00087:00587
CGTAGTAAATGTAACTCCCAACAC

>D8PAK:00088:00570
TCAGATTATGTGACCCGAATCACA

>D8PAK:00088:00595
CTAAGCAATGTGAGATGTATCACT

>D8PAK:00089:00578
AAGCCAAATGTGACAGTGGCCACT

>D8PAK:00089:00585
TCACCAAATGTAACTAAACTCTCA

>D8PAK:00089:00591
TGCATTATTGTGACACCGATCACA

>D8PAK:00089:00594
CACCCAATAGTGCGCACGATTACA

>D8PAK:00089:00597
CACTCCCCGCTCCAGAGTCTTCCG

>D8PAK:00092:00556
ATAAGCATTGTAAGCTGTAATACA

>D8PAK:00092:00558
TAATCGATTGTATTCCTGGTCACT

>D8PAK:00092:00591
CTTCCAACTGTGATGCAACTGACA

>D8PAK:00093:00550
GTGAGAAATGTAATCCATATTACA

>D8PAK:00093:00553
GCCTTGATTGTGGGCCAATGCACA

>D8PAK:00093:00570
AGGAAATTGTGACTTAGCTCACTT

>D8PAK:00093:00587
CGTCCAAATGTAATTTCCATTACT

>D8PAK:00093:00589
GCCTAAATTGTTATCCTGATCACT

>D8PAK:00094:00562
CTGGTAAATGTAGACTACGTTACT

>D8PAK:00094:00563
GCTTAGAATGTGGTTTAGGTGACA

>D8PAK:00095:00574
ACCGAAATTGTAATTTATACTACA

>D8PAK:00095:00596
AGCTCAATTGTGAGCCTCCTCACT

>D8PAK:00095:00597
CTTAAGAATGTGCCTTGCACCACA

>D8PAK:00096:00562
TCTAGCTCACAATTGACGGAGCGT

>D8PAK:00096:00592
ACAATTGTAAACTCCCTCACATTT

>D8PAK:00096:00599
GTATGCATTGTGACCTACGATACA

>D8PAK:00097:00565
CAAGGGATTGTAATCAAGATTACC

>D8PAK:00097:00594
CGATAGATCGTGTCCTATCTTACA

>D8PAK:00098:00561
CCGCAGATAGTGGAATATATTACA

>D8PAK:00098:00563
CGGACGTTAGTGTCTTAGATCACA

>D8PAK:00098:00576
CACTCGATTGTAACCCCACGTACA

>D8PAK:00098:00577
CACTCATTTGTAACCGTGTTTACA

>D8PAK:00050:00601
ACGTAAAACGTAAGCGGCATGACA

>D8PAK:00050:00605
TCGCACAATGTAATTCACCTTACA

>D8PAK:00050:00617
AGCCATACTGTGATCCTCATTACA

>D8PAK:00050:00632
GTTTGCATTGTGTTCTCCACTACA

>D8PAK:00050:00641
CCCGGAATTGTAATGTCCATTACT

>D8PAK:00051:00609
AGAGAGAATGAAAGCCAGCTTACA

>D8PAK:00051:00618
CCGACAAATGTAATCCTCCGCACA

>D8PAK:00051:00634
GTCTAAAATGTAAGGCATCACACA

>D8PAK:00051:00647
AGTCAATATGTGATCTCATTTACA

>D8PAK:00052:00607
ACGGTAATTGTCAATTATGTTACA

>D8PAK:00052:00613
GAATGCATTGTAATGCGAATCACG

>D8PAK:00052:00639
ACCTAGTTTGTAATGTAGTGCACT

>D8PAK:00053:00643
GCTAAAACTGTGACTCTCTTCACA

>D8PAK:00054:00634
TCCTTGAAATGTGAGATGAATGAC

>D8PAK:00054:00639
TGCAACAATGTGACCTGGGTCACA

>D8PAK:00054:00646
TTGGACCGCTCCTCCAGAGCGCAT

>D8PAK:00055:00608
ATCCCTAATTGTAAGCATACTTAC

>D8PAK:00056:00635
GTTACTGATTGTGCCTTTGGTCAC

>D8PAK:00056:00645
AACACAATTGTGGTCGCAGTTACT

>D8PAK:00057:00627
CACTACTTTGTGAGACCCATTACA

>D8PAK:00057:00628
GGTGCTAATTGTGACCGAGTATAC

>D8PAK:00057:00632
CAGGGTAATGTATCCCAGCTCACA

>D8PAK:00058:00623
AATCAGAATGTGTCTCCGGTTACC

>D8PAK:00058:00630
CCCCTGATTGTCACGCAGAATACA

>D8PAK:00058:00639
TAGGGTATTGTGATAGAGCTTACA

>D8PAK:00060:00612
ATGGGGAGTGTAATCTGTGCCACA

>D8PAK:00060:00613
CATTAAAAAGGTGACCTAGGTTAC

>D8PAK:00060:00639
CCAGAGATTGTGAGCTTGTGTACA

>D8PAK:00060:00646
GGCCGATAATGTAATCCACGTTAC

>D8PAK:00061:00631
GGCTGTACTGTAACACAAATCACA

>D8PAK:00061:00633
GCTTTCAAATGTGTAGTGGATTAC

>D8PAK:00062:00602
TCCAGATTACAATTTCCACAATCA

>D8PAK:00062:00607
TCTGAGTTCGTAATGTATCTCACA

>D8PAK:00062:00620
TAGCTGATTGTAAATTACATTACT

>D8PAK:00063:00604
TATGCAAGTGTAATCCGCATCACA

>D8PAK:00063:00633
CGAGACATAGTAATCGCCATCACA

>D8PAK:00063:00637
ACAACATTGTAACTCAGATCACTT

>D8PAK:00064:00607
AAGCAAAATGTAACTTCGCTAACA

>D8PAK:00064:00647
ATTCGAAGTGTATTCTCTGTCACA

>D8PAK:00065:00617
AGTCCAAATGAGGCTTGCGTCACA

>D8PAK:00065:00629
CCGGTAACAGTAATCTGCATTACA

>D8PAK:00066:00602
CTCCATAATGTAAGGTATGGCACA

>D8PAK:00066:00630
ACCCCGAATTGTAAGCTATTCCAC

>D8PAK:00066:00642
CCAATAATTGTAATTGAAGACACG

>D8PAK:00066:00649
GACGACATTGTGTAGTAACACACA

>D8PAK:00067:00640
GACGAACTGTAACCTGGATTACAT

>D8PAK:00068:00631
GCCCGAAGATTATAGTGAGTATTC

>D8PAK:00068:00632
GGATACATTGTAGCCTAAGACACA

>D8PAK:00068:00638
AAGTCAGACTGTAACTCTACTCAC

>D8PAK:00069:00601
ATTCGGGTACTCCAGTTCCATTTT

>D8PAK:00069:00610
CCTACCAACTGTAACGGTCCTTAC

>D8PAK:00070:00615
ACGAAATGTGAGTGCCATTACATT

>D8PAK:00070:00635
GCCTAGAATGTGTTCTGACTCACT

>D8PAK:00070:00649
AATCTCAACGTGAGCTGTCTTACA

>D8PAK:00072:00608
GGCCCAATAGTGAGTCCGGGCACA

>D8PAK:00072:00624
GCTGGTAAAGTGATCATGATTACA

>D8PAK:00073:00605
TCCTGCACTGTGACCCAGTTTACA

>D8PAK:00073:00616
AGCTAAAATGTACGTTAAGTCACA

>D8PAK:00073:00618
AAACATACTGTAACCATAAACACA

>D8PAK:00073:00636
AACACCAAATGTATGTTAAATTAC

>D8PAK:00073:00642
TAGGCTCAAACTCCAGTGTCTTCC

>D8PAK:00073:00648
ACATATTCTGTGAGTAAAGTCACA

>D8PAK:00074:00600
GTATGGATTGTGCAGTGCATCACA

>D8PAK:00074:00607
AGCGTCAATGTGTTCCAGCTTACA

>D8PAK:00074:00622
TCAGACATTGTAAGCCGCAACACA

>D8PAK:00075:00630
ATGCATACTGTGATTAAGCACACA

>D8PAK:00075:00632
CTTGCAATTGTGATTTATTTTACA

>D8PAK:00077:00648
TGCCACAACTGTGAGGCATCTTAC

>D8PAK:00078:00602
GGTCGTAATGTGTTGCTGCTCACA

>D8PAK:00078:00604
AGCTCTAAATGTAAGTCTTGTTAC

>D8PAK:00078:00641
AAATTGCGCATGCCACATGGCACG

>D8PAK:00079:00644
GGCCTTAATTGTAATCTTGATTTC

>D8PAK:00080:00609
GTCTCAAATGTGTTCTAGTGCACG

>D8PAK:00080:00613
GCAGCAAATGTATTCGTCCTCACA

>D8PAK:00080:00623
GCGTTAATTGTTACTCGGATTACT

>D8PAK:00080:00631
TACCCAAATGTAAGCAGTACTACT

>D8PAK:00080:00639
AGATTGTGATTGGGGTTACAATCC

>D8PAK:00081:00615
TCACGAATTGTGTTCTATGTTACT

>D8PAK:00081:00643
AGGGAAATTGTGATGTAATCCACC

>D8PAK:00082:00609
CTGACTATTGTAATCCTATGCACA

>D8PAK:00082:00637
CCTCAAATTGTATTATAAATTACA

>D8PAK:00083:00607
GAAGCAACTGTAATCTAGGACACT

>D8PAK:00083:00625
CTCGACTTTGTATATGCAATCACA

>D8PAK:00083:00639
ATACCGATTGTAAGTAGCCTTACA

>D8PAK:00084:00626
CCGCCAATTGTAACTCGTATTACC

>D8PAK:00084:00628
TGGGCTAATGTGCTCTTAGTCACA

>D8PAK:00084:00639
CCTCGCAATGTGAGATGTCTCACA

>D8PAK:00084:00646
TACTGAGAATGTAATTCTGGTTAC

>D8PAK:00085:00602
AGAAACTTTGTGAATTTGATCACA

>D8PAK:00085:00623
CCCGGGAATGTAAGGCCACTTACA

>D8PAK:00085:00636
ATGTGGTTTGTGATGTGGCTCACT

>D8PAK:00085:00642
CTTACAAATGTAACATCAGTAACA

>D8PAK:00086:00604
TCGGAAAATGTAGTAAGGATCGCT

>D8PAK:00086:00608
AACGTGAATGTCACCCCGATTACA

>D8PAK:00086:00623
ACAAATGTAATAACGCATACAATT

>D8PAK:00086:00646
GTCCAATTTGTAATTTACACTACA

>D8PAK:00087:00605
AGAATGTAAGCCGGATCACTTTCT

>D8PAK:00087:00607
GCCGACAATGTGAGCCCTCTTACT

>D8PAK:00088:00620
TCTGCGTCACAATTCGCAGCCCTG

>D8PAK:00088:00625
CTCTACATTGTGTCCTGAGTTACT

>D8PAK:00088:00627
ATAGAGATAGTAACCCAAGTCACT

>D8PAK:00089:00603
ACGCAAAATGTCATCTAGATGACA

>D8PAK:00090:00623
TTGTAACACTCGTCACAATTTCGT

>D8PAK:00090:00624
TATCCAATTGTGACCACTATTACG

>D8PAK:00090:00635
GACCTTAATGTTCCCTAGCTTACA

>D8PAK:00090:00646
TTCCCAATTGTAACTACCATTACA

>D8PAK:00090:00649
TACGCTATAGTGACTAAGTTTACA

>D8PAK:00091:00612
GTCACAATTGTATCTAGGTACACA

>D8PAK:00091:00637
TCTAACTCACATTCCTGTGTATGA

>D8PAK:00091:00644
TCGCGGAATTGTATTCGATGTCAC

>D8PAK:00091:00645
TACAACATAGTATACTGCGTCACA

>D8PAK:00092:00606
CACTGGATTGTGAGATTGCTCACC

>D8PAK:00092:00626
CTAGAGATTGTTCCTTACGACACT

>D8PAK:00092:00635
GCATCAACTGTGTTTTGACTTACA

>D8PAK:00092:00640
TGCTAAATCGTGACTCTGCTCACT

>D8PAK:00093:00600
GACTTCATCGTGATATTACTCACA

>D8PAK:00093:00619
TGGAACACTGTAAGTTAACCCACA

>D8PAK:00093:00628
TACCCAAATGTAGTCTCGGGCACA

>D8PAK:00093:00636
TCCCTGATTGTAAGTTCATTCACA

>D8PAK:00093:00644
GTCGTATTTGTGACCCCGTTTACA

>D8PAK:00094:00601
ACTTGAATTGTAACCGGGCATACT

>D8PAK:00094:00629
CCCCATATTGTGGTAAACATCACA

>D8PAK:00095:00600
TCAGCTAATGTGTCCTAGCCCACA

>D8PAK:00095:00611
GGCTCTATTGTGATTCAACTTACT

>D8PAK:00095:00627
TCACAGACTGTAACAAACCACACA

>D8PAK:00095:00628
GCCTTAACTGTAATCATACTCACT

>D8PAK:00096:00627
TAATCAATAGTAACCTATCCTACA

>D8PAK:00097:00625
AAACAAAGTAACCTAGCTTACAGT

>D8PAK:00098:00611
CCATAGATAGTGGTTTCACTTACA

>D8PAK:00098:00647
CTTCAAATTGTGCCCTCCATTTCA

>D8PAK:00099:00602
ACGCGCACTGTAAGCTGTGTCACT

>D8PAK:00099:00645
CTTGGCAATTGTAACATATCTCAC

>D8PAK:00050:00652
CATACATATCGGTTAACCAACGAT

>D8PAK:00050:00683
CCACAGAATGTAACAGCGCTTACA

>D8PAK:00050:00695
TCCCAAATCGTGTCCTTACATACA

>D8PAK:00051:00652
ACTATGACTGTAAGCGCGCTCACA

>D8PAK:00051:00675
TGCCTAAAAGTAATTCTCGTCACC

>D8PAK:00051:00677
AGACAATGTAATGTACATTACTAA

>D8PAK:00052:00653
ACTCAATTGTGATGTACCTCACAG

>D8PAK:00052:00685
GACTACATTGTGTTATGTCTCACA

>D8PAK:00053:00670
ACTCAAACCGTAATTTAGCTCACG

>D8PAK:00054:00657
CAGGACATTGTAATGGTGATCACG

>D8PAK:00054:00663
ACTTAGAATGTGCACTGTACCACA

>D8PAK:00054:00674
CGTTAAAACGTATACTACATCACA

>D8PAK:00054:00677
CCTTACATTGTATGCCAAGGCACA

>D8PAK:00054:00679
CTGCCAAATGTGATGGTTATCACT

>D8PAK:00055:00688
TGAGTTGATTGTATGTTACCTTAC

>D8PAK:00055:00697
AATACTAATGTAACCCAAGGCACA

>D8PAK:00056:00652
CCAAATCGTGTTCCTGCTCACTAT

>D8PAK:00056:00668
ACCTCGACTGTGAGATAGATTACT

>D8PAK:00056:00671
TGTGGGAGTGTAATGTGGCTCACG

>D8PAK:00056:00684
GGTCAAAATGTGCACTAACACACT

>D8PAK:00056:00686
ACCAAATGTGTCTTCGGTTACTAT

>D8PAK:00057:00662
AATAAATGTGAGTCCAATTACAAT

>D8PAK:00057:00674
TCCTTTAAACTCCAGCTCTCTATG

>D8PAK:00057:00696
CGTCAAATTGTGACGCAGATTACT

>D8PAK:00058:00654
AGAGTTCGTTTTCTTCCGCTCTTC

>D8PAK:00058:00667
TTTGACAATGCAACTTAGATTACA

>D8PAK:00058:00669
ATGTTAATCGTGTATAAAATCACA

>D8PAK:00059:00662
TCAAAATTTGTAATATGTGTTACA

>D8PAK:00059:00675
CTCGCCATTGTAACTTGGGTTACT

>D8PAK:00059:00678
TAATCCAATGTGATTGCGATTACA

>D8PAK:00059:00684
GCCAAAATTGTAACTGATCGCACA

>D8PAK:00059:00686
CGCAAAATCGTAATGTTCATCACA

>D8PAK:00060:00674
CCGCAAATAGTGACTTTTGTCACA

>D8PAK:00060:00686
GACTATATTGTAACTTTAGTCACT

>D8PAK:00060:00688
AAGCGAAATTGTAGCCCTGAATAC

>D8PAK:00060:00695
TTGGTAATAGTGCTGTCGCTTACA

>D8PAK:00062:00659
CTACGGATTGTGAGTTAGATCACC

>D8PAK:00063:00670
CCTAGATCACATTTATCCGGTCTG

>D8PAK:00063:00678
CGTTCAATTGTGCCCCTTCATACA

>D8PAK:00063:00686
GACGCAAATGTAATCAGGAACACC

>D8PAK:00063:00699
GCCCTAAGTGTGCTACAGGTCACA

>D8PAK:00064:00677
CGTGAAAAGTGTTCTCCGTTACAA

>D8PAK:00064:00684
ACGTAAGCTGAGTCACAATGATGA

>D8PAK:00064:00691
GAACGGAGTGTGATATAATATACA

>D8PAK:00065:00653
CCAAGTATTGTAACCGATGTCACA

>D8PAK:00065:00670
ACTAGAAATGTGGGTAGACGCACA

>D8PAK:00066:00664
CAATTCAATGTAACCTTAATTACA

>D8PAK:00066:00665
TACTGAAATGTGACTTCGGACACT

>D8PAK:00066:00669
GTCTTCATTGTAATATACCTCACA

>D8PAK:00066:00679
CGACCAAATGTGTATTAGGACACT

>D8PAK:00066:00689
TCATGAAGTGTAACGAAGCACACA

>D8PAK:00067:00661
GTTTACGAATGTGACCCAATACAC

>D8PAK:00068:00651
TATCGCGTGTCTCCAGGTATATCC

>D8PAK:00068:00658
TGGTGAAATGTGTGCCGCATCACT

>D8PAK:00068:00678
CGCAGTAATTGTGACTCATATTAC

>D8PAK:00068:00684
TCGCCTAATGTGTTCCAGACCACA

>D8PAK:00069:00657
GATCAAATTGTAATCGGCATTGCA

>D8PAK:00069:00677
CAACGGATAGTAAACCAAGTTACA

>D8PAK:00069:00685
CCCGAAATTGTAAGATGGAACACG

>D8PAK:00070:00659
GACAAGATCGTGCCTGTGATTACA

>D8PAK:00071:00657
GGCCAGATCGTAACTTTGATGACA

>D8PAK:00071:00662
CCCTTAAATGTAACTTGGGTCACT

>D8PAK:00071:00697
GATAGCAATGTAATTCAACTCACA

>D8PAK:00072:00677
ACCGCTATTGTGTTCTTTCTTACA

>D8PAK:00072:00682
GATGCGTTCGCAAGCTTCGCATTG

>D8PAK:00072:00686
TCTCTGATTGTAATTTAAACTACT

>D8PAK:00072:00698
CACGCGATTGTGACTCTCATCACA

>D8PAK:00073:00654
GGATAGACAGTGTACTAGCCCACA

>D8PAK:00073:00659
CTTTGCATTGTGACCCTGGGCACA

>D8PAK:00073:00661
TTCCAAATTGTGTCCTTAGTTACT

>D8PAK:00073:00672
GTTCGGAATGAGATCCATGTTACA

>D8PAK:00073:00682
CAGCCAAATTGTAAGTCTATTACA

>D8PAK:00073:00688
CACCATAATGTTCTCTTGCTCACA

>D8PAK:00074:00670
GCCCAAACTGTAACGCGGCTCACA

>D8PAK:00074:00672
GGGTTCAAATGTAACATAACACAC

>D8PAK:00075:00652
CACGACATTGTGAGTAGATGCACA

>D8PAK:00075:00670
GGGCGTATTGTAATCGTATGCACA

>D8PAK:00075:00677
CCTCAAATTGTGAATCTCATCACA

>D8PAK:00075:00682
TAATCTAATTGTGACAATCATCAC

>D8PAK:00075:00693
CACGATAATGTGCTCTATGTCACG

>D8PAK:00077:00655
ATGAACTGTAACCTCTATTACATT

>D8PAK:00077:00664
TTCCTAATTGTAACTGAAATCACG

>D8PAK:00078:00655
ATGAGAATCGTAATCTACATTACT

>D8PAK:00078:00667
TTACACTTTGTAACCTACGACACT

>D8PAK:00078:00676
GTCGAGAATGTAACGCGCATCACT

>D8PAK:00078:00680
GCGATCATTGTAGTCTCGATTACA

>D8PAK:00079:00651
TAGCAGATTGTGATCCGCCTCACC

>D8PAK:00079:00653
ATCCTAAGTGTGATCACTATCACT

>D8PAK:00079:00659
CGTTACATTGTGATATAGGTTACG

>D8PAK:00079:00676
GGCAAATGTAATCTTTCTCACTTT

>D8PAK:00080:00677
AACAACTTTGTTCCCTATATTACA

>D8PAK:00080:00680
CTGTAAATAGTGAACTGCCTCACT

>D8PAK:00081:00656
TCTAGAATTGTGGTATCCATTACA

>D8PAK:00081:00657
GTCCAGAATGTGCTTTGAGTTACA

>D8PAK:00081:00666
AAGAGCATTGTATGCCAAGTTACA

>D8PAK:00081:00676
TTGTAACCCAGAACACATTCTCTA

>D8PAK:00081:00691
TGTAATTGTAACCTATCACACAGA

>D8PAK:00082:00669
GTTAGCATTGTCACTTGCATTACA

>D8PAK:00082:00670
AGGGCGAATGTAACGTCAGTCACA

>D8PAK:00082:00676
ATGTAAGCTCGCTCACATTCCGCG

>D8PAK:00082:00680
CGCTTAAAATGTGATGCGTCCCAC

>D8PAK:00082:00688
ATACGAACTGTGCATTACGTTACG

>D8PAK:00082:00696
TTGTGTCCTTGTGCACATTTCCCG

>D8PAK:00083:00656
CAACAAATTGTATCCAAGGGCACA

>D8PAK:00083:00660
ATTCAAATTGTAACTTAGGACCCA

>D8PAK:00083:00665
TACACCGATTGTAACCTGGTTTTC

>D8PAK:00083:00675
CAAACAATTGTAATGGTGCTCACT

>D8PAK:00083:00681
CCTACATCACATTTGATGCGTTAT

>D8PAK:00083:00684
TGAGGAACTGTAATTTAGCTTACT

>D8PAK:00083:00697
ACCTACATAGTAAACTACCTTACA

>D8PAK:00084:00667
GACCCAAAAGTGATCTCGCCCACA

>D8PAK:00084:00688
CCTTCCATGGTAATCTAGATTACA

>D8PAK:00085:00650
AACATGTTTGTAGCGTAGCTTACA

>D8PAK:00085:00668
AAGTAGAATGTGGTTCAACTTACA

>D8PAK:00085:00693
CTAACTAATGTAACTTACATGACA

>D8PAK:00086:00692
CGCCAAATAGTGTTAGAGCTTACA

>D8PAK:00088:00654
GGGTAGAACGTGACGTGGGCCACA

>D8PAK:00088:00658
GGCCCTATTGTGACCGGAGACACT

>D8PAK:00088:00665
GCTTGCAATTGTGTACTATATCAC

>D8PAK:00088:00670
GCACCGATAGTGATGTAGCTCACA

>D8PAK:00088:00671
ACCCACAAGTGTAATCCCGGACAC

>D8PAK:00089:00650
CCTAGCTTACAATCCTACAGGTCG

>D8PAK:00089:00692
CTTCTTCTCCTCCAGATGGGCGTC

>D8PAK:00090:00669
ACACAAATTGTGACACTTATTACT

>D8PAK:00090:00675
ACGGTAATTGTGTTATGCTTTACA

>D8PAK:00091:00650
AAGACAAATGTGTCCGCGATTACA

>D8PAK:00091:00660
TGTGAGATAGTAACGTCGATTACT

>D8PAK:00091:00680
TCCCACAAAGTAACATAGATTACA

>D8PAK:00091:00685
GATCGCATTGTAACTAGTATCACA

>D8PAK:00091:00688
CCTGAAAATGTGACCTTCGCAACA

>D8PAK:00091:00697
CCACAAATTGTGTGCTCGATCACT

>D8PAK:00092:00657
GTGATTGTGCTTTGCATTACATTT

>D8PAK:00092:00693
GCCTTGATGGTGATTTAGATCACA

>D8PAK:00093:00682
TGACTAATTGTGTTACTCGTCACA

>D8PAK:00094:00662
ACGTTTATCCTCCAGACCTCAATG

>D8PAK:00094:00667
TCGTCCATTGTAAGCTATGTTACT

>D8PAK:00094:00681
CTTGATCCCGAACTTAATAGCTGG

>D8PAK:00094:00684
GAATTAAAAGTGAGGAAGGTTACA

>D8PAK:00094:00694
ATGTAACCAAGGTTACAATAGGGG

>D8PAK:00095:00666
GACTTTAATTGTGACATGCCACAC

>D8PAK:00096:00651
GCTGGCTTTGTGATCCCTGCTACA

>D8PAK:00096:00670
GCCCCAATAGTGTTGCAGTTTACA

>D8PAK:00097:00656
AAGCGGATTGTACCTTAGATCACT

>D8PAK:00097:00662
TTGTAAAACGTGTATTTCGTTACA

>D8PAK:00098:00654
CGTCCCAATTGTAGTAGAGATCAC

>D8PAK:00098:00657
AATCAAATTGTGATGCATTCCACA

>D8PAK:00098:00695
ACACGAAATGTAAGATGTATTACC

>D8PAK:00099:00688
TACCTAATAGTAACACGGATTACA

>D8PAK:00050:00732
GCAGGGATTGTAATCCGATTCACA

>D8PAK:00050:00734
AATGAGATTGTAACCGTCATCACT

>D8PAK:00051:00702
ATCAAATGTAACAAGGATCACCTT

>D8PAK:00051:00719
TAGTCAATTGTAACCAGAATCACC

>D8PAK:00051:00720
TAAACAGTGATCTGTCTTACAATC

>D8PAK:00051:00744
TGCGAAATTGTAATCCGTGTTACA

>D8PAK:00051:00748
CGCTCCATTGTGACCTTTATCACA

>D8PAK:00052:00713
CCATTTATTGTGTCTTGGCTTACA

>D8PAK:00052:00726
GAGTCAAATGTGCTGTCCGTCACA

>D8PAK:00053:00736
CTTAATCATCTCCAGACTTAGGAC

>D8PAK:00054:00710
GGTTTAAAATGTGACCCAGGCTAC

>D8PAK:00054:00738
TGTGATCTCGGTCACATTCTTTAA

>D8PAK:00054:00742
GTTTACATCGTAACACACGTTACA

>D8PAK:00055:00700
CTTGTCATTGTGAGCGAAGTCACT

>D8PAK:00055:00712
GGCAGCAATGTAATCTTGATCACT

>D8PAK:00055:00733
CGTGCTGAATGTAATCCCGGCTAC

>D8PAK:00055:00734
TAAATTGTGTCTAAGATCACTATT

>D8PAK:00055:00735
CAGCACATTGTACCCTAAGTTACA

>D8PAK:00055:00748
TCCTGAACTGTGCTCCTCGTCACA

>D8PAK:00056:00723
TTGTAATCTCCCTTACAATAGGAT

>D8PAK:00057:00736
CGGCGAAATGTAACGATCCTTACA

>D8PAK:00058:00734
TTTTCCATTGTGCTCTAGGTTACT

>D8PAK:00058:00740
CTTGGTATTGTGATGGGGCTCACT

>D8PAK:00059:00700
GGTGTTATTGTGACCGTGCTCACT

>D8PAK:00059:00729
GTCCATTTTGTGACATTCATTACA

>D8PAK:00059:00734
ACAGACAATGTGGTCAATATTACA

>D8PAK:00060:00707
TCGGCGATTGTAACTCTCCTCACA

>D8PAK:00060:00717
TCTAGATTACAATCCAGTGCTATA

>D8PAK:00060:00730
TTATCGACTGTGATCCATATCACA

>D8PAK:00061:00705
ACTAGGATTGTGATGTAAGTTACC

>D8PAK:00061:00717
TTGGCCAATGTGAACTATATTACT

>D8PAK:00062:00708
TCAATTGTGACATTGGTTACTATT

>D8PAK:00063:00724
ATCCACATTGTGTTAGTGATCACA

>D8PAK:00063:00730
TTTTCGATTGTAGCTTGGGGCACA

>D8PAK:00063:00731
TCCCAGAATGTAACAATCGACACG

>D8PAK:00063:00737
TCCACCAATTGTGGATTGGTTTAC

>D8PAK:00063:00742
GTCCCAAACGTGAGCGCACTTACT

>D8PAK:00063:00744
TGTCGAAAAGGTGATCTAGCTTAC

>D8PAK:00064:00706
CTACCAACTGTAATGGAGCATACA

>D8PAK:00064:00710
TCATTAAACGTGATTTCACTTACA

>D8PAK:00064:00713
ATGTGCCCTAGATTACAATTCCCT

>D8PAK:00064:00716
GACCTGATTGTGAACCAGTATACA

>D8PAK:00064:00729
AGCAAGATTGTAGCTGATGATACA

>D8PAK:00064:00737
TGCTAGAAGCTCCAGTGTTCCAAT

>D8PAK:00064:00749
CACCGAACTGTGACCAATGTTACT

>D8PAK:00065:00708
GGGCCGATTGTACTCTATATCACA

>D8PAK:00065:00740
GTAGGAAAAGTAACTCAAATCACA

>D8PAK:00066:00704
TGGGTCAAATGTGTCATTCATTAC

>D8PAK:00066:00710
GTACACATGGTAATCTACGTCACT

>D8PAK:00066:00713
GCAAGGATTGTAAGTCATATTCCA

>D8PAK:00066:00722
TCCGCAAATGTGACGCATCTCACT

>D8PAK:00066:00735
AAATCAATTGTGTGCATGCTTACA

>D8PAK:00066:00737
TGGCGGATTGTATGTTGCATCACA

>D8PAK:00066:00738
CAGTACTATGTGTGCGAGATTACA

>D8PAK:00067:00703
GGAAAGATTGTGCCGTCTCTTACA

>D8PAK:00067:00732
TGTGTAAATGTGCACTAACTCACT

>D8PAK:00068:00711
CCACGTATTGTAAGCTTACTTACA

>D8PAK:00068:00720
CGAGCGATCGTAATGCATGTCACA

>D8PAK:00068:00725
TTGTGACTTATGTTACAGTTTTAC

>D8PAK:00069:00705
ATGTGGAAATGTGACCTAAACCAC

>D8PAK:00069:00728
AACCCAAATGTGTTGTAGTACACT

>D8PAK:00069:00733
CACAACACTGTGCGTTTAGTCACA

>D8PAK:00069:00746
GCGAAAATCGTAAGATGCCTTACA

>D8PAK:00070:00705
TCAAACTTTGTAGTCCATCTTACA

>D8PAK:00070:00713
AACCGAAATTGTGAGTTACACCAC

>D8PAK:00070:00725
ATGCCAATTGTGCTTGCGATTACT

>D8PAK:00070:00726
AGCGCAAAATGTAACTTCAATCAC

>D8PAK:00070:00738
GAACTAAATGTGAGCGCGTATACA

>D8PAK:00071:00713
ATGTAAGCCGAGGCACATTTTACT

>D8PAK:00071:00719
CCTTTAATTGTGATATGCTTCACT

>D8PAK:00071:00730
CATAAGATGGTGTTCAGGCTCACA

>D8PAK:00072:00733
AACACCTATGTGATCCAAGCCACA

>D8PAK:00073:00701
TTGTGATGTACTACACAATCGAGC

>D8PAK:00073:00705
TTCACCAAATGTAGTCCTTATTAC

>D8PAK:00073:00709
GTAACGAATTGTAGATTTGATTAC

>D8PAK:00073:00731
TCACGGAAATGTAACCTCGGCCAC

>D8PAK:00073:00732
TGCCGCATTGTGATCTATGTTACT

>D8PAK:00073:00749
TTGTGATGCGTGCCACAATTCGGC

>D8PAK:00074:00709
CTGCCAATTTGTGAGACGTATACA

>D8PAK:00074:00711
ACCCATATTGTGACCTCTGTTACA

>D8PAK:00074:00715
CCGCGAATAGTGTTGACGGTTACA

>D8PAK:00074:00731
GTACACAATGTGATCAGGCATACA

>D8PAK:00074:00734
GTATAAATTGTAACCCCACTTACA

>D8PAK:00074:00747
CTTGCAATTGTGCGTTCTCACACA

>D8PAK:00075:00700
GAGATAATCGTGATGTGCATCACA

>D8PAK:00076:00704
TAACTCAATGTAACGGCAATCACA

>D8PAK:00076:00730
AGAGGGATTGTGACTAGGCTTACT

>D8PAK:00076:00732
TAAGTAAATGTGTGCAAAGTTACG

>D8PAK:00076:00742
CCAAAGAACGTGAGTGCACTCACA

>D8PAK:00077:00720
TGTTAGAAATGTGACCATGATTAC

>D8PAK:00077:00738
CTGTGCTTTGTGATGCGACTTACA

>D8PAK:00077:00741
TCCGCCAATTGTAATCTTCAATAC

>D8PAK:00079:00706
TTGTAATGCTTGTTACATTTGCAC

>D8PAK:00079:00707
CAATCGGACGACGTAAGCCATGGA

>D8PAK:00079:00708
ATGTGACTTATCCCACTATCTGTT

>D8PAK:00079:00712
AACTCTCGGGCAGCCTAATAGCGA

>D8PAK:00080:00712
CAGTCCATTGTAACACGATGCACA

>D8PAK:00080:00717
CAACCAACTGTAAGATCGGCTACA

>D8PAK:00080:00737
CGGATTGTATTCTAGATCACACTA

>D8PAK:00081:00720
GTGTTCTTTGTGTACCCGATTACA

>D8PAK:00081:00738
AGTTCAATGGTGTCCTAACTCACA

>D8PAK:00082:00701
TCCCATAATGTATTCTAGCATACA

>D8PAK:00082:00716
AATCGGATTGTAATCAGAGTCACT

>D8PAK:00082:00726
CCCATAAAAGTAACCTACATCACA

>D8PAK:00082:00732
AAACCAATCGTGAGGGCGCTTACA

>D8PAK:00083:00701
TGGTGGAATGTGATCCATAATACA

>D8PAK:00083:00702
TTTGAAAGTGTAACTTAGATTACT

>D8PAK:00084:00706
GTCTAAATTGTGACTTAGCGTACT

>D8PAK:00084:00727
ACTTATATTGTAATTAGCATTACC

>D8PAK:00084:00737
CGCTACATTGTGGCCTTCGTCACA

>D8PAK:00085:00707
ATTCGAATTGTAGTGAAATGCACA

>D8PAK:00085:00724
CCTGTTAATGTGACGTAAATCACA

>D8PAK:00086:00708
AGGTACAACGTAACTCAGATTACT

>D8PAK:00086:00714
TCTACGATTGTAACCTGAGACTCA

>D8PAK:00086:00720
GCTATAAATGTGACTACGACCACT

>D8PAK:00087:00700
AAACGAATAGTGATAATGGTCACA

>D8PAK:00087:00725
TTCCTTATTGTGATAGTGGTTACA

>D8PAK:00087:00728
AGACCAATAGTAACCTAATGCACA

>D8PAK:00087:00736
CCGCACACGTGAGCTCAGGTCACA

>D8PAK:00087:00741
GTCAACATTGTGTGACTCGTTACA

>D8PAK:00088:00742
ACCGCAAATGTAAGTGAACTCACT

>D8PAK:00089:00718
CTGGTAAACGTGTCCTTGATCACG

>D8PAK:00089:00725
ACGACGAAATGTAGCGTATCTTAC

>D8PAK:00089:00728
ACCGTGAATGTAAGCCCATTCACA

>D8PAK:00089:00747
GCGTTCAATGTAAGTTTGCTCACA

>D8PAK:00090:00716
GGTCACAACGTGACTTGTATTACA

>D8PAK:00090:00724
ATCGACAGTGTAACCGGTCTCACA

>D8PAK:00090:00738
AATTCAATAGTAAGCAGACTCACA

>D8PAK:00090:00741
GCCACCAAATGTGGCGCTAATCAC

>D8PAK:00090:00745
GTACCCAATGTGAGTACTGTCACT

>D8PAK:00091:00746
TACACCTTTGTAAATCAGATTACA

>D8PAK:00092:00732
CTCCCAAATGTAAGACGCGACACG

>D8PAK:00093:00703
CTGACGATTGTGACCCTAATCACC

>D8PAK:00093:00723
CATCACATTGTATCCAACATTACA

>D8PAK:00093:00727
CTAGCCATTGTGATTATGGTCACA

>D8PAK:00093:00738
CATGTCAATGTGAGAAAGCTTACA

>D8PAK:00093:00741
TAGCTCAATTGTGAGCCCAGTCAC

>D8PAK:00093:00744
CAGAACATTGTAACCCAAGGCACT

>D8PAK:00094:00715
GCAATAAATGTGCACTCTAACACA

>D8PAK:00094:00734
CACCTCAATGTAACTTGACTCACG

>D8PAK:00095:00718
ATGGAGTGTAATCCCGGTCACAAT

>D8PAK:00095:00726
GGTTGTAATGTAACCTAGTCCACA

>D8PAK:00095:00730
GATCTCACTGTGTTCCAGGTTACA

>D8PAK:00095:00742
CACCTAAATGTGATGCCTCTCACT

>D8PAK:00096:00716
AGCATAATTGTGACGATCGTCACC

>D8PAK:00096:00720
AGTGCAAATTGTAATTTTGACCAC

>D8PAK:00097:00737
TGGCTAACTGTGACTTCTATTACT

>D8PAK:00097:00743
GTTCAAAGTAGTATGTATCTTACA

>D8PAK:00098:00707
GACTGGAATTGTAACCTCTGCCAC

>D8PAK:00098:00729
TCATAAACCGTAATATGGATTACA

>D8PAK:00099:00739
GCCCTAATTGTGTGTATAATTACA

>D8PAK:00099:00743
TCCATGAATGTGACTCCTGTTACA

>D8PAK:00050:00792
AATGTAATTGTGACGTACATGACC

>D8PAK:00051:00752
TGAAATGTAATGTGTGGAACAATT

>D8PAK:00051:00776
GCTATTAGTGACTCATGATGTACA

>D8PAK:00051:00796
CTCATAATAGTAATCCATGTCACG

>D8PAK:00052:00750
ACCAATATTGTAATGTGAGTTACG

>D8PAK:00052:00768
ATGCTAAACTGTGATACCACTCAC

>D8PAK:00052:00777
CCCGGCTATGTGACTAATCTTACA

>D8PAK:00052:00780
TCTGTCGATTGTATTCCGGACCAC

>D8PAK:00052:00796
ACCCACAATGTGACATAGGACACG

>D8PAK:00053:00752
CCATACAATGTGCGCTGATGCACA

>D8PAK:00054:00770
GCGACAATTGTGTGTGCGGTCACA

>D8PAK:00055:00767
ACTATCAATGTGCATTAGGCTACA

>D8PAK:00055:00773
CCGAAGATTGTGATTGATATCACT

>D8PAK:00056:00771
AATAAAATTGTGATCTAGATCACT

>D8PAK:00056:00772
GCAGTTATTGTAATCTGCGCTACA

>D8PAK:00056:00783
CATATAATTGTGGTCCCGTACACA

>D8PAK:00057:00766
GATTAAATAGTGTTTTACATTACT

>D8PAK:00057:00786
CGACGTATTGTAACCGTGAATACA

>D8PAK:00057:00794
CGCGCTATTGTGATAAAGGTCACA

>D8PAK:00058:00759
CTGTGGAGTGTAAGCTATATCACA

>D8PAK:00058:00775
GCTTCAATAGTGTTGAGCGTTACA

>D8PAK:00058:00782
GTTGAAATTGTATCCGCCATCACT

>D8PAK:00058:00785
TGTAAAAAAGTGACGTACTACACA

>D8PAK:00059:00758
CACGAGAATGTAGTCCAACTCACA

>D8PAK:00059:00763
TTTACCATTGTGAGCTATGTCACT

>D8PAK:00059:00766
ATGAAATATGTAATCTGGCCTACA

>D8PAK:00059:00771
GCAAAAAATGTGAGGACTATCACT

>D8PAK:00059:00791
TTGTATTTTCGATTACAATTCGGA

>D8PAK:00061:00754
TCATTTGTAATGGCGGTCACAATT

>D8PAK:00061:00757
CTCAGTATTGTAGCCCAGATCACA

>D8PAK:00061:00787
GCTTGATATGTGATCCATATCACC

>D8PAK:00062:00776
CACGCATTTGTAAGTTGTATTACG

>D8PAK:00062:00784
TTGTGACCTAGGCTACTATTCCAG

>D8PAK:00062:00789
TTAATTATAGTGCTCTAACTTACA

>D8PAK:00062:00791
TGATCCATTGTAACTCATCTCACT

>D8PAK:00063:00771
TGCCATATTGTGACTCTTAACACA

>D8PAK:00063:00792
CAATAGATTGTGACCGAAATCACC

>D8PAK:00064:00765
TTGTAAACTGTAAGCTATGTCTCA

>D8PAK:00064:00767
TAGTCTAATGTGATCTGCATTACC

>D8PAK:00064:00775
TCCTATATTGTGACACTCGTTACT

>D8PAK:00065:00774
GCACCTTCTCGCTCCAGTCTTGGC

>D8PAK:00065:00787
AACCACATTGTTCCCCCGCTCACA

>D8PAK:00065:00798
CCCGAAGTGTGCTTTGCGTCAGCA

>D8PAK:00066:00752
TACCTGAATGTGACCTCAATTACA

>D8PAK:00066:00755
CCAATTGTGACCATAGTGACAATT

>D8PAK:00066:00798
ATGCACAAAGTAATGTGAATTACA

>D8PAK:00068:00753
CGCAGTAATGTAATTGATGTTACA

>D8PAK:00068:00764
CAATGTAAATGTGATCAGAGCTAC

>D8PAK:00068:00765
CGACGAATTGTGATCAGCATCACC

>D8PAK:00068:00796
TGTGCTCTATCGGTGTTTGCCCGC

>D8PAK:00068:00797
GTGGCCATTGTGCTCTGGCTCACG

>D8PAK:00069:00755
GCACGACCTGTCTCCAGCTTCCAG

>D8PAK:00069:00771
TGCGACTGTAATCTAGAATACAAT

>D8PAK:00069:00784
CAAAACATTGTAGCCCTGTTCACA

>D8PAK:00069:00785
CGAAGAAATGTGGGTATCGTTACA

>D8PAK:00069:00789
TGGCCGATTTGTGATGTTCATTAC

>D8PAK:00070:00752
TTGTCGAATGTGTCATAGCACACA

>D8PAK:00070:00763
ATGTCCATTGTAACCCTGTTTACA

>D8PAK:00071:00753
GTAGAAATTGTAAACTCGGACACA

>D8PAK:00072:00763
ACCGGGAATGTGAGTATTCTCACG

>D8PAK:00072:00765
CAACGAATCGTGATTTATCTCACT

>D8PAK:00072:00768
TCACAATGTGAGTTTGGTTACCTT

>D8PAK:00072:00786
CGGGCTAAATGTGTTGTTCGTCAC

>D8PAK:00072:00787
ACAGAGAATGTGCACTGACTCACC

>D8PAK:00073:00756
CAAGATATTGTCATCTGGGCCACA

>D8PAK:00073:00776
CACTGATTTGTAAGCCCCATTACA

>D8PAK:00073:00781
GTTAAGACTGTGACCAGGATTACT

>D8PAK:00074:00798
ATCCACAATGTGATTCAGATCACC

>D8PAK:00075:00796
CTGGTCTATGTAACCTCTATTACA

>D8PAK:00076:00755
ATAAGCAATGTGCCTAGTATTACA

>D8PAK:00076:00760
ATGATAATTGTGTCCGGCCCCACA

>D8PAK:00076:00768
ACCCATAGTGTAAGATAGCTTACT

>D8PAK:00076:00770
CCTCGAAGTGTAACAAGGGTTACA

>D8PAK:00076:00788
CCATTAAAATGTAATCTTACTCAC

>D8PAK:00076:00795
GGCCCGATTGTGTGTCAAATCACA

>D8PAK:00076:00796
AGCTCATTTGTGCACTAGCTCACA

>D8PAK:00077:00792
TCGCGGAATCGTAATGGCGAACAC

>D8PAK:00078:00768
CATGGGACTGTAATTTTGGTTACA

>D8PAK:00078:00772
CTCCAATGTGAGATACGTCACATT

>D8PAK:00079:00771
TCGAACAATGTCACCTCGCTCACA

>D8PAK:00079:00786
AGCAAAAGTGTGCATTGGGTTACA

>D8PAK:00080:00782
CTTCAGATTGTGTCGGCCAACACA

>D8PAK:00081:00769
CATGCGATTGTGTGTTACGTCACG

>D8PAK:00081:00774
TACCTAACTGTAAGCCATGTTACA

>D8PAK:00081:00794
CCGTGAAGTGTAATCCTCATCACA

>D8PAK:00082:00767
TAACCAAATGTGTGTTGATACACA

>D8PAK:00082:00775
GTTCAATTTGTGATTCAGCTTACT

>D8PAK:00082:00782
TTGTGACCGCGATCACTATCTCAT

>D8PAK:00082:00785
TCTATACAACCCTAGTCATTGCGC

>D8PAK:00082:00788
GTGCGCTTTGTATTCTAGATCACA

>D8PAK:00084:00776
AAACGAATGTGATACGGATCACAT

>D8PAK:00084:00794
GCCCAAAATGTGATACGGTTCACA

>D8PAK:00085:00786
TGCCGCGAATGTGAGTTGGTTTAC

>D8PAK:00085:00790
ATCGGTATAGTGATCCAGACCACA

>D8PAK:00086:00751
AATTCAAATGTGCTGCGGATCACA

>D8PAK:00086:00755
CGTATCAAGGTAACCCAGATCACA

>D8PAK:00086:00786
GCAAAATGTGATCCTTATTACAAA

>D8PAK:00086:00792
CGAATTGTGCTCAAGATTACTTTT

>D8PAK:00086:00797
ACAAACCACCTCCAGTCGAACTTT

>D8PAK:00087:00777
AATGGCTTAGTAATATCGGTCACA

>D8PAK:00087:00795
ACCCAAATGTAATATGTCTTACAA

>D8PAK:00087:00798
GCTCAAATAGTGAGCACGAACACT

>D8PAK:00088:00750
CCAACTATAGTGATGTAGCTCACT

>D8PAK:00088:00772
CCGGTAATTGTGATCGTACTTACT

>D8PAK:00089:00778
GATTGTATAGTGTCATAAATTACA

>D8PAK:00089:00788
AACTCAATTGTGCTGTAGCTTACT

>D8PAK:00090:00766
CGTCCAATTGTATGCTGCCACACA

>D8PAK:00090:00774
GAGGAATATGTGCATTGGCTCACA

>D8PAK:00090:00792
TCGCCAAATGTGACCTAGTCTACT

>D8PAK:00091:00783
TCCAACTTTGTGAGCTAGTATACA

>D8PAK:00092:00754
CCAGAAATGTGCCCTCGGTTACAT

>D8PAK:00092:00781
CTGATGATTGTAACTTATACTACA

>D8PAK:00092:00783
GTGTAGAATGTTCCACAGCTTACA

>D8PAK:00094:00750
CAGTGGATTGTGATCATCCACACC

>D8PAK:00094:00785
CCGTATAATGTGTCCCCATTCACA

>D8PAK:00094:00791
CGTTGCATTGTGAGCATGATCACT

>D8PAK:00095:00754
ATACCAATTGTGACTTAGACAACA

>D8PAK:00095:00762
CTTCAGACTGTAATCCACCTTACA

>D8PAK:00095:00778
CAGCAAAATGTCAGCAGGCTCACA

>D8PAK:00095:00781
CATCCGACGCTCCAGGTACCATAT

>D8PAK:00095:00787
CCTATAAATGTAATCCCTCTCACG

>D8PAK:00096:00755
GCAAATGTGAGCTCGATGACAATA

>D8PAK:00097:00753
CATACAAATTGTAACCCCTACTAC

>D8PAK:00097:00775
CAAGACAATGTGATAGGCTTCACA

>D8PAK:00097:00778
GTCGCAAATGTGAGCTGGGATACT

>D8PAK:00097:00786
GTTGGCATTGTGCCTTAGCTCACT

>D8PAK:00098:00758
CACCAGATTGTGTCCTCCATTACT

>D8PAK:00098:00773
TTCCTGACGCTCCAGTTTGAAGGT

>D8PAK:00098:00799
CATCTAACTGTATCTCGAATTACA

>D8PAK:00099:00777
CCGCGAAATGTGATTCCGCTTACA

>D8PAK:00099:00778
ACCGCAAAATGTGCGTCACGTCAC

>D8PAK:00050:00801
CACACGATTGTAACCTCTCTCACC

>D8PAK:00051:00805
CGCTACATTGTAATGCCATATACA

>D8PAK:00051:00820
CCTGGGATCGTGTGCTGGATTACT

>D8PAK:00052:00812
CCCCAGAGTGTAACATAGCGCACA

>D8PAK:00053:00822
AAGTAAGTTGCATCACTATTCATA

>D8PAK:00055:00810
CCCCATATTGTGATACTAAACACA

>D8PAK:00055:00817
AGGAAAAATGTAACCGATATTACG

>D8PAK:00056:00830
TGTGCTACTGTGACTTGGATCACT

>D8PAK:00057:00820
GGGGAAGTGTAACCTGCGTTACAT

>D8PAK:00058:00837
TTCGCAACTGTGATGTAGTATACA

>D8PAK:00059:00815
TCTGCATTACATTTACCACTGACT

>D8PAK:00059:00842
GCTGCTAATGTAAGGGTGATTACT

>D8PAK:00060:00806
GCATACATTGTAATACGCGTCACG

>D8PAK:00060:00807
TTAAGGAATGTGTGACTGATCACA

>D8PAK:00060:00810
ACCTCGATTGTGATAATCATTACA

>D8PAK:00060:00824
AGTCAGGATTGTGCCTGTCCTCAC

>D8PAK:00061:00806
AGATACGGGCTCCAGAATAAGGCT

>D8PAK:00061:00819
CCTAGATCACAATCATCCTCCAGC

>D8PAK:00061:00834
TATGCAATTGTAACTAGGCACACT

>D8PAK:00062:00831
CTCCATAATGTGTCGCGTGTCACA

>D8PAK:00062:00837
ATCTGGAATGTGAGATCACACACA

>D8PAK:00062:00843
ACTCAATTGTAACGCTGCTTACAA

>D8PAK:00063:00802
TGCGGCAATGTGATCTGTATCACT

>D8PAK:00063:00806
CGATACAATGTAGTCTCGCTTACA

>D8PAK:00063:00820
CGTGGGAAAGTAGTCTAACTTACA

>D8PAK:00063:00828
CGAATTGTAATCCAGAATACTTTG

>D8PAK:00063:00846
GGACCAATTGTGTCTTGGGATACA

>D8PAK:00064:00805
CGTAACTATGTGAGTTGATTCACT

>D8PAK:00064:00808
GATGAAATTGTAACCCTTCGCACA

>D8PAK:00064:00816
TCATGGAATGTGACGCGGCGCACA

>D8PAK:00065:00825
TCAGCAAACGTGACTTGCACCACA

>D8PAK:00066:00808
ATCCCGTTTGTAACTCCTGTCACT

>D8PAK:00066:00837
TTATCGTGACACTGTGAAGTCGTC

>D8PAK:00066:00848
GCCGACAATGTGAGCCATACTACA

>D8PAK:00067:00812
AGCGGAGTTTGTGACTTGTGTCAC

>D8PAK:00067:00821
TATGCTTAGAAGCAGCGTCTCGTT

>D8PAK:00068:00804
CTAGAGAATGTGACGTCCCTTACT

>D8PAK:00068:00809
TCGTCAAATGTGTTACAGCTCACT

>D8PAK:00068:00823
AGCGCAAATGTGTTCGTACTTACA

>D8PAK:00069:00835
GCTGCCGAATGTGTGTTGTGTTAC

>D8PAK:00070:00800
TGCAGCATTGTGATCTTTCTGACA

>D8PAK:00070:00835
CCTGGGTTTGTCAGCTAGCTCACA

>D8PAK:00070:00847
TTAACCATTGTAATCGAGACTACA

>D8PAK:00070:00849
CGCCAGATAGTAGCCCAGCTCACA

>D8PAK:00071:00803
TTGTGACTGGCGTCACACTTTGTA

>D8PAK:00071:00816
CACTACACTGTAATGTCCATCACA

>D8PAK:00071:00831
ATGCGGAATGTAATCTAGAACCCA

>D8PAK:00071:00834
CACGCGATTGTAACTTTTAGCACA

>D8PAK:00071:00843
GAACGAAAAGTAATCCGAGACACA

>D8PAK:00071:00845
CGTTAAATCGTGACCTACCTTACT

>D8PAK:00071:00848
GCTCAAAATGTAATCGTACCCACA

>D8PAK:00072:00801
TTGCAACTGTGACTGAGATTACAT

>D8PAK:00072:00807
ATCCCAATAGTGCTCTAAGTCACA

>D8PAK:00072:00814
GATCTGAAAGTGAGGTACGTCACA

>D8PAK:00072:00816
ATGTAACCAGTCTTACAATATAAA

>D8PAK:00072:00819
ATGTAACTGCCGTCACAATCCTGT

>D8PAK:00072:00827
TGTTAAATTGTAACTAGCATCACC

>D8PAK:00073:00814
TTGTGCCTTAAATCACCTTTCACA

>D8PAK:00073:00823
TCTATTACTGTGTCTTCCATTACA

>D8PAK:00074:00802
AGCACAAAGGTAATCTAAGCCACG

>D8PAK:00074:00807
GAGTTGAGTGTGTTTTAGATTACA

>D8PAK:00074:00842
TCCCAGAATGTAATCTCTGCCACC

>D8PAK:00075:00825
AGTAAGAATGTAATCATGGCTACT

>D8PAK:00076:00824
TCCAAGTTACAATTGGCTCGAACT

>D8PAK:00077:00809
TCCCAGATTGTCAGTCCGCTTACA

>D8PAK:00077:00811
TGTTGTATTGTAAGTAAGGCCACA

>D8PAK:00077:00819
TCACGGAATGTGTTATCGGTTACA

>D8PAK:00077:00824
GTTTCAATTGTGAGTGAGGATACG

>D8PAK:00077:00840
ACACTGAATGTATACCGCGTCACA

>D8PAK:00077:00849
TAAACGATTGTAGCCCTCCTTACA

>D8PAK:00078:00801
CCGCTAATTGTGGTAGGGGCCACA

>D8PAK:00078:00804
AAGACGACTGTGAGTTACTTCACT

>D8PAK:00078:00817
GGCAAAATTGTAAATTGGATCACC

>D8PAK:00078:00827
GTTAAAAATGTGAGCAATTACACA

>D8PAK:00078:00843
ACAACGATCGTGCTCTGCGTCACA

>D8PAK:00079:00803
ATACCAAATGTAATTCGTGTCACT

>D8PAK:00079:00811
AATGCAACGGTGTCCTAGATCACA

>D8PAK:00079:00832
ACAGTAATTGTAATGGTTTTCACA

>D8PAK:00079:00834
ACCAGAAACGTAACTACGGTTACA

>D8PAK:00079:00848
GGACTGAGTGTGACCTCCACCACA

>D8PAK:00080:00821
ATTACAATTGTAACTAAGAACACA

>D8PAK:00080:00848
GCGCTCAAATGTGTTCCGGGTTAC

>D8PAK:00081:00805
GACAGAATGTGATTCAGCTTACAT

>D8PAK:00081:00808
GTCAGAATTGTACTCCATATTACA

>D8PAK:00081:00810
GTTGTTTATGTGATCTAGCTCACA

>D8PAK:00081:00817
GACTGCATTGTGACCCAGGACACG

>D8PAK:00081:00849
AAACACTTTGTAACCGTACTTACT

>D8PAK:00082:00826
GAACAAATTGTGATTGGCCTTACA

>D8PAK:00082:00843
TGGCAAAATGTAATAGACCTCACA

>D8PAK:00082:00844
TTAGTCAAAGTAAGCCATCTCACA

>D8PAK:00083:00808
TCCCTAATTGTAAGCTACAGCACT

>D8PAK:00083:00836
TCTCGTAATGTGAGTTGGGTCACA

>D8PAK:00084:00816
GATTACATTGTACCCTATCTTACA

>D8PAK:00084:00830
CCCGTGAAAGTAACGTACCACACA

>D8PAK:00084:00836
CCTATAATTGTGCATATGGTTACT

>D8PAK:00085:00805
CAATGCATCGTAATCCGCGTTACA

>D8PAK:00085:00812
CTGCATAATGTGTCAACGACTACA

>D8PAK:00085:00818
CACAGAATAGTAAGTTGTATTACG

>D8PAK:00085:00828
GTACGAACTGTGAGCTCCCTTACG

>D8PAK:00085:00839
TCTAACATTGTGATTGGGCCCACT

>D8PAK:00086:00831
TGCGCTAGTGTAGCTACGATGCAC

>D8PAK:00086:00840
AGATTCACTGTGAACAAGATTACA

>D8PAK:00086:00846
TAACCATTTGTGAATTGGCTCACG

>D8PAK:00087:00832
TCCATCATCGTGATTTATGTCACT

>D8PAK:00087:00835
GACCAGAAAGTAATGATGCTTACA

>D8PAK:00088:00810
GGACAAAATGTAATCGGACTCACA

>D8PAK:00088:00817
TCTGCGGACTGTAAGGTACGTTAC

>D8PAK:00088:00823
TGGAAAATTGTGAGTTAGCACACC

>D8PAK:00088:00843
TGTAATCTCCGTCACAATCGGACT

>D8PAK:00089:00804
GCCTTGATTGTGATCAAGTACACT

>D8PAK:00089:00825
ACCTGCAACTGTAAGCATGGTTAC

>D8PAK:00089:00830
ACCTGAATAGTGACGCGGATTACT

>D8PAK:00090:00847
AAGTAGATTGTGATCTGCACCACG

>D8PAK:00091:00800
AGGGGCAAATGTGACTGAACTCAC

>D8PAK:00091:00831
TAGTTGTTTGTAAGATTCGTCACA

>D8PAK:00091:00833
ATCCCCTTAGTAATCTAGGTCACT

>D8PAK:00092:00812
ATTATGAATGTGTCCGATATCACT

>D8PAK:00092:00837
GCCTTAAATGTAATCCGTTATACA

>D8PAK:00092:00839
CCATCAATTGTGTATTAACTCACT

>D8PAK:00093:00838
AGCTGTAATTGTGCTCTAGCTTAC

>D8PAK:00094:00819
ACCTTAAACTGTAACATATGTCAC

>D8PAK:00094:00834
CGGTGCGTTGTAATCTATCTCACA

>D8PAK:00094:00840
GCTTCAAACGTGATGCAAGTTACG

>D8PAK:00095:00803
AGCCCTATTGTGCCTTACGTCACA

>D8PAK:00095:00805
GTTACCATTGTAACGAATGTCACG

>D8PAK:00095:00829
CTCGATTATGTAAGCGTGATTACA

>D8PAK:00095:00833
TGAAAAATTGTGATGTGCATTACG

>D8PAK:00095:00836
GGCAAATGTTATCTGGGTCACAAT

>D8PAK:00095:00838
TATCAGATTGCAATGCAGTTCACA

>D8PAK:00095:00845
CCCTCGAATGTGATGGGTGTCACT

>D8PAK:00096:00807
ATACAGACTGTGATATTACTCACT

>D8PAK:00096:00834
TAGACCATTGTAACCTAGCGCACA

>D8PAK:00096:00845
TTGCGAACTGTGATGTCCATTACT

>D8PAK:00097:00808
CTGGCAATGGTGTTGTAAATCACT

>D8PAK:00097:00819
TAAGCACATTGTGATACGGCTACA

>D8PAK:00097:00845
ACAACGATTGTAGTCTACGTCACA

>D8PAK:00098:00811
GTCTGAGAATGTGAGCAGGACCAC

>D8PAK:00098:00842
CCCCTGATACTCCAGAGTGAGACC

>D8PAK:00099:00804
GCCACGATTGTGTTAAGAGACACA

>D8PAK:00099:00829
CCGCCCTATGTGCTCTGGGTCACA

>D8PAK:00099:00843
CTCAATTTGTAAGCTGGCTCACAT

>D8PAK:00057:00857
CTCTATATTGTAAGTGTGGTTACA

>D8PAK:00058:00852
CGCACAAGTGTGATATCAGACACA

>D8PAK:00058:00855
CCACCAAATGTAATCCAGGTTACT

>D8PAK:00060:00858
TTCATGATCGCTCCAGCAAGTACA

>D8PAK:00060:00862
TAGCGGAATGTGACCTAGTTGACA

>D8PAK:00061:00853
ACGCTAATCGTGTCCAACCTTACA

>D8PAK:00061:00857
ATGTAATCCTGGTCACAATTTAAT

>D8PAK:00061:00867
TAGACAATTGTGTTCTGGATCTCA

>D8PAK:00062:00862
AGGCGGAATAGTGATAAGCGTCAC

>D8PAK:00064:00865
CTTGACAATGTAACCTTATCCACA

>D8PAK:00064:00868
TCCGTCAATTGTAACACGGGTGAC

>D8PAK:00065:00860
AATTAGACTGTGAGCGAGCTTACT

>D8PAK:00066:00857
TTGTAGCCCGCATTACATTCCTAC

>D8PAK:00066:00877
GTCGCAAATGTGAGCTGGGATACT

>D8PAK:00067:00853
TACCGAAGTGTGCTCGAAGACACA

>D8PAK:00068:00857
TGTGCTAATGTGACCAAGATCACA

>D8PAK:00069:00871
CGTATAATTGTATTCAAACACACA

>D8PAK:00069:00876
GTTCAAATTGTGACGTTAGTCACT

>D8PAK:00069:00883
GTCCAAGATTGTGATGTACGCCAC

>D8PAK:00070:00882
CAAGGGTTTGTAATTTAACACACA

>D8PAK:00073:00860
CAGTCAAATGTTCCATCTATTACA

>D8PAK:00073:00882
CACCAAATTGTAATTCTGCCCACA

>D8PAK:00073:00887
GGTACAAATGTAACCCCTTGCACA

>D8PAK:00074:00870
TGCCGAATAGTGCTCCTCGTCACA

>D8PAK:00074:00871
CTGTAATGTAGCTCACATTCTTGT

>D8PAK:00075:00863
CGTTAGAGTGTGTGCTAGCTCACT

>D8PAK:00075:00864
AGGATCATTGTAAGGGAGATCACG

>D8PAK:00076:00857
GAAAAGACTGTAACGGTACTCACA

>D8PAK:00076:00863
CCCGCTAAATGTAATGCAGATTAC

>D8PAK:00076:00874
CATTAAACTGTGTTCTGGCTTACA

>D8PAK:00076:00886
TTTCGGATTGTAGCGCGCATTACA

>D8PAK:00077:00850
TGTGCCATTGTAGCCTCCATTACA

>D8PAK:00077:00878
ACCGCAATTGTAAGATACCTTACT

>D8PAK:00078:00851
TCCTAAATTGTGTGTATTGTTACT

>D8PAK:00078:00865
GCACTAACTGTGAGATAAGTCACC

>D8PAK:00078:00889
CGAGCAACTGTAACGTGTATCACT

>D8PAK:00079:00857
TACACAAGTGTGACGGTGGATACA

>D8PAK:00079:00871
TCTTTGATTGTAATTGGAAACACA

>D8PAK:00079:00873
TACAGAATAGTGGTTGTCCTCACA

>D8PAK:00080:00852
TCACTGATTGTCACTTAGATCACG

>D8PAK:00080:00872
GATCGAATTGTGAGCTGGCTTCCA

>D8PAK:00080:00873
AGCCGTATTTGTAATTTAAGTCTC

>D8PAK:00080:00895
GGGCCAATTGTAATCCGTTTCACT

>D8PAK:00081:00852
CCATGAAATGTAACGTCTAATACA

>D8PAK:00081:00853
ATGTAACTTAGCGCACAATTTCGA

>D8PAK:00081:00860
CCCCGCAATGTGACGCTTATCACT

>D8PAK:00082:00865
TTGTAATCAGGCACACAATTTCGG

>D8PAK:00083:00882
TGAAATGTGACGACAGTCACAATA

>D8PAK:00083:00885
CGGCTCGTTGTGATCTACGTTACA

>D8PAK:00083:00895
CCTTTGTCAGCATCCTTTTTGCAC

>D8PAK:00084:00854
CTAGAAATTGTGATTCCCATTACT

>D8PAK:00084:00855
CAACCTATTGTGACCTGCGGCACT

>D8PAK:00084:00856
GTAAATATTGTGTATTCGGTTACA

>D8PAK:00084:00872
CGCCCAATTGAGTGTCAAATCACA

>D8PAK:00084:00873
ATCTATACTGTGATCCCTGTCACA

>D8PAK:00084:00888
GATCGAACTGTAAGTTAAAACACA

>D8PAK:00084:00894
GATAAGAATGTAACTTTGGCCACA

>D8PAK:00085:00860
CTCAATTGTGGATCTGGTTACAAT

>D8PAK:00085:00866
CTTCCTATTGTAACATAGCCTACA

>D8PAK:00085:00870
TGGTGTATTGTGTCTGATATTACA

>D8PAK:00085:00885
TTAGTCATTGTGTTCCAAGCCACA

>D8PAK:00086:00862
ATCCGCTTTGTAACTTGAATCACT

>D8PAK:00088:00860
GTGCCTATTGTATGTTCTGTCACA

>D8PAK:00088:00880
CTAGCGATTGTAGGATATATCACA

>D8PAK:00088:00886
GGGCTAATTGTGATAATGGTCACT

>D8PAK:00090:00874
CTCGTTTTCACCTCCAGGGAGCAT

>D8PAK:00090:00877
CCTAAATGTAACCTGGTGCACGAT

>D8PAK:00090:00894
CTGCACAATGTGGCGTACGTTACA

>D8PAK:00090:00897
GGTAGAATGTGATACGCGTTACAT

>D8PAK:00091:00857
CGACCAATTGTAATCTTGTCCACA

>D8PAK:00091:00864
GCAGTTATTGTAATCTGCGCTACA

>D8PAK:00091:00880
TCTTGAAATGTGGCTCTCCTTACA

>D8PAK:00091:00881
TGCTAGACTGTATACCCGGTCACA

>D8PAK:00091:00885
CCCCCGATTGTGGTTTGCATTACG

>D8PAK:00092:00872
ACGGTTATTGTGATCCCTACTACA

>D8PAK:00092:00890
GGACCAATTGTAATATAGATTGCA

>D8PAK:00093:00891
ACCCAAATTGTGAGCTACTGCACT

>D8PAK:00094:00854
CCGTATAGAGTAATGTAGATTACA

>D8PAK:00094:00867
CAAAATGTAACGTATGACACAATG

>D8PAK:00094:00881
GAGTGCAACTGTGACCGAGGTCAC

>D8PAK:00094:00885
CCGCTACAACGTGAGCCAGCTCAC

>D8PAK:00094:00892
ACCGATAATGTGATCCGGGCCACA

>D8PAK:00095:00879
TACATTGTGCCATAGGTCACAATT

>D8PAK:00095:00894
CACTAAATTGTGTGAATTATTACA

>D8PAK:00096:00874
CATCGCAATGTGGTCGCAGTTACA

>D8PAK:00097:00862
ACGGCAAGCCTCCAGGGTTTAATG

>D8PAK:00097:00865
GCAAGGAAAGTGAGCCAGTCCACA

>D8PAK:00097:00881
ACATACAGTGTGTGTTAGGTTACA

>D8PAK:00097:00882
TCCCGAAACGTGCATTACATTACA

>D8PAK:00098:00855
ACATTAAACGTAACATATACCACA

>D8PAK:00098:00885
GTACTGATTGTGATTTCCGTTACT

>D8PAK:00099:00866
TAGCCGATTGTAATGAAAGTCACA

>D8PAK:00099:00893
CGATGAATAGTGAGTTCACTTACT

>D8PAK:00075:00904
TCCGCAATTGTGACGCGGGTCACT

>D8PAK:00077:00905
GTCCGCTATGTGACCCAACTCACA

>D8PAK:00078:00903
CCGCAAAATGTGAGAAGTCTCACA

>D8PAK:00078:00909
CGACAAATTGTAACCCTCCCCCAC

>D8PAK:00079:00901
CCCCAAAATGTGCCGGAGTTTACA

>D8PAK:00080:00901
ATTCGGAACGTGATTTGCCTCACA

>D8PAK:00082:00907
CTTCACATAGTAATCCGGACTACA

>D8PAK:00082:00914
ACAACAATTGTATACTGGATTACT

>D8PAK:00084:00912
GAATCAACTGTGATCCCCGTCACA

>D8PAK:00084:00917
GCTCCAAATGTAACCAGATGCACG

>D8PAK:00085:00908
CCGCACAATTGTGAACTAGTACAC

>D8PAK:00085:00919
TTAGACAATGTGTGCAAATTTACA

>D8PAK:00086:00904
CATTCTGTATTCCACGGTGATAAC

>D8PAK:00086:00922
TAGAGAACTGTGAGTCTCATCACA

>D8PAK:00086:00923
GAACGAATTGTGCCTAAAGACACT

>D8PAK:00087:00908
CACGCCGATTGTAACAAGCGTCAC

>D8PAK:00087:00911
ACACAGAAGGTGAGCATCCTTACA

>D8PAK:00087:00916
GCCCGCAACGTGAGTTTAGTCACT

>D8PAK:00088:00910
TGGCAGTTTGTGTGCTGAACCACA

>D8PAK:00089:00912
CGCTAAAAATGTGATCTTCCTCAC

>D8PAK:00089:00914
ACGTAAACCGTAATCTACATGACA

>D8PAK:00089:00915
ATGACAAAAGTAAGCTTCCTTACA

>D8PAK:00091:00914
TTTCGACATTGTAAGATAGTTCAC

>D8PAK:00091:00916
TGAGTAACTGTGACTGAACTCACA

>D8PAK:00091:00917
CCCCGAAATGTAATGAGCGCTACG

>D8PAK:00092:00901
TTTCCGATTGTGATCGATGACACT

>D8PAK:00093:00909
TTACCAAGTGTAAGCCAACATACA

>D8PAK:00093:00926
ATACCGAATTGTATACTAACTCAC

>D8PAK:00094:00911
CGCAAGATTGTAAGGCCCATTACA

>D8PAK:00094:00915
ATTGTCAATTGTGATGCGTACCAC

>D8PAK:00094:00918
GTGCCGAAAGTGGACTAGATCACA

>D8PAK:00094:00925
AAGATCATTGTGTTCTGATACACA

>D8PAK:00095:00900
GCCTGAATTGTGGCGTGCATTACC

>D8PAK:00095:00913
GCACTAACTGTGACTGGTCTCACA

>D8PAK:00095:00917
TAAGGCTTTGTGTTTCAACTTACA

>D8PAK:00095:00919
GACCCCATTGTGACCTTGGTTACG

>D8PAK:00095:00937
GCGCACTGTAACGTAGCTCACAAT

>D8PAK:00096:00906
ATCCCCGTTGTAACCTTAGTTACA

>D8PAK:00096:00933
ACTCTGATTGTGCTCTGGGTTACT

>D8PAK:00096:00935
CCTTACATTGTGTCTAATCTTACA

>D8PAK:00097:00919
CACAGAATTGTAATCTAGGTGACA

>D8PAK:00098:00910
TTCTCGAGACTCCAGTCATACTCT

>D8PAK:00098:00936
CGCCAGAATGTAAGACAGGTTACT

>D8PAK:00099:00924
CGTAGAAATGTGATTTACCTCACC

>D8PAK:00099:00931
GGTCCAATTGTGAACTTCACCACA

>D8PAK:00100:00017
TAGAATAATGTAATCCTAGTCACG

>D8PAK:00100:00041
ATACAGTTTGTGCCCTAGCTCACA

>D8PAK:00101:00014
TCGGCAAACTGTGTCCCATCTCAC

>D8PAK:00102:00031
TTACTTGTTGTGACATAACTCACA

>D8PAK:00102:00043
ACAAACATAGTGGACCAGGTTACA

>D8PAK:00103:00010
ACGAAAAACGTGTTCTAGCTCACA

>D8PAK:00104:00004
GCACTAACTGTAACCCAGTACACA

>D8PAK:00104:00009
TAACAACTGTAAGCTACCTTACAT

>D8PAK:00105:00034
TCGGGGAACGTAACATAGCTCACT

>D8PAK:00105:00036
ATCTATAGTGTAATCCCTATCACA

>D8PAK:00105:00044
TTGTGACTCAACTCACAATCCTGC

>D8PAK:00106:00010
TCGCTCAGTGTAACCTAAATCACA

>D8PAK:00106:00016
CCGGCAATTGTTACCTAATTCACA

>D8PAK:00106:00030
CCCAATTGTAACCACCGACACAGT

>D8PAK:00106:00034
GACCGAATCGTGAATGCCGTCACA

>D8PAK:00106:00046
ACAATTATCGTGACCCAGATTACA

>D8PAK:00107:00046
ACCGCAACTGTGACACCTGTCACT

>D8PAK:00108:00039
CGTGCATTTGTGACCCGATGCACA

>D8PAK:00109:00019
GTTTACACTGTAATGTACATCACA

>D8PAK:00109:00021
CTCACAAAAGTGATCTATGCCACA

>D8PAK:00109:00048
TTGTAACCAATATCACAGTTTTCC

>D8PAK:00111:00024
ACCCAATATGTGCACTTGCTCACA

>D8PAK:00111:00026
TATGCTATAGTGACCTAGCTCACT

>D8PAK:00111:00043
CCTACGAAATGTATCGTGGTTCAC

>D8PAK:00112:00026
TGCTCCATTGTGATCTGCCACACT

>D8PAK:00113:00023
TTACTAAATGTGTGGCATATTACT

>D8PAK:00114:00032
CGGCCAATAGTGATTTAGCTCACT

>D8PAK:00114:00036
TTCAGAAAAGTAATGGGAGTTACA

>D8PAK:00115:00010
TGTCGGACTGTGATCTTGCACACA

>D8PAK:00115:00020
GAACTGATTGTGTTCAAGCTCACT

>D8PAK:00115:00043
CCGCTAATTGTGGTGTGGCTTACG

>D8PAK:00116:00014
TATGTAAAAGTGAGGAACATTACT

>D8PAK:00116:00018
GCCTTGATTGTGAAAGAACTCACA

>D8PAK:00116:00021
CCTAGTTCACAATTCGTTCCCAGC

>D8PAK:00117:00007
ATTCACATTGTGAGACAATGCACA

>D8PAK:00117:00030
CTCGTGAAACTGTAACGTTGATTC

>D8PAK:00117:00035
CCCTACTTTGTGTAATAGATCACA

>D8PAK:00118:00014
GGTCCCAATTGTAATGTTATTCAC

>D8PAK:00118:00026
AGGAACACTGTAATCTACATTACA

>D8PAK:00118:00028
ACCCCCAATGTAAGATATGTTACA

>D8PAK:00118:00033
CGTAGGTTTGTATCCTAACTTACA

>D8PAK:00119:00008
GCGCTAATTGTATCACCAGTCACA

>D8PAK:00119:00017
TTGCGAATTGTAATAATGCTCACC

>D8PAK:00119:00024
GTTCGGATTGTAATGTATATTGCA

>D8PAK:00119:00040
ATGTGTGCTCGATTACAATCCGCT

>D8PAK:00120:00032
ACACCCATTGTGTCTCAAGTCACT

>D8PAK:00121:00024
CTCACAATAGTGATAGGAATCACA

>D8PAK:00121:00034
ATAGGGATTGTGTCCAAGATTACT

>D8PAK:00122:00004
AACCAGAAAGTGAGTCGACTTACA

>D8PAK:00122:00015
GTTTTAATTGTGGTTTGAGTTACT

>D8PAK:00122:00024
CTTCGAAATGTGACCTAGGTCTCA

>D8PAK:00124:00013
TGCCACATTGTAAGTTACATTACT

>D8PAK:00124:00019
TACTCCACTGTAAGATGTATCACA

>D8PAK:00125:00005
ACAACGATTGTAGTCTACGTCACA

>D8PAK:00125:00009
ACTCGAATTGTACCTCATGTTACA

>D8PAK:00125:00019
GCAACAAATGTGATCCTTGACACG

>D8PAK:00125:00023
TCTACTACTGTGTGCTGCCTCACA

>D8PAK:00125:00046
TAGAAAATGTAATCCAGATTACAT

>D8PAK:00126:00018
ATTCTAGATTGTAATCTCTGACAC

>D8PAK:00126:00021
TTGCATTATGTAACTGGGAATACA

>D8PAK:00126:00023
CCGCGAAATGTAATAAATGTTACG

>D8PAK:00126:00034
GGAGAATGTAACCTGTGTTACATT

>D8PAK:00126:00041
ACCTTAATTGTAATGACGCTCACA

>D8PAK:00127:00005
CGTGAGACTGTGAACTATATTACT

>D8PAK:00127:00006
GCGGGAAAATGTGGCCTCAATTAC

>D8PAK:00127:00012
ATCTAGATGGTAATATGTCTTACA

>D8PAK:00127:00023
CGGCCAATCGTAAGGGTGGTTACA

>D8PAK:00128:00013
CTCCACAATGTGATGGTAGTCACT

>D8PAK:00128:00028
TTGATAATAGTAACCGTGATCACG

>D8PAK:00128:00029
CGCCCAAGTGTGATTCGGGTGACA

>D8PAK:00129:00014
ATGTGTACCAGCTCACATTTTGTT

>D8PAK:00129:00022
ACGTAGATAGTGTCCCCTCTCACT

>D8PAK:00129:00026
CATTGCAACTGTGTCACTAATCAC

>D8PAK:00129:00031
CTATCCAAATGTGTCCTACTTCAC

>D8PAK:00129:00033
ATGGCAAACTGTAATCCCTGTTAC

>D8PAK:00130:00023
AGTCCAATTGTAATCTCGCCTACA

>D8PAK:00131:00019
CCTAGCTTACAATTCTCCAACTGA

>D8PAK:00131:00036
CAATTGTAAGCACGATTACAATGA

>D8PAK:00131:00048
AAATGAAACGTAATATGGAACACT

>D8PAK:00132:00013
ATCCTAATTGTAACTGAAATCACA

>D8PAK:00132:00017
ACACGAATGTGAGTTATATCACAC

>D8PAK:00132:00026
AAGACAATTGTGACTACGGTCACG

>D8PAK:00132:00034
ATGAGGAACGTGACTTAAATTACA

>D8PAK:00132:00038
AAACAGATTGAATTCTAAGTCACA

>D8PAK:00133:00039
GCCTAAACTGTAATACGCCTTACA

>D8PAK:00134:00010
TCTGCCAATGTGACTTGGTTCACG

>D8PAK:00134:00018
ATCGTAAAATGTAATCCCAGTCAC

>D8PAK:00134:00043
ACCGCTATTTGTAACCTGACTTAC

>D8PAK:00135:00004
TACTTCAGTGTGTCGTAGCTTACA

>D8PAK:00135:00017
TACATGATAGTAAGCCGTGTCACA

>D8PAK:00135:00035
ACCCATAATGTAACCCAGTTTACA

>D8PAK:00137:00025
CTAATTAGTAGTCACCGCATTATC

>D8PAK:00137:00027
ATACCAATAGTGATCCAAGTCTCA

>D8PAK:00138:00018
CCTAGAAATGAGTCCTAGCTTACA

>D8PAK:00139:00015
TCATACCGAATCCTGGCCTGTTTA

>D8PAK:00139:00017
ATTCACATTGTATGTAAGGTTACA

>D8PAK:00139:00019
TATCCAACGGTGATCCAGATCACA

>D8PAK:00139:00039
GGTAAAACTGTAAGACAACTCACA

>D8PAK:00139:00046
TCTAGCATTGTAATCGTTGTCACT

>D8PAK:00141:00016
TTAACGAATGTAACGTAAACCACT

>D8PAK:00141:00025
CGCGAAATCGTAATCTACAGCACA

>D8PAK:00142:00030
AAAGGAACTGTATCATAAATCACA

>D8PAK:00143:00015
ATGTACAATTGTAAATGAGGTCAC

>D8PAK:00143:00026
CTCTGGAATTGTAGTGCCCGTTAC

>D8PAK:00144:00005
TACTTAACTGTGAGGTTGCTCACA

>D8PAK:00144:00041
TTGTGAAGTCGGTTACAATTCGAG

>D8PAK:00146:00023
GGTTATATTGTATGTTGGCTTACA

>D8PAK:00147:00015
ATATCTATTGTGATTCTGGCCACA

>D8PAK:00147:00020
CCCTGAAATGTAATGTAATGATCA

>D8PAK:00147:00022
CTGCATATTGTGTCAACGCTTACT

>D8PAK:00147:00031
CCTCGAACTGTAATCACGCTCACT

>D8PAK:00148:00014
GCACTAATTGTGGTATCTGTCACA

>D8PAK:00148:00032
GGGTAAATTGTAATCCCGAGAACA

>D8PAK:00148:00041
CACACAACTGTAAACCTGATCACA

>D8PAK:00148:00045
ACGGTATTTGTAAGTTATGCCACA

>D8PAK:00149:00017
CACGGGAAATGTGACCCGCATTAC

>D8PAK:00149:00041
AACGCAATTGTAACCCATATTACC

>D8PAK:00100:00062
CGTTCAATTGTATTATAATGCACA

>D8PAK:00100:00095
GCTTTAATTGTGCCCGCGGACACA

>D8PAK:00101:00057
CCCAGGTCTGTAGTCTAAATCACA

>D8PAK:00101:00063
TCACCAATTGTGATTTACTCCACA

>D8PAK:00101:00065
CACTCGAATTGTAACCTCCACTAC

>D8PAK:00101:00077
AAGCACAATGTGACTTCGGTTACA

>D8PAK:00102:00084
GTCCGGATCGTAAGTCGGATTACA

>D8PAK:00103:00067
CTATAAAGTGTAAGCTGTGGCACA

>D8PAK:00105:00076
ATTTCCAATTGTATCCACACTCAC

>D8PAK:00106:00064
TGCGCAATTGTAACGTGGAACACT

>D8PAK:00106:00068
CATGCGATTGTAATTCTTGTCACG

>D8PAK:00106:00077
TACTTAATAGTGTGTTACTTCACA

>D8PAK:00107:00064
GGCCGAATTGAGACCCAGCTCACT

>D8PAK:00108:00063
GGCATCGATCTCCAGCAAGAACCT

>D8PAK:00108:00073
TGGCAAATCGTAATCGTAATTACA

>D8PAK:00108:00077
CACAGATTTGTAAGGTAAAATACA

>D8PAK:00109:00067
AATTCAAACGTAAGCCATCTCACA

>D8PAK:00109:00077
CGGGTAATTGTGTCAGGACTTACT

>D8PAK:00109:00080
AGCCTAAATGTAATTAGCACTACA

>D8PAK:00110:00070
CGACGAAACGTGCTTTTTATCACA

>D8PAK:00111:00060
ATGGCGATGGTGAGCTTGATCACA

>D8PAK:00111:00063
GGTCTATTTGTGGCCTAAACCACA

>D8PAK:00111:00077
CCACGGTTACACTTGCATTCTTGA

>D8PAK:00111:00081
GAGTACAATGTAATATCGGTTACA

>D8PAK:00113:00072
TGATTGAAATGTACCCTAAGTCAC

>D8PAK:00114:00063
ACTTAAACTGTGTCCTGGACTACA

>D8PAK:00114:00069
TCCGTAGTTGTAACTTTTCTTACG

>D8PAK:00115:00051
CAGGGAATAGTGTGCCCGATTACT

>D8PAK:00115:00059
GGGCTTAAAGTAAGACAGCTCACA

>D8PAK:00115:00086
CTGCAAATTGTGTTTTACGTTACG

>D8PAK:00116:00076
AGGCACAGTGTAACAGATGTTACA

>D8PAK:00117:00054
TAGCCCCTTGTGACTTCGATTACA

>D8PAK:00117:00060
TCCCCTAATGTGACGTTACTCACT

>D8PAK:00117:00079
CGGGCAAAAGTGTCCTATCTTACA

>D8PAK:00118:00079
GGAGAAATAGTGAGACCGGTCACT

>D8PAK:00119:00058
ACAACAAAATGTAACATCAGACAC

>D8PAK:00120:00054
GTGAACATTGTAATGGACTTTACT

>D8PAK:00120:00058
GCTTCAATTGTCACTTGTGTTACG

>D8PAK:00120:00073
GTTCACTCACCTCCAGTCAAAGTA

>D8PAK:00121:00056
GGCCCGATTGTATGTTATGTCACA

>D8PAK:00121:00070
CAGGCTTTTGTAACACAGGTCACA

>D8PAK:00122:00093
GCAAGCATAGTGATCCTTGTTACA

>D8PAK:00123:00052
TCTAGAATAGTGACCGGGAACACT

>D8PAK:00123:00067
GATCACAATGTAAGCTAGGATACT

>D8PAK:00124:00071
GTAAATGTGATATACACTACAATT

>D8PAK:00124:00078
GCTCTGATAGTAACCCCAATTACA

>D8PAK:00124:00079
CCGCCAATCGTGATTTCCCTTACA

>D8PAK:00124:00093
ACACTAATTGTAACCTTGTGCACT

>D8PAK:00125:00079
GACAGGATTGTGATCGGATGCACA

>D8PAK:00127:00051
ATGCCAATTGTGTCATATCACTCA

>D8PAK:00127:00062
ATGGAAAATGTATTACAGAGCACA

>D8PAK:00128:00068
ATCTTTAAATGTAATCCAGTCTAC

>D8PAK:00128:00072
GGACCCATTGTAATACTATGCACA

>D8PAK:00129:00057
AGTAATACTGTAACCTAGGTCACA

>D8PAK:00129:00059
ACGGATTGTAATCTAGATTGCAAT

>D8PAK:00129:00064
GCGCCTATTGTGATCTAAGTCACG

>D8PAK:00129:00091
CTTGAATGTGAGCCAACTTACATT

>D8PAK:00130:00059
ACACCAATTGCGCACTCCGTCACA

>D8PAK:00130:00077
TAGCCAAACTGTAACCATCATTAC

>D8PAK:00131:00068
CCGCTGACTGTGATCTGGCTGACA

>D8PAK:00131:00077
GTTAAAATTGTGACAGGCATTACT

>D8PAK:00132:00057
GGGCCCATTGTGAGTAGGTTCACA

>D8PAK:00132:00077
CTGGCAAGTGTGACCTAACACACA

>D8PAK:00132:00088
GCCTTAAATGTGAGATCGACAACA

>D8PAK:00133:00062
TTGCAATCTGTGACTTAGATCACA

>D8PAK:00133:00066
CAAGAAAATGTATGCCAAGCCACA

>D8PAK:00134:00064
GCCGGACTTGTAATCTTCATTACA

>D8PAK:00134:00072
GAGCAAATTGTATATTACCTCACA

>D8PAK:00134:00076
TTCCTAAATGTGCATAAGATCACG

>D8PAK:00134:00099
ACCTAAAAGGTGCTCTGCGTCACA

>D8PAK:00135:00052
TGCGTAATTGTAGTGTAGTTCACT

>D8PAK:00135:00057
CGTCCAATTGTGCCCCCTGCTACA

>D8PAK:00135:00076
TACCCAATTGTAAATGGGGATACA

>D8PAK:00135:00081
TAGCTAACAGTGATTTGTCTTACA

>D8PAK:00136:00068
TGATGAAATGTGGCCGCCAACACA

>D8PAK:00136:00080
ATAAACAATGTGTGAACGAACACA

>D8PAK:00136:00085
CATGAGATAGTGATCCAAGACACG

>D8PAK:00137:00097
CGATAAACTGTGATCTCGTATACA

>D8PAK:00138:00058
AACGGGATTGTAACACCGGTGACA

>D8PAK:00138:00065
GTACAAATGGTAATATTTGTTACA

>D8PAK:00140:00054
ATATCAATAGTGACTACGGTGACA

>D8PAK:00140:00065
GCTCCAACTGTGAGTACTCTTACA

>D8PAK:00141:00051
TTCGTAAATGTGATCTTAATGACT

>D8PAK:00141:00083
TACCAACTGTGACTGACATCACAT

>D8PAK:00141:00093
GCTTAAAATGTGATCCATATCACG

>D8PAK:00142:00074
CACACAATTGTGATTAGTGCCACA

>D8PAK:00142:00078
TTGTGATATAGCACACCTTTCTTA

>D8PAK:00143:00063
AATACAATGTAATACACCTTACAT

>D8PAK:00143:00064
TACTCGATTGTGAGATGTAGCACA

>D8PAK:00145:00050
TAAACTATTGTGACATACATCACT

>D8PAK:00145:00059
CCCCAGTTAGTGCACTAAATCACT

>D8PAK:00145:00074
GGGCATTACGTGATCCAGATCACA

>D8PAK:00145:00094
ACCAAAACTGTCATTCAAGTCACA

>D8PAK:00146:00082
CCGCAAAATGTGACCCATCCCACA

>D8PAK:00147:00088
ATTGCCATTTGTGCTCTATATTAC

>D8PAK:00148:00065
CGTGGAAGTGTGACATAGGATACA

>D8PAK:00148:00078
ATTGCGAAATGTAATCCGTCTTTC

>D8PAK:00148:00087
AACCAAGATTGTGTCTAAAACTAC

>D8PAK:00149:00058
CAACTCATTGTGATCCCTGTCACC

>D8PAK:00100:00124
CCCTAGATTGTGGTTGAAATCACA

>D8PAK:00101:00101
GCCGGCAATGTGACATTATTTACA

>D8PAK:00101:00143
AATGGGATAGTGCGTTAACTCACA

>D8PAK:00101:00147
TCCAGGATTGTAATCTATGTCTCA

>D8PAK:00101:00148
AGTCGAAATGCAATCGGGGTTACA

>D8PAK:00102:00113
GCCGTGTCGGGAATGTTCGGGTCC

>D8PAK:00102:00124
TGGAAGTTTGTGATCCGTGCCACA

>D8PAK:00102:00145
ACGCACATTGTAAGGTCTGTTACA

>D8PAK:00104:00114
ATAGGGATTGTGACTGAGCTCACT

>D8PAK:00104:00149
CGTGGATTGTATGCTGCGTTACAT

>D8PAK:00105:00110
CGCCACATTGTATACTCTATTACT

>D8PAK:00105:00121
TATAAGAATGTAATCCCTGTTACT

>D8PAK:00106:00144
GTGTATACTGTGACCTAGCCCACA

>D8PAK:00107:00100
CAGCTAAGTGTGAGTAAGCTTACA

>D8PAK:00108:00107
CATACCATTGTGATCCGACTTACT

>D8PAK:00108:00115
ACTCTAATTGTAACCCCAGTCACA

>D8PAK:00109:00134
AACCCGAATGTGAGGTTGCTCACA

>D8PAK:00109:00136
CTGACAAACTGTAACCCGTGTCAC

>D8PAK:00109:00137
TAGACGATTGTGTTGGCGGTCACA

>D8PAK:00109:00140
CGTCTGATTGTGCTTTAGATCACA

>D8PAK:00110:00120
TAGTAACCAAGGTCACTTTGTATG

>D8PAK:00110:00121
GGTCAGATTGTGAGAGTGCTTACA

>D8PAK:00110:00135
CGTCACCTTGTGATTCAGCTCACA

>D8PAK:00111:00141
CGTAGGTCACAATTGACACGAAAC

>D8PAK:00112:00104
CTGGTAAATGTGATGCTGTATACA

>D8PAK:00112:00105
GTCAATACTGTGAGCCATATTACA

>D8PAK:00112:00149
CCAGCAATTGTAATGCATTTCACT

>D8PAK:00114:00117
CCTTCAAATGTAGGCTAATGCACA

>D8PAK:00115:00111
CTAGAAATCGTAACACTCATTACA

>D8PAK:00115:00128
ATAAGAAATGTATCCCCCAACACA

>D8PAK:00116:00112
ACATCAATTGTGTTGTGTTTTACA

>D8PAK:00116:00113
AAGGCGTATGCCAACACAATTTGT

>D8PAK:00117:00127
ACTATAAACGTGCGTTGTATCACA

>D8PAK:00117:00137
GCCCGAATAGTGTCTCATATTACA

>D8PAK:00118:00103
TACCACTCAATCAATGTCCTCTTC

>D8PAK:00118:00142
TTGACGAATGTGCATAGTATTACA

>D8PAK:00119:00145
TGCAAAATGGTGAGCTGTGTCACT

>D8PAK:00120:00141
ACCTGATTGTAATCTGTGACTACT

>D8PAK:00121:00111
TGCGATACTGTAACTGCCATTACA

>D8PAK:00121:00121
CAGTCAATTGTGCTAAACGTTACA

>D8PAK:00121:00135
ATTTCAATTGTGATTTCAGTCACC

>D8PAK:00121:00136
GCAGGGAAATGTGAGGTCTATTAC

>D8PAK:00121:00142
CCAAGCATTGTCATCTGAGGCACA

>D8PAK:00121:00147
GTCCGTAATGTGAGGCTGATCACT

>D8PAK:00122:00121
AACAAGAATGTGTAGCAGCACACA

>D8PAK:00122:00125
GCTGGGTTACAATCATCAGGGCTA

>D8PAK:00123:00120
CACGCAAATTGTGTACCAGCTTAC

>D8PAK:00123:00145
CCCCCTATTGTAAGCTAGCTCACA

>D8PAK:00124:00103
ACCTCATTTGTAAGCCCTGTCACT

>D8PAK:00124:00118
CTACCAACTGTAATGGAGCATACA

>D8PAK:00124:00147
AAGAAAATCGTGATTTGCGGAACA

>D8PAK:00125:00131
GGCCTAATTGTGCCGTACCTTACA

>D8PAK:00125:00136
CACGAAGTTTGTAGCCGCGATTAC

>D8PAK:00126:00126
TCTGAGATTGTAAGCGGACTTACA

>D8PAK:00126:00147
TTAAGAATAGTGCTCTCTGTTACA

>D8PAK:00127:00111
TGCGAAATTGTAACGCGTCCCACA

>D8PAK:00127:00116
TTGTGACGTACATGACAATCCGGT

>D8PAK:00127:00138
GCATGGTTTGTGATCAAGATCACA

>D8PAK:00127:00148
ATTACGATTGTAAGGACTCTCACT

>D8PAK:00128:00113
TTCGCAAAAGTAACTCGACTCACT

>D8PAK:00130:00102
CGTCGCACTGTGATCTCAGTTACA

>D8PAK:00130:00125
TAACGCATTGTGAGTGAGGTTACA

>D8PAK:00130:00132
GTACAAATTGTAATCCCTATTACT

>D8PAK:00130:00148
TTGTGATCGACCTCACATTTTTGC

>D8PAK:00131:00143
GAATCAATTGAAATGTGCATTACA

>D8PAK:00132:00125
AGATGAACTGTAATCTTTGTCACT

>D8PAK:00133:00134
CTATTGTGATCTGGGACACAGTTT

>D8PAK:00133:00149
ATAAAGAATGTAATCGCGGCCACA

>D8PAK:00134:00105
ATAAATAAAGTGACATGGATCACA

>D8PAK:00134:00110
ACCTAAATAGTAATGCACCTCACT

>D8PAK:00134:00118
CACAGGATTGTGCCTTTCATCACT

>D8PAK:00135:00132
CATCATAACGTGACTGTACTCACA

>D8PAK:00136:00108
GTCTATAATGTGAGCGGATACACA

>D8PAK:00136:00142
TATCAAAACGTGAGTCATGTTACA

>D8PAK:00137:00134
TAGCAAACTGTGATCTGTCACACT

>D8PAK:00138:00124
TCCGAAATTGTAGTGTGAATCACG

>D8PAK:00138:00129
CTGCCAATTGTGAAATTCCTTACG

>D8PAK:00139:00133
AGGACATTTGTAATATACAACACA

>D8PAK:00140:00104
GCTGGGATTGTGGCCCATCATACA

>D8PAK:00140:00109
ACGAAGATTGTGCCCTACCTCACG

>D8PAK:00140:00116
CCCCGAACGGTGATCTGTATCACA

>D8PAK:00140:00120
ACGCGAAGTGTAATGCCTGTTACT

>D8PAK:00140:00123
ACCTTAAAAGTAAGGAACCTCACA

>D8PAK:00140:00136
TCACGAAATGTAACCTATTACACT

>D8PAK:00141:00139
CAAAAGATTGTAACCTGACTTCCA

>D8PAK:00142:00120
CTGTAACGTAGATTACAATGATTC

>D8PAK:00143:00101
CGTCGTATTGTGAGTTATTTTACA

>D8PAK:00143:00104
ATTAGCATTGTGTCCGTGCTTACC

>D8PAK:00143:00146
GGTCACTATGTAACCTAGCCTACA

>D8PAK:00144:00117
CTTTCTATTGTGACCTAGCATACA

>D8PAK:00144:00131
GAATAAATCGTGATCTCGCTCACT

>D8PAK:00145:00128
ATGGTAACTGTGATGTACAACACT

>D8PAK:00146:00110
ATCTGAAGGGTAATCCGGCTTACA

>D8PAK:00146:00119
CCCAAGATTGTAAGCAAGAACACT

>D8PAK:00146:00148
CTCACGTTTAGTAACCTAGCTCAC

>D8PAK:00147:00101
GACTTGATTGTAAGTTCTACTACA

>D8PAK:00147:00105
TGTATTGTAAGTAATCTTACAATT

>D8PAK:00147:00109
TTCCCAATTGTAATAGCAATTACT

>D8PAK:00147:00124
TGTGAGAATTGTAATTTGCACTAC

>D8PAK:00148:00116
CCATCAATGGTAATGCAACACACA

>D8PAK:00148:00120
CGCCTCATTGTGGTACAGACTACA

>D8PAK:00148:00149
GCGGTAACTGTAACTTGTACCACA

>D8PAK:00149:00101
TGGCGGATTGTAACACTGCCCACA

>D8PAK:00149:00118
GCGCAAAAAGTGGGTTGCATCACA

>D8PAK:00149:00125
TCCTAGAATGTAAGCTCGCTTACG

>D8PAK:00149:00140
ACGCCATTGTAACGCAGTGCACAT

>D8PAK:00100:00150
ATCCAAAATGTGACCGGATACACT

>D8PAK:00100:00154
TCCTAAACTGTTATCTTACACACG

>D8PAK:00100:00171
GAAGTGATTGTGACCGCAATCACA

>D8PAK:00100:00190
CTCCCAATTGTGACGAACCTGACA

>D8PAK:00100:00191
TCTAGCTCACAATTCGGACTGCTT

>D8PAK:00101:00186
ATTAGTAAGTGTGTCCTGGCTTAC

>D8PAK:00101:00191
CCACAACCTCTCCAGCATCCAAAC

>D8PAK:00101:00195
TTGTAATTCCCCTTACATTAGATC

>D8PAK:00101:00196
CAAATAAATGTAATCTTGGCCACT

>D8PAK:00102:00166
TACGCAATCGTATTCTGTATCACA

>D8PAK:00102:00168
ACCAAAGAATGTAATTCGCATCAC

>D8PAK:00102:00170
TCTAAGATTGTAACAAGGATCTCA

>D8PAK:00102:00175
CCCTATATTGTAAGCGTCATTACT

>D8PAK:00102:00183
CCTACCAAATGTGCCCTATATTAC

>D8PAK:00103:00194
CCATTGAAAGGTGTCCTGCGTCAC

>D8PAK:00104:00165
TACAACATTGTAGCATAATGCACA

>D8PAK:00104:00171
GAGCTTAATGTAATCCTAATCACT

>D8PAK:00104:00188
CGCCAATATGTGAGCAGGTGCACA

>D8PAK:00105:00153
CTATAGAATGTATACTCGCACACA

>D8PAK:00105:00167
TCTCATATTGTGATAGTGATCACT

>D8PAK:00105:00168
CGTGTAACTGTAATACCGCTCACA

>D8PAK:00105:00184
GCCTGGAATGTATGCCCGGTTACA

>D8PAK:00105:00191
CGATGCTCGTGTATAGTCTCGAGC

>D8PAK:00106:00164
TTGTAACTTGACTCACGTTTCTTT

>D8PAK:00106:00166
AATCACATTGTGATATGCGGCACA

>D8PAK:00106:00179
TACAAAAATGTAAGACAGCTTACA

>D8PAK:00107:00159
TCAGAGAATGTGCTACAAGTCACA

>D8PAK:00108:00161
AACGACTTTGTGATCCAAATTACG

>D8PAK:00108:00184
GTTGCCATTGTATCCTAAGTCACG

>D8PAK:00109:00168
TTGTAATCTAGCGCACAGTATGCA

>D8PAK:00109:00169
CGCCCAATAGTATTCCAAGTCACA

>D8PAK:00109:00172
GGGAGAATTGTAATCTTCTTTACT

>D8PAK:00109:00193
CACGCAATTGTAAGTATATTCACT

>D8PAK:00109:00196
GCTGTAATGGTAATGTAAGCTACA

>D8PAK:00111:00151
TGATCTATAGTGACCAATCTTACA

>D8PAK:00111:00160
TACTGCGAAAGTGATCTCCGTCAC

>D8PAK:00112:00150
CTTGAGACTGTGAATCGGGTTACA

>D8PAK:00112:00163
TGAGTAACTGTGACACACGTCACA

>D8PAK:00112:00167
TCTTGATCACAATTCTGCGAGAGA

>D8PAK:00112:00178
AACGGGAATGTATAGTCGCTCACA

>D8PAK:00113:00152
ACCGCTAATTGTAATGCCTACTAC

>D8PAK:00113:00176
GTAAAGATTGTGATTCTCCTTACT

>D8PAK:00113:00189
TCCCCTATTGTGATCTAATACACA

>D8PAK:00113:00196
ATGCTGAATGTGACTTCTATTACC

>D8PAK:00114:00170
CGGCTCATTGTGATCCATGTCACT

>D8PAK:00114:00175
GCAGTAAGTGTGAGCGAGGTTACA

>D8PAK:00114:00195
AACCGTAATGTGTCGTACTTCACA

>D8PAK:00115:00156
CCATCGAATTGTAATGTACTTCAC

>D8PAK:00115:00166
GCGAACAATGTAATTTGTATTACT

>D8PAK:00115:00170
ATCCAAATTGTAGCACTAAACACA

>D8PAK:00115:00178
CCGAACATTGTGTTGTAGTTCACT

>D8PAK:00115:00196
TGCTCAATTGTATCTTTGAACACA

>D8PAK:00116:00161
TTGAGAAACGTAACGCAGATTACA

>D8PAK:00116:00164
TATCTAAAGGTAACGCGCATTACA

>D8PAK:00116:00174
TGGGAGATTGTGACCATCTCCACA

>D8PAK:00117:00162
ATATGGATTGTGACCTGAGTTACC

>D8PAK:00117:00163
ATTGTAATCCACACCACAATGCAG

>D8PAK:00117:00166
ATAGTAAATGTATTCGAGAGCACA

>D8PAK:00117:00169
CGTTACACTGTAACGCGGATCACA

>D8PAK:00117:00187
CTCGCAAATTGTGTCATACGCTAC

>D8PAK:00117:00190
ATTGTAACCCGAAACACAATTGCA

>D8PAK:00117:00194
ATCACAATTGTGCACACCCACACA

>D8PAK:00118:00157
GTTTCAAAAGTGAGCCTGAATACA

>D8PAK:00118:00171
CAGTCCAAGTGTAACGTTGCTCAC

>D8PAK:00118:00186
ATACAGACTGTAATATAGATCACT

>D8PAK:00119:00152
TGACTGCATTGTAATTTCGCCACA

>D8PAK:00119:00169
ACTCTCTTTGTGCTCTGAATTACA

>D8PAK:00119:00185
ACCGACTTTGTGCGGTACGTTACA

>D8PAK:00120:00168
TGCGACTTTGTGTTCTATAACACA

>D8PAK:00120:00175
CAGCCGATTGTATCCTGTCTCACT

>D8PAK:00121:00175
ATTGTAACTCGCATCACATTCCAC

>D8PAK:00121:00181
ATCTTAAATTGTGAACCAGTGCAC

>D8PAK:00123:00156
CAGCCGATTGTGTCCCAGCTCTCA

>D8PAK:00123:00183
TCATTCAAAGTAATCTGTGTCACA

>D8PAK:00124:00165
CCGACAACTCAGTTGAATTGTGAC

>D8PAK:00124:00173
GTTGCCAATTGTGAGCCATATCAC

>D8PAK:00124:00186
GAGAACATCGTGACTCTCCTTACA

>D8PAK:00124:00189
GAGCAGATTGTGCCATAGTTCACC

>D8PAK:00125:00169
TCATAGATAGTAATGTGAGTCACG

>D8PAK:00126:00150
ACCCACAGTGTGAGCTTAATCACA

>D8PAK:00127:00151
AAAGCGAATGTAACGTGACACACT

>D8PAK:00127:00155
CCGAAAATAGTGAGCCTGGTCACT

>D8PAK:00127:00186
TGTTACTTTGTGTCTTAGATTACA

>D8PAK:00127:00191
CACTGAATGTAAGATGTGACACAA

>D8PAK:00127:00194
GCTTGATTTGTGAGAATGATTACA

>D8PAK:00128:00155
CCCCTCGACTGTGATGTATCTCAC

>D8PAK:00128:00162
TTCAGGATTGTAACCTGCCTCCCA

>D8PAK:00128:00173
ATGGTAATTGTGGTCCTAGTTACT

>D8PAK:00128:00193
CACTGCATTGTGACTTAGGTCACT

>D8PAK:00129:00194
GCGGCGATTGTAACTAAGAACACG

>D8PAK:00130:00156
GCTAGGTCACAATTTGCGTCCCTC

>D8PAK:00130:00165
ATCCGTAAATGTGTTTTATATCAC

>D8PAK:00130:00166
TATCCGAATGTAATATAGCGCACA

>D8PAK:00130:00190
ATCAAAGATTGTAATACTCCATAC

>D8PAK:00130:00192
CCTAGGATTGTAACCCCATTTACA

>D8PAK:00130:00196
CTCCTTAATGTATTCACGATCACA

>D8PAK:00131:00181
GTTTACACTGTAATGTACATCACA

>D8PAK:00131:00187
GTCATAATGGTGACCTCTCTCACT

>D8PAK:00132:00151
GTAAGATTTGTAACCCCCGTTACT

>D8PAK:00132:00157
CCCCGGATTTGTAATCCGTCTTAC

>D8PAK:00132:00162
CAGATTGTAATACGAGTCACATTT

>D8PAK:00133:00156
AGGTAGAATGTGCGTTCAATTACT

>D8PAK:00133:00158
CTTCGCATTGTGATCCCGAACACT

>D8PAK:00133:00163
GTAGAAAAGGTAACGGCGGTTACT

>D8PAK:00133:00192
AGGGAGATTGTCACTTAGATCACA

>D8PAK:00134:00174
TGGGAAACTGTAATCGCGCTCACT

>D8PAK:00134:00184
GCTAGATCACATTCGGTTTTATAG

>D8PAK:00134:00194
GCTTCGTTTGTGTCGCGGATCACA

>D8PAK:00135:00188
TGAGACAATGTAACCTACCCCACA

>D8PAK:00135:00191
TCACCAATTGTAATGCTCGTCACT

>D8PAK:00136:00154
TACCGCATTGTGATCTTGTTTACT

>D8PAK:00136:00160
GCAAGAATTGTGATGCATATCACT

>D8PAK:00136:00163
TCCCAGATTGTGATATGCCTTACT

>D8PAK:00137:00154
TGGAGAAACGTGAATTATCTTACA

>D8PAK:00137:00163
CTCCGCATTGTAACAGCGGTTACA

>D8PAK:00138:00197
TTACAGAATGTAATATCTATTACG

>D8PAK:00139:00161
GTGCTAATTGTGGTACAACTTACA

>D8PAK:00139:00163
TTACCGATTGTCACGTAACTCACG

>D8PAK:00140:00160
TTCGACATTGTGCCTTGTGACACA

>D8PAK:00140:00171
TATCACAAAGTAACAGCGCTCACA

>D8PAK:00140:00181
ACCCAAATGTAACGAATATCACTA

>D8PAK:00141:00183
ACTCATACTGTAAGCGTGTACACA

>D8PAK:00141:00190
TTGAAAAATGTGACCTGGATTACC

>D8PAK:00142:00158
CAGCCAAATTGTAACGGGAGTTAC

>D8PAK:00142:00161
CGTGGATTACATTTAACACCAACG

>D8PAK:00143:00182
GCACAGAATGTGATGGGAACCACA

>D8PAK:00143:00190
CCTTTAAATGTAATGGACATGACA

>D8PAK:00144:00178
GGCGTGATTGTTCCCCATATTACA

>D8PAK:00144:00183
CGTACAATTGTGCTTTTGCTTACT

>D8PAK:00144:00185
TTGTGTGTAATGTCACAATCGTAG

>D8PAK:00144:00188
CTATAGAATTGTAACAGCTACTAC

>D8PAK:00145:00162
TCGACAATTGTGTGATGTATCACA

>D8PAK:00145:00199
TTGTGTTCCGCGTTACAATTATGC

>D8PAK:00146:00158
ACAAGGATTGTGATGTATACTACA

>D8PAK:00147:00173
ACCCAGAAAGTGCTCTATGTCACA

>D8PAK:00148:00164
TTGAATATTGTAATTGCCCTTACG

>D8PAK:00148:00169
AGGTCAACTGTAACTTACCACACT

>D8PAK:00148:00170
TACTAAATTGTGTTTTGTAGCACA

>D8PAK:00149:00159
CCGGGAATTGTGCTTCATATTACA

>D8PAK:00149:00194
CAATTAATTGTAACCGTGTTTACT

>D8PAK:00100:00233
GGCTCAATAGTGAGCAGTACTACA

>D8PAK:00101:00210
ATAAACAATGTAACTCGTATTACT

>D8PAK:00101:00215
CCTAATGTGTCACAAATCACAATT

>D8PAK:00101:00218
GTGCTAATAGTGTTACAGATCACA

>D8PAK:00101:00221
TATTAGAATGTATCCTAGAACACT

>D8PAK:00102:00206
AGAATGTGACCCAGGGAACAATGT

>D8PAK:00103:00248
ACCTTAAATGTAACCTACACTACT

>D8PAK:00104:00224
TAGAGAAACGTGAACCGGGTTACA

>D8PAK:00104:00249
CTCGTATATGTGACTTGTCTTACA

>D8PAK:00105:00202
CTGTAATCTAACTCACTATTTCCG

>D8PAK:00105:00217
GAGCTCATTGTGATGAGCGTTACA

>D8PAK:00105:00246
TTATACATCGTAATCTGGCGCACA

>D8PAK:00107:00222
ACAAGGATTGTAAGCACGGCTACA

>D8PAK:00107:00223
CCGAACAACGTGGCCTAGGTCACA

>D8PAK:00107:00233
TTTACGTTTGTGACCCCGATCACA

>D8PAK:00108:00216
CTCCACAATGTGATTATGATCACT

>D8PAK:00108:00220
GCCTTGAATGTGACAGTGCTTACA

>D8PAK:00108:00225
ACCCTTATCCCTCGATTACCTCGA

>D8PAK:00108:00234
CATTGAGACTGTAACCCAATATAC

>D8PAK:00108:00235
TACCGGAATGTAAGTAGCGTCACT

>D8PAK:00109:00209
TCAGAGACTGTGATCCACGTTACT

>D8PAK:00109:00223
CGAATTGTAACCGAGGACACACTT

>D8PAK:00109:00225
GTCCTAGATTGTAACATGGTGCAC

>D8PAK:00109:00244
CCGTCTTTGGTAATTTGAGTTACA

>D8PAK:00110:00215
CTTCTGATTGTGAATCATATTACT

>D8PAK:00110:00222
ATCAAGAGTGTAATCCAACTCACT

>D8PAK:00110:00225
AACTAGACTGTAACCGAGGTCACT

>D8PAK:00110:00227
TCCTCAACTGTGATTAGTACCACA

>D8PAK:00110:00242
CCCCTGATTGTAGCGTAACTTACA

>D8PAK:00110:00249
GACAAGAATGTAAACCACTGCACA

>D8PAK:00112:00223
TCCGTAATTGTGCCTTATACTACT

>D8PAK:00112:00240
CCACGAACTGTGACCCAGCACACA

>D8PAK:00113:00200
AACGACAATGTAATGGATCTCACA

>D8PAK:00113:00203
CAATTGTGACCCGTATCACCATCT

>D8PAK:00113:00204
GCGCTAATTGTAGTGTCCATCACA

>D8PAK:00113:00235
GCCCTAATTGTATCCCAGATTACC

>D8PAK:00113:00236
CCCCGGAATGTGATTTATGACACA

>D8PAK:00114:00209
CGCCTCATTGTACCCTGCATCACA

>D8PAK:00114:00211
CCTTTAAAATGTAAGCCCTGCTGC

>D8PAK:00114:00247
GACCAATAGTGATCAGTATCACAA

>D8PAK:00115:00237
CCTCCCAAATGTAACAATACTCAC

>D8PAK:00116:00210
ATGAAAAGTGATCTTGCTCACAAT

>D8PAK:00116:00229
GAACTACGTAATCTAGCTTACAAT

>D8PAK:00117:00238
TACCTAATAGTAACCTAGCTAACA

>D8PAK:00118:00207
TGACACTTTGTAGCATTAATTACA

>D8PAK:00118:00234
GCCGGCATTGTAATTCTCCTTACA

>D8PAK:00119:00210
TGCCCGATTGTGTGCCACCCTACA

>D8PAK:00119:00228
CCTTAAATTGTATCCAAGGTCACT

>D8PAK:00119:00241
ACCCTTAATGTAAGGTAGGTTACT

>D8PAK:00120:00203
CACCAGAAATGTTCCCTAGCTCAC

>D8PAK:00120:00208
GCGGACATTGTACACTATGTCACA

>D8PAK:00120:00211
ACCACGAATGTATCACGAATCACA

>D8PAK:00120:00212
CACCGAAACGTGTTATCCCTTACA

>D8PAK:00120:00242
AAATGAAGTGTGACCTTCAACACA

>D8PAK:00120:00247
TAGTGAAATGTGACAGGAGTTACT

>D8PAK:00121:00203
CAATGAACTGTGTCGCGCGACACA

>D8PAK:00121:00247
CCTCAAATGGTGCAGCGGATCACA

>D8PAK:00122:00209
CTCTCCTTTGTGTGCTAGATTACA

>D8PAK:00122:00227
CCTGGAATTGTTCACCAGATTACT

>D8PAK:00123:00216
CTGTCCATTGTGACCGTATTTACA

>D8PAK:00123:00242
GAAAGGATTGTAATACGTCTCACT

>D8PAK:00123:00249
ATGTACATTGTAACACAGGTCACG

>D8PAK:00124:00200
AACTAGAAGGTAATACGTGACACA

>D8PAK:00124:00208
ATTCCCGGCCTCCAGGTTTAAGAC

>D8PAK:00124:00224
TTTTGGAATTGTGAAGCTAAGCAC

>D8PAK:00124:00242
ATGCGAAATGAGCGCTAGGTTACT

>D8PAK:00125:00217
TTGTGATCTATATTACTATTGCGT

>D8PAK:00125:00231
GTCTATATTGTAACGGTAATTACA

>D8PAK:00125:00241
CCAACTGTAATGTGCATCACAATT

>D8PAK:00126:00218
TGTATCATTGTGCACAACATCACT

>D8PAK:00126:00230
CTCTGAACTGTGAACGAGATCACA

>D8PAK:00126:00237
TGGAGAATTGTGACCCCATTCACT

>D8PAK:00127:00205
TTCGCGAGTGTGACTCATATTACA

>D8PAK:00127:00207
AGGTGAATTTCCCAGCCTCCAACG

>D8PAK:00127:00229
ACTTGTCCACTCCAGTTCGCTACC

>D8PAK:00127:00234
CATACAATTGTAATATAGCTCACC

>D8PAK:00128:00239
CCGAGAATTGTGTCGCTGATTACT

>D8PAK:00128:00241
CTTGGACGGCTCCAGTCACGATGG

>D8PAK:00129:00219
ATGTAACCCAAATCACAGTCTCCT

>D8PAK:00129:00232
ACATGAAGTGTGAGTTATGTTACA

>D8PAK:00130:00239
TTCGATATAGTAATGTAACTTACA

>D8PAK:00131:00202
ATACGATTTGTGCATTATGTCACA

>D8PAK:00131:00238
AAGATAATTGTAACTATGAGCACA

>D8PAK:00132:00207
GCTTCTATAGTAATCCACGACACA

>D8PAK:00132:00221
GATAATAGTGTGCTGTATTACAAT

>D8PAK:00133:00217
AAGTCTATTGTGATTTAGTCTACA

>D8PAK:00134:00223
GCGCCGACTGTAACCTTCCTCACT

>D8PAK:00134:00239
CGCAAGAATTGTAGTCCAAGGCAC

>D8PAK:00134:00240
TGGCATTATGTGTTGTACATCACA

>D8PAK:00134:00245
GCTCAGATTGTGCCTCTGGACACA

>D8PAK:00135:00210
CTGCGATTTGTGTACTCGGATACA

>D8PAK:00135:00221
CAGAATGTAACTCATATTACCTTT

>D8PAK:00135:00227
CGCCAAAATGTACTTTGAATTACA

>D8PAK:00135:00230
CCATCGATTGTAACCTAAATTCCA

>D8PAK:00136:00244
GCTAACATTGTGACGTATACCACA

>D8PAK:00136:00247
ACCATTATTGTCACCCAGGTCACA

>D8PAK:00137:00219
TCACAAAATGTGCGCCTTGTTACA

>D8PAK:00137:00224
CCAGAAAGTGTAATCTAGCGCACT

>D8PAK:00137:00234
TGTAGATTACAATTGTCCCCACTA

>D8PAK:00138:00205
GTCCGAACTGTATATAACATTACA

>D8PAK:00138:00208
TAGAATTGTAATGTAGCCTACAAT

>D8PAK:00138:00213
GACACGTTTGTGACTTTATACACA

>D8PAK:00138:00217
GCTCACACTGTAACCCAACTGACA

>D8PAK:00138:00230
ATTCAGTTTGTGATGTGTATTACA

>D8PAK:00138:00234
GCACACACTGTAACCCCAGTCACG

>D8PAK:00138:00242
TGGGCGATTGTTACCGGGATCACT

>D8PAK:00139:00208
AACCGGAATTGTGAAGTGGGACAC

>D8PAK:00139:00224
TCCAATGTCACTTAGATCACAATC

>D8PAK:00139:00235
TCCCTGATTGTTCGTTATCTTACA

>D8PAK:00140:00211
TGGTGTACCCTCTGACGATCCTTT

>D8PAK:00140:00248
ATGCATAATGTAATGCACATCACG

>D8PAK:00141:00217
AACCAAATTGTGTCCTTCGTAACA

>D8PAK:00141:00248
TTCCCAATTGTAAGCTATCCCACC

>D8PAK:00142:00209
CTCGCAAATTGTGAGTTGGACTAC

>D8PAK:00142:00210
ATGAATTGTGTCCGGCCTTACGTT

>D8PAK:00142:00222
CGGCCCAATTGTAACGTGCGATAC

>D8PAK:00143:00206
ATAACAATTGTGAACCACTATACA

>D8PAK:00143:00211
CACCCGTTTGTGAACTGGGCCACA

>D8PAK:00143:00212
CCAAAGATTGTACACCCGATCACA

>D8PAK:00143:00213
GGTGAGATAGTGTCCCAGATTACA

>D8PAK:00143:00233
GAATTGTGCCCTATATTACAATGC

>D8PAK:00143:00240
CGTTAAATTGTAATCGCGTACACA

>D8PAK:00144:00245
TCGGTAATGGTAAGCTTTATTACA

>D8PAK:00145:00217
ATGTGACAGACATTACATTCGCTC

>D8PAK:00145:00240
TTGTGACCCGTATTACAATTTGAG

>D8PAK:00146:00204
GAGCGAAATGTAATTTCAGCTACA

>D8PAK:00146:00214
TCTGCCGAATGTAATACTCCTTAC

>D8PAK:00147:00205
GAGTCAATCGTGAGCTAGGTAACT

>D8PAK:00147:00224
CATTGAATTGTAACTGCGACCACA

>D8PAK:00147:00238
TGGCGTATTGTAACACGGAACACG

>D8PAK:00147:00247
TGGACTTTGCGCACCGCCGACGCT

>D8PAK:00148:00205
CCTCAAAATGTGCCTTAGTATACA

>D8PAK:00148:00217
CATTGTATCGTAACGCAGGTTACA

>D8PAK:00148:00219
AAACCAATAGTGATCCGGCACACA

>D8PAK:00148:00223
AAGCTGAGTGTGATCTATCTCACA

>D8PAK:00148:00233
AGGTTGATAGTAAGCGGGCTCACA

>D8PAK:00148:00249
CCCATCACTGTAAGTTGTGTTACA

>D8PAK:00149:00216
CATCACCTTGTAATCCAAGACACA

>D8PAK:00149:00232
CAACATAACGTGAGCTTAATCACA

>D8PAK:00149:00233
TCCCAGTTTGTGATGTTGTGCACA

>D8PAK:00149:00234
TGCATGATCGTAACGCAGGTTACA

>D8PAK:00149:00238
CTTTCAAACGTGTCCTGTGACTCA

>D8PAK:00100:00263
CACTAAGTTTGTAATCTATATGAC

>D8PAK:00100:00265
CTCCCAGTCTCTCTTTCCTGCTAT

>D8PAK:00100:00288
CTGGAAATGTAATGTGTGTTACAC

>D8PAK:00101:00250
CATTACATTGTAATCTCCATTACA

>D8PAK:00101:00251
GCTTATATTGTGCCCTAGCATACA

>D8PAK:00101:00263
ATCAAAATTGTGTCGTTCATCACT

>D8PAK:00101:00267
CGTCTAAATGTGCCCCTGATGACA

>D8PAK:00101:00284
TTCGGAAACGTAACACTCCTTACA

>D8PAK:00102:00267
GAAGCAATTGTAACCACCCTCACA

>D8PAK:00102:00281
CCCCGCAACTGTAAGAACGGTTAC

>D8PAK:00102:00285
GTAGACATAGTGATCTTTAACACA

>D8PAK:00103:00253
CAAGACTTTGTAACGAGGGATACA

>D8PAK:00103:00255
AGATCATTCGTGATCTGAGTTACA

>D8PAK:00103:00284
GCTAACATTGTGACCAGTCTTACA

>D8PAK:00103:00288
CCTGAGATCGTGCTCCTTGTTACA

>D8PAK:00104:00283
CAACTGATTGTAATCTGGTACACA

>D8PAK:00104:00286
TTACCAAAGGTAATATATATCACA

>D8PAK:00104:00288
GCTGGGTTTGTGTCGTACCTCACA

>D8PAK:00105:00254
TAGTGATGTAGCTCACATTCCTCG

>D8PAK:00105:00274
TCACCGAATGTGCCTTGTATTACA

>D8PAK:00105:00281
TTTACAATCGTAATCGCGGTGACA

>D8PAK:00105:00290
GCGTTTATTGTAATCTTGGTTACG

>D8PAK:00105:00294
CCAGACATTGTAACCTGCGGCACT

>D8PAK:00105:00296
AAACGATAACTCCAGAGACTCGGG

>D8PAK:00106:00254
ATCTATAATGTAATTAGCATTACA

>D8PAK:00106:00256
AGCTACATTGTAACCACGCCCACA

>D8PAK:00106:00269
CCAATAAACGTGATCCTGATTACC

>D8PAK:00106:00297
AACAACAATGTAACCTCACACACA

>D8PAK:00107:00258
GTACGAAATGTAATCTCATCGACA

>D8PAK:00107:00259
CTGCAAATGTAAGCCACATCACAT

>D8PAK:00107:00274
ATAGATATTGTAATGCTGGCCACA

>D8PAK:00107:00280
GTACGTCATTGTATCGACGTTACT

>D8PAK:00109:00253
TCCCCTAATGTGTCTTAGATTACT

>D8PAK:00109:00295
ATACAAAATGTGATGTATCCCACT

>D8PAK:00110:00259
GACACGAATGTAATGCGAATCACG

>D8PAK:00110:00261
CCGACGAATGTAACTTAGATCACT

>D8PAK:00110:00299
TGCGGAATTGTGACCGTATCCACT

>D8PAK:00111:00254
CATTGAATTGGTTGCTAGGTTACA

>D8PAK:00111:00255
ACTGTGCTAGCATCCTGTCCCTTC

>D8PAK:00112:00251
TTCATGATCGTGACATCGCTCACA

>D8PAK:00112:00299
GGCCCTATTGTAACGTCAATTACA

>D8PAK:00113:00281
ACCTGAATTGTAACCCAACGTACA

>D8PAK:00113:00291
AAAACAAATGTTCCCTGAATTACA

>D8PAK:00114:00264
ATGGATATTGTAACTTATGTCACG

>D8PAK:00115:00258
TTGAAGAGTGTGAGCTCGTTCACT

>D8PAK:00115:00289
AACTACAATGTGAGCGATCCTACA

>D8PAK:00115:00295
GCCATAATTGTATGTTGACTTACA

>D8PAK:00115:00296
AGCGCAATTGAGATCCAGTGCACA

>D8PAK:00115:00298
GCCTGAATCGTAGTCAAGGTCACA

>D8PAK:00116:00298
TCCGATTGCCTCCAGTAGCATTGG

>D8PAK:00117:00256
ATTGACTTTGTGAACTAGGCCACA

>D8PAK:00117:00276
TCTCGGATTGTAATATGCGATACA

>D8PAK:00117:00288
CCTCATTGTGAGCTAGACCACAAT

>D8PAK:00117:00292
TGCCAGATAGTAAGTTTCATTACA

>D8PAK:00117:00295
CCAGCAAAAGTAGTCCAACTCACA

>D8PAK:00118:00264
ACAGTGAATGTGTTTCTCATTACA

>D8PAK:00118:00298
GTACACATGGTAATCTACGTCACT

>D8PAK:00119:00255
CGCCCTGAACTCCAGTCAGCAGCG

>D8PAK:00119:00262
CTTCGAATTGTGTACCAACTTACG

>D8PAK:00119:00263
GAGAGAAATGTGTTCCTTTTCACA

>D8PAK:00119:00276
TGGGTAATTGTGATTAACATTACA

>D8PAK:00119:00277
ACGATGAATGTGACTTGAAACACA

>D8PAK:00119:00289
GTCAAATTGTAATGCGTCTTACTA

>D8PAK:00119:00294
TGGCAAAGTGTAATATTACTTACA

>D8PAK:00120:00278
TGCAATTGTAATCCATGTGACAGA

>D8PAK:00120:00289
CCGAAATTGTAAGCCATGTCACAT

>D8PAK:00120:00294
TGATAGATTGTAAGACGAAGCACG

>D8PAK:00121:00260
TCCAGATCACATTCTTAATGCCCT

>D8PAK:00121:00277
GCTCTTAAGTGTGAGTAACCTCAC

>D8PAK:00121:00283
AGTTAAAGTGTGATCTTGCTTACT

>D8PAK:00121:00284
TCAGTGAAATGTAACCATGGACAC

>D8PAK:00121:00292
CATGACAATGTAATAAATCTCACA

>D8PAK:00122:00263
CCACTAATTGTGACAGCCACTACA

>D8PAK:00122:00272
CTGTCAATAGTGTATCCGGTCACA

>D8PAK:00122:00278
ACAATAATTGTAACATAGACCACA

>D8PAK:00122:00280
CATACTATTGTGAGCTACATTACC

>D8PAK:00122:00292
ATGCTAAATGTGACAGATACCACA

>D8PAK:00123:00265
CCTTAAATAGTGTTACCCGTTACT

>D8PAK:00124:00259
AGTCAATTGTGAGTAAGATGACAT

>D8PAK:00124:00280
AAATGAAAGGTAATCTGGGTGACA

>D8PAK:00124:00288
CACGCGGCATACTAAAGGTGTCAT

>D8PAK:00125:00265
GGGGCGATTGTAAGCCCTGTTACA

>D8PAK:00125:00282
GATCAAACTGTAACATAGCGTACA

>D8PAK:00126:00280
ACACGAAATGTAACCCACACTACA

>D8PAK:00126:00283
CTACGAGATTGTGACATACATTCC

>D8PAK:00127:00251
TTACCGAATGTGAGCTACACTACA

>D8PAK:00127:00265
GTACCAATTGTGACCAACATAACA

>D8PAK:00127:00276
CAAGACTTTGTGCCTTCCGTCACA

>D8PAK:00127:00283
GTGGAGACTGTGCATTAGCTTACA

>D8PAK:00128:00254
CTACGCATTGTGTTCACCCTTACA

>D8PAK:00128:00256
GCGCAGATTGTAATCCAGAATACA

>D8PAK:00128:00265
CTACCGACAATGATCGAGGCCTCA

>D8PAK:00128:00291
GCCACAATCGTGATCTACGTTACA

>D8PAK:00128:00292
GCGGGGAATTGTGTCCGTAGTCAC

>D8PAK:00129:00256
GCCCTATATGTAACCAGTATCACA

>D8PAK:00129:00258
GCCTACAATGTAAATTAGGTTACA

>D8PAK:00129:00267
TGCCGCAATCGTAATATGAGTTAC

>D8PAK:00130:00284
TCGGACACTGTGTTATGCATCACA

>D8PAK:00131:00263
CCAACAAATTGTAAGTTGCGCTAC

>D8PAK:00132:00262
TGACGAATTGGCAGCTAGATCACA

>D8PAK:00132:00263
TTACGGACTGTGATCCAATCCACT

>D8PAK:00132:00265
GCCTACAATGTAAATTAGGTTACA

>D8PAK:00132:00266
ACTGTAAAAGTGACGTGAGACACA

>D8PAK:00132:00274
ATCCGGTTCGTGAGCTACCTTACA

>D8PAK:00133:00255
GTACAGTTTGTAACGGCATGCACA

>D8PAK:00133:00285
TGACCAATTGTGAGTTGGAATACA

>D8PAK:00133:00297
CATAGGATTGTAAGCCAGCTCACC

>D8PAK:00134:00275
AAGTTCATGGTAATCTATCTTACA

>D8PAK:00134:00285
CCGTGAAATGTATTCTACCTCACC

>D8PAK:00135:00262
ATTCGAACTGTGATTAGGTGCACA

>D8PAK:00135:00275
GGGTTAATTGTGAGGAGCCTTACT

>D8PAK:00135:00282
GGGTGAAGTGTGCTCTATCTTACA

>D8PAK:00136:00268
CTACAATTGTGAACCCGCTCACAT

>D8PAK:00136:00278
GCTCGGAATGTAACACGGATGACA

>D8PAK:00136:00298
GTACCAATTGTAATCTTGTTTACA

>D8PAK:00138:00263
CGCAAGGAACGTAACCAAAGACAC

>D8PAK:00138:00273
AAGAAAAATGTATCCTAATTCACA

>D8PAK:00138:00274
TCTCAAATTGTGCTTTCAAATACA

>D8PAK:00138:00281
GTTAACTTTGTCACATGTATTACA

>D8PAK:00138:00283
CTGTGCAATGTGGCTTGGCTCACT

>D8PAK:00138:00284
ATCGTAATTGTAACCTTCATCACT

>D8PAK:00138:00297
TCTTGAAACATCTCCAGGTATTGT

>D8PAK:00139:00251
GTATCAACTGTGACCTGGCTTACT

>D8PAK:00139:00255
GTCTAAATTGTGACTTAGCGTACT

>D8PAK:00139:00285
TACCCAATTGTAATTTGGTGCACT

>D8PAK:00140:00258
CCATCCGGCTTGCTTTGCATGTAC

>D8PAK:00140:00276
CTACCCATTGTAACCCGTTGCACA

>D8PAK:00140:00282
CGACTAATTGTGATGATCTTCACA

>D8PAK:00140:00299
ACGGGCAAAGTGACCGGTGTTACA

>D8PAK:00141:00252
CTTAAGTCACAATTCTGGCCTGCG

>D8PAK:00141:00254
TGTAAGAATGTGATTGCGCTTACT

>D8PAK:00141:00260
GGGTAAAATGTAATACGAACTACT

>D8PAK:00141:00274
AAACCGATTGTGACCAGTTCCACA

>D8PAK:00141:00297
TACCCGATTGTGCACTGTATGACA

>D8PAK:00141:00298
CGTCCCAATGTGAGATAAGTCACA

>D8PAK:00142:00260
TTGTGACCTCGCTTACTTTTAAGG

>D8PAK:00142:00263
TTGTCATCTCAATTACATTTCTTT

>D8PAK:00143:00254
TTCGATACTGTAACCGTTGTTACA

>D8PAK:00143:00257
GCAGAGAGTGTAAGATAAGTCACA

>D8PAK:00144:00250
TTGTGTGCTGAATTACAATTAGTG

>D8PAK:00144:00270
ATGTGGAATTGTGATCAGGTACAC

>D8PAK:00144:00283
CGAAATGTGTACTGGATTACTATT

>D8PAK:00144:00295
ATCTGAATTGTATCCTAGTACACA

>D8PAK:00145:00284
GACCAGATTGTAACCCTTATTACT

>D8PAK:00145:00290
TTGTGAGCCCCAACACAATTTATT

>D8PAK:00145:00295
TCTGGATTACAATCATGAGAAGCC

>D8PAK:00145:00298
TGTGCGATTGTGCGCTGGAACACA

>D8PAK:00146:00256
CCGTGTACTGTAACATATATTACA

>D8PAK:00146:00261
TTGAACATTGTAAACTCCATCACA

>D8PAK:00146:00262
GGTGGCAAAGTGATATACCTCACA

>D8PAK:00146:00289
TTGCAGAACTGTGACTTAACCTAC

>D8PAK:00147:00264
GCTCCATTTGTAAGTTGGCACACA

>D8PAK:00147:00278
CCCCGAAGTGTGACAGTGGTCACT

>D8PAK:00147:00289
AAACGAAATGTATGCTTTGTTACT

>D8PAK:00148:00256
TCGCAAAATGTAACCTAAGTCACT

>D8PAK:00148:00265
CCACCTACACGAGTATATAAGCTA

>D8PAK:00149:00287
CTACACATTGTGACTAACGTTACG

>D8PAK:00100:00302
TTCCATATTGTAATCGGTCTCACT

>D8PAK:00100:00320
AGTTGGAATGTGAGACCGGCTACG

>D8PAK:00100:00328
ATAGCTGACTCCAGAGCGAGCACA

>D8PAK:00100:00340
AAGCCTAAATGTAATAACTGTCAC

>D8PAK:00100:00343
CTCCCGATTGTGACATTGCTTACC

>D8PAK:00101:00300
AGCGATATTGTGGGAGAGGTTACA

>D8PAK:00101:00334
AAACTGATTGTAATGCCACACACA

>D8PAK:00101:00342
AGGGTAATTGTGATGCACTTTACA

>D8PAK:00102:00302
TAGCGAAACGTGAGGAAGAATACA

>D8PAK:00102:00339
ATGTCGATTGTGACTGAGGACACT

>D8PAK:00102:00349
GGCTCGAATTGTGCCTACGCTTAC

>D8PAK:00103:00308
TGCCCGATTGTGACCAGGATTACA

>D8PAK:00103:00330
TTAACGATTGTATACTCCATTACA

>D8PAK:00104:00300
GCCCCATTTGTAACCACACTCACA

>D8PAK:00104:00319
CCGGGTATTGTCATATAGATTACA

>D8PAK:00104:00320
TCCAAGAAGGTGCCTTATGTCACA

>D8PAK:00104:00343
TTGCACATTGTAACCTAAATTACT

>D8PAK:00104:00345
CGGAAAGTAATCCACCTTACAATG

>D8PAK:00104:00346
CACATTGTGTCCTAGTACACAATG

>D8PAK:00105:00304
CCTGGAACTGTGATCTGGCTTACA

>D8PAK:00105:00316
TACCACAATTGTAACCGCGCCCAC

>D8PAK:00105:00319
TCTTGAAGTGTAGCTGAACTCACA

>D8PAK:00105:00327
TGTAACTTTGTGAGACATATTACA

>D8PAK:00105:00334
AATAACATAGTAACGAGGCTCACA

>D8PAK:00106:00324
AACGGTATTGTAACGTACATCACT

>D8PAK:00106:00326
GGTTAGATTGTGCACTGGGGCACA

>D8PAK:00106:00334
CATCAAAATGTGCCACATCTTACA

>D8PAK:00107:00301
CCACAAATTGTAACATCGCTCACT

>D8PAK:00108:00324
CCAGTTATTGTGTCTTAACTTACA

>D8PAK:00108:00333
TCGTGAATTGGGGCTACAGTTACA

>D8PAK:00108:00335
CCGTCATTTGTGCTCTACATTACT

>D8PAK:00108:00340
TTGTGTCGGCCATTACAATTACAT

>D8PAK:00109:00300
GTCTCCATTGTGACCCATCATACA

>D8PAK:00109:00328
CGCCTAAAGGTGACTCAGCTCACA

>D8PAK:00109:00341
GCCCTAATTGTGACATAGATGACA

>D8PAK:00110:00316
TATATAATAGTAACTTAGCTTACT

>D8PAK:00110:00328
GGTTGAAATGAAAGACAGGACACA

>D8PAK:00110:00335
TGGCCCAATGTGCACTTGATTACA

>D8PAK:00111:00308
ACTAACTTCGTAACCCCCATTACA

>D8PAK:00111:00312
GCGCGAAATGTGCTCAACGTCACG

>D8PAK:00111:00324
CTGCTGACTGTAATCGCTGTTACA

>D8PAK:00112:00303
AAGCCGAATTGTGACATAACCTAC

>D8PAK:00113:00307
AGTCCAATTGTGACAATGTATACA

>D8PAK:00113:00326
CCGCCTATTGTGCTCGAGATTACA

>D8PAK:00113:00336
ATAGGAACTGTGCCTTATGACACA

>D8PAK:00113:00342
ACTCCCATTGTGATATTCCTCACA

>D8PAK:00114:00304
CGTTGAATAGTATCCTTGGTCACA

>D8PAK:00114:00307
TCCCACAGTGTGCATGGCGTCACA

>D8PAK:00114:00316
GTTAGAATTGTGGCGTCACTCACA

>D8PAK:00114:00330
CCTAACTTACCGATAAAATGTAAC

>D8PAK:00114:00333
CCCAACTATGTAAGCTAGTGCACT

>D8PAK:00114:00342
GGCGAGAATGTGACGTCCCTCACT

>D8PAK:00115:00301
AGCTCCATTGTGACCTTTATCACA

>D8PAK:00115:00340
ACTTAGAACTGTGACGTAGTATAC

>D8PAK:00115:00344
GCAACTAATGTGATAATGGTTACA

>D8PAK:00115:00349
CTGTAGATTGTGAGGAGTCTCACA

>D8PAK:00117:00300
CCCATAAATGTGCTCTAAGTCTCA

>D8PAK:00117:00328
ACTCCTATTGTAACGTACGCTACA

>D8PAK:00117:00329
CGAAATGTAACATTAACCACATTT

>D8PAK:00117:00341
TCTCAAATGGTGACTGTTCTTACA

>D8PAK:00117:00342
ACATCTATTGTAATCGGCGTTACA

>D8PAK:00117:00347
TATCCAACTGTAAGAAGTGTCACA

>D8PAK:00118:00306
CCCACTATTGTGACCCACGGCACA

>D8PAK:00118:00335
GTTGACATTGTACCCTAGTTTACA

>D8PAK:00118:00338
CTGCATACTGTGAGGTTGCTTACA

>D8PAK:00118:00341
GCCTCTATTGTATTCTACATTACA

>D8PAK:00119:00307
GACCCATTTGTAATGGGGTTCACT

>D8PAK:00119:00310
GTCCAAAATGTATGTTGCATCACC

>D8PAK:00119:00317
CCCTCAATAGTGGCCCCCGACACA

>D8PAK:00119:00327
AACAAAAATGTAAGCCAGCTTTCA

>D8PAK:00119:00336
TACAAGATTGTGACTTAAACTCCA

>D8PAK:00119:00340
CCGGTAATTGTGATCGTACTTACT

>D8PAK:00121:00302
ATCCAAACTGTGATTATGGTTACA

>D8PAK:00121:00305
GACCAAAATGTAATGTCCATTACG

>D8PAK:00121:00312
TCCCTGAATGTGACTCAGGTTACG

>D8PAK:00121:00319
GGCAACACTGTGACTTGTATCACA

>D8PAK:00121:00332
TAGCACAATTGTGTCACGGACTAC

>D8PAK:00122:00312
TCTCCAATAGTATCCTATGTTACA

>D8PAK:00122:00313
TCCCACAAATGTGATCAACCTCAC

>D8PAK:00122:00328
TGCATCATTGTAATGTGCCTTACT

>D8PAK:00122:00344
CCCTATATTGTAAGTTGAATCACT

>D8PAK:00122:00349
CCAATAATGGTGAGAGACATCACA

>D8PAK:00123:00329
GCGGTAAGTGTAATCATTCTTACA

>D8PAK:00123:00331
ACGAAAACTGTGAACTGAGTTACT

>D8PAK:00123:00348
GGGTAGAATGTAGTTTGGCTGACA

>D8PAK:00124:00309
CATACAACTGTGATTTCCGTCACT

>D8PAK:00124:00313
CGCATAAATGTGACCTTCGCCACT

>D8PAK:00124:00320
CGTTAATTGTAATCCAGGTCTCAA

>D8PAK:00124:00340
TTGTAACCGCCATCACTATTGGAC

>D8PAK:00125:00316
CGTTAGTATGTAAGCATAATCACA

>D8PAK:00125:00322
CGGACAATTGTAATCCACCTTACC

>D8PAK:00125:00332
GTACAATATGTGACTCTGGTTGCA

>D8PAK:00126:00312
CCTGAAAATGTGAGACACACCACA

>D8PAK:00126:00318
GCCGAATAAGTGTTTTACGTTACG

>D8PAK:00126:00327
ACCCCGAATGTAACCCCATGTACA

>D8PAK:00126:00337
CACCAAATTGTGCATCTGTATACA

>D8PAK:00126:00342
CTCAACAATGTGCATGCAATTACA

>D8PAK:00127:00324
CCCATAAATGTAACTCTTGCCACA

>D8PAK:00128:00315
AATACAAATGTAACAGCTCTTACA

>D8PAK:00128:00319
CCCTAATATGTGCATTGCGTTACA

>D8PAK:00128:00336
AACGTTATGCCTGCTATCATTAGC

>D8PAK:00128:00345
CGTCCAATTGTATCATGATGAACA

>D8PAK:00129:00328
TCCACAATTGTGCCCATGATCACA

>D8PAK:00130:00310
TTGTAACCCGTCTTACATTTCACC

>D8PAK:00130:00320
TAATCTACTGTATACTAAATCACA

>D8PAK:00130:00333
TCGCCTATTGTGATCGTTAACACA

>D8PAK:00131:00309
AGATAAAATGTAGCTTGAGTTACT

>D8PAK:00131:00316
CCGCACATTGTGCTGGTGATCACA

>D8PAK:00131:00346
GTCCACAATGTAATTTGGAGCACC

>D8PAK:00132:00308
ACGCGGAATGTGCTATACCTTACT

>D8PAK:00133:00342
GTCGTAATTGTATCCTAGAGTACA

>D8PAK:00134:00304
AGGGACATTGTGTAATCGGTTACA

>D8PAK:00134:00317
TAGCGTTTTGTAACTTAGATCACG

>D8PAK:00134:00334
CCCCGAAAAGTAATCTTTGCTACA

>D8PAK:00135:00313
CGAGTGACTGTAATACGTATCACA

>D8PAK:00135:00315
GTCAGAAAAGTAACGCAGGTCACG

>D8PAK:00135:00318
TCCCGGATTGTTACCAACGTTACA

>D8PAK:00136:00310
ACTCCGAATTGTAATTTGTGCCAC

>D8PAK:00136:00316
GATATCAATGTGATACACGACACA

>D8PAK:00136:00322
AGTCTGACTGTAATTGAGCTTACT

>D8PAK:00136:00325
GCCTCCAATGTAATCAATGTTACG

>D8PAK:00137:00308
CGAAGGATTGTAATATAGGTTACG

>D8PAK:00137:00326
ACTTTGATTGTAACAACCCTCACA

>D8PAK:00138:00306
TTGAAAATCGTGAGGCACGTCACT

>D8PAK:00138:00333
TCCCACATTGTGACTGTCCATACA

>D8PAK:00138:00339
TCTGCCAATGTGATGATCATTACA

>D8PAK:00138:00340
CAATAGACTGTGACACAATGCACT

>D8PAK:00139:00304
TAGATATGAACGGACATCATATCC

>D8PAK:00139:00306
CGCCGCTTTGTAATCTTACTCACA

>D8PAK:00139:00317
GGTACAAATGTAACCAATGTCGCA

>D8PAK:00139:00341
GCCTTAAATGTAACTCTCGTTACG

>D8PAK:00139:00342
CCAAGACTGTGATCCTCGTTACAA

>D8PAK:00139:00348
GCCCTAATTGTAGCGTGTCTTACA

>D8PAK:00140:00318
TGATTTGTAACTACCATCACAATC

>D8PAK:00140:00324
CGTCAAAAGGTGTTCTGTATCACT

>D8PAK:00140:00334
GGCAGAATTGTATACCTCATTACC

>D8PAK:00140:00344
GCGCAAATTGTAAGGTGCATCACC

>D8PAK:00141:00304
ACCCCAACTGTGATATCGATCACT

>D8PAK:00141:00339
ACGCCTACTGTAAGCTGAATCACT

>D8PAK:00141:00343
TGCCATAATGTAATCCAGTACACT

>D8PAK:00141:00344
GTGCTAATTGTGATTCGTATTACT

>D8PAK:00141:00349
AACATCATTGTAATCTCTACCACA

>D8PAK:00142:00322
TTGTAACACAGATTACATTCGCTG

>D8PAK:00142:00323
TAATCAATTGTATCCCACCTCACA

>D8PAK:00142:00324
CAACAAATTGTTCCTTGGCATACA

>D8PAK:00142:00326
ATTTATAAATGTAGTGCAGCTCAC

>D8PAK:00142:00331
TACAATGTGTGATGCATTACATTT

>D8PAK:00142:00346
TCCGTGAGTGTAAGATCGGTTACA

>D8PAK:00142:00348
CATAAATGTGACTTAGCTTACCAT

>D8PAK:00143:00310
TCGGGAATCGTGATTTATGTCACT

>D8PAK:00143:00327
TGACCGATTGTGTGTGTAATTACT

>D8PAK:00143:00331
CGCCGCAAATGTAACCCTGCTGAC

>D8PAK:00143:00335
CCGTCAATTGTATGTAAGATCACA

>D8PAK:00144:00305
CCGAATTTTGTGTCTGTCATTACA

>D8PAK:00144:00307
CGTACAGATTGTAATCGTGACTAC

>D8PAK:00145:00302
CGTTGAAACGTGTCCTTTGTCACA

>D8PAK:00145:00330
GCAGACAATGTAACTCAAGTTACT

>D8PAK:00145:00336
CCGTTATTTGTAACGTGAATCACA

>D8PAK:00146:00334
GACTGGTATGTAAGCGGTGTTACA

>D8PAK:00146:00339
CAAGGATAAGTAAGCTGGGTCACA

>D8PAK:00146:00343
CTTAAAATTGTGCGCCACAGCACA

>D8PAK:00147:00314
CTCAAGAATGTAACCAAAGCCACA

>D8PAK:00147:00319
ATCTATGCTTACTCCAGGTGCTTC

>D8PAK:00148:00304
TAAGAAATAGTAACCGGACTTACA

>D8PAK:00148:00315
CTTGTAAACGTAATTGCGATCACA

>D8PAK:00148:00342
ACCGGAACTGTGACCTACGACACT

>D8PAK:00149:00304
GGACATATTGTGACCGTCCTCACA

>D8PAK:00149:00306
ACAGCAGATTGTAACACAACTCAC

>D8PAK:00149:00337
CAACATAATGTGTCCTAACGCACA

>D8PAK:00149:00343
GACCGAAACGTGACTAACCTTACA

>D8PAK:00100:00356
CCCCAAATTGTCTCCTTCCTTACA

>D8PAK:00100:00371
CCCAACAATGTAATCGCTATCACA

>D8PAK:00100:00379
TAAACGAATGTGAGGTAGCACACT

>D8PAK:00101:00358
ATCCTAAATGTTCCCTAGCATACA

>D8PAK:00101:00362
ACGTTATTTGTGATCTTTCTTACA

>D8PAK:00101:00395
CCGACAACTGTGATCTTGGTTACC

>D8PAK:00102:00354
GTGCAGATAGTGACCTTACTCACA

>D8PAK:00102:00363
GCCCCGACTGTGATCTGGCCCACA

>D8PAK:00102:00375
GCAGCAATAGTGCCCAGGATCACA

>D8PAK:00102:00393
CATCCGAAATGTCATCTAGGTTAC

>D8PAK:00103:00350
TGTGCTAATGTGACCAAGATCACA

>D8PAK:00103:00378
TATGCAGACGCCATTCCTTTATCA

>D8PAK:00103:00382
GCCCGTAAATGTGGGTTATCTCAC

>D8PAK:00103:00385
AGCCTAAGACTGTGACCGATGTAC

>D8PAK:00104:00358
CACCTAAAGGTGATGGTCCTCACA

>D8PAK:00104:00377
ATGCAATTGTAGTCCATATTACAT

>D8PAK:00105:00356
TACCCGAAATGTGACCCCCACTAC

>D8PAK:00105:00364
AAGTACTTTGTAACGATTGTCACA

>D8PAK:00105:00369
CACGAGTTTGTAATCCCGGTCACA

>D8PAK:00105:00371
ATCACAATCGTAACCCACGTCTCA

>D8PAK:00105:00399
GTCTCCGTTTGTGCTTTGGGTTAC

>D8PAK:00106:00375
AAAGCAAATGTGACATGAAGCACA

>D8PAK:00106:00386
CCTTAGTTTGTGATCTTAGTTACA

>D8PAK:00107:00376
CTGAAGATTGTGACATCTAACACA

>D8PAK:00107:00398
TTCGAATGTAATCTGGGTGACAAT

>D8PAK:00108:00369
TGCTGGATTGTGACATATCTTACG

>D8PAK:00108:00385
GTGAATTGTGACATTGGTTACAAT

>D8PAK:00109:00359
GAGCATATTGTGAGTTGCGACACA

>D8PAK:00109:00390
TTGTGACCTGCATCACCTTTGAGG

>D8PAK:00110:00358
AATCAAATTGTGATATTGATTACG

>D8PAK:00110:00388
AATCAAAATGTAACCCACTTCACT

>D8PAK:00110:00397
GTCAGGAATGTGAGACAGTTTACT

>D8PAK:00111:00354
GTCCCAATTAGTGTCCTGTCTCAC

>D8PAK:00111:00372
GGCTAAATTGTGGGTGTAGTTACA

>D8PAK:00111:00379
CTTTACAATGTGATCTTACTCACA

>D8PAK:00111:00396
CGTGAGTTTGTGTCGCAGTGCACA

>D8PAK:00112:00355
CCCCAATTTGTAAGACAACGCACA

>D8PAK:00112:00358
ATGTGCATCCCGTTACTATCGAAT

>D8PAK:00112:00359
CGTTGCAATTGTGAGTTGAATCAC

>D8PAK:00112:00388
CCATGAAATGTGACCCTTTTCACA

>D8PAK:00112:00394
ATTTGAAATGTGTTTTAGCTCACT

>D8PAK:00112:00397
TTGTGAACTGTCATCAAAGTCACA

>D8PAK:00113:00356
TCGTTAATTGTAATGCGGGGCACA

>D8PAK:00113:00360
AGGGAAAACGTGTCACATGTCACA

>D8PAK:00113:00376
GTCTTGATTGTGACGTATCTCACG

>D8PAK:00113:00392
ACACCGAAAAGTGACCCCCATTAC

>D8PAK:00114:00351
CGTACCAATGTAATAAAGCTTACA

>D8PAK:00114:00357
AATATGAATTGTGTCTGCACTCAC

>D8PAK:00114:00383
ACTCAAATTGTAATTGATCTCTCT

>D8PAK:00114:00390
CCGAGATTGTAACTTACATCACAT

>D8PAK:00115:00388
GCCGGAATTGTGACCCTTCCCACA

>D8PAK:00116:00360
AACGAAATTGTGATCTCGGCTCCA

>D8PAK:00116:00381
TTCACAATTGTAAGAGCAATTACA

>D8PAK:00116:00394
ACCGCAATAGTGTCTTGTATTACA

>D8PAK:00117:00350
CCTAGACTATGTCATTAATCTACA

>D8PAK:00117:00357
AGAGCTAATTGTAAGACGTGTTAC

>D8PAK:00117:00366
TTGTAACCCGGATTACTTTTGGTT

>D8PAK:00117:00383
GTCAGTATTGTAGTCCTGATTACA

>D8PAK:00117:00384
CAGCGCAATGTGTGCTTCGTTACA

>D8PAK:00118:00367
TGTAATGTAACTCATCTCACATTA

>D8PAK:00118:00370
CGAGATTGTGATCGGGATTACTAT

>D8PAK:00119:00399
GTGGCCAATGTGACCCTCTTCACA

>D8PAK:00120:00385
GTGCCGACTGTGACCATGGTTACA

>D8PAK:00121:00379
GGCATAACTGTGTCGATGCTTACA

>D8PAK:00121:00397
AAGGTCAATGTGCCTTATGTCACA

>D8PAK:00122:00379
TCAAAGAGTGTAACCCAGCTCCCA

>D8PAK:00122:00399
TATGCCAATGTGTGTTACATCACT

>D8PAK:00123:00361
AACCAGAATGTAACCCAAGGCACA

>D8PAK:00123:00372
ACTTCGATTGTGAGTTAGACTACA

>D8PAK:00123:00379
AATTTAATTGTAATGCAGAATGCA

>D8PAK:00124:00370
TGTGTCTTTGTAATTTGGATTACT

>D8PAK:00124:00374
TCCGGCAACTGTGATCCATCTCAC

>D8PAK:00124:00396
ATGGCGAATGTAAACGGAATCACA

>D8PAK:00125:00380
TCACCCTTTGTGATCTAATACACA

>D8PAK:00126:00360
GTCAGCATTGTGATCCTAATCACA

>D8PAK:00126:00380
TAGTCTATTGTGACTACCATCACA

>D8PAK:00126:00383
CTTCACATAGTGATGTAAAGCACA

>D8PAK:00126:00394
CGGTTGAATGTGCTCTGTATTACT

>D8PAK:00127:00351
ACGAGAAATGTGACTCCAGTTACA

>D8PAK:00127:00352
CACACGATAGTGTCTTAGATTACA

>D8PAK:00127:00379
TACGCAATGGTATCCTGGATCACA

>D8PAK:00128:00350
CATGTGATCGTAATTTAGCTTACA

>D8PAK:00128:00363
ATCTGCAAATGTATCCCCCATCAC

>D8PAK:00128:00370
TAAATAGTGATCTGCGCCACTTTT

>D8PAK:00128:00376
CCTTTAAATGTGAGCTGTAACACA

>D8PAK:00129:00354
TGTTCTAATTGTGTCCTCCACCAC

>D8PAK:00129:00360
AATTACTTTGTGACCCACATTACA

>D8PAK:00129:00370
GCAAAGATAGTAATGGTACTTACA

>D8PAK:00129:00374
CGGTCGATTTGTGCTCCATGTCAC

>D8PAK:00129:00387
AGCTAGAGTGTAAGTAACGTCACA

>D8PAK:00130:00354
CCCAAATGTGGGATAAGGCGCAAT

>D8PAK:00130:00357
TGTCGGATTGTGATCGTATGCCAC

>D8PAK:00130:00367
TCGGTAAATGTGATATGACACACA

>D8PAK:00130:00373
TAGAATACTGTGATCCACGTTACA

>D8PAK:00130:00381
TAGACGAATGTGATCTAGGCTACT

>D8PAK:00130:00390
TGCTCAATTGTGGTCCGCATCACG

>D8PAK:00131:00373
GCGACGTTTGTAAGTGGGGTTACA

>D8PAK:00131:00396
TGGTAAAATGTGGGCGTGCTCACA

>D8PAK:00132:00360
AGGCGCAAATGTAATTGGGTACAC

>D8PAK:00133:00355
TGAACAATCGTGATCTAAGTTACT

>D8PAK:00134:00362
GCTACAATTGTATATTCAGTTACA

>D8PAK:00134:00363
ACGCCAATTGTGCTATTGATTACA

>D8PAK:00134:00371
ACTCCAAATGTGCGCTGCCCTACA

>D8PAK:00134:00385
TATCCAAATGTAATCCTTATTACT

>D8PAK:00134:00394
CACACAATTGTGATCTCACTCACC

>D8PAK:00135:00355
CCTGGGTTACAATCGCTCTACGTC

>D8PAK:00135:00356
GGAAGAATTGTATCCGCGGTTACA

>D8PAK:00135:00376
CTGCCGATTGTGATCTTCGCCACT

>D8PAK:00135:00387
TCCTAACTTGTGCCCTGGATTACA

>D8PAK:00135:00390
GCATAAATAGTAACCATGGACACA

>D8PAK:00135:00398
TCACATAATGTGTCCGTTCTTACA

>D8PAK:00136:00353
GGCCAATTGTATCCGTCATCACAT

>D8PAK:00136:00362
TCCTAGATAGTGACGTACGTTACT

>D8PAK:00136:00370
TTGTAACCCAAGCCACATTCGAGG

>D8PAK:00136:00379
CCTCACATAGTGATCCAGCTCACT

>D8PAK:00136:00385
AGACTGATTGTAATATGAGTTACC

>D8PAK:00136:00397
CGAATTGTAACTTCCCTCACCTTT

>D8PAK:00137:00356
CATGGGTTTGTATCCTATCTCACA

>D8PAK:00137:00380
CTATCAATTGTATGCCGACACACA

>D8PAK:00137:00393
GATCCGATTGTAATCGAGGTCACA

>D8PAK:00137:00399
CTGGTAACTGTAATCCGACCCACA

>D8PAK:00138:00355
TCAATTGTGATACGTATTACAGTC

>D8PAK:00138:00364
CGGTCGATTGTGAACTCTTTCACA

>D8PAK:00138:00371
CGTAAGTCACAATCGAACCACTGA

>D8PAK:00138:00388
TCCGGCTCACAATCGTAGTTTTCC

>D8PAK:00138:00390
AGCCAAATTGTGCTCTCGTCCACA

>D8PAK:00139:00361
ATCCCGGATTGTGATGATGTTTAC

>D8PAK:00139:00366
GTCCTTAAGTGTAAGCGGGATTAC

>D8PAK:00139:00381
TCCAGGATTGTAATAGAGACCACT

>D8PAK:00140:00353
CAGCCGATTGTGTCCCAGCTCTCA

>D8PAK:00140:00366
TGGTGACCCCCATTACAATTCAGG

>D8PAK:00140:00370
CTACCCATTGTAACCCGTTGCACA

>D8PAK:00140:00376
ATCGCTATTGTGATGTTGCTTACT

>D8PAK:00140:00382
AAGTCGATTGTGACTCCCGTCACT

>D8PAK:00140:00385
ACCGGAATAGTAATTCGCCTTACA

>D8PAK:00140:00386
CCGGTCCGGCTCCAGGTATAGAGT

>D8PAK:00140:00392
AGAGCTATTGTAAGCTATGTTTCA

>D8PAK:00141:00350
TCTGGATCACAATCCATAGTGTTA

>D8PAK:00141:00359
TTGTGGTTCAGCTTACAATTACAT

>D8PAK:00141:00372
CCTAAAAATGTGTCGAGGATCACA

>D8PAK:00141:00389
ACGTGTATTCTCCAGCTAATCATG

>D8PAK:00142:00366
ACGACGAACGTGTAGTGAATCACA

>D8PAK:00142:00394
TCACGCATTGTGACACGCCTTACA

>D8PAK:00143:00376
TGGGTAATTGTATTACTGCTCACA

>D8PAK:00143:00382
CCTGGGAAATGTAAGTACCCTCAC

>D8PAK:00143:00386
TCTTACTCACATTCTTGGCAGGCT

>D8PAK:00143:00390
GCCCCATTTGTAACGCGGGTTACA

>D8PAK:00144:00355
GTGCGAACTGTATCCTGCCTCACA

>D8PAK:00144:00357
GTAATGATTGTATCCTGGGCTACA

>D8PAK:00144:00365
CGTTTAAATGTGCCATGAGTTACA

>D8PAK:00144:00397
GACTGAAAGGTGTTCTGTGTTACA

>D8PAK:00145:00364
TCCGAGATAGTGGCCCAGCTCACA

>D8PAK:00145:00365
TCGTCAATAGTGCATTCTATTACA

>D8PAK:00145:00370
ACGGCGATTGTGCATTTATTTACA

>D8PAK:00147:00359
TCTCCGAATGTGCTTTCTGTCACG

>D8PAK:00147:00364
GGGAAATGTGACGAACGTTACATT

>D8PAK:00148:00354
CGAACGATTGTGTCCTAAAGCACG

>D8PAK:00148:00361
GCAATTGTGACGAGCGATACAATC

>D8PAK:00148:00372
AACAGCACTGTGAACTAGCTTACA

>D8PAK:00148:00379
TACCTCAATGTATCATAGATCACA

>D8PAK:00149:00361
CCCGAGAATGTAATACTTCACACA

>D8PAK:00149:00371
CGACGTAATGTAATTTGGGTCACT

>D8PAK:00149:00397
AAACCCATTGTAACGTTGATTACA

>D8PAK:00100:00405
AGCATGAAATGTAACCTGGTTCAC

>D8PAK:00100:00427
GCCATAAACTGTGACCTGAGACAC

>D8PAK:00100:00434
ACTGGCAATGTGACTTTTGTTACA

>D8PAK:00100:00436
ACTGACAATGTGCGCAAGGTTACA

>D8PAK:00101:00406
GCTTAAATTGTAACAACAGGCACT

>D8PAK:00101:00430
TTGTGATGGCGGTCACAATGTACC

>D8PAK:00101:00444
ACCATCATTGTATACACGGTTACA

>D8PAK:00102:00422
TTCTGAATTGTGCCCCATATTACC

>D8PAK:00102:00437
CGTGTAATTGTGATCTCCCGCACT

>D8PAK:00103:00405
TTAGACAATGTGAGTTACACCACT

>D8PAK:00103:00409
CTTGGGAATTGTGCCCCAGTTCAC

>D8PAK:00103:00434
ACAAGTAAAGTAATCTGTGTCACA

>D8PAK:00104:00415
GCACACATTGTAAGACCGCTCACT

>D8PAK:00104:00418
CCAGGGAATGTAACGCATACCACA

>D8PAK:00104:00427
GCGCTAACTGTGGTATAGGTTACA

>D8PAK:00104:00448
TTGCAAATTGTCATCGCCATTACA

>D8PAK:00105:00423
TGACGCATTGTGACTTTGATCACT

>D8PAK:00105:00424
TAACAGATTGTGGCTTACTATACA

>D8PAK:00105:00431
TACCCCAAATGTAATGGAAACCAC

>D8PAK:00106:00417
GCAGTAATCGTGACAGCCATCACA

>D8PAK:00106:00431
CCAGCAATTGTGACAGAATCTACA

>D8PAK:00106:00433
TGCCAAATTGTGTACTATCTTACA

>D8PAK:00106:00446
TACTGAAAAGTAATCGAACTCACA

>D8PAK:00106:00447
TCAGCGATTGTGATTTAGGTTACA

>D8PAK:00107:00407
TCCCGATTACAATTGACTTCCTCG

>D8PAK:00107:00414
CGCTGTATTTGTGACGAAGCTTAC

>D8PAK:00107:00421
TGCCTGATTGTCATTTTCCTCACA

>D8PAK:00107:00446
AACATGAATGTGACCTTGTTTACA

>D8PAK:00107:00449
CTTGGAAATGTGCACCTGAACACA

>D8PAK:00108:00406
GGCCTAATTGTGAGCAAGTCTACA

>D8PAK:00108:00407
TTACACAATGTAATCGACATTCCA

>D8PAK:00108:00428
GCCCCAATTGAGTCTTATGTTACA

>D8PAK:00108:00448
ATGGAGAATGTGATCGCACTCACT

>D8PAK:00109:00404
CTATATTATGTAACGTGGGACACA

>D8PAK:00109:00437
TCCCAGAATGTAACCTCTCCCACA

>D8PAK:00109:00438
TTTACAATTGTGGTGTAGCTTACC

>D8PAK:00109:00445
CGATAAAATGTAATCGCATACACA

>D8PAK:00109:00446
TCAAAATGTGTCTCATCTTACAGT

>D8PAK:00110:00403
AGTAACACTGTGACTAAGGACACA

>D8PAK:00110:00419
CCCGAAATTGTATCCGTCCTTACT

>D8PAK:00110:00432
CCCGGAATTGTAGCCTAGGTCTCA

>D8PAK:00110:00436
GCCTTAATTGTATACCAATGCACA

>D8PAK:00110:00438
TTGTGATCTACCTTACAGTCTGCA

>D8PAK:00111:00400
TGATCAACTGTAACGACGGTCACT

>D8PAK:00111:00404
CCCTCCCGCTCCTCCAGATTCTTA

>D8PAK:00111:00413
ACGCGGATTGTAACTTCAGTCACG

>D8PAK:00111:00419
CAGTTTCCACTCCAGATGAACTCT

>D8PAK:00111:00433
CTTTAGACTGTGATCCTATATACA

>D8PAK:00112:00411
GGGTAAAATGTAACTTAGTGCACA

>D8PAK:00112:00423
ACTCGAATTGTGATATCAAATACA

>D8PAK:00112:00435
GCCCTGATTGTGATTTGAATTACA

>D8PAK:00112:00439
AGTAGAAGTGTGTCAAAGATTACA

>D8PAK:00112:00449
CTCTGAAATTGTGATGCGTGATAC

>D8PAK:00113:00405
TAGCGATATGTGTTCAAGGACACA

>D8PAK:00113:00421
GTCCCGCGCCTCCAGCTAGAATGT

>D8PAK:00113:00427
GCTCAAAAAGTAACATGGGTTACG

>D8PAK:00114:00402
ACAGATTGTAATTCTCAACACATT

>D8PAK:00114:00405
TAGACAAATGTAACCCAAGTTACG

>D8PAK:00114:00431
AAGACAATCGTATTCCAAGATACA

>D8PAK:00114:00442
ACAATAACTGTGTATTGCATTACA

>D8PAK:00115:00403
TACGCAAGTGTGTTACAAGTTACA

>D8PAK:00115:00412
TCACGAATTGTGCTCTATGTTACT

>D8PAK:00115:00432
CTTCGTATTGTGATCTAGGATACA

>D8PAK:00115:00436
ATCGGAACTGTGGTCTATGGCACA

>D8PAK:00116:00406
CCCACAAATGTCACCTAAGTCACA

>D8PAK:00116:00407
ATCCATAGTGTAACTATGATCACA

>D8PAK:00116:00421
GGACATATTGTGACCGTCCTCACA

>D8PAK:00116:00426
AGACAGACTGTGATTTGAGCTACA

>D8PAK:00116:00430
GCTTAGATTGTGAGCCTTGTTACT

>D8PAK:00117:00405
TATATGATTGTGCACGAGCTTACA

>D8PAK:00117:00412
ACGAATTGTAAGCGTGGTTACAGT

>D8PAK:00117:00413
AGCACCAATGTGCTCCATCTTACA

>D8PAK:00117:00445
ACTAAGATAGTGGCCTACGCCACA

>D8PAK:00118:00401
CCCTTAATTGTAACCTTGCACACC

>D8PAK:00118:00423
ATGTCAATTGTGATCCCTCTCACA

>D8PAK:00118:00443
GTACTGAATGTGAGCCAGCGCACT

>D8PAK:00119:00403
CAAGTAAAATGGAACGCATCTCAC

>D8PAK:00119:00413
TACTGATTTGTGATTTGGATTACC

>D8PAK:00119:00418
CCCTCGACTGTATCGTAAGTCACA

>D8PAK:00119:00449
ACTCTAATTGTGTCCTAGCTCACG

>D8PAK:00120:00403
CGTAAGATTGTATGAGCCGTTACA

>D8PAK:00120:00415
GCCCCTTTTGTAATCAACCTTACA

>D8PAK:00120:00428
GAGTCTATAGTAATGTTGGTTACA

>D8PAK:00120:00446
CCACACTTTGTAACTTACGTTACG

>D8PAK:00121:00407
CTCTAAAATGTGACTCTGGCCACG

>D8PAK:00121:00409
CTGATCAATGTAATCCCAGTCACA

>D8PAK:00121:00413
TTAACGATTGTGTGTTTAGTCACT

>D8PAK:00121:00416
AGTATGATAGTGACATACATTACA

>D8PAK:00121:00421
AATAGAAATGTCACTCTTATTACA

>D8PAK:00121:00422
CCCTCGTTTGTGACTTACCACACA

>D8PAK:00121:00440
CTGCCAGAGCTCCAGTCTTAACAG

>D8PAK:00121:00446
CAGTCAATTGTAATGTAGGCCACT

>D8PAK:00122:00401
CAAAGGTTTGTAGGCTAAATTACA

>D8PAK:00122:00404
CCAAATGTATCATAGATCACAGTT

>D8PAK:00122:00416
TCTGCAATCGTGTTTTATCTCACA

>D8PAK:00122:00428
GCAATTGTAACCCATATCACGATT

>D8PAK:00122:00439
CCGGATAATGTATGCTAGATCACG

>D8PAK:00122:00440
ACGTACATTGTAAGTTAAGCTACA

>D8PAK:00122:00442
TGTCACAATGTAACAAAGCCCACA

>D8PAK:00123:00410
GTTCGGAAAGTGATGCACCTTACT

>D8PAK:00123:00420
AATCAGATTGTAACGTAGTGCACT

>D8PAK:00123:00421
CTTTGAATTATGCGCCTGGTCACT

>D8PAK:00123:00422
TACTTAATTGTAGTCCCCGTTACT

>D8PAK:00123:00447
GTCTTAATTGTAACTGATGTCACT

>D8PAK:00124:00400
ATGAACTATGTGCACTGAATTACT

>D8PAK:00124:00416
CTCCACATAGTAATCCGTCTTACG

>D8PAK:00124:00420
ATCACAATTGTAAGATAGCTCACT

>D8PAK:00124:00431
GAGAATGTAATCAATCCCACATTC

>D8PAK:00124:00434
TCCCAAACTGTAACATATATCACG

>D8PAK:00126:00403
CTCCACACTGTGATCGGTATTACA

>D8PAK:00126:00410
GGTACGATTGTGAGGGACATTACG

>D8PAK:00126:00415
TCATGCATTGTGATCCCATGTACA

>D8PAK:00127:00411
TCTCCATATGTGTAATAGATCACA

>D8PAK:00127:00432
GGGTCAAATTGTAACGATAGTCAC

>D8PAK:00127:00437
GTCGCAATTGTGAATCTTCTTACT

>D8PAK:00127:00441
ATCGAACTGTGACGCAACTCACAA

>D8PAK:00128:00405
AGATGGCATCCGGTACATCGGTTA

>D8PAK:00128:00411
ATTCCCATTGTGACCAACGTTACA

>D8PAK:00128:00412
ATTCAAAATGTGTGGTGGCACACG

>D8PAK:00128:00420
CTTCCGAATGTAACCTATCATACT

>D8PAK:00128:00423
CCCCTGACTGTGACTCCAATTACA

>D8PAK:00128:00442
CATGAGAACGTGATAGCGATTACA

>D8PAK:00129:00422
AACCGCAATTGTGCGGTAAGTCAC

>D8PAK:00129:00426
CCCGGCAATGTAATCTATGTCACA

>D8PAK:00129:00440
GACTGCATTGTGACCCAGGACACG

>D8PAK:00130:00404
GTGTTGATTGTGCTCTTCCTTACA

>D8PAK:00130:00419
AAGGCAACTGTGTCTTCACTCACA

>D8PAK:00130:00435
AATGTGATTGTAACTGTTGTCACA

>D8PAK:00130:00445
CGCACAATTGTATTCAACCTTACA

>D8PAK:00130:00446
ATGCCCATTGTAAGTTCACTTACA

>D8PAK:00131:00408
GCCCCAACTGTGATCCAGCTTCCA

>D8PAK:00131:00434
ATACCAAGTGTGATCTAGGTTTCA

>D8PAK:00132:00410
TCTGGAATTGTGATTGATGACACA

>D8PAK:00132:00421
CAATCAATTGTGTCCTACACAACA

>D8PAK:00132:00432
GCTATTGTGACCCCCATCACTTTT

>D8PAK:00132:00434
TACAAGAATGTAACCAAAGTCACC

>D8PAK:00132:00441
GGCAATTGTGACTTGGCGCACTAT

>D8PAK:00132:00442
AACCCATATGTGACTTGTCTTACA

>D8PAK:00133:00400
ACGTAAAAGTGTGAGCTAATTTAC

>D8PAK:00133:00409
CGATAGAATGTGAGGTACCTCACA

>D8PAK:00133:00411
CCAGAAAATGTGACATAGACCACT

>D8PAK:00134:00433
CAAGCCAAATGTAGCCTAGGACAC

>D8PAK:00135:00412
ATTTAAACTGTAATCTCCAACACT

>D8PAK:00135:00418
CGATAAGAATGTGCTCTAGTTTAC

>D8PAK:00135:00422
CGCTATATTGTGCATTGGCTTACA

>D8PAK:00135:00423
TCATCAACTGTGACTTCTCTCACA

>D8PAK:00135:00434
ATCACAAATGTAACCTCGGGTACT

>D8PAK:00135:00436
CGCTTCATTGTGATTAGGATTACT

>D8PAK:00136:00441
GGCATATTTGTGATCAATCACACA

>D8PAK:00137:00401
ATCCAAACTGTAAGAAGGATTACA

>D8PAK:00137:00413
ACCATGAAAGTAACCAACATTACA

>D8PAK:00137:00425
AATGAGATTGTATCCGGTGTCACC

>D8PAK:00137:00430
ATCCCGAAATGTGATACAAGTCAC

>D8PAK:00137:00439
GCCAAGTTAGTGACACGGGTTACA

>D8PAK:00137:00441
ACATCGTAGTATCTACCTTACATT

>D8PAK:00138:00437
GCCAGTATAGTGATTTTGCTCACA

>D8PAK:00138:00448
TTTAAGAATGTATTCCCGCTCACT

>D8PAK:00139:00408
TTCCTAATTGTATCACGAAACACA

>D8PAK:00139:00411
CTTGGGTTACAATTTGGGGCCCCT

>D8PAK:00139:00435
ACTACCAATGTGACTTTTATCACT

>D8PAK:00139:00441
TTGTGATCTAAGGCACATTTGGAC

>D8PAK:00139:00448
TCCGTGAATTGTAACTAGATTCAC

>D8PAK:00140:00411
CCATAAATAGTAGCGCAGCTCACT

>D8PAK:00140:00416
TGAATCATTGTAATATGCGTCACT

>D8PAK:00140:00436
ATTTAAATTGTGACCCATCTAACA

>D8PAK:00141:00406
CATGCAATTGTGATCCCCGGCACT

>D8PAK:00141:00412
GGCCTGATTGTAATAATGCATACA

>D8PAK:00141:00430
GAACAGTTTGTAATCTTCGTCACA

>D8PAK:00142:00405
TAGCAATTTGTGATCCATGGCACA

>D8PAK:00142:00415
GACTCAATCGTGTCTCCTCTTACA

>D8PAK:00142:00442
CCGGCTATTGTAACGTACATAACA

>D8PAK:00142:00443
ACGACGAATGTCACTTGTCTTACA

>D8PAK:00143:00409
TGCTAAGTATGTGACTTATGTTAC

>D8PAK:00143:00441
AAATAAATTGTACCTTATAATACA

>D8PAK:00144:00421
CCCACAACTGTTACTCAAGTCACT

>D8PAK:00144:00423
GTTGTGAATGTGTGTTAGCCTACA

>D8PAK:00144:00426
GCCTAAATTGTAACACATATCACC

>D8PAK:00145:00402
TAGAGAAATGTCATCTAACCTACA

>D8PAK:00145:00418
CTCTCCATAGTAACTTAGCACACA

>D8PAK:00145:00445
CCGTAAAATGCATCCTGGGTTACA

>D8PAK:00146:00426
CAAAAAAATGGAAGCCTGATCACA

>D8PAK:00146:00435
GACGGATATCTCCAGCTAAATATA

>D8PAK:00147:00406
TACAGCCAATGTAAGACAGCTCAC

>D8PAK:00147:00431
CCGCCAAAAGTGTCCTGATTCACA

>D8PAK:00147:00449
GGGCTAATTGTAAAACAGGTTACA

>D8PAK:00148:00400
TACGAAAATGTAACGGACGTTACC

>D8PAK:00148:00427
GCAGAAATTGTAACATGTCTTACA

>D8PAK:00149:00419
TGACACTTTGTAATTATGGTTACA

>D8PAK:00149:00448
CCTGCCTCACATTTGTCTTGGTGT

>D8PAK:00100:00462
GGGATTGTAACCAAAGTCACTATT

>D8PAK:00100:00465
CCTGCGAGTGTAAGCCGCGTCACG

>D8PAK:00100:00466
ATGGTTAATTGTGAGGCACTTCAC

>D8PAK:00100:00469
TTCCGAAATGCAATGCGTATTACA

>D8PAK:00100:00482
GCGTCAATTGTGAGATGGATTCCA

>D8PAK:00100:00488
TGCGAAATTGTAACTATTGTCACG

>D8PAK:00101:00457
TTTCTAAATGTAGCATGGCTTACA

>D8PAK:00101:00470
ACTCGTAAAAGTGAGTCAGCTCAC

>D8PAK:00101:00474
GCTCCAGATCGTAAGATAACTTAC

>D8PAK:00102:00473
TCCCATTGTAACTCTAGTTACATT

>D8PAK:00102:00474
ATTGATATTGTATCCTAAGTGACA

>D8PAK:00102:00487
TCCGAGAAAGTGTCGAGGGACACA

>D8PAK:00103:00476
TCGAATTGTAACATACGTTACCTT

>D8PAK:00103:00491
ACAAGAATCGTGAGATTGATCACA

>D8PAK:00104:00457
CCTCCAACTGTAACTCAGTCTACA

>D8PAK:00104:00485
TGCCAGATTGTAAGTAGCAACACA

>D8PAK:00104:00494
GACACAATAGTATCACAACTCACA

>D8PAK:00105:00453
TCTAAAATTGTGCGCTCCCTCACA

>D8PAK:00105:00477
ATAACAATTGTGATACCCATTACA

>D8PAK:00105:00499
TAGAATGTGATTACCGTTACATTT

>D8PAK:00106:00455
TCGATTGTAACCTATTTCACCTTC

>D8PAK:00106:00465
CTCATGAATTGTGATGGTAACCAC

>D8PAK:00106:00496
GCCTCGTTTGTGACTTTGATTACT

>D8PAK:00107:00454
CAAAATTGTGCCTACGCTTACAAT

>D8PAK:00107:00468
GCCCGTAAATGTGGGTTATCTCAC

>D8PAK:00108:00454
AGGTAGATTGTGATCCAGGTTCCA

>D8PAK:00108:00473
CCCGTAATCGTGTTAGAGCTCACA

>D8PAK:00108:00482
TGTGCCATTGTGAGCTACCTTACT

>D8PAK:00108:00491
GGGCCCTATGTGTCCTAGGTTACA

>D8PAK:00108:00494
TACATAACTGTAACTAACATCACA

>D8PAK:00109:00453
AAGTCCAAATGTAAGCTATTTCAC

>D8PAK:00109:00463
CCCTCAATTGTAGGCACACTCACA

>D8PAK:00109:00486
AAAGGATTGTGATCTAGGGCACAC

>D8PAK:00109:00487
TGCCCTAATGTGACATGCGTTACA

>D8PAK:00110:00493
TACTAAATTGTGTGTTATGTCACT

>D8PAK:00111:00457
CTTAACATTGTTGCCCAGCTCACA

>D8PAK:00111:00474
GCTAGATTACAATAACATTCTCGC

>D8PAK:00111:00483
CCCCAAAACGTAGTGCATCTCACA

>D8PAK:00112:00466
ATCCCGAATGTAACCAATTTTACA

>D8PAK:00113:00455
ACAGCGAATTGTATGCTGCGCCAC

>D8PAK:00113:00456
CTTAAAAAGGTGATGCAGATTACA

>D8PAK:00113:00458
TTAAACATTGTAATCCCCGACACA

>D8PAK:00113:00470
TTCATTAATGTGCATTCCGTTACA

>D8PAK:00113:00486
TCGCTAATTGCAACTTCCGTTACA

>D8PAK:00113:00491
TCTGAGATCGTAATCAAAGTTACA

>D8PAK:00114:00460
GTAACCAATTGTAACGGAATGCAC

>D8PAK:00114:00465
GCGTAAATTGTGATCTTTAACACT

>D8PAK:00114:00473
ATTGTAACCCATCTTACAATGACC

>D8PAK:00114:00493
ACCCGGAATGTGTCCTACTTCACA

>D8PAK:00115:00467
ATTGGGATTGTGAGTTATGTTACT

>D8PAK:00115:00469
CTGCTTAAATGTATACTAGGTCAC

>D8PAK:00117:00453
GTAAATTGTGTCCTACATCACATT

>D8PAK:00117:00458
TATAGAAATGCAACCCTTGTTACA

>D8PAK:00117:00473
GTGGGGAATGTGACCTATTCCACC

>D8PAK:00118:00450
AATGTAATCCTAGTCACAATTCAT

>D8PAK:00118:00472
ACCCGAATTGTGAACCTCATCACG

>D8PAK:00118:00492
TCGGTCAATGTGCCTTGCATTACA

>D8PAK:00119:00492
TTAATCATTGTAAACCAGCTTACA

>D8PAK:00119:00498
TTCTAAATTGTAACTCGTGCTACA

>D8PAK:00120:00451
CGTGTAAATGAGACTTAGCTTACA

>D8PAK:00120:00452
GCTCGAATTGTGCCTTGGCATACT

>D8PAK:00120:00489
AGACTGTGACTCAGATTACATTAC

>D8PAK:00120:00498
CCCAGCCACCATCCACAAAGCCCG

>D8PAK:00120:00499
TACCCAAATGTGACTACGTTCACA

>D8PAK:00121:00451
GTGCTTATTGTGACTTGACTCACC

>D8PAK:00121:00475
TTGTGATTACAGACACAATGTCAA

>D8PAK:00121:00480
TAAGCATATGTGATCTCCCTTACA

>D8PAK:00121:00491
TCTTGAACTGTAACAGAGCTCACG

>D8PAK:00122:00451
AACTTAATTGGAACCTACATCACA

>D8PAK:00122:00456
GCTCGCACTGTAACATATGTCACA

>D8PAK:00122:00463
AATCAAATAGTGCTCCGTGTTACA

>D8PAK:00122:00498
CACGATACTGTAACCCGAATTACA

>D8PAK:00122:00499
ACAAACATTGTTACTTGGTTTACA

>D8PAK:00124:00469
CCTTTAATTGTGTGATGTGTTACA

>D8PAK:00124:00473
GCTTAGATTGTGATCCGTCGCACA

>D8PAK:00124:00476
CGACAAAATGTGACTGTAGCCACT

>D8PAK:00124:00485
TCGGATATTGTGATCATGATCACT

>D8PAK:00124:00494
ATCCGCAATGGTAACCTAGAGCAC

>D8PAK:00125:00462
AACCCAATCGTAACCTGGTTCACA

>D8PAK:00125:00470
CTCATAAACGTATTCCACATCACA

>D8PAK:00125:00471
ATGTAAACCATATTACAATCTGCT

>D8PAK:00125:00472
GTCCAAAACGTAATGGAATACACA

>D8PAK:00125:00475
CAGAACAATGTGTCCATGATTACA

>D8PAK:00125:00478
GTCGCGATTGTAATTTTGCTCACT

>D8PAK:00125:00479
CAGCGAAACGTAATGCAATGTACA

>D8PAK:00125:00491
TCGCAGATCGTAACGTAGCTCACT

>D8PAK:00126:00467
AACCAGAATCGTAATCTAAGCTAC

>D8PAK:00126:00469
TAGTACATTGTATTTTCCATCACA

>D8PAK:00126:00489
TAATAGATTGTAAGTCGGATTACC

>D8PAK:00126:00492
CAACACTTTGTGATTCAACTCACA

>D8PAK:00126:00498
CATAACACTGTGACTCTACACACA

>D8PAK:00127:00461
TGGCAATTTGTGATCGAGGACACA

>D8PAK:00127:00474
CCACCGAAAAGTGACCTAAACCAC

>D8PAK:00127:00492
CTGCGGAATGTAATCCCATTCACA

>D8PAK:00128:00471
GCCAATTGTGATCTGGATTGCATT

>D8PAK:00128:00487
ATACCAAGTGTAAGCTTGCTCACA

>D8PAK:00129:00462
GCCTAGAATGTAACCTATTTCACC

>D8PAK:00129:00475
GTCCCTAATGTGACGCCTCTTACA

>D8PAK:00129:00480
CCACTAATAGTAATCGCGCTCACA

>D8PAK:00130:00467
TGTCCTAATGTAAGCCTCATTACA

>D8PAK:00131:00454
ACCTAAACTGTGAGATCCATCACA

>D8PAK:00131:00466
CGTCACTTTGTGATCTTCGTTACA

>D8PAK:00131:00491
GCCACAATTGTAATGATCCTTACT

>D8PAK:00132:00461
TCGGTAAATGTGATATGACACACA

>D8PAK:00133:00470
TACGGAAATGTGGTTTACGCTACA

>D8PAK:00134:00452
ATGTGAGGATCGTTACATTTTTCG

>D8PAK:00134:00466
ATGAAAAATGTAACTACGAGCACA

>D8PAK:00134:00487
TATCCCATTGTGATCTAGGACACC

>D8PAK:00135:00464
TCCAACAATGTGTGGTAAATTACT

>D8PAK:00135:00466
CGCTGCACTGTAACGTCTATTACA

>D8PAK:00135:00482
TAGCTAAATTGTGTTTTGCATCAC

>D8PAK:00136:00464
TGATAAAATGTAATCCCGCTTACT

>D8PAK:00136:00469
CACAACACTGTGACCAAGTACACA

>D8PAK:00136:00497
AGATAAAAGGTGACCCAGCCTACA

>D8PAK:00136:00498
ATCAGTAATGTAACCCAGCTCACA

>D8PAK:00137:00451
GGCTCTAATGTGTTACAGCTTACA

>D8PAK:00137:00453
ACCCCAATTGAGATATACGCCACA

>D8PAK:00137:00470
AAAGCTATTGTAATGATGGTCACT

>D8PAK:00137:00481
TCATTGAAAAGTAAGTTCGCTTAC

>D8PAK:00137:00498
TCGATCAATGTGCGCTGGCCCACA

>D8PAK:00138:00481
ATCCCCAAAGGTGATCCAGGTCAC

>D8PAK:00138:00483
GCAACCATTGTGACAAGGGACACA

>D8PAK:00138:00499
GCAAGACTGTGTCCCAGGTTACAA

>D8PAK:00139:00461
CAGTCTATAGTAATCTGTATTACA

>D8PAK:00139:00470
GCCATTGTGCCCGACATTACAATC

>D8PAK:00140:00476
CGGACTAATGTGATGTGCATCACA

>D8PAK:00140:00494
CGACAAATTGTATCCCTACTTACA

>D8PAK:00141:00456
AAATCCGATTGTAATGCAGAGCAC

>D8PAK:00141:00461
ACCAGATTTGTAAACTACGTCACA

>D8PAK:00141:00463
AAGTAATTGTGCCTTAGAGCACAT

>D8PAK:00141:00489
GTACAGATTGTGTGCTAAATTACC

>D8PAK:00141:00497
GCGTGCAATTGTAACCGACGTTAC

>D8PAK:00142:00471
CAGAATACTGTGTAGCAGCTTACA

>D8PAK:00142:00480
ACCTGGATCGTAATCTCGGACACA

>D8PAK:00143:00461
CCCATTATTGTGCTTGTAGTTACA

>D8PAK:00143:00467
CTATGAATTGTAACTTGCGTTGCA

>D8PAK:00143:00472
CGACAGATTGTAATCTTATGCACC

>D8PAK:00143:00477
GCAGTGAATGTAGTCCAGCTTACT

>D8PAK:00143:00486
GTGACAACTGTGACGGTCCTTACA

>D8PAK:00144:00465
GCTCAGAACGTAATCCATCCCACA

>D8PAK:00144:00477
TAAAACATAGTGATCTAGCTTACA

>D8PAK:00144:00487
ACCGCAATAGTAGTCCTAATTACA

>D8PAK:00144:00492
CCTCATATAGTAAGGCGCATTACA

>D8PAK:00144:00493
CTCGGGACTGTAAGGCAACTTACA

>D8PAK:00145:00486
ACGGAAAATGTCACCTATGTTACA

>D8PAK:00145:00488
AAACTAACTGTAATTGTACACACA

>D8PAK:00145:00491
AAGAACATAGTGAATTAGGTCACA

>D8PAK:00146:00452
GTATACACTGTAAACTAGATTACA

>D8PAK:00146:00495
TCCTCGAATGTGAGACAGAACACA

>D8PAK:00146:00498
CCGTAGACTGTGATCATTATCACA

>D8PAK:00147:00452
TTAAAGAATGTGCCCACCGTCACT

>D8PAK:00147:00455
CTTCATATAGTGTCCTGCGTTACA

>D8PAK:00147:00486
CCGAATGTGACACTGCTTACAATC

>D8PAK:00148:00464
CCAGTATGTGACTTGTCTTACAAT

>D8PAK:00148:00468
CACCCAAATGTGATCCGGATGACA

>D8PAK:00148:00494
GCGCTAAATGTGATTGATATTACA

>D8PAK:00149:00452
TAACCAATTGTGAACTTCGCTACA

>D8PAK:00149:00462
CACCCAATTGTGATACCATGCACT

>D8PAK:00149:00470
GCCTGAATAGTGTGCTAGGATACA

>D8PAK:00149:00478
CCCTACATTGTAATTAATGCCACA

>D8PAK:00149:00491
TGACAATTGTAACCTAAGACACAA

>D8PAK:00100:00502
ATCAGTAATGTAACCCAGCTCACA

>D8PAK:00100:00519
ACCAAATGTGACCCTCATTACATT

>D8PAK:00100:00523
GTAGGTCCAATCATCCGGGCGTAC

>D8PAK:00100:00543
GGCATAAATGTGACCCCACCCACA

>D8PAK:00101:00507
TAACTGTGAGCTAAGTTACAATCC

>D8PAK:00101:00522
AACCAAATTGTGAGTCTTACCACA

>D8PAK:00101:00530
ACTAACATTGTAACCTACGATACT

>D8PAK:00102:00502
GACTAAAATGTGAGCCAGGTTCCA

>D8PAK:00102:00536
CATACGCAATCTCCAGGTCGAAGC

>D8PAK:00102:00538
CCCACATTGTGAGTTTTATTACAT

>D8PAK:00103:00531
AACTGAAAAGTAACTTCGGTCACT

>D8PAK:00103:00537
CTGACCATTGTAATGCTGGACACA

>D8PAK:00104:00519
TTATAGATTGTAACACCGTTTACA

>D8PAK:00105:00520
CATCAGATTGTAACGTATCATACA

>D8PAK:00105:00527
TACATGAGTGTAACGTATAGCACA

>D8PAK:00105:00542
TGCATTATTGTTCCCCATCTCACA

>D8PAK:00105:00545
TGTCCAATAGTAACTGGGGTCACA

>D8PAK:00106:00519
TCTGCAATTGTGGACTCCATTACA

>D8PAK:00106:00527
CTCATAATTGTGAATATAGTTACA

>D8PAK:00106:00543
CTGGACAATGTAACCGTTCACACA

>D8PAK:00107:00513
CCATGAATTGTATAACAACTCACA

>D8PAK:00107:00514
TCCAGAATCGTGGCATAGATCACA

>D8PAK:00107:00529
TCAATAGTAACCCGCATCACATTT

>D8PAK:00107:00532
ACCTGGATTGTGTTGTGGATCACT

>D8PAK:00108:00508
ATCTGAATTGTGAGTCCGCTAACA

>D8PAK:00108:00512
GCCCACAATGTAATGTCTACCACA

>D8PAK:00108:00513
CACTAAATTGTAGGCCGGCTTACA

>D8PAK:00108:00534
GTCAAAACTGTGATCACCATTACA

>D8PAK:00108:00536
CGCTAAATTGTATCTTACACTACA

>D8PAK:00109:00518
TCTCTGTTTGTAACCTACCTCACT

>D8PAK:00109:00519
ACCCAATATGTGCACTTGCTCACA

>D8PAK:00109:00520
ATGACGAGTGTGATTTAGGTCACA

>D8PAK:00109:00526
GGATACAATGTGACCTTACTTACA

>D8PAK:00110:00502
ATGGTATTTGTGATCTAACTTACT

>D8PAK:00110:00527
ACCATGATTGTAACCTCCATTACA

>D8PAK:00111:00502
AACAAATTAGTAATTAACGTTACA

>D8PAK:00111:00522
CTTAAAAAGGTGATGCAGATTACA

>D8PAK:00111:00529
ATGAGCAATGTGGCCCAGGCTACA

>D8PAK:00111:00536
CGAGCAATTGTGTGATACGTTACA

>D8PAK:00112:00502
TATAGATTACAATTACTTTCCCTG

>D8PAK:00112:00516
TCCAAAAAAGTGAGTTAAGTGACA

>D8PAK:00112:00522
AGGATTGTAATCCTCCTTACCATT

>D8PAK:00112:00524
CCGTGCATTGTAGTGCCGATCACT

>D8PAK:00112:00526
CATATGATTGTGTACTCTATTACA

>D8PAK:00113:00530
CCGTGGAACTGTGATCTTAGGCAC

>D8PAK:00113:00538
CACACAATTGTAACAATGTTCACT

>D8PAK:00113:00539
CCATACATTGTAACATTACACACA

>D8PAK:00114:00536
TGCTGGATTGTGATTTCGCATACA

>D8PAK:00114:00548
TTGTAATCCAGGATACAATTCCTG

>D8PAK:00115:00527
ACTCAATATGTGTGATACATTACA

>D8PAK:00116:00509
AACGCAAAATGTAAGCGCGGTTAC

>D8PAK:00116:00512
CGAGCAATTGTGAGCCTACATACT

>D8PAK:00117:00518
TGGCGATTTGTAATTCCAAACACA

>D8PAK:00117:00531
ACGCTAAATGTAATTTCAATCACG

>D8PAK:00117:00549
TTGTAGTTTATGTTACAATCGCCG

>D8PAK:00118:00504
CAAAAGATTGTAAGACTCATCACG

>D8PAK:00118:00506
TCGCCAATCGTAATCCTCCTCACA

>D8PAK:00118:00509
GTAAGGTATGTGACTTAGGTCACA

>D8PAK:00118:00522
CAACCTATTGTGAGTCAACCCACA

>D8PAK:00118:00538
CGGAGATTAGTAACATTTATCACA

>D8PAK:00119:00527
CCTTGAATTGTGTCGTTCATCACT

>D8PAK:00119:00535
CCTGGCTTACATTTCTAGTGTTGT

>D8PAK:00119:00538
GGAACCATTGTAAGCTGCCTTACT

>D8PAK:00120:00506
GCCACCAAATGTAATCAGTGGCAC

>D8PAK:00120:00527
CCATAAATTGTGCGCCAAGTTACA

>D8PAK:00120:00546
TGTAAGAAGGTAACCTCGGTTACA

>D8PAK:00121:00510
CGTTAGAATTGTGGAATGGCTCAC

>D8PAK:00121:00521
AACCACAATGTAACCATAATTACT

>D8PAK:00122:00504
GATAAGATTGTGCATCGCCTCACA

>D8PAK:00122:00517
TAACAGTTTGTAACTCCTGACACA

>D8PAK:00123:00531
CAAGAGATTGTATCTAACATTACG

>D8PAK:00124:00509
ACTACCATTGTAATCACCGCCACA

>D8PAK:00124:00518
CATGAGAGTGTAAGTTACGTCACG

>D8PAK:00124:00521
TGTTGAATTGTGCCCGGTGCTACA

>D8PAK:00125:00531
CAACGAAATGTGACATCTGACACG

>D8PAK:00126:00506
ATATAATGTGATCTGGATTACATA

>D8PAK:00126:00517
GGACTAAACGTAATCTGCGTCACT

>D8PAK:00126:00539
TTCCTAATTGTAACCCGCGTTACT

>D8PAK:00127:00511
GACCAAACTGTGCACTAGCCCACA

>D8PAK:00127:00516
TTGTGATCCGGATGACAATCCACT

>D8PAK:00127:00526
CCCTATTGTAACAACGATTACAGT

>D8PAK:00127:00531
CGTCATATTGTAATCTATCTTCCA

>D8PAK:00127:00545
ACATAGATTGTGACTTCCATCACA

>D8PAK:00127:00548
TTACATATTGTGGCCTAGTTCACT

>D8PAK:00128:00523
AATGGGATTGTGTCTTTGATCACT

>D8PAK:00128:00529
CACTAGAATTGTGACTTAAACTAC

>D8PAK:00128:00539
CGGGGGATTGTGAGTTGCGTCACT

>D8PAK:00129:00519
CTTAATATTGTAACCTCGGCTACA

>D8PAK:00130:00500
GGTTCCGTGCTCCAGTCTCGCTCT

>D8PAK:00130:00532
TCGCCAATTGTGCAATAGGTCACT

>D8PAK:00130:00533
GTCGTGATTGTGTGCAAGCTTACT

>D8PAK:00130:00540
ACGCCAAATGTAATTCTTATCACT

>D8PAK:00131:00508
CCAAATGTGACCAAGGTTACAATC

>D8PAK:00131:00529
CCACTAATTGTGTGATAAGTCACA

>D8PAK:00132:00501
ATGCACATAGTGAAGTAACTCACA

>D8PAK:00132:00539
GATGCCAATTGTGCCTAGTGACAC

>D8PAK:00133:00501
CCATAGAATGTACGCTGAATTACA

>D8PAK:00133:00531
TTTAACACTGTGATATAGATCACA

>D8PAK:00133:00537
CAAATTGTATTCATTCATACATTC

>D8PAK:00133:00540
ACTCGAATTGTGATATCAAATACA

>D8PAK:00134:00515
ATTAGTAATAGTGATCCAGATTAC

>D8PAK:00135:00502
TACTGAAATGTAACCTACCTCACT

>D8PAK:00135:00520
TCCCCGATTGTATTATAGCTCACA

>D8PAK:00135:00530
GCACGGATTGTGAGTTAGGATCCA

>D8PAK:00135:00531
TCGTCAACTGTATCCTAGTGCACA

>D8PAK:00135:00537
TACAAAAATTGTGACTGGAGTCAC

>D8PAK:00135:00544
CTGTCAACTGTGTTTTGGATCACA

>D8PAK:00136:00501
GCCATGATTGTGATATCCACCACA

>D8PAK:00136:00516
GACTGAATTGTAACCGCGGTCACC

>D8PAK:00136:00546
ACTGATTGTGTCCGTGCTTACAAT

>D8PAK:00137:00500
GGGTAAACTGTAACCTTAATTACT

>D8PAK:00137:00508
TATGCAATTGTAACTAGGCACACT

>D8PAK:00137:00515
ATGAAAATGTGATTTACATCACAA

>D8PAK:00137:00523
TAACAGATGGTGACCATAGACACA

>D8PAK:00137:00539
TTACAGATTGTGCATCAGACTACT

>D8PAK:00138:00502
TGTAGCATTGTAACTAAACTCACC

>D8PAK:00138:00518
ATCCAATCTGTAACTTGAATCACA

>D8PAK:00138:00543
ATCCATAGTGTAACTATGATCACA

>D8PAK:00139:00539
GCACGAATTGTGTTCCATTTCACT

>D8PAK:00140:00504
TTACGATACGTGCATTGCGTCACA

>D8PAK:00140:00527
ATATGAAGTGTGACGCAGGTCACT

>D8PAK:00140:00532
ACCGTAATTGTGAGGTGTTGCACA

>D8PAK:00140:00537
ACATGATTAGTGATGTTACTTACA

>D8PAK:00141:00542
ATGACAATTGTATCCCACATTACT

>D8PAK:00141:00548
CACTGCAAATGTAAACTGCGCCAC

>D8PAK:00142:00503
ACGATGATTGTAATCTTCCTTACG

>D8PAK:00142:00517
ACGCAAACTGTAATCCGTCTTACC

>D8PAK:00142:00539
CCGATAATTGTAACCCACAGCACG

>D8PAK:00142:00541
GATGCAATTGTATGTTAAATCACT

>D8PAK:00142:00548
TACTGTATAGTGACGCATCTTACA

>D8PAK:00143:00528
TACACGAATGTGAGCTGCCTCACC

>D8PAK:00144:00504
GTGAGAAGTGTATACTTGATTACA

>D8PAK:00144:00506
TTCGACTTTGTAACGATAATCACA

>D8PAK:00144:00515
CTATCGAATGTGATACGGTACACT

>D8PAK:00144:00531
TTATCAAGTGTAATGAAGACTACA

>D8PAK:00144:00536
TAACGGATAGTGATCTTGATGACA

>D8PAK:00144:00544
CACATCATTGTAAGCCAGTCCACA

>D8PAK:00145:00501
TGGCAAATTGTGTCACGGATTACG

>D8PAK:00145:00526
GTACCAATGGTAATGGCGATTACA

>D8PAK:00145:00530
ATGACCGAATGTAACCCAGGTAAC

>D8PAK:00145:00531
ACCAAGAGTGTAGCTTAGCTCACA

>D8PAK:00145:00533
GTCCACATGGTGTCCTAAATCACA

>D8PAK:00146:00517
ACCACCTTTGTAATCCGAATTACA

>D8PAK:00146:00545
TTGTAAGCTCTGTCACATTTGAAT

>D8PAK:00147:00535
TCGCAGATAGTGATCTTTCTTACC

>D8PAK:00148:00512
CTGTCGATCGTGATATTGTTTACA

>D8PAK:00148:00529
AGGTTTTATCTCCAGACAAGTATG

>D8PAK:00149:00506
GTCCGATATGTGGCCCACCTCACA

>D8PAK:00149:00512
TACAAAATGGTGTGGTAGGTCACA

>D8PAK:00149:00523
CTGTACATTGTATGTCTGATCACA

>D8PAK:00100:00556
TGGATTAATACTGATGCGAACCCT

>D8PAK:00101:00557
TGTCTTATTGTGACTTAAGTTACG

>D8PAK:00101:00559
TCATGAATTGTGAAGTGCAACACT

>D8PAK:00101:00581
ATGGACTTTGTAACCGGAGTTACT

>D8PAK:00101:00593
GGCTCAAAAGTGGCACGAGTCACA

>D8PAK:00102:00562
ATCGGAAATGTGAGTCAACTCACT

>D8PAK:00103:00574
CGATTAGAGCTCCAGACATAGTTA

>D8PAK:00103:00583
TGACTAAATGTAACGCCAATCACT

>D8PAK:00104:00551
CTCCTTAATGTATTCACGATCACA

>D8PAK:00104:00566
TAAGACTATGTAATCGTGCTTACA

>D8PAK:00104:00573
TATGCCATTGTGTCCAGGCTTACA

>D8PAK:00104:00581
AATACAATTGTCACTCTCCTTACA

>D8PAK:00105:00553
CCAATAATTGTAATCACGAATACA

>D8PAK:00105:00559
ATCAACAATGTGGTCGATCTCACA

>D8PAK:00105:00563
ATGGGAATGTAACTTCCCTTACAA

>D8PAK:00105:00573
CATGACAATGTGACTACGCACACA

>D8PAK:00105:00591
ACCACGAATGTGTGAAGCGTTACA

>D8PAK:00105:00593
TCTGCAATTGGGTGCCTAATCACA

>D8PAK:00106:00567
GCCTGATTTGTGGCCACGGTTACA

>D8PAK:00106:00573
CCCTGGATAGTAATGTCGCACACA

>D8PAK:00106:00581
GTACGAAATGTGCCTTTTCTCACT

>D8PAK:00107:00568
GCGGACATTGTAATTGCCCTCACG

>D8PAK:00107:00583
CAGCCAATGGTGACGTTCGTCACA

>D8PAK:00107:00587
TGCGGGATTGTGGTTTCCATCACA

>D8PAK:00108:00559
GGCCCCAATGTAACATTTGCCACA

>D8PAK:00109:00575
TAATGGAAACGTAATTCCACTTAC

>D8PAK:00109:00583
CGTTCAAATGTAATCCGACTGACA

>D8PAK:00109:00598
GAAACTGTGACACAAATCACTATT

>D8PAK:00110:00574
TTCCACAATGTAACTTGTATCACG

>D8PAK:00110:00576
CGTCTCATAGTAATGCAGATTACT

>D8PAK:00111:00562
ACTACAATTGTGCGCTCGGTTACG

>D8PAK:00111:00571
TCCCCGAAAGTAATCACACTTACA

>D8PAK:00111:00577
CGATAGAATGTGATTCTGACCACA

>D8PAK:00111:00579
TGTGCCTAGAGTACTGATAGTCAA

>D8PAK:00111:00591
TTATGATATGTAATCTAGATTACA

>D8PAK:00111:00592
CAATCTATTGTAATTAAGCTTACT

>D8PAK:00112:00566
CGGGCGAATTGTGATCTCACTTCC

>D8PAK:00112:00569
AATGGAATTGTGGTCTAGGTTGCA

>D8PAK:00112:00574
GTTTACAAAAGTGGCGTAGCTCAC

>D8PAK:00112:00582
AAAAAGATTGTGTCAATCGTCACA

>D8PAK:00112:00587
TATAAATGTGGCGTATCTCACAAT

>D8PAK:00113:00563
CCCTTTCCATTGCATCCGCATTCT

>D8PAK:00113:00581
TAAGCGATTGTGCTGTAGCTCACA

>D8PAK:00114:00559
CAACCAATAGTGCCTTGTATCACT

>D8PAK:00114:00573
GCCATAACTGTGACACAGCTCACA

>D8PAK:00115:00550
TCATAGATTGTAATAGGCTGCACA

>D8PAK:00115:00571
CTGCAATTTGTGACCTCCATTACA

>D8PAK:00115:00594
AAGGATATTGTAGTTTCTGTTACA

>D8PAK:00115:00599
CCTGTGACTGTGACCTCAACCACA

>D8PAK:00116:00570
CCTTGCATTGTGATATAGGACACT

>D8PAK:00116:00576
CTCCCCATTGTGCACTGATTCACA

>D8PAK:00116:00582
GCCTACATTGTGAGCAGGAATACA

>D8PAK:00116:00586
CTACTAAATGTGAGTGAGCTCACC

>D8PAK:00117:00555
CAGTCCATTGTGATTTAAGTCACT

>D8PAK:00117:00556
TCGAAGTTTGTAATCAATCACACA

>D8PAK:00117:00580
GTCCCGAAATGTGCGCACGCTTAC

>D8PAK:00118:00560
ACTCGCATTGTAATGTAAATCACT

>D8PAK:00118:00569
GTCGCAAGTGTGATGGTCCTTACA

>D8PAK:00119:00550
CTCGGAGATTGTGGCGCCACTTAC

>D8PAK:00119:00559
GCGCTAATGGTGATCCCGGTTACG

>D8PAK:00119:00563
GTCTCAAATGTAGCCCGCCTTACA

>D8PAK:00120:00597
GATTCGATTGTGCTTCCGGTCACA

>D8PAK:00121:00561
CTCCTAAATGTGACGTCGCTCACT

>D8PAK:00121:00562
ATGTGATCTTGGTTACATTCTATC

>D8PAK:00121:00578
CGTGATAATGTGACCCACCCCACA

>D8PAK:00121:00581
CCCCGAGTTTGTGATTTTGATCAC

>D8PAK:00121:00596
CCCCTTATTGTGACTCAGTGTACA

>D8PAK:00122:00557
TAATAGATTGTATCACCGCTCACT

>D8PAK:00122:00593
TGCTAATTGTAATCTACCTTACCA

>D8PAK:00123:00550
ATCCTAATTTGTGATTACGATCAC

>D8PAK:00123:00560
GTTTTAATTGTGTGCGCACTTACA

>D8PAK:00123:00563
CACCCCGTTTGTAAGTTCGATCAC

>D8PAK:00123:00594
CCGACTTTTGTCATCTGTATCACA

>D8PAK:00124:00580
ACTATTTGTGTAATATAGCTCACA

>D8PAK:00124:00585
AGCACAATTGTCACCGCGGTTACT

>D8PAK:00125:00555
ATATCAATTGTAAGTGTCGTTACG

>D8PAK:00125:00572
CTGTTAAATGTGTCTTAAGACACG

>D8PAK:00125:00573
ACCACCATTGTGGTTCAGCCCACA

>D8PAK:00125:00576
TCTCGTATTGAAACTTGGCTCACA

>D8PAK:00126:00572
AGTATAATTGTGACGATTGATACA

>D8PAK:00126:00576
TTGTAACATGCCTCACATTTCTTA

>D8PAK:00126:00594
CTGAGAAAAGTAACTTCTGACACA

>D8PAK:00127:00573
TTAGACAATGGTAACCCAGTATAC

>D8PAK:00127:00576
TATAGGACTGTGTTCTAACGCACA

>D8PAK:00127:00595
CGTAAGATTGTAATGCGAATTACG

>D8PAK:00128:00557
CTTGCAAAAGTTACCTGCATTACA

>D8PAK:00128:00577
AGGCAAAGCCTCCAGTATATCCCT

>D8PAK:00128:00582
AACTAATTTGTGAGATAGGTTACT

>D8PAK:00128:00586
TCTCGCAATGTGATCCATTTCACT

>D8PAK:00128:00587
GGACCAATTGTGATGTTCAACACG

>D8PAK:00129:00561
TCGAATTGTGAGCTCGAATACAAT

>D8PAK:00129:00589
CCAACAATTGTAATGTATAACACC

>D8PAK:00130:00557
TGGTCAGAATGTGACTTTGATCAC

>D8PAK:00130:00575
ACTCGGAATGTAAGGTTTGTCACA

>D8PAK:00130:00592
ATATAGATTGTATTCCAGATTACC

>D8PAK:00131:00550
CTTTTGAATAGTACACCAGCTAAC

>D8PAK:00131:00551
TAGCCAATTGTGTCGTACATTACC

>D8PAK:00131:00567
GTTGAGTTTGTAATCCGCGTCACA

>D8PAK:00131:00578
TGCCTGATTGTGACCTCCCTCACA

>D8PAK:00131:00582
TCCACCTTTGTAACCCAACTTACA

>D8PAK:00131:00599
TAATATATTGTAATGCATCCTACA

>D8PAK:00132:00551
TCTGAAATGGTAATAAGCGTCACA

>D8PAK:00132:00553
AATGGAAGTGTGAGTAAGATTACT

>D8PAK:00132:00558
CTTGTGATTGTAACGCGGGTTACA

>D8PAK:00132:00562
AGCAACTTTGTAATGGTGTATACA

>D8PAK:00132:00576
GTAGGAGATTGTATCCTGGATCAC

>D8PAK:00133:00551
TAAATCGTGATGTAGAACACAGTT

>D8PAK:00133:00563
CATGTAATTGTGATTTCGCATACG

>D8PAK:00133:00579
CCAAATGTGACCAAGGTTACAATC

>D8PAK:00133:00585
AAACAGATTGTGTCACAGTTTACA

>D8PAK:00133:00587
CGCCAATTTGTGTCCCTCGTTACA

>D8PAK:00133:00592
ACAGTGATTGTAATGTGCACTACT

>D8PAK:00133:00596
TAACACATTGTATCCTGTCTTACA

>D8PAK:00134:00567
GCTAGCTTTGTAATACGGATTACA

>D8PAK:00134:00571
CTGTCATTGTAACTTTAATTACAT

>D8PAK:00134:00584
CGCTATAATGTGACATTTCTCACA

>D8PAK:00134:00590
TCATTGATTGTGGCCCCTATTACA

>D8PAK:00135:00561
CGGCAGATTGTGCTTTAGCCTACA

>D8PAK:00135:00576
TCATTAAACGTAACCCAGCTTACA

>D8PAK:00135:00583
AGCTTGACTGTAATCCTGGTTACG

>D8PAK:00135:00588
CTTAGCTTACAATTAGTGCACTGC

>D8PAK:00135:00592
CCACAGATTGTGACTTTAGTCACT

>D8PAK:00136:00563
GCCCACTTTGTAACTCTTATTACG

>D8PAK:00136:00566
CCGGAATATGTGATATGGGTTACA

>D8PAK:00136:00583
GACCCAAATGTAATATACGTCACG

>D8PAK:00136:00591
GACATTGTGACCCAGCTCCCATTT

>D8PAK:00136:00592
ACAGAACTGTAACCTAGATTACTA

>D8PAK:00137:00550
TCCACATTGTGAGTTGGCTTACTT

>D8PAK:00137:00555
TTCTATATTGTAACCGGTCTCACA

>D8PAK:00137:00567
CAGAGAAACTGTGACTCAGCTTAC

>D8PAK:00137:00579
CTGTAATTCCTATTACAATTGCTC

>D8PAK:00137:00588
TCCCAAACTGTAATGCCGCGCACA

>D8PAK:00137:00593
CTCCCGATTGTGATGCTAGTTACG

>D8PAK:00138:00554
TTCCGAATTGTAACGGATATCACT

>D8PAK:00138:00568
TATCAAACTGTGATGTGCAGCACT

>D8PAK:00138:00571
CCAGACAATGTAACATGCACCACA

>D8PAK:00139:00560
CCCACTTATGTAACCTATCCCACA

>D8PAK:00139:00573
CACTAATTTGTATTGCAAGTCACA

>D8PAK:00139:00587
AGCGCAATTGTAATTCCATGCACT

>D8PAK:00139:00590
GCATGCATTGTGTCGTAACTCACT

>D8PAK:00140:00590
ATAAATGTGACCTAGCCTACAATC

>D8PAK:00141:00556
CGCTAACACCCTAGAGCACGCATC

>D8PAK:00141:00561
AGCATTGTAAGCCAGCATACATTC

>D8PAK:00141:00576
CCGTTGTTTGTAAGCTGAATCACA

>D8PAK:00141:00577
GTCCCAATAGTAGCCCGTCTTACA

>D8PAK:00141:00587
CTTGCAATAGTAACCTATCTCACT

>D8PAK:00141:00593
ACTTCGAATCGTGATATGCCTCAC

>D8PAK:00142:00598
CTGCCCATTGTGATGCACATTACA

>D8PAK:00143:00560
TTACATACTGTGACTTATGCTACA

>D8PAK:00144:00557
TTACGAATTGTAATCCAGGACTCT

>D8PAK:00144:00563
ACATAGAATGTGAGCATTCACACA

>D8PAK:00144:00572
AGCCTGATTGTAACTATGGTTACA

>D8PAK:00144:00581
AAGTGAAAAGTGTTGGCGCTCACT

>D8PAK:00145:00557
AGGCCTACTGTGTGTTGCGTTACA

>D8PAK:00145:00577
GAACTTATTGTGACTTAACTTACA

>D8PAK:00145:00592
GTGCAAAAATGTAAACTGGGCCAC

>D8PAK:00146:00588
AATCGAAACGTGATACGTCCCACA

>D8PAK:00147:00556
GCCTAAATAGTGATTTTCGTTACG

>D8PAK:00147:00566
TGGCAAAATGTAATAGACCTCACA

>D8PAK:00147:00580
CGTCCAATCGTGTCTTTGCTTACA

>D8PAK:00147:00584
AAGTAAACTGTAACTCATCTCACT

>D8PAK:00147:00598
ATGGCTATTGTGATATAACTCACA

>D8PAK:00148:00569
CCTTTGTAACCCCGCTCACATTTC

>D8PAK:00148:00575
AGAATAAACGTAAGACGAGTTACT

>D8PAK:00148:00588
CCGGTAATTGTGACCATTGTTACC

>D8PAK:00148:00599
ACCATTTGTGACATTACTCACAAA

>D8PAK:00149:00577
CGGATGATTGTGCGTTGGATCACG

>D8PAK:00149:00587
CTTCCGATTGTGACGTCCATCACA

>D8PAK:00100:00632
GAGGCCTTTGTGTCCTAACATACA

>D8PAK:00100:00647
ACGATTGTGATCTACATCACCTTC

>D8PAK:00101:00610
ATGGGAAATGTGGGCTAGCTTACT

>D8PAK:00101:00616
CTAACAACAGTGAGCAAGTTTACA

>D8PAK:00101:00635
TATGCAATTGTAATATGTTCCACA

>D8PAK:00102:00640
ACAGCAATAGTATTCGCCGTCACA

>D8PAK:00103:00600
CCAACATTGTGACATCTATCACAA

>D8PAK:00103:00617
ATATTGAATGTAACGTAGCTCACT

>D8PAK:00103:00626
ACCTCCACTGTGATCTAGTTTACA

>D8PAK:00103:00637
GTCAACATTGTGGCTTCAATTACA

>D8PAK:00103:00643
GGCCAATTTGTGATCACGGCCACA

>D8PAK:00104:00639
CTTCACATTGTAATGCGTACTACA

>D8PAK:00104:00645
TCATAGACTGTGTCCGAACTCACA

>D8PAK:00105:00600
CCTAGAATAGTTCCCCAAGTTACA

>D8PAK:00105:00639
TTTTCGTTACAATCTGAACAATTA

>D8PAK:00106:00600
CCGATTGTGGTCTATGTTACTTTT

>D8PAK:00106:00615
TGCCAGATTGTAGCCCACATTACT

>D8PAK:00106:00625
CCCGATTGTAATCTACAGCACAAT

>D8PAK:00106:00635
CCGCCAATTGTAATCCCAATTACT

>D8PAK:00108:00606
TAGCGTAAATGTAACGTACGTCAC

>D8PAK:00108:00617
CCCCGAGATTGTAGGCTAGTTTAC

>D8PAK:00108:00624
ATCTAAAATGTGGCCTTGATCACG

>D8PAK:00108:00626
CCCATAATAGTGAACCGGCTTACA

>D8PAK:00109:00604
TTCAATAATGTGATAGGTGTTACA

>D8PAK:00109:00611
CAAGCAATTGTAACTAGAGCTACA

>D8PAK:00109:00614
GTCTGCAATTGTAATACTCATCAC

>D8PAK:00109:00620
CTGTGATTTGTAACCTGCCTCACT

>D8PAK:00109:00628
TTCGTGAATGTAACGCCACTTACA

>D8PAK:00109:00635
AGGTGGTTTGTAACACTACACACA

>D8PAK:00110:00610
CATAAGAATGTGACGTACATCACC

>D8PAK:00111:00614
CAGCTAAAATGTGTCCTGAGGCAC

>D8PAK:00111:00616
GTGTAACCTCGATCACATTTTGCA

>D8PAK:00111:00623
ACCTCATTAGTAACTTACGTCACA

>D8PAK:00111:00632
TGTACCAATGTGTCCTCGATCACA

>D8PAK:00111:00639
CCACCCAATTGTGAGTGCCATTAC

>D8PAK:00111:00648
CTGTGAGTTCGCTTACAATTGACG

>D8PAK:00112:00605
TCCAGATCACAATTGCGTCCCGCT

>D8PAK:00112:00619
CCATTTAATGTAATCGTGATCACA

>D8PAK:00112:00630
TCGACTAATGTAATCACACTTACA

>D8PAK:00113:00618
CATGCAACTGTAATCCTCCTTACA

>D8PAK:00113:00629
CACCAGATTGTAAGGTCGGCCACC

>D8PAK:00113:00644
CGAACTATTGTGACCTTGATGACA

>D8PAK:00114:00641
GATGGGATAGTGTCCTACGTTACA

>D8PAK:00115:00601
CCTGCGAATGTGCGTTGTGGCACA

>D8PAK:00115:00645
CCATGAAATGTGACCCTTTTCACA

>D8PAK:00115:00649
GAGAAGAATGTGTCTATACTTACA

>D8PAK:00117:00605
AGTACCAATGTGATATATGTTACA

>D8PAK:00117:00607
TCAAAAAACGTGACGCGAAGCACA

>D8PAK:00117:00612
TTACGAATGGTGTTATTGGTCACA

>D8PAK:00117:00617
CTGTGTACTGTGTCAAAGATCACA

>D8PAK:00118:00604
TGAGCCAATGTGGCCTAGTACACA

>D8PAK:00118:00616
ACACTCAATGTAATGCCAATCACA

>D8PAK:00118:00639
CCACTAACTGTAAACTTCCTTACA

>D8PAK:00119:00600
AATTTAAAATGTGCCCAGAATCAC

>D8PAK:00119:00608
AGAAAATGTAACGTAAGGCACACT

>D8PAK:00119:00614
TCACAATATGTGATGGCCCTTACA

>D8PAK:00119:00630
CGCGCCATTGTATTCTGGGACACA

>D8PAK:00120:00616
TTGGCAATTGTCGTTTGTGTCACA

>D8PAK:00120:00617
CAAAGCATTGTGACGTGACTCACT

>D8PAK:00121:00606
ATTCCAATCGTAATCCCCATCACA

>D8PAK:00121:00629
GTGTAGATTGTAGGGTACATTACT

>D8PAK:00121:00639
TGTGAGATTGTGATGTGGCCTACA

>D8PAK:00121:00641
GGACTAAACGTAATCTGCGTCACT

>D8PAK:00122:00615
AACCATATTGTGGCTACAATTACA

>D8PAK:00122:00616
TCGATAAATGTGAGTTCGATCACT

>D8PAK:00122:00617
AAACGAACTGTAATCTACGGCACA

>D8PAK:00122:00624
ACTATCATTGTACACTAGGCCACA

>D8PAK:00122:00632
CATGAAATGTGTCCCATATCACAA

>D8PAK:00123:00600
CATGGTAATGTGACCTGTATCACA

>D8PAK:00123:00617
AGCCTTAAATGTGACTCAGATGAC

>D8PAK:00124:00640
TGTTAGAATGTATCACAAATTACA

>D8PAK:00124:00642
ACTAATATTGTGCATTTGGTGACA

>D8PAK:00125:00628
ATGTGTCCTAGTCCACAATTGTAG

>D8PAK:00125:00643
TAGCAGTCTGTAAGCTAGCTCACA

>D8PAK:00126:00603
TCGTACATCGTAATTCTAGTCACA

>D8PAK:00126:00604
ATGTGAGCTAGGCTACATTCTTAG

>D8PAK:00126:00611
GCCAATATCGTAATGTAACACACA

>D8PAK:00126:00620
CAAAACATTGTGAGGCCGACCACA

>D8PAK:00126:00639
ATAGCCATCGTGACTTCTATTACA

>D8PAK:00126:00646
TTACCGAGTGTGATCGCGGACACA

>D8PAK:00127:00601
ACGTACAATGTAACCTACCATACA

>D8PAK:00127:00636
CCTAACAAATGTAATGAACATCAC

>D8PAK:00128:00608
GTCGAATTTGTAATTTATCCTACA

>D8PAK:00128:00618
CGACCTATTGTAATCGAACTCACT

>D8PAK:00128:00620
CCTTCGATTGTGCCCTGTACTACA

>D8PAK:00129:00615
CCCTATATGTAATCCCTATTACAT

>D8PAK:00129:00628
CGGCAATATGTGATGCGTATTACA

>D8PAK:00130:00615
GAATGGACTGTAACTTACCTTACA

>D8PAK:00130:00618
AGCTGAATCGTGACACTAATCACT

>D8PAK:00130:00639
CAGAATCGTGACCCAAATTACACT

>D8PAK:00130:00646
AAGTTCAATTGTGACGCAGTGAAC

>D8PAK:00131:00629
CCACAGTTTGTAACTCGAATTACA

>D8PAK:00131:00632
TTTAACATTGTAATACGGGCTACA

>D8PAK:00131:00637
CGCTCGAATTGTAACGTACGGTAC

>D8PAK:00131:00643
ATGTAAGATGGATTACACTTAATT

>D8PAK:00132:00605
AAAGTCATTGTGCTGTAGATCACA

>D8PAK:00133:00605
AACGTAATGGTGTGTTAAGATACA

>D8PAK:00133:00639
GGCTTTATTGTAACCACTCTCACT

>D8PAK:00134:00643
CTGTGACCTAGATTACTATTCCAA

>D8PAK:00134:00646
CATCAAATCGTGATGGCCGTCACT

>D8PAK:00135:00615
CACTAGAATGTATCCGCTCTCACA

>D8PAK:00135:00621
GGCATCAAAAGTGATATACGTTAC

>D8PAK:00135:00639
GCAAGCATAGTAATAATGGTTACA

>D8PAK:00136:00645
AAACAAATTGTAATGACGCTTACC

>D8PAK:00137:00609
TCAATCATTGTAACTCAGGGCACA

>D8PAK:00137:00628
GCTGGAACTGTGACTCTGATTACA

>D8PAK:00137:00642
CTTTGGAAATCCTTCATCCCCTAT

>D8PAK:00137:00645
GCAACTGTAACCCATCTTACAAAC

>D8PAK:00138:00604
TCTCAAAATGTGAGTGGGACCACA

>D8PAK:00138:00616
CCCTTTAATGTGACCACGGTTACA

>D8PAK:00139:00616
TACATGATGGTAATCTGGCTTACA

>D8PAK:00139:00635
TACTATATTGTGACTTAGACTACA

>D8PAK:00139:00642
ATCCACAATGTAAGAATACTCACA

>D8PAK:00140:00634
ACCAAGAATGTGCGTATGATCACA

>D8PAK:00140:00644
TTTAACTATGTGATCAGTGTTACA

>D8PAK:00141:00617
TGTCCTTCTCCGTTTGTTGATCTG

>D8PAK:00141:00640
CCAACCAATGTGAGCTATATTACA

>D8PAK:00141:00642
ATGGATAGTGTGACATCGCTTACA

>D8PAK:00142:00618
GCCTCGACTGTAACCCGGATCACG

>D8PAK:00143:00600
GCATAATTGTAAACTAAGTCACAG

>D8PAK:00143:00615
GCCAGAAATGTGCCCTATATCACG

>D8PAK:00143:00616
TCCAGCTGTGTGATCTGTGTCACA

>D8PAK:00144:00605
ATTCACTTTGTAACGCCGCTCACT

>D8PAK:00144:00611
TAGAACTAAGTAATCTTGATTACA

>D8PAK:00144:00617
TCTAACTCACATTTCGACTTCCCC

>D8PAK:00145:00634
AATACGAATGTGATAGAGTATACA

>D8PAK:00146:00600
CCAATAGTAATATGTCTCACAATT

>D8PAK:00146:00602
ACCAAGAAATGTAACCCATATTAC

>D8PAK:00146:00613
TGCAGCATTGTAACTTTGTATACA

>D8PAK:00146:00615
TAGCCTTTTGTGACATACATTACA

>D8PAK:00146:00642
CCTACTCAATCTCCAGTTTAGTCC

>D8PAK:00147:00601
CAGCAGTTTGTGACCATGAGCACA

>D8PAK:00147:00606
TGTCAATATGTGATGCGAATCACT

>D8PAK:00147:00617
CATCTTACTGTGACATTGATCACA

>D8PAK:00147:00623
CAACAGAACGTGATGTGCCCTACA

>D8PAK:00147:00630
GTGTCAAATGTGATTTAGATCCCA

>D8PAK:00147:00643
CACCGAATAGTGACCCTGCTTACT

>D8PAK:00148:00604
ATTGAAATGTAATCTACCTTACAT

>D8PAK:00148:00606
ATATACTTTGTAACATACATCACA

>D8PAK:00148:00607
ATGTGAGAGAGACTACAATTCCCC

>D8PAK:00148:00614
TATACAAATGTTGCCTACAACACA

>D8PAK:00148:00629
CGCCTAATTGTAATTTATCTTACT

>D8PAK:00148:00647
ATTCTGATTGTGCCCTACCTCACT

>D8PAK:00149:00604
TCAAGAATTGTAAGCTGCGTTACT

>D8PAK:00149:00625
CTGACGATAGTGCGTCAAGACACA

>D8PAK:00100:00653
GCCATAATTGTGACTACGGCTACG

>D8PAK:00100:00674
TCCAGCTTACAATTTTGTGGCAGT

>D8PAK:00100:00676
TCTTAAATAGTGTTGTGAGTCACA

>D8PAK:00100:00678
AAACGATTTGTGAATTTGGTCACT

>D8PAK:00100:00681
AAGGTCATCGTGATGCAGGTTACA

>D8PAK:00101:00653
GCCCGAAATGTTCTATGCATCACA

>D8PAK:00101:00696
TCCACGATTGTAGTTAATCTTACC

>D8PAK:00102:00651
ATACGGAATGTGTCCTACATCACA

>D8PAK:00102:00672
TTGTGACCTAATACACATTTTTGT

>D8PAK:00102:00684
AAACGTATCGTAACTTGGATCACT

>D8PAK:00102:00698
ATGTGAGCGCGCTTACATTTTATG

>D8PAK:00104:00665
TTACACATTGTGTCGCCGGTTACT

>D8PAK:00104:00677
TCAAAAAGTGTGACCTAGCTCACA

>D8PAK:00104:00695
CCTAGAATTGTGATCCTGCTTACG

>D8PAK:00105:00664
TACCAAACTGTAATTAGGTTCACA

>D8PAK:00105:00668
TCAACGAAAGGAAGCCAGCTCACA

>D8PAK:00105:00677
TTGGTCATTGTAACAGCCACTACA

>D8PAK:00105:00698
CGTAAGATAGTAGTCCAGGTCACT

>D8PAK:00106:00651
TCCAGATTGTAATACAACACACAT

>D8PAK:00106:00686
CCGCTGAATGTGGACGTCCTCACA

>D8PAK:00107:00657
TGGTACAACGTAACCCCAATCACT

>D8PAK:00107:00674
TTTAAGAAAAGTAATACAGGACAC

>D8PAK:00107:00677
GGCTTATTGTAATCTTCCTTACAT

>D8PAK:00107:00697
CCCATAGAAACCTCCAGTTGATGC

>D8PAK:00107:00698
CCCATCACTGTAAGTTGTGTTACA

>D8PAK:00108:00661
GGTCACAAAGTGATCCTGCTCACT

>D8PAK:00108:00663
ACCACGAAATGTAGCCCACGTTAC

>D8PAK:00108:00692
CTGTCGAATTGTAACGCATACTAC

>D8PAK:00109:00669
CCAGAGAATGTAAGCGTATTCACA

>D8PAK:00109:00675
CCTCTAATTGTGTCTTAGCTCACG

>D8PAK:00109:00683
TGTACAAATGTGATCAACGTTACA

>D8PAK:00109:00693
GAATTGTGAGCATGCTCACCATTT

>D8PAK:00110:00657
CAAGAATTGTGTGTTACGTTACAT

>D8PAK:00110:00670
CTTAGATTACAATGTGCGGCTGAT

>D8PAK:00110:00683
TAGTTGATCGTAACATTCCTTACA

>D8PAK:00110:00697
CCCTGAATAGTGAGCTAGACTACA

>D8PAK:00111:00657
ATATACACTGTGATCTTGGTTACA

>D8PAK:00111:00671
TTTAGCATTGTCCGGGCCCCCCAT

>D8PAK:00111:00679
TTGTGAGGTAATGCACTATTTGCA

>D8PAK:00112:00662
ATGTAACCAGAGCCACAATCTAAC

>D8PAK:00112:00681
GGTTCAATTGTGTTGCAGCATACT

>D8PAK:00112:00691
CCTGGGATTGTGTCTACAGTCACA

>D8PAK:00113:00667
ACCTTTAATGTGAACTAGATTACA

>D8PAK:00113:00676
CCGTCAAATGTAACTTACTGCACA

>D8PAK:00114:00682
TCTGCAATTGTGATTGGTATCACC

>D8PAK:00114:00691
GACGAGATTGTGCATTAGTATACA

>D8PAK:00115:00667
GACAACATTGTAATGCACGCCACA

>D8PAK:00115:00679
CTATGAACAGTGACCTAGATTACT

>D8PAK:00116:00661
CAACTGAATGTAATCCCCCTCACC

>D8PAK:00116:00669
GCTGGATTACAATTGTGCCCCGAT

>D8PAK:00116:00680
AACCTAATCGTGAACTGTCTTACA

>D8PAK:00117:00664
ATTACGAAATGTAACGCAACACAC

>D8PAK:00117:00665
TCCCTAATTGTAAGCTACAGCACT

>D8PAK:00117:00666
CCCGTAACTGTGTTCTAGATCACG

>D8PAK:00117:00678
ATTGTGACATCCATTACTTTTTCA

>D8PAK:00117:00682
GCCAATATTGTAATCCGCATTACT

>D8PAK:00117:00688
CAGTCAAAAGTGGCCGAACTTACA

>D8PAK:00118:00665
CTACTAAATGTGCTCGAGGTTACT

>D8PAK:00118:00679
AGTAAATGTAATGAATGACACAAT

>D8PAK:00118:00686
TTGTGACCTTGCATACATTTCCAT

>D8PAK:00118:00695
CTAAAAAATGTGCCTCCTGTTACA

>D8PAK:00119:00652
CCAACAAAAGTAATGTAAGGAACA

>D8PAK:00119:00662
AACGACATTGTGTGAAAGGTTACT

>D8PAK:00119:00680
AGTACTATTGTAAGGCAGACCACA

>D8PAK:00119:00684
TCTTATACTGTGTCCGCGGTCACA

>D8PAK:00120:00672
TCACATAATGTGATCCACAGCACT

>D8PAK:00120:00686
AACTCAAAAGTGATGGTCGTTACT

>D8PAK:00120:00687
CTTAGCAATGTAACCTACATTACC

>D8PAK:00121:00658
AAAAGGATTGTGAGCCGGGTGACA

>D8PAK:00122:00651
CTCTATTTTGTATCGTACGTCACA

>D8PAK:00122:00672
GGCTTAATCGTGCCCTAGGTCACC

>D8PAK:00122:00679
AGTCTAACTGTAACGAAGATTACT

>D8PAK:00122:00682
CCAAACATTGTGGTGGGGATTACA

>D8PAK:00122:00683
ACATAGACTGTGAGGCCAATTACA

>D8PAK:00122:00687
CAACCAATTGTATACTACGTCACC

>D8PAK:00123:00663
ACTAAAAATGTGGCTTTCGTCACA

>D8PAK:00123:00674
TTGATTGTAAGCCTGCTTACAATT

>D8PAK:00124:00665
GAGAGGATTGTAATTGCCGACACA

>D8PAK:00124:00670
CTACTAATTGTGTCAGGGATTACT

>D8PAK:00125:00653
CGGACGAATGTATGCTTGGTCACA

>D8PAK:00126:00666
TAGATTGTAATTTAACATACATTT

>D8PAK:00127:00678
GGATCCATTGTGTCCGAGCTTACT

>D8PAK:00127:00679
CTCCGCATTGTAGTCCCGCTCACA

>D8PAK:00127:00684
CTGCAAATTGTCATTTGTAACACA

>D8PAK:00128:00695
TATCAATATGTGAGCACTATTACA

>D8PAK:00129:00652
AAAGGGAAATGTAACACTCGTCAC

>D8PAK:00129:00669
GATCACATTGTGATCTAGACTACA

>D8PAK:00129:00686
TGCTCAATTGTAGCAGTTATTACA

>D8PAK:00129:00688
ACTTACAATCGTAACCTGGAACAC

>D8PAK:00130:00665
TCAAACATTGTAGCCACGGTCACT

>D8PAK:00131:00679
TTCCCAAATGTGATACACGACACT

>D8PAK:00131:00681
TGCTAGTTTGTGACTGTAATCACA

>D8PAK:00131:00687
ACCAGGATTGTAAGTAATCTCACT

>D8PAK:00131:00690
CATAGAAATGTGAATCCCATCACA

>D8PAK:00131:00691
TCCCGCAACTCCTCCAGTCACATT

>D8PAK:00133:00668
AGACAAATAGTGCCTTAGACCACA

>D8PAK:00133:00692
TATGAGATCGTGTCGTACGTCACA

>D8PAK:00134:00657
CAGGCGACTGTAATCCAGCTTACG

>D8PAK:00134:00668
CACCCGTTTGTGCACTGACTCACA

>D8PAK:00134:00671
CATACAATAGTGACGCAGCTTACT

>D8PAK:00134:00687
TCAAACTTTGTGATACGGGTTACA

>D8PAK:00134:00699
TTAATCACTGTGACCTTGCTTACA

>D8PAK:00135:00654
CAGTCGATTGTGATCCTAAATACT

>D8PAK:00135:00666
TTGTGAGACAGATCACATTTCCCG

>D8PAK:00135:00679
TACGAGAATGTGTCCTGCTACACA

>D8PAK:00135:00687
TTCATTATTGTGCAATATATCACA

>D8PAK:00136:00662
GGTCGGAAATGTAATCCCTGTCAC

>D8PAK:00136:00664
AGCAGAATCGTAATGGAGGTTACA

>D8PAK:00136:00667
GCCATAAATGTAACGAACATTACT

>D8PAK:00136:00675
CATAACAATGTGTCTTGGAGCACT

>D8PAK:00136:00693
GTAGTTATTGTAAGCTGTCTTACA

>D8PAK:00139:00664
ATATGCATTGTCACCCATATTACA

>D8PAK:00139:00666
TTGTAAACTGTTCACTGAGTTACA

>D8PAK:00139:00668
CTACTGATTGTAACATTACGCACT

>D8PAK:00139:00679
CACAATGTGACTTTCATCACATTT

>D8PAK:00139:00681
TATAGGTCACATTTGCTATGTCGT

>D8PAK:00140:00656
GCACGAATAGTAACATTGAACACA

>D8PAK:00140:00666
CTGACCATCGTAATGTGGGTTACA

>D8PAK:00140:00669
TCCCTGATTGTAAGTTCATTCACA

>D8PAK:00140:00671
CCCGCGATTGTGATCGAGATCACA

>D8PAK:00140:00682
TTCACAACTGTGAGATACATCACA

>D8PAK:00140:00692
GTGTGAGTTTGTGATGCCGGCCAC

>D8PAK:00140:00697
CCTTGCAGCGTAATTTAGATCACA

>D8PAK:00141:00659
CATAAATTACGTAACATCGTGTAC

>D8PAK:00141:00673
GAAAGGAATGTAACCTTGTTCACT

>D8PAK:00141:00686
GACGATTGTGCATAAAGTTACAAT

>D8PAK:00142:00661
CAGATTGTGACCCCTGCCACATTT

>D8PAK:00142:00664
TCCTTAACTGTGACTGGGCTTACA

>D8PAK:00142:00670
CGGCCTATTGTGACTCATCACACA

>D8PAK:00142:00677
TCGCAGTATGTGTACTATGTCACA

>D8PAK:00142:00696
TACGAAATTGTGACGTTATGCACT

>D8PAK:00142:00699
CATTCAGATTGTGATTCACATCAC

>D8PAK:00143:00678
TAGCCGAATGTAATCCAGGTCTCA

>D8PAK:00143:00695
TTGGCAAAAGTAACTTAACTCACC

>D8PAK:00143:00696
ACCGAAATAGTGAGTTAGGATACT

>D8PAK:00144:00653
GATAGACTGTGATGCATGTCACAT

>D8PAK:00144:00665
TGGGACATAGTGATGTAAGTCACA

>D8PAK:00144:00684
AAGCTGATAGTAACGTCGCTTACA

>D8PAK:00144:00689
CAGCCCAATGTAACCAAGCACACA

>D8PAK:00144:00697
CTTTCAACTGTGGCTTCTATCACA

>D8PAK:00145:00652
CTGAACACTGTAATCTATCTCACT

>D8PAK:00145:00659
CTACAGATTGTGATCATCATCACC

>D8PAK:00145:00693
CCAAACTGTAATCTGTGACACGAT

>D8PAK:00145:00697
CATTCAGCTCTCCAGACTGCTATT

>D8PAK:00146:00654
CCTAGCATCGTAATTTGAGTCACA

>D8PAK:00146:00669
TGTCAAATTGTGGGGTTTCTTACA

>D8PAK:00146:00674
GTTTACATTGTAACTTCATGCACA

>D8PAK:00146:00693
TTGCGTATTGTGTGCCTAATCACA

>D8PAK:00147:00660
TATCGAATCGTAACATGTAACACA

>D8PAK:00147:00668
TAATAGACTGTGATATGGGTCACA

>D8PAK:00148:00694
CTTACCTTACATTTTCGTTTGATT

>D8PAK:00149:00665
CCCTTAAACGTGGGCTATCTTACA

>D8PAK:00149:00683
CAGCTATTTGTAGCCTAGGCCACA

>D8PAK:00149:00690
TAGGAGATTGTATCCTAGATCACC

>D8PAK:00100:00730
TCAGATAGTGTAATACGTGTCACA

>D8PAK:00100:00734
CTGCTAATAGTAATCCCGCTCACT

>D8PAK:00101:00748
ATAGTGATCCCGCTTACAATTGTC

>D8PAK:00101:00749
TACTTAACTGTGAGCTGCTGCACA

>D8PAK:00102:00712
TCCATCACTGTAACTAACATCACA

>D8PAK:00102:00716
GCCCCGTTTGTGATCCCCCTTACA

>D8PAK:00102:00739
CTTCATATAGTAACCCTACTTACA

>D8PAK:00102:00742
TACACATTTGTAACGCAGCTTACC

>D8PAK:00103:00709
GTCAGAATTGTGTTTTCTGTCACT

>D8PAK:00103:00712
CCTCTGATTGTAACCAAATTTACA

>D8PAK:00103:00722
ACCTCGAATGTAACGCTACTCACT

>D8PAK:00103:00738
AATGCAATAGTAAGCCAGCTCACT

>D8PAK:00103:00746
GTCGTGAAATGTAACCCGTGTTAC

>D8PAK:00104:00732
AGCTAAATGGTGAGCTATAGCACA

>D8PAK:00104:00737
TACACGAATGTGAGCTGCCTCACC

>D8PAK:00104:00740
CTTAAGAATGTCACCCATCTTACA

>D8PAK:00105:00701
CCGCGATTGTAACCCAGGTCACAT

>D8PAK:00105:00705
CGCCATACTGTGACTCCAAACACA

>D8PAK:00105:00708
AACGACAGATTGTTTTAACCTGCG

>D8PAK:00106:00700
GCCTGGAATGTCTATTGGGACACA

>D8PAK:00106:00716
TATCCGAATGTGATGCCCCTCACG

>D8PAK:00106:00719
CAGCAAACTGTAATCTATAGCACA

>D8PAK:00106:00727
CTACAAAAAGTGATACAACTTACA

>D8PAK:00106:00732
GCTCTTATTGTAATGCAGCGCACA

>D8PAK:00106:00746
GTGACTATCGTAATATCCGTCACA

>D8PAK:00106:00748
TCGTACAATTGTAACCTGCGTGAC

>D8PAK:00107:00715
AACCAGAATGTGACGGCGGTTACA

>D8PAK:00107:00732
AGCTCTCTGCTCCAGCATGCCCTC

>D8PAK:00107:00735
CATTAAATTGTGTCCTTATTCACT

>D8PAK:00107:00744
ACCGTGAATTGTAACCTACATACC

>D8PAK:00108:00707
CCAATCGTGATCTAGAGCACAATT

>D8PAK:00108:00721
TAATGAATTGTGTCCTATCTCACG

>D8PAK:00109:00701
AGTTGCATTGTAATACTGATTACG

>D8PAK:00109:00702
ATGTAATGTACGCTACAATGCGTT

>D8PAK:00109:00703
ATGAGTAACTGTAATCGAGGTTAC

>D8PAK:00109:00744
ATACTAATAGTGTTCGCGCTTACA

>D8PAK:00110:00719
TTCAAGATTGTGTATCAGCTCACG

>D8PAK:00111:00703
GCCTATACTGTAACCGGCAACACA

>D8PAK:00111:00712
CCCCGCATTGTAATCTCACTTACA

>D8PAK:00111:00713
TGGATAATTGTAACTACAGACACA

>D8PAK:00112:00707
GTCCCTATTGTAACTCCACACACA

>D8PAK:00112:00725
ACGGGTAAATGTTCACTAACTTAC

>D8PAK:00113:00706
AAAAGCTTTGTAACCTGGCTTACT

>D8PAK:00113:00714
TTCAACATTGTGACTCTGGACACT

>D8PAK:00113:00737
AAAGCAATTGTGACTTGACGCACC

>D8PAK:00114:00711
CCCTCAACTGTGACTGCCGTTACG

>D8PAK:00114:00727
AGCAACAAAGTGACTGGGGTTACA

>D8PAK:00115:00706
CATACGATTGTGAGCTAGATTACC

>D8PAK:00115:00715
ACCTCAAATGTGTTTCCGGCTACA

>D8PAK:00115:00716
TATGAATGTAAGGCGGGACACAAT

>D8PAK:00115:00724
ACTGATAAAGTAACATGCATTACA

>D8PAK:00115:00739
GTCAAGAAGGTAAACCAGCTCACA

>D8PAK:00115:00740
TGTCTAATTGTGACCATTGACACT

>D8PAK:00115:00748
ACCCCAATTGTAACCTCCGGCACA

>D8PAK:00116:00714
CTGTCAAAAGTGTTCTTTACTACA

>D8PAK:00116:00729
CTCTTAAATTGTAACCTATGTAAC

>D8PAK:00116:00744
TCGCCAATTGTGACTGTTGACACT

>D8PAK:00117:00720
CACGCAATTGTGTGTGGCGATACA

>D8PAK:00117:00724
TGCTAGATTGTGCGTTTGGACACT

>D8PAK:00117:00737
AGGAACACTGTAATCTACATTACA

>D8PAK:00117:00739
ACTGTGAGCCCGCTCACTATTGCC

>D8PAK:00117:00740
TATTAGATTGTGATCCCTGTTACT

>D8PAK:00118:00713
CATCACTTTGTAAGTGCGCTCACA

>D8PAK:00119:00704
CGCTGAGAATGTGTCTTGGAACAC

>D8PAK:00119:00705
TTTATGATTGTAACCCAAATGACG

>D8PAK:00119:00718
AATGTAATACATATCACTATTCGA

>D8PAK:00119:00746
ACAACCACTGTGACTTAACTCACA

>D8PAK:00120:00725
GCCACAATGGTAAGCTAGATCACA

>D8PAK:00120:00745
CCCTAGAATGTAACTTGAACCACT

>D8PAK:00120:00749
TTGTAAACCGTATTACAATTGAAC

>D8PAK:00121:00705
TTACGGGAATGTAACTCCCGTTAC

>D8PAK:00121:00725
TAACCGATTGTGACCAATATTACT

>D8PAK:00123:00724
GTGACAATTGTGAGAGAGCACACA

>D8PAK:00123:00728
TATCAAATTGTAGGCTTTATTACA

>D8PAK:00124:00700
ACGTCATTTGTAAGCTGACATACA

>D8PAK:00124:00704
ATGTAATTCACCTCACATTTGCCT

>D8PAK:00124:00707
CCTCCGATTGTGTGTCAGCTCACT

>D8PAK:00124:00714
GCCTCAATCGTGCCATGCATTACA

>D8PAK:00124:00718
TATAGAAACGTGATCTTGGTGACA

>D8PAK:00124:00726
CCCCTGATTGTGATCTGGAACACT

>D8PAK:00125:00708
GCGTCAATAGTAACTTTCGCCACA

>D8PAK:00125:00718
CAATTGATTGTAACTTAGCTCACG

>D8PAK:00126:00729
GATCACATGGTAACCTAACTTACT

>D8PAK:00126:00735
ATTACAATTGTGAACGAAAATACA

>D8PAK:00127:00740
CCGGCAAAATGTAACCCGAGTCAC

>D8PAK:00127:00744
TGTAAGTTACAATTGTTGTCATTA

>D8PAK:00127:00747
AACGTAATTGTATCTCCGGTTACA

>D8PAK:00128:00719
TTGTGAGATTGTAAGGCGGGTCAC

>D8PAK:00128:00721
TCCCTTAATTGTAACCCAAACCAC

>D8PAK:00128:00722
GCGTAAACTGTAGCATACCTCACA

>D8PAK:00130:00706
GCTAACATAGTGATTCTCCTCACA

>D8PAK:00130:00720
GATCGAAAAGTAAGGAACCTCACA

>D8PAK:00130:00730
GCCCACTTTGTGACCAGGGTCACT

>D8PAK:00130:00737
TGTTGATTGTGACTCGCGTCACAA

>D8PAK:00131:00725
CGGTCAAATTGTAAGGTATTACAC

>D8PAK:00131:00736
GATGCGAATTGTAAGCCAGATTAC

>D8PAK:00132:00705
GCACAAACTGTATACTGGATCACA

>D8PAK:00132:00713
AGTCAAATTGTAATCACGATCACG

>D8PAK:00132:00734
CTGTCAATAGTGTATCCGGTCACA

>D8PAK:00132:00740
CGTAGGCTCCAAGCTTCCAGGCCC

>D8PAK:00132:00743
TTATCGATTGTGAGGTCTCTCACT

>D8PAK:00133:00700
TATACGATTGTGAGTAACCTTACA

>D8PAK:00133:00703
CCCGCCATTGTAATCCTGGCTACA

>D8PAK:00133:00710
TAACCAACTGTAAGCTGCTTCACA

>D8PAK:00133:00711
TTCCCAAAGGTGAGTTAGAACACA

>D8PAK:00133:00716
GAATTGTAAGCAGTATCACATTCT

>D8PAK:00134:00706
ACTGCTATTGTAAGTCCAATCACA

>D8PAK:00134:00742
GTCGCGATTGTGTCCTAACTTACT

>D8PAK:00135:00731
ACATTAAATGTGGTTAGGGTTACA

>D8PAK:00135:00745
CCGATGAATGTACGCTTGAATACA

>D8PAK:00136:00703
ATGTGTCGCAGACCACATTTGTTT

>D8PAK:00136:00708
CGTGTAAATGAGACTTAGCTTACA

>D8PAK:00136:00734
AACAGAAATGTGACTCCTGTTACT

>D8PAK:00137:00702
AGCCTAACTGTGACCCAGATTACT

>D8PAK:00137:00707
GAACTGTTTGTAACATAAAGCACA

>D8PAK:00137:00714
CCCCCAATTGTGCGTATCCTTACA

>D8PAK:00137:00718
GGAGACATCGTGCTCTCGATTACA

>D8PAK:00137:00731
ATCAGATTGTAATCCGGTTTACAT

>D8PAK:00137:00739
TCACCAAATGTCACTCAGAACACG

>D8PAK:00137:00741
AAGCCGTTTGTAATCTAGATCACC

>D8PAK:00137:00743
AACGACAATGTAACCTAATTTACA

>D8PAK:00138:00708
CATAGAGTTTGTAATGTAACTTAC

>D8PAK:00138:00711
CTTTGAATTGTGATCTCTCTTACC

>D8PAK:00138:00727
CTGGAGATTGTGACTTCTCATACA

>D8PAK:00139:00703
TTGTTAATAGTGGCCTATATCACT

>D8PAK:00139:00721
ACACTAATTGTTACCTAGCTTCCA

>D8PAK:00140:00706
CTGTCGAATGTGACGTTTGTCACA

>D8PAK:00140:00736
CCCGTCAACTGTGATCTCCAACAC

>D8PAK:00140:00737
AAATACACTGTAATCTAGCTCACC

>D8PAK:00141:00712
CTAGCAATTGTGAATTAGCTCACG

>D8PAK:00141:00739
ATGAGCAATGTGTATTTTATCACA

>D8PAK:00141:00740
GTTACCATTGTAACCCCTCTTACA

>D8PAK:00142:00700
GATCGCTTTGTAACCCCACTCACA

>D8PAK:00143:00710
GGTTGAATCGTGCTCATAGTTACA

>D8PAK:00143:00726
TTGAACACTGTGCATTGAATTACA

>D8PAK:00143:00728
CCCCAAATTGTGAGCACAGTCACT

>D8PAK:00143:00735
GATCCAAGTGTAATGCTGCCTACA

>D8PAK:00143:00736
AGCTGGATCGTAATTCAGCTTACA

>D8PAK:00144:00718
TGGGTTAAATGTAACCGTCCTCAC

>D8PAK:00145:00721
GCCTCGGAATGTAATCCTGCATAC

>D8PAK:00145:00729
CACCCGAAAGGTGATACAAGTCAC

>D8PAK:00146:00720
AATCGCATTGTAGTTCTGATTACA

>D8PAK:00146:00728
GCTAGGTTACAATTGAGCCATCCC

>D8PAK:00146:00739
GTACTTAAATGTGACTACGGTGAC

>D8PAK:00147:00735
GGTTAAACTGTAACACGTCTCACA

>D8PAK:00148:00747
ACGCGGATTGTCAGCCAGGTTACA

>D8PAK:00149:00746
GTCCAGTTCGTAATGTCAATTACA

>D8PAK:00100:00771
TCCACAAATGTGACCAAGTGCACA

>D8PAK:00100:00778
GCGATAACTGTGACATTATGCACA

>D8PAK:00100:00790
ATTACAAATGTACTCTATGTTACT

>D8PAK:00101:00752
GTTTCGATCGTGACATAGATCACT

>D8PAK:00101:00761
CCGCTGATTGTAACGAACACCACC

>D8PAK:00101:00775
TGGGAATTTGTGAGGTCCGTCACA

>D8PAK:00101:00784
AGGCTCTTTGTAACTGTCGTCACA

>D8PAK:00102:00751
CCAAAAGTGCCATAGGTCACATTT

>D8PAK:00102:00755
CCTTACATTGTATACGCTATCACA

>D8PAK:00102:00794
AACCAATTGTGGCTTGTATTACAT

>D8PAK:00103:00751
TCAGCGATTGTATTCAGCCTTACA

>D8PAK:00103:00760
CCCTTAAATGTGAGATAAAGCACG

>D8PAK:00103:00766
GCAAGAATTGTGATGCATATCACT

>D8PAK:00103:00786
GTGTAGACGCATCCGGATCTTACC

>D8PAK:00103:00790
CTATGAATTGTAAACCAGAGCACT

>D8PAK:00104:00754
ATGTGCACTAGATCACATTTTTCC

>D8PAK:00104:00756
CTATGGATTGTGATATTCGATACA

>D8PAK:00105:00753
CCATCGATTGTGTATTAACTTACA

>D8PAK:00105:00754
CATCACATTGTAATCTAATGCACA

>D8PAK:00105:00758
CTCAACATTGTGAGCTAGATCCCA

>D8PAK:00105:00780
ACGCCGATTGTAATGCAACGCACT

>D8PAK:00105:00799
TCACAAATTGTAACGGCAGTCACC

>D8PAK:00106:00764
ACCCGGGATTGTAATTTGCTTCAC

>D8PAK:00106:00769
CATCAAACTGTGAGACCGTACACA

>D8PAK:00106:00790
CCAGCAACAGTGTCCTAAGACACA

>D8PAK:00106:00798
AGACACATAGTAACGGCGGACACA

>D8PAK:00107:00763
TACGTCATTGTGACCTTGCCTACA

>D8PAK:00107:00768
GTGCAGATTGTCACCCAACTTACA

>D8PAK:00107:00776
TAGTGAAATTGTGGTCTCGCTCAC

>D8PAK:00107:00781
CGTGGAATTGTGCGCCGAATTACA

>D8PAK:00107:00796
TTATAAATTGTCGCCTGGATCACA

>D8PAK:00109:00751
TCTCACAATGTAATCGAATTCACA

>D8PAK:00109:00764
CTATAGATCGTATACTACATCACA

>D8PAK:00109:00765
ACGAAAAAAGTGACCTTAATCACA

>D8PAK:00109:00766
CTGTGCAATGTGACTCACCACACA

>D8PAK:00109:00780
CCGGAGAAGTGTAACCCAGCTTAC

>D8PAK:00109:00785
CCGAAATAGTGATTTGTGTTACAA

>D8PAK:00110:00759
TACGTAACTGTGAGCCGTATTACA

>D8PAK:00110:00791
AGAAAAACCGTGATCTGGCACACA

>D8PAK:00110:00793
TGAGCGAATGTAACCTAGATTTCA

>D8PAK:00111:00759
AAGCCAATTGTGTCGTTACTTACG

>D8PAK:00111:00766
TGCCGAATCTCCGCAATCCCTTTC

>D8PAK:00111:00789
ACCCACATTGTTCTCTGGCTCACT

>D8PAK:00111:00799
GACCACAATTGTAACATTGCTGAC

>D8PAK:00112:00750
CCTCAGATTGTAATAGCTGTTACA

>D8PAK:00112:00754
TAGCCGAATTGTAATCGTTCTTAC

>D8PAK:00112:00786
CGCCAGAATGTAATCGGACTCACT

>D8PAK:00113:00765
AATGGAACTGTGACTTACATCACC

>D8PAK:00114:00767
CAGCCGATTGTGTCCCAGCTCTCA

>D8PAK:00114:00780
ATACAGATTGTAACGCAGGTCACG

>D8PAK:00114:00799
CTAGTCAAATGTGACCCCTATCAC

>D8PAK:00115:00762
CTGTACATTGTAACCAGGTGCACA

>D8PAK:00115:00766
CTTTATAAGGTGACCTAGCTCACA

>D8PAK:00116:00762
GAGTACATTGTGATTTATAACACA

>D8PAK:00116:00770
CCCAAAATTGTGACACGCCTGACA

>D8PAK:00116:00778
ACCCCAATAGTAAACCACATCACA

>D8PAK:00117:00753
GCGTTAGAATGTAACTTTTATTAC

>D8PAK:00117:00780
TTCGGGAGTGTGATCCGTAGCACA

>D8PAK:00117:00789
AAGTCATTCGTAACGTACATCACA

>D8PAK:00118:00763
ACATGGAAAGTAATGTAGGCCACT

>D8PAK:00118:00766
CCCAAATTGTGCTCAGCGTTACAT

>D8PAK:00118:00771
TGACTAATCGTGAGCCAGGTTACT

>D8PAK:00118:00798
GTGTAGATTGTGGTCAATATCACA

>D8PAK:00119:00752
ATAATCAATGTGACGTGAACCACA

>D8PAK:00119:00774
ACTCCAATCGCTGGGTATGCGACA

>D8PAK:00120:00780
TCGCAAAATGTGCTCTGGTTTACT

>D8PAK:00120:00788
AATCCTATAGTAATCTAGCACACA

>D8PAK:00121:00782
CTTCGATCACATTTGGCCAGTTGC

>D8PAK:00121:00791
GGTGCGATTGTAACCTAAACCACA

>D8PAK:00122:00754
ACATAGAACGTAATCTAGATCACA

>D8PAK:00122:00761
GGCCAAAATGTATCTAACGTCACA

>D8PAK:00122:00795
CAGGACATAGTAAGCTTTATCACA

>D8PAK:00123:00774
AACACAATTGTGTACAGGGTCACA

>D8PAK:00123:00783
ACGACGATTGTAATTTAGATCGCA

>D8PAK:00123:00799
AGAGGAAAAGTAATACCCGTCACT

>D8PAK:00124:00750
TGCGTCCTACTCCAGGGCGATTGC

>D8PAK:00124:00765
CCTAGGTCACAATTCTGGCCACAG

>D8PAK:00124:00769
GCCTAAATTGTGACACTCATTACT

>D8PAK:00124:00793
CCGCACATTGTGTCCCTGTTCACT

>D8PAK:00124:00799
CACCTCTAATGTAACAGCGCTCAC

>D8PAK:00125:00778
AAGGAGATTGTAATCATTCCCACA

>D8PAK:00125:00783
GCTTTAATTGTAAGGTGATACACA

>D8PAK:00125:00794
CTAGGAAATGTAATCCAACATACA

>D8PAK:00126:00772
CACCAAAATGTAATCCGATTCACT

>D8PAK:00126:00792
AGGGACATCGTAACATTACTCACA

>D8PAK:00127:00755
CAGGTTATTGTGTTATCAGTCACA

>D8PAK:00127:00769
AGCACGAATGTGACTTAAGTTACA

>D8PAK:00127:00779
AAAGTAACTGTGATGCGGATCACT

>D8PAK:00128:00778
TCGCAGAATGTAACATTTGTGACA

>D8PAK:00128:00779
AACGTAAATGTCACGCTAGTTACA

>D8PAK:00128:00795
TCTTCAATTGTGACCTCCCTCACT

>D8PAK:00129:00753
TACTCAAACGTGACTTTGGTCACA

>D8PAK:00129:00788
ATTCCAGAATGTAATCAGGTTCAC

>D8PAK:00130:00758
TACAACTTTGTAATTAGATTCACA

>D8PAK:00130:00789
TAGGGCATTGTGTAATATATTACA

>D8PAK:00131:00762
ACATGATAGTAACCTAAATCACAC

>D8PAK:00131:00787
GATCAGATTGTATTTATTCTTACA

>D8PAK:00131:00799
GTGCTAAAAGTGATGCACGTCACA

>D8PAK:00132:00768
CCAACAATTGTATCCCTCATTACT

>D8PAK:00132:00771
TTCCTAACTGTGGCACCGATTACA

>D8PAK:00132:00785
AAACGAATTGTGATCTTTCACACA

>D8PAK:00133:00760
TACTATATTGTGTCCTAGACAACA

>D8PAK:00133:00764
CACACAATTGTGTCTTTAACCACT

>D8PAK:00133:00784
ACCACAATTGTAACGTGTTGCACA

>D8PAK:00133:00785
ACCACAATTGTGTGTAGCACTACA

>D8PAK:00134:00784
GGATAAAATGTAACCCTGTACACA

>D8PAK:00134:00794
CTTAAATGTAACCTAAGTGACATT

>D8PAK:00134:00796
AGCGTAAATGTGATCCTCATTACA

>D8PAK:00135:00754
CTATTGATTGTAATATATGGCACA

>D8PAK:00135:00764
CTATACATTGTGTCCTCTATTACA

>D8PAK:00135:00778
CGCCGAAAAGTGATCTAAGACACA

>D8PAK:00135:00783
TGCGCAATTGTGTTCGAACTTACA

>D8PAK:00136:00757
GCCTGGATTGTAATGAGCTGCACA

>D8PAK:00136:00762
CGGCGCATTGTGAGCTAGTGCACG

>D8PAK:00136:00783
GTGATAATAGTGATAGCGATTACA

>D8PAK:00137:00774
TCTAAGAATGTGACTCAACTCACT

>D8PAK:00137:00776
ATAGTAATTTGCATTACAATCTGT

>D8PAK:00137:00781
CTTTCGAACGTGCTCTGGCTCACA

>D8PAK:00137:00783
TCGATTGTGATGTAGACCACATTT

>D8PAK:00137:00791
TCCGGACACTCCAGCATGATTACT

>D8PAK:00138:00754
TTCGCAATTGTGAACTGCGTCACC

>D8PAK:00138:00757
GTTCCAATAGTGTCTTAACGCACA

>D8PAK:00138:00790
AAATCAAGTGTGAGTAAGCCTACA

>D8PAK:00139:00759
CCAGGAACTGTAGCCCTTCTCACA

>D8PAK:00139:00776
TTCATAATAGTGTGCCAATACACA

>D8PAK:00139:00781
AAGTAACAATGTAACGCAGCTCAC

>D8PAK:00139:00796
CCACAAAAAGTGAGATGACGCACA

>D8PAK:00140:00764
AGAACAACTGTGATCGTCGTTACT

>D8PAK:00140:00765
TGACTGATTGTGATCTACTTCACT

>D8PAK:00140:00776
ATAGTAATTTGCATTACAATCTGT

>D8PAK:00140:00796
ATGTGATACAGCTCACAATTGCCT

>D8PAK:00141:00788
GTTAGGATGGTAATTTATATCACA

>D8PAK:00141:00790
CAATGAACTGTGAGCCTGGTTACA

>D8PAK:00143:00758
GCCCTAAATGTAACCCCTATCACG

>D8PAK:00145:00756
ACAAAATGTAACTTCTCTTACATT

>D8PAK:00145:00771
AGTCGGAATGTGACGTAGGCCCCA

>D8PAK:00145:00790
CCGCTCAAATGTAACCCTCCTCAC

>D8PAK:00145:00796
ACAATGATTGTAACGTAGTGTACA

>D8PAK:00146:00775
CCATAGTTTGTAACCGCTATTACA

>D8PAK:00146:00793
CAATGTAAATGTGTTATACGTCAC

>D8PAK:00146:00795
AATAAGAATGTGACTTAACACACT

>D8PAK:00148:00752
CCATCGATTGTATCCCTACTCACA

>D8PAK:00148:00754
GTATTCAATGTGATCTGATTCACA

>D8PAK:00148:00757
TTCCCCAATTGTGACCCTTTCCAT

>D8PAK:00148:00764
AACTCGATTGTACCCTATCTCACA

>D8PAK:00148:00775
TGGCTGATTGTGCCCATGGTTACA

>D8PAK:00148:00780
ACAAGGATTGTAATAGGGCTCACA

>D8PAK:00148:00788
CCCATGAATTGTGAGATACACCAC

>D8PAK:00149:00751
TTATGATGAGCGTCACGAGTACCA

>D8PAK:00149:00770
TGCCAAATTGTGTCTTGGGTTACG

>D8PAK:00100:00804
TTGTGACTCGGGTTACAGTTAAGG

>D8PAK:00101:00815
AAATTCAAATGTGTTCCAACTCAC

>D8PAK:00101:00821
AATAGGAAATGTGTTGTGGGTTAC

>D8PAK:00102:00806
ACAAAAAATGTAAGCGGAATCACG

>D8PAK:00102:00822
CAGGTAAGTGTGAGTTAGATCACT

>D8PAK:00102:00837
ACGTGGAAATGTAATGGCCGATAC

>D8PAK:00102:00846
TGTACGATTGTGATTCCGGTCACT

>D8PAK:00102:00849
GATAAAATAGTGAGATAGGACACT

>D8PAK:00103:00810
ACGTCCTACTACTCCAGTACTAAG

>D8PAK:00103:00838
ACATGGTATGTGACCTAGCACACT

>D8PAK:00103:00843
ACTTACAATGTGAGTTACACCACT

>D8PAK:00104:00830
GTCCGTAATGTAATACCGGCTACA

>D8PAK:00105:00809
AACTCAATTGTGAGTGGAGACACA

>D8PAK:00105:00815
GCTACAATTGTAAATTACATTACT

>D8PAK:00105:00839
TAAGAGATGGTGATTAGTGTTACA

>D8PAK:00105:00849
TCCCCAATTGTGAACTATCTTACC

>D8PAK:00106:00824
CGGAATGTGTCGTGAGTCACAATT

>D8PAK:00106:00846
TGCTGTTTTGTAATTTGGATTACA

>D8PAK:00107:00805
CCTGTAATAGTGAGCTAACTTACA

>D8PAK:00107:00809
ACCCTAATTGTGTTTTGGCCCACA

>D8PAK:00107:00825
ACTAAAAATGTGGCTTTCGTCACA

>D8PAK:00107:00836
AATGAAAATGTAACGTTCATCACT

>D8PAK:00107:00843
CAGCCGATAGTAACCTGAGTCACT

>D8PAK:00107:00845
CACCCCAATTGTGAGTTAGTTTAC

>D8PAK:00107:00849
AGGAAATGTGTGCTATGACACATT

>D8PAK:00108:00819
TCTGTCTCACATTTTTGTCCGACT

>D8PAK:00108:00820
TCACATATTGTGATATATGTCACT

>D8PAK:00108:00835
TCCTAGAATGTAAGCCTACTCACA

>D8PAK:00108:00838
TATAAAAAGGTGCACTGGGATACA

>D8PAK:00108:00843
ATCTAAATGGTGTCGTGTATTACA

>D8PAK:00108:00849
GTACAGATTGTAGCGTACGACACA

>D8PAK:00109:00825
CGCTACATTGTGACCGCAGTTACT

>D8PAK:00109:00836
TATAGAATGGTAATCCCCGTCACT

>D8PAK:00109:00849
TTCGCAATTGTGTCCTACTACACT

>D8PAK:00110:00810
CATACAATTGTATGCACAGACACT

>D8PAK:00110:00818
AGAACAATTGTGATGCGGCGCACT

>D8PAK:00110:00826
GTACTGAATTGTGAGCAGATGCAC

>D8PAK:00111:00804
TTGTAACATAGATTGCAATTCCAA

>D8PAK:00111:00812
TGGGCGATTGTGTCACTGATCACA

>D8PAK:00111:00823
ACCAACAATGTAACTTAAATTGCA

>D8PAK:00111:00824
CCCATAAATTGTACCCTACGTTAC

>D8PAK:00111:00825
CAATCAAATGTGCATGAGACTACA

>D8PAK:00111:00831
TAACACATTGTGATCTTTGTCACC

>D8PAK:00111:00844
AATCACAATGTGACCCTTCTCACA

>D8PAK:00111:00849
TATGGAATTGTAATTTGTAGTACA

>D8PAK:00112:00804
GCACAAATAGTGATTACGGGCACA

>D8PAK:00112:00809
CACAACACTGTGTCTCACATTACA

>D8PAK:00112:00811
AACCCTCAACTCCAGTAGACGCAC

>D8PAK:00112:00831
ACCACAAGTGTAACATACGACACA

>D8PAK:00112:00832
AAAAGTAATGTGACTCAACTCACA

>D8PAK:00113:00817
TTCGCAATTGTACATTGGATTACT

>D8PAK:00114:00807
CGATAGACTGTAATGAATCACACA

>D8PAK:00114:00812
ACATGGTTTGTAATCAATATCACG

>D8PAK:00114:00829
TACTAATTTGTAAACTATCTTACA

>D8PAK:00115:00802
CTTCACCGGCATCCTCCACCAGTA

>D8PAK:00115:00812
ACCGTTATTGTAATATGCATCACA

>D8PAK:00115:00818
ATCGTCATTGTAACGATGCTCACA

>D8PAK:00115:00822
ACATGAAATGTAACATGCCTCACT

>D8PAK:00115:00839
ACGGAAATTGTATGATTGATCACT

>D8PAK:00115:00840
GCTAGGTTACAATTCGTTAGGGTT

>D8PAK:00116:00804
CTACAAATGTACATCGCGCTCACT

>D8PAK:00116:00830
ACCCACACTGTAATTCGCATTACG

>D8PAK:00116:00849
ATCCCATTTGTGTTCCCACTTACA

>D8PAK:00117:00811
CGCCGAATTGTGATTCTTCTTACA

>D8PAK:00117:00833
TCTTGTATTGTAAGCTGTGTTACT

>D8PAK:00117:00845
TAAATCTTTGTGATCCGCGCTACA

>D8PAK:00119:00804
TTCCCAAATTGTGTATATTGTTAC

>D8PAK:00119:00831
GCGCCAAATGTAGTTACCGTCACA

>D8PAK:00119:00841
TCGGCATTTGTAACTAGTATTACT

>D8PAK:00120:00806
TCCAGGATTGTGATATGTTTTACA

>D8PAK:00120:00811
CAGTGCATTGTGGTGCAAATTACA

>D8PAK:00120:00819
CCGTGGATTGTGACGCTATTCACA

>D8PAK:00120:00823
ATCACAATAGTAACCTCGCCTACA

>D8PAK:00120:00847
ATCCCAGAATGTGCCCTATGTCAC

>D8PAK:00120:00849
ATGTAACGTGGGTCACAATCGTGC

>D8PAK:00121:00802
GCATAATTAGTGATACAAGTTACA

>D8PAK:00121:00814
GCCGCAATCGTGACTACACTCACA

>D8PAK:00121:00826
CTGACATATGTGTTCGAACTTACA

>D8PAK:00121:00828
TCCCAAATTGTGCGTGCGGTCACT

>D8PAK:00122:00832
CTGCAGAATGTAACCAAAGTCACT

>D8PAK:00122:00835
CAGTCAACTGTGATCTTGGCCACA

>D8PAK:00122:00842
GGATCAAATGTGCCTTTGATCACT

>D8PAK:00123:00827
GTAGACAAAGTAAGCTGAGTTACT

>D8PAK:00124:00819
CTAAAGAATGTAATATATGCCACT

>D8PAK:00125:00803
TGTAGGATTGTATTCTAGAACACT

>D8PAK:00125:00808
CAACCGATTGTAACTTGGGGCACT

>D8PAK:00125:00829
CTGCAAATTGTAATTGCAGTCACT

>D8PAK:00125:00846
CCTGTGACTGTAAGGTTTATCACA

>D8PAK:00126:00805
TGCCATAATGTAATCCAGTACACT

>D8PAK:00126:00823
GCGTACATTGTGGCCACAGTCACA

>D8PAK:00126:00838
GAGGATTGTAACCTGTATCACATT

>D8PAK:00127:00827
TTAAACAATGTAATCACTATCACA

>D8PAK:00128:00807
CTTGGTACTGTAATGCAGATTACA

>D8PAK:00128:00818
AGATGGTTTGTGAACCAGCGCACA

>D8PAK:00128:00834
GCCGAATTGTGAGCACGATTACAA

>D8PAK:00129:00833
GGTCAAATTGTGGTCCTCTTTACA

>D8PAK:00129:00841
CTGGAAATAGTAATCACTCTCACA

>D8PAK:00129:00847
CACTTAAATGTGGTCAAGCTCACG

>D8PAK:00130:00800
TGCAACTTTGTAAGCGCGGTTACT

>D8PAK:00130:00806
TACCGAAATCGTAACTTGAATCAC

>D8PAK:00130:00834
ATTATCAAATGTAATCTTCCTTAC

>D8PAK:00130:00844
CCTTAAAAAGTAATCAGTATTACT

>D8PAK:00131:00834
GCTCTAATTGTTACCTAGATCACC

>D8PAK:00131:00839
TCATTAAACGTAACCCAGCTTACA

>D8PAK:00131:00848
GGCCGGATTGTAGCCCAGCTTACT

>D8PAK:00132:00821
ATGAACATTGTGACTTGCGACACT

>D8PAK:00132:00835
GCACGAATTGTAAGGTATAACACA

>D8PAK:00133:00808
ACCTGGATTGTGACCCAGTATACT

>D8PAK:00133:00826
TCAGATTGTAACGTAATATACATT

>D8PAK:00133:00841
CGACTAATTGTGTTCGGCATCACA

>D8PAK:00134:00828
GCTATTGTAATGTAGCTCACACTG

>D8PAK:00134:00837
GGCCCGAAATGTAAGCCTAGTTAC

>D8PAK:00134:00838
CCCCAGTTTGTAATCTTTACTACA

>D8PAK:00135:00814
CAGCACAATGTGCGCTAAGTTACC

>D8PAK:00135:00825
GTTCGAAAGGTGACTTAATTCACA

>D8PAK:00135:00826
TTCCCCTCTGTGACCTATGTCACA

>D8PAK:00135:00834
AGTTGAATTGTATACTACGCAACA

>D8PAK:00137:00815
CAGCAAAATGTGGCCTAGCTCACT

>D8PAK:00137:00848
ATTGATTGTGGCTGCAATTACAAT

>D8PAK:00138:00822
GCTGAATTTGTAACCCAAGACACA

>D8PAK:00139:00827
ATGTTAAATGTGTGTTCGGACACC

>D8PAK:00139:00831
ACCGCAAAATGTGACCGTATTTAC

>D8PAK:00140:00812
CGTCAAATAGTGTCGGAACTTACA

>D8PAK:00140:00818
TCCAGCAATGTGACCATCGCTACT

>D8PAK:00140:00829
TCTATGACAGTAAGCCAATTCACA

>D8PAK:00142:00841
GGTACCTATTCTTTCCTCCTTACG

>D8PAK:00143:00823
ATGTGTATTGTGACTCAAGGCACA

>D8PAK:00144:00803
CAATCAATTGTAAACCAGGACACT

>D8PAK:00144:00838
AGTCAAATAAGTGATGCTAGTACA

>D8PAK:00144:00846
ATCTAAATAGTGATTCAGCGCACT

>D8PAK:00145:00836
TTGTGCTTTGTATCACAATCGTCT

>D8PAK:00146:00819
TTGTGTGCACCATTACACTCTATG

>D8PAK:00146:00826
CTACTAATTGTGCCTCCGCACACT

>D8PAK:00146:00839
TACTAGAACGTGTTATGTATTACA

>D8PAK:00146:00847
CAGACGATTGTGCCGGCAATCACA

>D8PAK:00147:00815
TCAACAATAGTGTTCTGAAACACA

>D8PAK:00147:00819
CAACGAACTGTGACCTGACCCACA

>D8PAK:00147:00821
CTTGGAATAGTAACATATGACACA

>D8PAK:00147:00840
AACGCCAAATGTGAGCATTCTCAC

>D8PAK:00147:00848
TAAGAGATTGTAGCATGGAACACA

>D8PAK:00148:00802
GTTAAATGTAATATAGATTACAGA

>D8PAK:00148:00808
ACTGGGATTGTGCAGTCTCTTACT

>D8PAK:00148:00810
TGTGAAATAGTAACGTGGATCACT

>D8PAK:00149:00843
TCAGAAAACGTGTCTAAGCTTACA

>D8PAK:00100:00883
CTCCCATACTCCAGATCGGCCGAC

>D8PAK:00101:00851
GTACCAAACGTGTTGTACCTCACA

>D8PAK:00101:00863
AACCGAATTGTGAGGCGAATTACT

>D8PAK:00101:00879
GGGTACACTGTAAACTATCTTACA

>D8PAK:00101:00885
ATTCACAATGTAACATTAACCACG

>D8PAK:00101:00897
TGTGATGTAGGTTACAATCAGTCG

>D8PAK:00102:00852
AATAAAATTGTAAGCCATGGTACA

>D8PAK:00102:00864
TTGTGAGTTCAGCTACAATTCTTA

>D8PAK:00102:00866
ACAGCAAGTGTGACATAGGACACA

>D8PAK:00102:00892
CATGTAAATGTAATGGCCGTTACA

>D8PAK:00103:00850
TTGTGAGCGGTATCACATTTGTGT

>D8PAK:00103:00854
CTACGGACTGTGAGCCCACTTACA

>D8PAK:00103:00856
GGCCCAAGTGTGCGCTGGGCTACA

>D8PAK:00103:00857
CTCTGAAACGTGAGGAGAATCACA

>D8PAK:00103:00870
CCCGAGTTTTGTAATACAGATCAC

>D8PAK:00103:00874
TCTCCAAATGTGATTCAATACACA

>D8PAK:00103:00883
GCGACAACTGTGACGTACGTCACC

>D8PAK:00103:00886
GTTTACTTAGTAACCTAGGTTACA

>D8PAK:00103:00894
CCGTCTATTGTGACTCACACCACA

>D8PAK:00104:00850
TAACTCATTGTAATACGCGTCACA

>D8PAK:00105:00869
GCTCCCATTGTAACCCCCCTTACA

>D8PAK:00105:00896
GGGATGATTGTGTCTGCAATCACC

>D8PAK:00106:00864
GAGCCAGATGTAACCTAGATCACT

>D8PAK:00106:00892
AACAACTATGTGATCTCACTTACT

>D8PAK:00107:00873
ACTTGATTGCTTTAGAGTTACGAT

>D8PAK:00107:00889
CATTTCAATGTAATAAGAGTTACA

>D8PAK:00107:00891
TATTAGAAAGTAAAGCAACTTACA

>D8PAK:00107:00895
CTTACATTACATTTGATAGCAGCG

>D8PAK:00107:00897
GATTGGCTTACTCCAGATGTTCCA

>D8PAK:00108:00863
AGTACGATTGTAATTATGCTTACG

>D8PAK:00108:00881
CACACAAATGTGACCAATAATACA

>D8PAK:00109:00862
AACCTCTTTGTAACTACGATTACA

>D8PAK:00109:00868
CAAGGAATAGTGTTCCAGATTACA

>D8PAK:00109:00889
ACCAACTAAGTGACGTTGATTACA

>D8PAK:00110:00854
GTTTACAATGTAAGCTCCATCACT

>D8PAK:00110:00873
CAGACTTTGACTCCAGGTTCTCTC

>D8PAK:00110:00879
CCTCGAATTGTGGTGTGTTACACA

>D8PAK:00110:00883
TCCTTAACTGTGACTGGGCTTACA

>D8PAK:00110:00884
TGGCAATTGTAATTTAGAATACAT

>D8PAK:00110:00895
TCGCCTATTGTGAAGTGAATTACA

>D8PAK:00111:00854
CAATACATTGTGACCGGTATGACA

>D8PAK:00112:00856
CCTGCAATTGTAATTTGTCTCTCA

>D8PAK:00112:00891
GGAAACAATGTAAGCCAGCTCACA

>D8PAK:00113:00882
ATGTAATCCTGGTTACTATGTACC

>D8PAK:00114:00855
ACCAGACTGTGCCTTGGCTTACAT

>D8PAK:00114:00873
CCGGAGAACCGTGACCCGCATTAC

>D8PAK:00115:00891
ATGGTCAATGTCATTTTGATTACA

>D8PAK:00115:00899
CGGGATTGTAACATGTATCACTAA

>D8PAK:00116:00859
TCCGTCATCGTAATCAGGGTCACA

>D8PAK:00116:00864
TTCGGGAACTGTGATCCAACACAC

>D8PAK:00116:00866
TGGCCGACTGTATCGTAGGTCACA

>D8PAK:00116:00888
TTCGAGAATTGTGATGCTATTCAC

>D8PAK:00117:00861
GACTAAATTGTGTCAAATGTTACA

>D8PAK:00117:00865
TCATCAATTGTGATTGTCAACACA

>D8PAK:00117:00873
TGGTGGAATGTAATGTGTATTCCA

>D8PAK:00117:00878
CTTATCAACTGTAACACGGGTTAC

>D8PAK:00117:00884
ATAAGCATAGTAAGCTATATTACA

>D8PAK:00117:00896
CGTCCAAATGTGGCCTCTTGCACA

>D8PAK:00118:00864
GTGTCAATTGTGCCCCTTGTTACA

>D8PAK:00118:00879
CCAAACATTGTCAACTGGGTCACA

>D8PAK:00119:00887
AGGAAAAATGTGTTGCTTCTCACA

>D8PAK:00120:00865
GCCAAGATTGTGATTATGCTTACT

>D8PAK:00120:00877
CTTTGAAATTGTAATCTCATACAC

>D8PAK:00120:00882
TTGCTTGAATGTGTCCTACGTTAC

>D8PAK:00121:00866
ACACACATTGTGTTGCGAATTACA

>D8PAK:00121:00875
GACTAAATTGTCATGTAACTCACG

>D8PAK:00121:00898
ACTCGAAATGTGAGGTAGGTTGCA

>D8PAK:00122:00855
ACGCCAATTGTGATTTAGATCACC

>D8PAK:00122:00863
GTTAGCTATGTGTTTTAAGTCACA

>D8PAK:00122:00872
CTCTGAATTGTAATTGAACCCACA

>D8PAK:00122:00875
TGCCGGATTGTGATTCATAGCACT

>D8PAK:00122:00882
ATGTGACCGAGCTTACTTTTCACA

>D8PAK:00122:00890
CGTTCAAATGTGATCCGGCTTACC

>D8PAK:00122:00899
CCTGAAATTGTGTCCGAGTGCACA

>D8PAK:00123:00863
GAGCAGATTGTGTTCCATTGCACA

>D8PAK:00123:00870
ACCAGAATTGTGCGTTTAGACACA

>D8PAK:00123:00872
TTATACACTGTAATCGAGGTTACT

>D8PAK:00123:00889
GTACCAAATGTGATCCAAGACACG

>D8PAK:00124:00851
GGGGCGATTGTAAGCCCTGTTACA

>D8PAK:00124:00856
TCCAAAAAATGTGACTGACATCAC

>D8PAK:00124:00857
ACATGAAATGTGGGTTACATCACA

>D8PAK:00124:00872
GTAGTCATTGTAACTTTAAACACA

>D8PAK:00124:00875
GTGCGAAGTGTAATTTAGCTCACT

>D8PAK:00126:00860
ACCCAAATTGATACCTATGTCACA

>D8PAK:00126:00879
TTCTGCAATTGTGACCTATCTCCC

>D8PAK:00126:00885
TACTCCAATTGTGCCTCCGATCAC

>D8PAK:00127:00870
CGTTGATTTGTGCCTTATGTCACA

>D8PAK:00127:00881
TAAGTGATCGTGCCTTACATTACA

>D8PAK:00127:00883
CAGACGAATTGTAACTGCAATCAC

>D8PAK:00128:00871
TAGGAGTTTGTGCCCCCAATCACA

>D8PAK:00128:00893
CTACTAATTGTGATAGTAAGCACA

>D8PAK:00128:00899
ATCTAGTATGTAATCCTGGTTACA

>D8PAK:00129:00856
TGGCGTAATGTAACGGAGCATACA

>D8PAK:00129:00866
CAGTAAATTGTGACTTCGCTTACG

>D8PAK:00129:00881
CTGCATTGTGTCATACATTACAAT

>D8PAK:00130:00855
ATGTGATCTTTATCACTATGTACC

>D8PAK:00130:00861
CTGCGAATTGTAAGTTTGTCCACG

>D8PAK:00130:00879
CTTGAAATCGTGTTCTCAATCACA

>D8PAK:00130:00895
GACTCCATTGTGATTCCAGTTACA

>D8PAK:00131:00852
CGCCCAATAGTGACCCGTCTCACA

>D8PAK:00131:00879
CTGCCTATTGTAATCTCCGACACA

>D8PAK:00131:00886
CGCGCAACTGTGCTCCGCATTACA

>D8PAK:00132:00855
TGACGAAATGTCATTCTTATCACA

>D8PAK:00132:00873
TCCCATATTGTAACTTCCCTCACA

>D8PAK:00132:00884
CTGCAGATTGTGGTACTGGTTACA

>D8PAK:00132:00886
GTGATTGTGCTTTGCATTACATTT

>D8PAK:00132:00891
CGGCGGAACGTAGTCTACATCACA

>D8PAK:00132:00896
CTTTATAATTGTAATGACCATTAC

>D8PAK:00133:00859
CATCACAAAGTAACTTCGTATACA

>D8PAK:00133:00884
ACGTTGATTGTATGAAGGATTACA

>D8PAK:00134:00856
TCAGTAATAGTGACCTAGATCACT

>D8PAK:00134:00887
CATAATATTGTGACATAGATCACT

>D8PAK:00135:00858
GGTTGATTTGTGAGGTGACTTACA

>D8PAK:00135:00886
CGTCAAATTGTAGGTTGCCTCACA

>D8PAK:00136:00892
ATCCAAATGGTGACTTTGGTCACG

>D8PAK:00136:00893
GTCTCAACAGTAATAGGGCTTACA

>D8PAK:00136:00898
CCATCTTTACAACGGTTCCCCCAA

>D8PAK:00137:00853
ATCACCAATGTGTTTTGTATTACA

>D8PAK:00137:00874
CACTAGTTTGTAAGCTGACTCACA

>D8PAK:00137:00875
CTACCAACTGTAAGTTCACTTACA

>D8PAK:00137:00877
CTGCAAATCGTAAGCTGTTGCACA

>D8PAK:00137:00886
AACAGCATTGTGAGCCCAATTACA

>D8PAK:00137:00896
GACTACATTGTGACCCACAGTACA

>D8PAK:00137:00899
TGATAAAATGTAACATGGGTTACT

>D8PAK:00138:00891
TCGCTGAAATGTAAGTTACAGCAC

>D8PAK:00139:00876
TGTGGCACTGTGATCAGCGTTACA

>D8PAK:00139:00878
ACCCCGTATGTGGCGTAGATTACA

>D8PAK:00139:00889
CACAGAATTGTGTCTTCCCTCACG

>D8PAK:00140:00857
GGTCGAAATTGTGCGCTGCATTAC

>D8PAK:00140:00889
GACAAAATTGTTCTCCTGGTTACA

>D8PAK:00141:00857
CTCCCCAATGTAATACTGATCACA

>D8PAK:00141:00874
ACGGCAATTGTGATCCTCATTACT

>D8PAK:00142:00852
CGGCAGATTGTAATGCTTCTCACT

>D8PAK:00142:00887
GGCTGGATTGTAATCGTTGACACG

>D8PAK:00143:00857
CTGTAATCCGGCTCACATTTCTGG

>D8PAK:00143:00863
ACCTAGATTGTGTCCGTCCTTACC

>D8PAK:00143:00875
ACAGGCTTTGTAACACTACTCACA

>D8PAK:00143:00886
GTCATCATTGTGATCCTCATCACT

>D8PAK:00143:00897
TGAGTAATAGTGCCTTAACTTACA

>D8PAK:00144:00879
GGTCGAAGTGTGATTTACGTTACG

>D8PAK:00144:00884
GTATCGATTGTGATAGGCGTCACT

>D8PAK:00145:00894
AGTCAAAATGTAAGTTAACTTACT

>D8PAK:00145:00898
TAAAAGAATGTAACCAGGATTACG

>D8PAK:00147:00862
TGCTGAACTGTGATCTAATATACA

>D8PAK:00147:00891
AGCGTAATCGTAGCTTACATTACA

>D8PAK:00148:00866
ACTCTAAATGTGATGCACCTTACT

>D8PAK:00148:00892
TTGATAACTGTAATGCAGGATACA

>D8PAK:00148:00895
ATACAGATAGTGACATATAGCACA

>D8PAK:00149:00887
CTCGGTTCTACAGAAAGTTTTGCG

>D8PAK:00100:00902
AAACAGAATGTGAATAGAGGCACA

>D8PAK:00100:00908
CATAAAATAGTGCCCTTGCTCACA

>D8PAK:00100:00912
GAAGAAATTGTAACCCTAGACACG

>D8PAK:00101:00925
GTACGAATTGTACCTTCTAACACA

>D8PAK:00102:00904
CCCAATTGTGACCTAGGTCACTTC

>D8PAK:00102:00910
CTTAACATTGTAAGCTCCTTTACA

>D8PAK:00102:00924
AACCCGAATGTGATTTAACTCCCA

>D8PAK:00103:00902
CGTCAAAATGTGCCATTAGTCACA

>D8PAK:00103:00908
ATCGTAAAAGTGCCTTGGCTTACA

>D8PAK:00103:00927
ATGTAATGCCCATCACAATACCGC

>D8PAK:00104:00907
TTGTGTATTGCATTACAATTCTTC

>D8PAK:00104:00908
CGAGAGAATGTGATAGATCATACA

>D8PAK:00104:00940
CGATAGAATGTGACGTTGTTCACT

>D8PAK:00104:00943
GACCCAACCGTAACCTATGTTACA

>D8PAK:00105:00902
GGCTTAATTGTGAGTCTGGTGACA

>D8PAK:00105:00923
GACTGAAATGTGATAATAGATACA

>D8PAK:00105:00925
TAAACCAGTGTGATGCACATCACA

>D8PAK:00105:00927
GCGAATAAAGTGATACCAGTCACA

>D8PAK:00105:00941
GGCAAGAATGTGTGCCTCGACACA

>D8PAK:00106:00907
GACGCGATTGTGAACTGACCTACA

>D8PAK:00107:00906
GGGGACTTTGTGGCCTGGGTTACA

>D8PAK:00107:00921
CCATAGAATGTGACTGAACTCACA

>D8PAK:00107:00931
CCCTAAATGTAACCTCCGATCACA

>D8PAK:00108:00907
ACCCCGATTGTAATTCATACTACT

>D8PAK:00110:00918
CTGTCAAACGTGATTAACATTACT

>D8PAK:00110:00933
TTCTGCAACTGTGAGCCATATCAC

>D8PAK:00110:00937
CATGTCATTGTAAGTTACGCTACA

>D8PAK:00111:00903
ACCCCAATTGTAAAACTGGTTACT

>D8PAK:00111:00907
TGAACATTGTAGCATGGATCACAT

>D8PAK:00111:00934
TGCCGATTTGTGATCAACGTTACA

>D8PAK:00111:00943
TAACCTGTGTACCTGAATTTCGCC

>D8PAK:00112:00902
CGAAATTGTAACCCGCCTTACTTT

>D8PAK:00112:00915
TTGCCAATTGTTATCTGACACACA

>D8PAK:00113:00904
GTAGTCATTGTATCCTGCCTCACA

>D8PAK:00113:00913
TGAATAATCGTAACGTAGCTCACT

>D8PAK:00114:00906
TAGACCAATTGTGATCGCGTCTAC

>D8PAK:00114:00926
AGATTGTGACCGTTCTCACTTTCT

>D8PAK:00114:00936
GTCGCGGCCCTCCAGTGTGTATCA

>D8PAK:00114:00938
CACTGGATCGTAACATGGATTACT

>D8PAK:00115:00912
GTATACAATGTGCCGTAAGTTACA

>D8PAK:00115:00918
GACCGTATTGTAATACAGTTTACG

>D8PAK:00115:00927
CACCTCATAGTAAGGTGTATTACA

>D8PAK:00115:00940
AATCCTATAGTAATCTAGCACACA

>D8PAK:00115:00942
CCATATAATGTAAGCTTGCTTACT

>D8PAK:00116:00902
CTCATTGTAACTTTGAACACAATG

>D8PAK:00116:00907
TTAGCTATTGTGAACTTGGTCACA

>D8PAK:00116:00909
TCTGTTATTGTGAACTGTTGCACA

>D8PAK:00116:00949
GCTGACATTGTGGCCCAGTGCACA

>D8PAK:00117:00901
GGACTCATTGTGACACCGGTCACT

>D8PAK:00117:00906
TCTGACACTGTGAAATAAGTCACA

>D8PAK:00117:00943
CTCGGCAATTGTGATTGGTCTTAC

>D8PAK:00118:00915
CGATTAAATGTGATGCCGATAACA

>D8PAK:00118:00919
AGGACAAAAGTAATCTTGCTCACG

>D8PAK:00119:00914
TGTGACGTAGACCACAATTAGTAC

>D8PAK:00119:00933
GTGCAGACTGTAATATTGGTCACT

>D8PAK:00119:00934
CTTACGAAATGTAATCCCCAGCAC

>D8PAK:00119:00944
AGCATTGTAACATTGATCACGTTT

>D8PAK:00119:00948
TGTCCATAGTCAAAATGGCACGGT

>D8PAK:00121:00925
CCCTTTACAGTGATCTAGCTCACA

>D8PAK:00121:00931
TTGAAGATTGTATGTTACATCACT

>D8PAK:00122:00911
GTAAACACTGTAATGCAATGCACA

>D8PAK:00122:00926
ACCCGTTTTGTAATATAACTCACA

>D8PAK:00122:00936
CTGCCTACTGTGAGCTGCAGCACA

>D8PAK:00123:00901
GCCGGGAATGTAATGCCTCTCACG

>D8PAK:00123:00904
CCCCGCATTGTAACCCCGCACACT

>D8PAK:00124:00900
CCTCTGATTGTGCATTTATTTACA

>D8PAK:00124:00915
AAACCAAACATCCTAAGTGTGCCT

>D8PAK:00124:00934
CGACCGTTTGTAATGTATGTCACA

>D8PAK:00125:00904
ACTCCCAATTGTGATCTGTTGCAC

>D8PAK:00125:00907
CACTACTTTGTGTCTTAGGTAACA

>D8PAK:00125:00932
GATATTGTGAGCTAGTCCACAATT

>D8PAK:00126:00907
TGTGAGTTAGGTTACTATGTCTCT

>D8PAK:00126:00909
CTCCGTAAATGTAACACAGTGCAC

>D8PAK:00127:00909
CCACGTAATGTGACGGGAGTTACA

>D8PAK:00127:00926
ATATCAAAATGTGCCTTAATGCAC

>D8PAK:00127:00928
GTTGCATTTGTAACTTAGGTTACT

>D8PAK:00127:00933
GGAGACATCGTGCTCTCGATTACA

>D8PAK:00127:00944
GTCCAGAATGTGCTTTGAGTTACA

>D8PAK:00128:00933
CCCTGTAATCGTGATGTAGCTCAC

>D8PAK:00128:00946
ACATCGAATGTAACGAGGCCCACA

>D8PAK:00129:00907
TCGAATTGTGAGCCAAGTCACATT

>D8PAK:00129:00924
TACGTAATTGTGTGCCCTGTTACA

>D8PAK:00129:00928
AAACACAATGTAATCCTCCTTACG

>D8PAK:00130:00911
GCCTTAATTGTGCACAAGATTACA

>D8PAK:00130:00941
GATCGCATAGTAATCTAGGCCACT

>D8PAK:00130:00942
TTTGAAATTGTGGCCCGCGTTACA

>D8PAK:00131:00925
TTGCCTTTAGTAATGCCCATTACA

>D8PAK:00132:00905
TGCTGCTTTGTGAACTGTCTCACA

>D8PAK:00132:00908
CGTGGAATTGTGGGTTTCGTTACA

>D8PAK:00132:00922
CCGTTAACTGTAAGCCAGATAACA

>D8PAK:00132:00923
GGTCAGATTGTAGCCTGATATACA

>D8PAK:00132:00939
CCCCCAATTGTAAATTCGGATACA

>D8PAK:00132:00943
GCACAGATTGTGCTTTATCTTACA

>D8PAK:00133:00911
GTTCTGTTTGTGCTCTAGATTACA

>D8PAK:00133:00924
GTGCGAAAAGTGAGTTAGGTTTCA

>D8PAK:00133:00936
CAATTTAACGGTAACTTATATCCC

>D8PAK:00134:00939
TCAGCAATTGTAACTACTCACACA

>D8PAK:00135:00903
CAATTGTGTCTAGCATCACATTTT

>D8PAK:00136:00912
CTTACAAATGTAATTCCCAGCACT

>D8PAK:00136:00916
ATCTCAAATGTGACCATCATTACA

>D8PAK:00137:00909
TAAGAGATTGTGGTTGGACTCACA

>D8PAK:00137:00913
ATTTTGAATTGTAACAAGGACCAC

>D8PAK:00137:00926
ACGACAAATGTAAGCGAGCACACA

>D8PAK:00138:00911
TTCCCGACTGTAACATATGTTACA

>D8PAK:00138:00936
TAGGGAATTGTGACTTGGATCACT

>D8PAK:00139:00938
TATCACACTGTAATGTAAATTACT

>D8PAK:00140:00944
AAGAACATCGTAATGCTGATTACT

>D8PAK:00141:00925
ACGCGGATTGTCAGCCAGGTTACA

>D8PAK:00141:00936
GATAAAAACTGTGATGCTGCACAC

>D8PAK:00141:00941
TCCCCAATTGTAAACTATGTTACG

>D8PAK:00142:00902
AGTACAAGTGTGATCGTAATCACA

>D8PAK:00142:00917
GATAATCTGTAAACATGCGTACCG

>D8PAK:00142:00924
GCTAGAATTGTAGTCTCATGCACA

>D8PAK:00142:00945
TCAAGAATTGTAACTGATCCCACA

>D8PAK:00143:00901
CCGTAATTGTAACCCACATCACTT

>D8PAK:00143:00922
CATTCGATTGTAACCCAGTCCACA

>D8PAK:00143:00947
TCCCTAACTGTGATGCAGCTCACA

>D8PAK:00144:00902
TCCGGGATAGTAACCCACTTCACA

>D8PAK:00144:00916
TCTGCAACTGTAATCACGATTACT

>D8PAK:00145:00902
TTAGCCACTGTGTGATACGTTACA

>D8PAK:00146:00908
CGCCCTAATGTGAGGAAAGTCACA

>D8PAK:00146:00911
GTCATCATTGTAATATGCATGACA

>D8PAK:00146:00918
AGTACTAATTGTAATCCTGCATAC

>D8PAK:00146:00936
ATTCCAACTGTGACATATGTCACG

>D8PAK:00147:00903
GTACAACTTGTAACCTGTGTCACA

>D8PAK:00147:00918
AAACAGAATCGTGATTTACGTCAC

>D8PAK:00147:00920
TACAGAATTGTAGGCTTCGTTACA

>D8PAK:00147:00931
AACCAAAATGTATCTTAGGCTACA

>D8PAK:00147:00935
GTTGACAGTGTAATCCTGATCACT

>D8PAK:00147:00937
CCATGGATTGTATGGTAACTCACT

>D8PAK:00148:00905
GTGGCAATTGTGAGATAATGCACA

>D8PAK:00148:00944
AGCCACAAAGGTAATCCAATTCAC

>D8PAK:00149:00912
CAGCAAATGGTAAGCTCCAACACA

>D8PAK:00112:00957
CTACGAATTGTGCACTATAGCACA

>D8PAK:00113:00956
GGCTACAATGTGACGCCGTACACT

>D8PAK:00115:00960
CTTCCCATAGTGACCTACATGACA

>D8PAK:00117:00955
AGTCCAATTGTATCTCTCTATCAC

>D8PAK:00117:00959
TTCCTCATTGTATTATAGATCACA

>D8PAK:00117:00969
GCCAACATTGTGTATTGCCTTACA

>D8PAK:00119:00952
TAGAATTGTAATGTAGCCTACAAT

>D8PAK:00120:00957
CAGCAAACTGTAATCTATAGCACA

>D8PAK:00120:00972
AACGATATTGTGCAATCGGTTACA

>D8PAK:00121:00968
GCGCCAATTGTAAGAACGCTCACT

>D8PAK:00122:00957
GATTTTGTAATCCATCCCACAATC

>D8PAK:00123:00959
CGTCCAATTGTGACCACAGTCACT

>D8PAK:00123:00973
TTTGGAATCGTGTCCCAATGCACT

>D8PAK:00124:00953
AGAAATTGTGACCATTCTTACAGT

>D8PAK:00125:00957
ATTCAGAATTGTGTCCTGTGTTAC

>D8PAK:00125:00958
TTCGCAATTGTGGATTGACTTACA

>D8PAK:00126:00961
GTCTACAACTGTGCTTCAACTCAC

>D8PAK:00126:00962
CTTTACATTGTGTGGTGTCTCACA

>D8PAK:00126:00974
AATAGAAAAGTGACGTCGGTTACA

>D8PAK:00127:00971
TATTCTATAGTGAGTTAGCTTACA

>D8PAK:00128:00956
GACATAATTGTAATGCGCTACACA

>D8PAK:00128:00962
AATGAGAATGTGGCCCGGGTCACA

>D8PAK:00128:00978
CAACTAATCGTGACTTAGGACACT

>D8PAK:00129:00971
TCCCAAAACGTAAGCAGGATTACG

>D8PAK:00129:00978
CCACAAAACGTAATCTGGCTCACT

>D8PAK:00130:00951
GCTTGAACTGTAATAACTGTCACA

>D8PAK:00130:00955
CCATTAATTGTAACCCCGGGCACG

>D8PAK:00130:00969
TGTTGAATCGTGTCGTTGATCACA

>D8PAK:00130:00979
TTTGACAATGTAATGTACCTTACG

>D8PAK:00131:00972
GAGCCAATTGTGAACCTGGACACT

>D8PAK:00131:00974
TAACGGATAGTGATCTTGATGACA

>D8PAK:00131:00977
ACCTAGAATGTAATACGCTTCACT

>D8PAK:00131:00991
CCACGACTGGATTGCAGCTTCTAT

>D8PAK:00133:00961
GTTCAAACTGTAACCGAATCCACT

>D8PAK:00134:00959
GACTCAAAATGTAACTTTTAATAC

>D8PAK:00134:00986
ACGGCAAATGTAACCACAGCCACA

>D8PAK:00135:00974
GCAGTAAGTGTAAGCGAGGTTACA

>D8PAK:00135:00975
TACTTTATAGTAACCTAACTCACA

>D8PAK:00137:00994
TGCCAATTGTGCTATACCTTACAA

>D8PAK:00138:00956
CACGGAAATGTGATCAGGATGACA

>D8PAK:00138:00970
CGCTGAAATGTTATTTAGCTTACA

>D8PAK:00138:00984
GACAGGAATGTGCACTAAGGAACA

>D8PAK:00138:00994
GTGTCAAAAGTAATCAACCTCACA

>D8PAK:00138:00998
ACAATTGTAATATGGATTACACTG

>D8PAK:00139:00955
CTGTGTATAGTGACCTACATTACA

>D8PAK:00139:00996
TTGTAACTTAGCTTACAGTGAGTC

>D8PAK:00140:00950
TCTAAAATTGTGGTTCAGAACACA

>D8PAK:00140:00956
AAGCACATTGTAAGATAGCTCACC

>D8PAK:00140:00979
CTACGAATTGTTCTACTGGTTACA

>D8PAK:00140:00999
TCCAGCTTTGTGACTTTAGTTACT

>D8PAK:00141:00984
TCACAAAATGTGAGGGAGATTACA

>D8PAK:00141:00988
TGACCAATTGTGAAATAGGTCACA

>D8PAK:00142:00972
TACGGGATTGTGATTATTCTCACA

>D8PAK:00142:00976
CCTGAACTTTGTAAGTAATATTAC

>D8PAK:00143:00988
CGGATTGTAACCTTACTCACCATT

>D8PAK:00143:00996
CCTTGGATTGTGTATACCCTCACT

>D8PAK:00144:00971
TTCGCCATTGTGTTCTTCGACACA

>D8PAK:00144:00982
AGTTTCAACTGTGACTAGGCTTAC

>D8PAK:00144:00990
CAATCCCATCCATGTTAGCTAATA

>D8PAK:00145:00983
GGATACATTGTAGCCTAAGACACA

>D8PAK:00145:00986
AACGCAGATTGTGATTCTCATTAC

>D8PAK:00146:00964
CCATCAACTGTGAATTATATCACA

>D8PAK:00146:00992
ATTCCCAAAGTGGTTTAGGTCACA

>D8PAK:00147:00966
AGTCAGTTTGTGGCGCGGATCACA

>D8PAK:00147:00982
AGTAACAATGTGACTTGGATCACT

>D8PAK:00147:00992
TAATACATTGTAATGCCGGGCACA

>D8PAK:00147:00998
GGGCTAATTGTGATAATGGTCACT

>D8PAK:00148:00952
CCCCGGATTGTAACCGCCCTTACA

>D8PAK:00148:00973
TCCTAAAATGTAACCTGGCACACC

>D8PAK:00148:00984
GCCGAAATTGTATACAAGGCCACA

>D8PAK:00148:00996
GCAGCAAATGTGCAATACGGCACA

>D8PAK:00149:00952
ATCAAATGTGTTCTAGATCACCAA

>D8PAK:00149:00957
GCTGGGACTGTGCATTCGCTTACG

>D8PAK:00149:00977
GCACAGATTGTATGCCAACTTACA

>D8PAK:00139:01000
GGGTCATTCGTGTTCCCGATTACA

>D8PAK:00141:01002
TTGCATATAGTGACTTTCATTACA

>D8PAK:00147:01007
CGAAATACGCTCCAGGTTCTTTAG

>D8PAK:00149:01006
CTCATCAACGTGATCCCTATTACA

>D8PAK:00149:01014
ATACGAATCGTGACTTAAGTCACC

>D8PAK:00150:00030
AATCCAAAATGTAATCTCCTGCAC

>D8PAK:00150:00035
TACGCATTGTGAGCCAGGTTACAT

>D8PAK:00151:00006
TGGACAAATGTAATGTTTCGCACA

>D8PAK:00151:00030
AGTTTCGAACTCCAGCTATTCCCT

>D8PAK:00151:00042
GATCCAAAATGTGATCTTGCCCCC

>D8PAK:00152:00032
ACTTAGAATGTAACCCTACGCACT

>D8PAK:00152:00037
GCCGGATTCGTAAGCTTGATCACA

>D8PAK:00152:00039
TCAACCATTGTGACCCAAATTACT

>D8PAK:00153:00004
TATCAGAATTGTAAGCAGTCTTAC

>D8PAK:00154:00018
AGTCAAAATGTAATACACCTCACT

>D8PAK:00154:00020
GGCTCGATTGTAACACATGTTACG

>D8PAK:00155:00011
TAAAATAGTGTGATCTTCCTCACA

>D8PAK:00155:00013
CCACACAAGGTGACTAGCATTACA

>D8PAK:00155:00035
TTGTGATGAAGCTTACATTGAGTG

>D8PAK:00155:00038
CATTTGAAGTGTACTTTTGCCCAC

>D8PAK:00156:00023
TTGTGTGCTAGCTTACCATTAGTT

>D8PAK:00156:00029
TCCAACAACGTAACGTTCGTTACA

>D8PAK:00156:00031
CATACCAATGTGATTTAACTCACT

>D8PAK:00156:00034
ACGGCAATTGTAATCTGAGACACT

>D8PAK:00156:00042
CATGAGATTGTGCTTTCTGTCACG

>D8PAK:00157:00014
GAATAAATGTGATCTAGATTTCTA

>D8PAK:00158:00008
CAGCGATTTGTGACGTACCTTACG

>D8PAK:00158:00029
CGCCGAAAGGTGTTATGCGTCACA

>D8PAK:00159:00008
AAACCCCTGCTCCAGATCGAAGGA

>D8PAK:00159:00011
TTGTGATGTGGTTCACAATGTAAC

>D8PAK:00160:00018
TTGGCAACTGTGCCTCCGCTTACA

>D8PAK:00160:00029
TGCAAATTTGTAACCCTCATCACA

>D8PAK:00161:00005
TACGGAATTGTGCTTATCGTTACA

>D8PAK:00161:00011
GGCTCCATAGTAATCTAAAACACA

>D8PAK:00161:00025
ACTGACGATGTGATAGAGATCACA

>D8PAK:00161:00028
CGACGAATTGTAGTCCGTCACACA

>D8PAK:00161:00029
GGCTGGATTGTAATCGTTGACACG

>D8PAK:00161:00032
CTTAGTATTGTGATCCGCCTCACA

>D8PAK:00161:00040
CGCTGTACTGTAAGTTATGTTACA

>D8PAK:00162:00028
CCGCAGAATGTGGGCTTAATCACA

>D8PAK:00162:00031
TACGCAATTGTGAGCTAAGTTACG

>D8PAK:00162:00039
GTTTCCAAATGTAATCCGGCATAC

>D8PAK:00163:00016
GCCTTAAAGTGTGATTTCCATTAC

>D8PAK:00163:00026
CCACTGAATGTAATTTAGGATACA

>D8PAK:00164:00015
CGCCAGAATTGTGTCGTAAATCAC

>D8PAK:00165:00025
GACAAATTGTAATCTAGATTACAA

>D8PAK:00166:00021
TGAATTGTAATGTGGATCACTATA

>D8PAK:00167:00027
AGCGACATCGTGGTTTGTGTTACA

>D8PAK:00168:00011
GGATGGACTGTAACTGGGATTACT

>D8PAK:00168:00012
ACGAATTGTCTGCTAGGTCACAAT

>D8PAK:00168:00026
TTGTAATGTACCTTACATTGTGTA

>D8PAK:00169:00011
CCATGGATTGTATTCTACCTTACT

>D8PAK:00170:00004
CCATGAAATGTCTGTTACATTACA

>D8PAK:00170:00025
TCATAGAATGTGATTAACGTGACA

>D8PAK:00170:00033
TACCTAATAGTAACTGGGATCACT

>D8PAK:00170:00044
TACCAAATTGTGAGCTAGATAACG

>D8PAK:00171:00034
ATGTGAATTGTGCCCCCGGCCACT

>D8PAK:00172:00005
ATGACGTAATGTAATCTGGGTCAC

>D8PAK:00172:00021
TCATAAAATGTGAACGATCTCACA

>D8PAK:00172:00036
ACGGGAACTGTAAGCCATATCACT

>D8PAK:00172:00045
GCGACGACTGTGAGCGGTATCACA

>D8PAK:00172:00046
ATCCGCTTTGTAACTTGAATCACT

>D8PAK:00173:00028
ACTAAGATTGTGACTCGGGGCACG

>D8PAK:00173:00046
TGGAGTATTGTAAGCTACGTCACC

>D8PAK:00174:00024
ACGGAGAGTGTAATTTCCTTCACA

>D8PAK:00174:00032
TTGGCAATTGTGACCGACGATACA

>D8PAK:00174:00037
TCGTGAACTAGATTACAGTTTCTT

>D8PAK:00176:00018
GGACCTTTGACTGTTCGAGTCCCT

>D8PAK:00176:00033
CCCTATATTGTGTATCTACTTACA

>D8PAK:00177:00034
TCATAGACTGTAACTGAGGTTACA

>D8PAK:00177:00040
CCGTCAAATTGTGATGAAGGTTAC

>D8PAK:00177:00041
CTATCGATTGTGACCTATCTTACT

>D8PAK:00178:00039
ATGGAAATGTGTGTTGGATCACAT

>D8PAK:00178:00047
CCCAACAAAGTCATCCATCTCACA

>D8PAK:00179:00022
TTATATATTGTGAAGACCATCACA

>D8PAK:00179:00039
ATTCCGAATGTAACCTGCCATACT

>D8PAK:00180:00007
CAGCGTATGGTAACCCACATCACT

>D8PAK:00181:00048
TGGTAATCTAACCCACAATCCGCT

>D8PAK:00182:00026
ACTGTAATTGTAAGGCATCTCACC

>D8PAK:00185:00009
CTGCGAAATGTGAGATGGGTTACC

>D8PAK:00185:00013
ACCATAATTGTAATAATCGTCACC

>D8PAK:00186:00029
CTGTACTGTAACTTAGCTTACAAT

>D8PAK:00186:00035
GTGGCAAACGTGATTACGATTACT

>D8PAK:00186:00044
GAACCAATTGTAATCCTTCGCACA

>D8PAK:00186:00046
GGGGGCAAGTGTAAGTTATCTTAC

>D8PAK:00187:00018
TACGCAATAGTGTTACCTCTCACT

>D8PAK:00187:00030
CGAGGGAAAGTAATCCAACACACA

>D8PAK:00188:00008
AGTCCAAATTGTAAGCAGATTTAC

>D8PAK:00188:00040
TACCCAATTGGGCACTAGGTTACA

>D8PAK:00189:00009
TGGGTGTATGTAATCTTCGTTACA

>D8PAK:00189:00016
CCCGCGAGTCAGATTAATAGGTGG

>D8PAK:00189:00028
TACGAGATTGTATTGTGAATCACA

>D8PAK:00189:00032
GGGCAAACTGTAACCTATGTCACA

>D8PAK:00189:00049
CCTAATATTGTATGCAATATCACA

>D8PAK:00190:00030
TAGCACATAGTGACTTATATCACA

>D8PAK:00190:00048
CCGGCCAATGTAAGCTAATTCACA

>D8PAK:00191:00008
CTGGTGAAAGGTAATGTATCTTAC

>D8PAK:00191:00028
ACAAATTGTGTCCCCAATTACATT

>D8PAK:00191:00030
CCGCAGATAGTGTGCGGTCTCACA

>D8PAK:00191:00038
ACGTCAAATTGTGAACCTAATTAC

>D8PAK:00191:00049
CCCTCAACTGTGTCCCAAGTCACT

>D8PAK:00192:00004
CCTTAAACCGTGTTTTGGAGCACA

>D8PAK:00192:00026
TTCACTTATGTGATGCGGCTTACA

>D8PAK:00192:00028
CATAATTGTAAGGTTCCTCACACT

>D8PAK:00193:00006
TCACTAACTGTAACGCACCTCACC

>D8PAK:00193:00011
TACAACATTGTGTCTTATTGCACA

>D8PAK:00193:00026
TTGTAAGTTTCCTTACACTTGCTT

>D8PAK:00193:00036
GCTTCTACTGTAAGCCACCTCACA

>D8PAK:00194:00045
CCCGCTTTTGTAATGCTCCTTACA

>D8PAK:00195:00005
CGCCATAATTGTGACGCATGATAC

>D8PAK:00195:00015
ACAGTAATTGTGCCCAAGCTCACT

>D8PAK:00196:00039
TCCCTAATAGTGAAGTCACTTACA

>D8PAK:00196:00040
TTGTGATGGTGATCACCTTCTGTA

>D8PAK:00197:00016
TTGTAATCTAGGTCACAAATGTCC

>D8PAK:00197:00039
AGCGGCTTTGTGACGAACGTCACA

>D8PAK:00197:00045
TACTCAATAGTGCCTTTAATCACA

>D8PAK:00198:00004
GACGGAATTGTGAGCCATTGCACT

>D8PAK:00198:00018
ACCGTAAATGTGTCCTTATGTACA

>D8PAK:00198:00028
TGCCTTATTGTAATCTCAATGACA

>D8PAK:00199:00021
AAAAGGATTGTGCTATTCGACACA

>D8PAK:00150:00061
ATCCGTAATGTAAGCAACATTACA

>D8PAK:00150:00083
TCCCATAATGTAACACATATCACT

>D8PAK:00150:00084
TGTAAGCTGAATCACATTCCGAAC

>D8PAK:00150:00087
ACATTAATTGTAATCCACATTACC

>D8PAK:00151:00053
ATAAAGACTGTGTGCGTCCTCACA

>D8PAK:00151:00096
TACATATTGTGTACTACATCACAT

>D8PAK:00152:00059
CCTGCGTTACATTTTCTGGCCAGA

>D8PAK:00152:00061
CCCCGAATTGTCATTTCTCTCACT

>D8PAK:00152:00064
TATGGATATGTGTCCTAGGTCACT

>D8PAK:00152:00076
GCCTTAAAATGTGCGCCAAGTTAC

>D8PAK:00153:00074
AGTGCATATGTGATGCAGATCACT

>D8PAK:00153:00092
GCGCGCACTGTGAACTAAGCCACA

>D8PAK:00154:00052
CGATTAATTGTGAGCCCTAACACT

>D8PAK:00154:00057
CAGGACAATGTAACCAAAGCTACA

>D8PAK:00154:00085
AATTACCATTGTGAGTTAAACTAC

>D8PAK:00155:00051
TCTTACATTGTAGCCCAGATTACA

>D8PAK:00156:00077
CACGCGATTGTGTCCCATGTCACA

>D8PAK:00156:00093
GACATAAATGTGACCGCTCTCACA

>D8PAK:00157:00082
ATATCCATTGAGCACTAGGACACA

>D8PAK:00157:00096
GTCCCCGTTTGTAAGCTTAATCAC

>D8PAK:00157:00097
CGGTTAATTGTCACTGTAGTCACT

>D8PAK:00157:00099
AACCGGATTGTGCCCGCGTCTACA

>D8PAK:00158:00051
ATGGTTTGTAATATATGTCACATT

>D8PAK:00159:00077
TGCGGGAATTGTAAGCCTGTCTAC

>D8PAK:00160:00051
CCCTGCTTACAATTGGCTTGGTCT

>D8PAK:00161:00056
ATGCTGATCGTAGCTCAGATTACA

>D8PAK:00161:00060
GGGCCATTTGTGATTTGGGTCACC

>D8PAK:00161:00065
ACGTAAATTGTCACCGATCTTACA

>D8PAK:00161:00094
TTAGCCTTTGTAATATGGATCACA

>D8PAK:00162:00060
TCACCAAATGTAATACACGCTACA

>D8PAK:00162:00068
CCGTACAATGTGATCAATATCACA

>D8PAK:00162:00070
GGAATGATTGTGTTCTACATCACC

>D8PAK:00163:00051
CCCTACTATGTAATTCCTGTCACA

>D8PAK:00163:00063
TTTCGAATGGTGATTCAAGTCACT

>D8PAK:00163:00075
CATGGAAATGTGAAGTGGAACACT

>D8PAK:00163:00078
ATCAGAATGTAATGATACTCACAT

>D8PAK:00163:00092
ACCCACATTGTAACTCACTCCACA

>D8PAK:00165:00050
ATAAACTACGTGAGCTAGGTTACA

>D8PAK:00165:00062
CTGTTAAATGTGTCTTAAGACACG

>D8PAK:00165:00083
CGGGTTAATGTGATGTAAATCACA

>D8PAK:00166:00066
TAACTCATTTGTGACGATCATCAC

>D8PAK:00166:00095
TCATAGAATGTGTCCGCCCTTACG

>D8PAK:00167:00078
AACACAATTGTGATCGTTATTACA

>D8PAK:00167:00093
GCTCCAAATGTCATCCTTATTACA

>D8PAK:00168:00072
CCTTCAATTGTGACGACACTTCCA

>D8PAK:00168:00075
CCTGCTATTGTGCTATGACACACA

>D8PAK:00168:00078
TGTGGATATGTGACGTAGGTCACA

>D8PAK:00169:00063
GGTCCGATTGTAAGGCTCCCCACA

>D8PAK:00169:00066
AAGGCGAAAGTGAGCTAGAGCACG

>D8PAK:00170:00087
AACTGAAATGTGATGCGGGTCACT

>D8PAK:00170:00096
CCAATTGTAATCCTGGATACATTC

>D8PAK:00171:00078
TCATTTATTGTGTTGTAACTTACA

>D8PAK:00172:00070
CAGATAGTAATCAAGGTTACAATT

>D8PAK:00172:00099
GTAGCAAATGTGTCTGCTGTCACA

>D8PAK:00173:00058
ATCACAATTGTAATTTACGTTACG

>D8PAK:00173:00079
ACGTACATTGTGACCGGTATTACT

>D8PAK:00173:00085
CACCAGACTGTGCTCTACGTCACT

>D8PAK:00173:00088
GTCACAATTGTGTTCCAACACACT

>D8PAK:00173:00093
GGCGGAATTGTATGCCTGTACACT

>D8PAK:00174:00051
ACCTATTTTGTAATTTAACTTACA

>D8PAK:00174:00062
TATGAATTGTGATAGTGGTTACAT

>D8PAK:00174:00067
GTTCCAATAGTGGTATATATTACA

>D8PAK:00174:00074
CCATCAATTGTGTATTAACTCACT

>D8PAK:00174:00080
ACTTTAATTGTAATAGAAATAACA

>D8PAK:00175:00071
GATGTAAGTCTCCAGTTCGAACTG

>D8PAK:00175:00072
GGATAAAATGTAGCCTAACACACC

>D8PAK:00175:00077
CTCCTGTTTGTAAGCCTAACTACA

>D8PAK:00175:00093
AATATAATTGTGTCTACATGCACC

>D8PAK:00176:00059
TTCGCCATTGTGCATAGGGTCACA

>D8PAK:00176:00071
CATCGGATTGTGAGGCACCACACT

>D8PAK:00176:00074
GGGCGAAATGTTATCCAAATCACT

>D8PAK:00177:00074
TTCTGAAAAGTAATGCAGATTACG

>D8PAK:00177:00078
TCTAGCAATGTAAGCCCGCGCACA

>D8PAK:00178:00053
AACGTCATTGTGAGAGAACTCACT

>D8PAK:00178:00082
CTGTCAATTGTAATCCAAATCGCT

>D8PAK:00179:00067
CTGTCCTTTGTAATTTGTGTCACG

>D8PAK:00179:00077
CGGACGAATGTGATGCTGTTTACA

>D8PAK:00179:00085
ACTTAGATGGTAATCCCGCTCACA

>D8PAK:00180:00082
ATCATTATCGTAACTTGTATTACA

>D8PAK:00180:00088
CCATTGTTTGTAATCAGAGACACA

>D8PAK:00181:00063
CCAAGGAATGTAACCGCACTCACA

>D8PAK:00181:00066
TCTAGCAATTGTGACGCTGCTCAC

>D8PAK:00181:00077
TGACAATTGTAATGTGCCTTACTA

>D8PAK:00182:00077
AGCTTTATTGTAAGATGGATTACG

>D8PAK:00182:00093
TAACGCAATTGTATTCTCACTCAC

>D8PAK:00183:00054
CCCTGGAATGTCATTTAGGTCACA

>D8PAK:00183:00095
AGCCAAAATGTGTGTCAGTTCACT

>D8PAK:00183:00097
GCTTCCACTGTAACCTCGGCTACA

>D8PAK:00184:00064
TTGTAGGAATGTGATAAGGGTTAC

>D8PAK:00184:00072
CCCTGAACAGTGATGAGGATCACA

>D8PAK:00184:00095
TTGAGCATTGTAACCAAAGCTACA

>D8PAK:00185:00078
TATGAGAAGTGTAATCCATATCAC

>D8PAK:00185:00082
TGGGTAAATGTAAGCTAGCCCACA

>D8PAK:00185:00087
ATATTAATTGTAACTGCCATTACA

>D8PAK:00185:00091
ATTCTCAACTGTAATCCCACCCAC

>D8PAK:00186:00055
CTCTCGAATTGTAATGCTTCCCAC

>D8PAK:00186:00056
GCCCGAATTGTAATTCTGGACACT

>D8PAK:00186:00060
TTTTACATTGTGCTGCGGATTACA

>D8PAK:00186:00073
CAGGCATTTGTAACGTAGCTCACC

>D8PAK:00187:00052
CCACGAATAGTATGTTCGGTTACA

>D8PAK:00187:00095
CGCCAAATGGTAAGCTCCATCACT

>D8PAK:00188:00079
CTCCGTAAATGTTACTTAGATCAC

>D8PAK:00188:00086
AGTGTAAAGGTGACCTAGCTCACT

>D8PAK:00188:00094
AACGTGATTGTGAGGGACATTACA

>D8PAK:00189:00069
TGTATAAATGTAACCCTCCTTACG

>D8PAK:00189:00097
CCCAAGATTGTGACTTTTATTACC

>D8PAK:00190:00050
ATGGGCATTGTGCCTTAGGTTACC

>D8PAK:00190:00058
GAACTAAAAGTGACCCGGGTTACA

>D8PAK:00190:00064
CGTAGGATTGTGAATTTCGTTACA

>D8PAK:00191:00050
CGTAACTCTGTAACCTGAGCTACA

>D8PAK:00191:00096
ACCGTCAATGTGTTTTAAGTCACA

>D8PAK:00192:00072
CCCTTAATTGCGGCCTAGGTCACA

>D8PAK:00193:00066
CGCTGGATTGTAATTAAACTAACA

>D8PAK:00193:00067
GACATAAATGTGAGTAACATTACA

>D8PAK:00193:00088
ACTCAGATTGTAAATAGGATCATT

>D8PAK:00194:00092
GCTGTCTTTGTGATGCGCATTACT

>D8PAK:00194:00099
TCATCCTTAGCTCCAGATAATGTA

>D8PAK:00195:00053
TGGCTAATTGTGTCGCGCTTTACA

>D8PAK:00195:00054
TTGTGATGCAGGTCACATTGCCCC

>D8PAK:00195:00088
ACAGAAACAGTAATCTGTCTTACA

>D8PAK:00196:00059
AGGACAATTGTAAGGTTGCTTACT

>D8PAK:00196:00065
CTTTACATTGTGATCCACGTCACC

>D8PAK:00196:00077
TATAATATTGTAACTAGGATTACT

>D8PAK:00196:00082
CCCAGAATCGTAAGTCAGGCTACA

>D8PAK:00197:00052
GCGGGAATTGTGGCGTACCTCACG

>D8PAK:00197:00053
GGCGACATTGTATTTTCCATTACT

>D8PAK:00197:00079
TAGAAAATCGTGACCCGCATTACA

>D8PAK:00198:00052
ACATAAAATGTAAGGATCCTTACT

>D8PAK:00198:00077
CCGAAAAGAGTAACTTGCATCACA

>D8PAK:00199:00063
TATAGAATTGTGGTTGTTCTCACA

>D8PAK:00199:00079
TTTCCCAAATGTGTCGAATCTTAC

>D8PAK:00199:00089
GGTATGTTTGTGCCCTACGTTACA

>D8PAK:00199:00092
CCAGTAATTGTGACTCTCCTCACT

>D8PAK:00199:00099
TTGAGAATTGTAGCCTGTCCCACA

>D8PAK:00150:00117
CTGAACAGTGTGAGTACGATCACT

>D8PAK:00150:00123
TAAGTGAACGTAACCTATCTCACT

>D8PAK:00150:00127
ATGCGCAATTGTGCACTGTGATAC

>D8PAK:00150:00136
CCGACGAATGTAACTTAGATCACT

>D8PAK:00150:00137
AGTGAAATTGTAACGTAAATCTCA

>D8PAK:00151:00134
AACAATTTTGTAACCCACAGCACA

>D8PAK:00152:00110
TGCATAATTGTAACCTACATCACT

>D8PAK:00152:00129
GACCCAATTGTGGCCTATTATACA

>D8PAK:00154:00106
TAAACAATTGTAAGTGAGATTACC

>D8PAK:00154:00144
TAGTAGATTGTGCTCGGGATTACT

>D8PAK:00154:00148
CCCAGCACTGTGTCTTAATTCACA

>D8PAK:00155:00111
TCTGGAAATGTGTATCCGATCACA

>D8PAK:00155:00130
AACCGAAAAGTAACCCCGTGCACT

>D8PAK:00155:00146
TGACAAATTGTGTGTACACTCACA

>D8PAK:00155:00147
CAAATTGTGTCCCTGCTCACAATT

>D8PAK:00156:00120
CGGAAAATAGTAACACATGTCACA

>D8PAK:00156:00146
TTGTCGACTGTGATCTCCATTACA

>D8PAK:00158:00100
AACAAGATTGCAATCTTGCTCACA

>D8PAK:00158:00109
CAGTGTAATGTAATACAGATCACA

>D8PAK:00158:00118
ACCAAAATAGTAATCCTTGTTACA

>D8PAK:00158:00124
TAAATGAATGTGATCTACGTTCCA

>D8PAK:00158:00143
TTGTGGTTTACCTCACATTTACAC

>D8PAK:00159:00118
CTCTAAGATTGTGCATGAAGGCAC

>D8PAK:00159:00120
TCCTACATTGTAATTCCGGTTACG

>D8PAK:00159:00124
TGGTAGATGGTGATTTAAGTTACG

>D8PAK:00159:00129
CCTGTGATTGTGCTCGAGATCACA

>D8PAK:00159:00136
GCCAAGAAGGTGTTCTGTATCACA

>D8PAK:00159:00137
TACCCAATTGTGCTCTTGATTACT

>D8PAK:00160:00141
CGTTAAATTGTAATCTGGGTCACT

>D8PAK:00161:00121
CAGATTGTGTCATTGATTACAATC

>D8PAK:00162:00110
CCGAACAATGTGTCGTAACTCACA

>D8PAK:00162:00124
GGCCAGTTTGTGATCTTCTGCACA

>D8PAK:00162:00131
GTTGCCGAATGTAATTATAGTCAC

>D8PAK:00163:00145
ATGTAAAACGTGTTCCAGGTCACC

>D8PAK:00165:00111
ACCCCAAATGTGATGCTACTCACT

>D8PAK:00165:00129
TTGTGATGAAGCATACATTTCCGT

>D8PAK:00165:00138
CATCAGATCGTAACCAACAACACA

>D8PAK:00166:00100
ATCGGAAATGTAAGTCCGATTACA

>D8PAK:00166:00103
ATGCTATTTGTGCACCAGACCACA

>D8PAK:00167:00142
CTGTCAACTGTGCACTGGAACACA

>D8PAK:00167:00143
CCCCTGATTGTGAGCGAGGCTACT

>D8PAK:00167:00148
AAGCCAACTGTGACCTTCACCACA

>D8PAK:00169:00125
GGGTGATTCCTCCAGCTCGGGTTC

>D8PAK:00169:00133
CACCGAATTGTGTGCTCCATTACA

>D8PAK:00169:00135
TCACAGAATGTAATCGTATCCACA

>D8PAK:00170:00142
CCGGACATTGTCATGGGAATTACA

>D8PAK:00171:00110
CTCCGAAAAGTGTTCTATGGCACA

>D8PAK:00171:00113
TTCCCAATCGTAGCATACCTCACA

>D8PAK:00171:00116
CCCAACACTGTGCCCTATGACACA

>D8PAK:00171:00120
AGGTACAGCGTAAGTTAAGTTACA

>D8PAK:00171:00141
TTGCAACAATGTCACATAGATCAC

>D8PAK:00172:00124
CTTGAAATTGTGACCAAACTCCCA

>D8PAK:00172:00132
CCGTTATTTGTAATCGAAATCACG

>D8PAK:00172:00138
CTGAAAACTGTGCATGCGATTACG

>D8PAK:00172:00145
CGATTAACTGTGTTCTGACTTACA

>D8PAK:00173:00104
CCCCGAAATGTAAGCAAATGCACA

>D8PAK:00173:00113
CCCTGCAGTGTGTTGCAACTTACA

>D8PAK:00173:00118
ATCCCAATAGTAAGGACGGTTACA

>D8PAK:00173:00128
GGTCAAAACGTGTTATGATGCACA

>D8PAK:00174:00102
AGGGCTAAATGTAACCGCGGTTAC

>D8PAK:00174:00106
CACATAATTGTAGCCTTCATCACA

>D8PAK:00174:00117
CCACAAACAGTGACGTAGCGCACA

>D8PAK:00174:00119
GTCAAGATTGTAAGCTGCCTTACT

>D8PAK:00174:00128
CGATCAAAATGTGATCCTCCTTAC

>D8PAK:00175:00100
TGTCCAATTGTAATGTGACGTACA

>D8PAK:00175:00106
CCTCAAACTGTTCCTTAGCTTACA

>D8PAK:00176:00104
AGTTACAGAGTAACCTGTGTCACA

>D8PAK:00177:00144
CCAGCGATTGTAATTGGGACTACA

>D8PAK:00178:00115
AGCGGGATTGTAACGCCCGATACA

>D8PAK:00178:00145
CACATTGTGATACATGACACATTT

>D8PAK:00178:00146
CTCAGCATTGTAAGGTATACTACA

>D8PAK:00179:00119
GACTAAAATGTGTTCTAGATGACT

>D8PAK:00179:00123
CAGTCAATAGTAATACCAGTTACA

>D8PAK:00179:00124
CCTCGGATTGTATTCCAAAGCACA

>D8PAK:00179:00128
ACATCAATTGTGATCAGGACTACT

>D8PAK:00179:00133
ACAACCATTGTGTCACGGATCACT

>D8PAK:00179:00141
TTGTGCATTCGGTCACATTACTCT

>D8PAK:00180:00102
ATTGCAATTGTGAGGGCGACCACA

>D8PAK:00180:00104
TTACAGATTGTAAGCCCGAGCACA

>D8PAK:00180:00121
TACGCAAATGTAAGGTTGGACACA

>D8PAK:00182:00120
AGGATTGTGACCTACCTCACTATT

>D8PAK:00182:00125
CTAACTATTGTGCCCGTCATCACA

>D8PAK:00182:00126
ATCCCAATCGTGGTCTAGTATACA

>D8PAK:00182:00128
TTCCGAAATGTAATCCCGCGCACT

>D8PAK:00183:00101
CGAGCAAAAGTAACGAAGGTCACA

>D8PAK:00183:00103
AAGTGATCCATCTTACAATTATAT

>D8PAK:00183:00106
GTCTGAATTGTAATCCTGCCCACT

>D8PAK:00183:00121
CTAATTGTGTCGCAGATCACTATC

>D8PAK:00183:00126
TACAGAATTGTAAGATCGGTCACT

>D8PAK:00183:00127
CCGCCAATTGTAATCCAGGTTGCA

>D8PAK:00183:00132
ATACGTAATGTAATGTACACCACA

>D8PAK:00184:00122
ACAGCAATTGTAGGCTGAGCTACA

>D8PAK:00185:00104
CTTTAGAAGGTGTTGTGGGTTACA

>D8PAK:00185:00148
AATAACAATGTAGTATATAGCACA

>D8PAK:00186:00102
TATAGAACTGTATGCTGGGTTACA

>D8PAK:00186:00144
TCCCTAATTGTGATGCACCTTACG

>D8PAK:00187:00104
CCCTAGATTGTAATTTGAATTCCA

>D8PAK:00187:00126
TTTAGGTCACAATTTTCTATAAAC

>D8PAK:00188:00116
TAATAGATTGTGACTGATCTCACG

>D8PAK:00188:00132
CATAAGATTGTCACCTTGGTCACA

>D8PAK:00188:00136
TCATGAAGTGTGAGGACGGTCACA

>D8PAK:00190:00104
AGCAAAAATTGTGGTTCATATCAC

>D8PAK:00190:00111
CCTACAATCGTGATCGAAATTACA

>D8PAK:00191:00113
ACCCCAAATGTGATGTTCGTTACT

>D8PAK:00191:00117
CAAATTGTGAACATAAGTTACTAT

>D8PAK:00191:00121
ACCTGCCTGCCATCCGCCCTCCTC

>D8PAK:00191:00129
TTCCTCGTTTGTGATCTATGTCAC

>D8PAK:00191:00136
ACCGATATTGTAATTAAACTCACT

>D8PAK:00191:00138
TCCAGCTTAGTAATCAAACTTACA

>D8PAK:00192:00104
TATTGCAATGTGAGCTCGGTTACT

>D8PAK:00192:00122
TAACTTAATTGTGCCCCTTGTCAC

>D8PAK:00192:00149
ACCTGAAGTGTAATACGTATTACA

>D8PAK:00193:00112
CCAGAATTTGTAATATGGGTGACA

>D8PAK:00193:00120
TTTTAGACTGTAACTATGCTCACT

>D8PAK:00194:00103
CTTAGGTCACATTCTCCGGTAAGC

>D8PAK:00194:00113
GAGCACATTGTATTGCAAGTTACT

>D8PAK:00194:00148
CTTAGGTCACATTTAAGTGGAATG

>D8PAK:00195:00107
GTACCAATTGTGATTGCCAACACG

>D8PAK:00195:00117
CATAAACTGTAACTTCCATTACAT

>D8PAK:00195:00129
AATTCAACTGTGTGCTTTGTTACA

>D8PAK:00196:00105
TTCTGGATTGTAACCGGGTATACT

>D8PAK:00196:00118
CAGCAAATTGTATTTCTGATCACA

>D8PAK:00196:00121
GTTGCGATTGTAAGCTGTGTTACG

>D8PAK:00196:00149
ATCGAGATTGTGATCGGGATCACT

>D8PAK:00197:00112
ATTGCCAATTGTGAGTTGGCACAC

>D8PAK:00197:00127
CACATAAATGTGATCATGACCACA

>D8PAK:00198:00104
CGTCAACTGTGACCTACGTTACAA

>D8PAK:00198:00110
TACGAGACTGTGTGCTACATTACG

>D8PAK:00198:00117
CACCCAATTGTGTTCTACATCACG

>D8PAK:00198:00137
CCACACATTGTAACCCCTGTTACT

>D8PAK:00198:00139
AATGCAACGGTGTCCTAGATCACA

>D8PAK:00198:00147
CAGAACTTTGTGAGATTGCTCACA

>D8PAK:00199:00142
GCGACTGTGCTGTACGTTACAATT

>D8PAK:00150:00167
CGCACAAATGTGAATTCTGTTACA

>D8PAK:00151:00153
CCCATGACTGTGACCTATATTACT

>D8PAK:00151:00195
ACTATAATTGTAATAGTTCTCACT

>D8PAK:00151:00196
TTCCAGGTTGTAATGTGCATTACA

>D8PAK:00152:00196
CCACAAACGTGATTTAGATCACAT

>D8PAK:00153:00165
ACTCCCATTGTAATTCCGATTACT

>D8PAK:00154:00150
CTCATGAATTGTGTCCCGCATTAC

>D8PAK:00154:00170
CGGAAGATTGTCACCGTGGTCACA

>D8PAK:00155:00182
TCAAAATGTGATGCGGGTCACACT

>D8PAK:00156:00153
ATCAGAATGTAATGTAGGACACTT

>D8PAK:00157:00165
AACTTAATTGTGACTAACGTTACT

>D8PAK:00157:00174
CTGAAATGTAGTCCAGAGCACATT

>D8PAK:00157:00193
ATGCGGAATGTGTTAAAGATTACA

>D8PAK:00158:00186
ACATTAAATGTAATGTGGATCACT

>D8PAK:00159:00181
GGTCGAATTGTAATTCCGTTTACT

>D8PAK:00159:00192
TGCAAATTGTAACTTGCCGCACAT

>D8PAK:00160:00190
CCTTAGATAGTGTCTTGGCTCACA

>D8PAK:00161:00152
GCTTAAAGTGTGATTACGATTACA

>D8PAK:00161:00177
TTATACATTGTCACTTAAATCACA

>D8PAK:00161:00180
CCCGAGAGTGTGATGGCCGTTACA

>D8PAK:00161:00192
CCGCCCTTTGTAAGTTCGGTCACT

>D8PAK:00162:00151
CAATCTAAATGTAAGTATCGTTAC

>D8PAK:00162:00158
TTGGTAAATGTAATATCCTTCGCA

>D8PAK:00162:00179
TATCTAATTGTGACCCACATTTCT

>D8PAK:00162:00199
CATGTTAATGTAACTCATGTCACA

>D8PAK:00163:00153
CTAGCTTTTGTAACCGACCTCACA

>D8PAK:00163:00158
TCAATAGTAACTCAGGTCACTATT

>D8PAK:00163:00177
TTAGGTTATGTGAGTTACGTCACA

>D8PAK:00164:00164
TCATTGTAACCGGACTCACTATTT

>D8PAK:00164:00189
AGCTTAATTGTGACGGGGCTTACG

>D8PAK:00164:00191
TAGCTGAATGTGTGTCAAATTACT

>D8PAK:00165:00161
ATTCAAATTGTGTCTCAAGGCACT

>D8PAK:00165:00174
CTTCCAAAGGTAACCCGGGTCACA

>D8PAK:00170:00159
ACGGAGATAGTGCCCTGGATTACT

>D8PAK:00171:00164
CGAAAAATGTGACCAGGATTACAA

>D8PAK:00172:00173
AACAAAATTGTAATCCGAGTCACT

>D8PAK:00172:00189
CCGAAAAATGGTGGGCTATGTTAC

>D8PAK:00173:00171
TCAAACAATGTAATCTCCACTACA

>D8PAK:00173:00199
AATTCAACCGTGATCCAGTTCACT

>D8PAK:00174:00156
GCCAGATATGTGATCCCGACTACA

>D8PAK:00175:00189
TGCTAATATGTGATTGCTGTTACA

>D8PAK:00176:00153
ACGTTGATTGTTATCTAGCTTACA

>D8PAK:00176:00164
TTGTAAATTAGGTTACAATCAAAA

>D8PAK:00177:00150
CACCGGATAGTAATATATGCTACA

>D8PAK:00178:00150
AGCATTGTGATCAAACACACATTT

>D8PAK:00178:00152
TCTGCTGTACTCCAGGTGTGGCCC

>D8PAK:00178:00187
AAGCAATTGTGATCTTCCTTACTA

>D8PAK:00178:00195
TAAGCATTTGTATCGTGGGTCACA

>D8PAK:00179:00183
AGCTAGATTGTGTTCCACCTCACA

>D8PAK:00180:00165
TCACAGATTGTGGCGCTCGTTACT

>D8PAK:00181:00168
CTGTTTGTGCCCCTAGTTACAATT

>D8PAK:00181:00173
GGGAACATTGTGTTACTTATCACA

>D8PAK:00182:00156
AACTGCAATTGTAATCAAACTCAC

>D8PAK:00182:00190
GCTTCCAAAGGTAATCCAGCTCAC

>D8PAK:00182:00198
CTTCCAATTGTGTGTTATGCTACA

>D8PAK:00183:00151
AGCTTAAAAGTAAGCATAATCACA

>D8PAK:00183:00156
CCAACTGTGACCTGAATCACAAAT

>D8PAK:00183:00160
GGGGGATTGTGTCCTGGCTCACAT

>D8PAK:00183:00166
TCTGCCTTTGTAATATAGCCCACA

>D8PAK:00184:00162
ACCCTTAATGTGCTCTGGGCCACA

>D8PAK:00184:00186
GATGCTATTGTGCTCTATATTACA

>D8PAK:00185:00156
GCCAATAATTGTAAGCTGGGCTAC

>D8PAK:00185:00159
GTACCAATTGTGACGTACATTACC

>D8PAK:00185:00166
CGTCCATCTGTAATCTATACCACA

>D8PAK:00185:00185
CTCGCAAAAGTAATCCCTAATACA

>D8PAK:00185:00188
ATCACAATAGTAATTCCTGTCACT

>D8PAK:00186:00153
GCTCAGACTGTGAAATTCGTCACA

>D8PAK:00186:00158
CCCCGAATAGTAATGCTCATCACC

>D8PAK:00186:00168
TGTAGAATGTAATCCATGTTACTT

>D8PAK:00186:00185
GCATAATTTGTAATAGCGGACACA

>D8PAK:00186:00197
CGTGTAACTGTAATACCGCTCACA

>D8PAK:00187:00164
TGTATTGTAATCCAGATCACAAAT

>D8PAK:00188:00155
TGAGACATTGTAACTTACCGAACA

>D8PAK:00188:00158
CTCTGAACCGTAACCGTGCTCACA

>D8PAK:00188:00165
CACTGCATAGTAAGCTGGGACACA

>D8PAK:00188:00170
CTGCCAAATGTCATCAAGCTCACA

>D8PAK:00188:00182
CCAGACATTGTGCATCAAGTTACC

>D8PAK:00188:00189
GCCCGGATTGTGAGCTATGATACT

>D8PAK:00188:00193
TGTCAAATTGTAATCTGGGCTACT

>D8PAK:00188:00195
TTGTAATGCGGGTCACAATATGTA

>D8PAK:00189:00164
CATAAAATTGTGGTTTTAGTCACG

>D8PAK:00189:00196
TTACACACTGTGACTGAAGCCACA

>D8PAK:00190:00172
CCGATTGTAATGTAACTTACATTT

>D8PAK:00191:00194
GAACGATTGTGATCCGCCTTACAT

>D8PAK:00192:00160
CTGCACATTGTGGTTTCAACTACA

>D8PAK:00192:00162
CACAGGAATGTGAGCGCTACTACA

>D8PAK:00192:00184
GGCCAGAATGTGTGCTTCCTTACA

>D8PAK:00192:00199
CGCTAGACTGTGTATTTGCTCACA

>D8PAK:00193:00156
ACTCAAATTGTAACTGCCACTACA

>D8PAK:00193:00180
CCCCCGATTGTACTCTTGATTACA

>D8PAK:00193:00188
ATACGTATTGTAAGTTGGCTTACT

>D8PAK:00194:00177
ACCATCATTGTAATCCAGCTTACG

>D8PAK:00195:00166
TAAAGGAATTGTAATCTTCTATAC

>D8PAK:00196:00165
GCCATGATTGTGACTAATCTCACC

>D8PAK:00196:00183
AGATAAATAGTAACGCTTCTCACA

>D8PAK:00196:00187
AACGACTTTGTAACATGACTCACG

>D8PAK:00197:00157
TAACCCAATGTAATTAATCTCACA

>D8PAK:00197:00165
TATGGGTTACAATCTTTGGTGCGT

>D8PAK:00197:00180
GCCCGAAATCGTGACAGCGCTTAC

>D8PAK:00198:00162
CGTCCGAATGTGACTAAGTACACA

>D8PAK:00199:00199
TGGGTCAAATGTGCACTATGTTAC

>D8PAK:00150:00220
GTCGAAACTGTGTTATAGATTACA

>D8PAK:00150:00249
TATACAAATGTGACTTACCTCACA

>D8PAK:00151:00202
ATCCGGAGTGTAAGCTCGATCACT

>D8PAK:00151:00205
GAGCTAACTGTGAGCTAACTGACA

>D8PAK:00151:00227
CTGGAAATAGTAATGCTGGTTACG

>D8PAK:00151:00232
CCATTAAGTGTAACGCTAATTACA

>D8PAK:00151:00245
ATTCAGAATTGTAATCTGCGTTTC

>D8PAK:00152:00207
CTTCACATTGTGAGCTATCTCACT

>D8PAK:00152:00228
TTAACGAATGTAAGTTTACGCACA

>D8PAK:00153:00211
GCCACGATTGTGACGCAGCTCACT

>D8PAK:00154:00208
CACAAATTGTGGGGTAGGTTACAA

>D8PAK:00154:00223
CCCATGACTGTGTTAGTGATTACA

>D8PAK:00154:00245
GCGTCATATGTGCTCTAGCCCACA

>D8PAK:00154:00246
GCACACATTGTGACCATGATGACA

>D8PAK:00155:00206
CTCGTAATTGTGCGCTCTCTTACA

>D8PAK:00155:00242
ACCTCTAATGTGGGCTAGATTACA

>D8PAK:00155:00243
GTGCTGATTGTAGTGTGAGTTACT

>D8PAK:00156:00209
CTTACGATTGTAATGATCCATACA

>D8PAK:00156:00233
TGGGGAAAAGTGAGTCAACTTACA

>D8PAK:00158:00216
ATGTGACTTAGGCTACATTTCTGG

>D8PAK:00158:00226
TATCCAATTGTAATCCATTTCACG

>D8PAK:00159:00206
AACGAAAATGTGATCGCGACTACT

>D8PAK:00159:00210
GGACTAATTGTAATCCAACGCACA

>D8PAK:00161:00207
CGACAAATTGTGTAAGATATTACA

>D8PAK:00161:00222
GGCCCGAACTGTGTGTTAGACTAC

>D8PAK:00162:00201
CTATGCTTTGTAATTGTCCTTACA

>D8PAK:00162:00202
ATTCACTTTGTAACGCCGCTCACT

>D8PAK:00162:00227
TGGGTGAATTGTGACTACGGATAC

>D8PAK:00162:00228
ATTCCCAATTGTGCGCTGATACAC

>D8PAK:00164:00213
CTGGGAATTGTTCCCTTAGTCACT

>D8PAK:00164:00216
ACACATTGTAACTTGGCTCACGGT

>D8PAK:00164:00230
AACGTAATTGTGACGTGTCTTACT

>D8PAK:00164:00235
TCCCATATTGTGGTCTAGATTACG

>D8PAK:00164:00247
AACCGCAACTGTGATCTACGCTAC

>D8PAK:00164:00248
CGATAATTGTGACCCCCGTCACAT

>D8PAK:00165:00231
AAGTGGAATGTCATTTGAATTACA

>D8PAK:00165:00234
CTTATGACTGTGCTCCGCCTCACA

>D8PAK:00165:00243
TTGTAATCTGTGTCACAATAAGAC

>D8PAK:00165:00246
TCCTACATTGTATCCCTGATTACA

>D8PAK:00166:00219
TATGTGATCTAGATTACAGTCCTG

>D8PAK:00166:00222
ACGGGAATTGTAAGCCATATCACT

>D8PAK:00166:00232
AAAACGGGACTCCAGACTGTGCAT

>D8PAK:00166:00237
TACATGAATGTAAGGATACTCACT

>D8PAK:00166:00246
GTGCCGAAATGTAAGTCTGCATAC

>D8PAK:00167:00240
CCTCAGATTGTTCTTTGGAACACA

>D8PAK:00167:00247
GTCATCATAGTAATGCGGCTTACA

>D8PAK:00168:00215
CTACTTAATGTGACTCACGTCACA

>D8PAK:00169:00211
CAAGACTTTGTGATGTTTGTCACA

>D8PAK:00169:00241
CACCGTAAGGTGAGCTAGATCACA

>D8PAK:00171:00205
CTAGACATTGTAACCCCATTCACA

>D8PAK:00173:00214
CGATCTGATAGGAACCTTTGTCAC

>D8PAK:00173:00228
CATCTGAATGTCATCCAAATTACA

>D8PAK:00173:00237
CGTTTAATTGTGAGGTCGACTACA

>D8PAK:00175:00239
TGCTCACTCACTCCAGACTTCATT

>D8PAK:00175:00246
GAAGTAAAGGTGATCCAGTGCACG

>D8PAK:00176:00202
GACGACAATGTGTGCTATCTCACG

>D8PAK:00176:00241
AAGCCGATTGTAATCTTTGCCACG

>D8PAK:00176:00247
TGGACAAATGTATGCACTATCACA

>D8PAK:00177:00205
TACCTAAATTGTAAGCTCATGCAC

>D8PAK:00178:00205
AGCGCAACTGTGTGATGGATCACA

>D8PAK:00178:00228
CTCGATTGTGCCCTAGAGCACACT

>D8PAK:00178:00235
CCAAATAATGTGAGTTTGCTCACC

>D8PAK:00178:00242
GCGCCAATCGTGATGAATATTACT

>D8PAK:00178:00248
TGGAACATTGTAGTTCAGGTTACG

>D8PAK:00179:00200
AACTCAATTGTAATCCTTCCCACT

>D8PAK:00179:00215
GACTTGATTGTGTCCCCAGTTACT

>D8PAK:00179:00217
TGACCGATTGTGACTTAATCCACC

>D8PAK:00179:00218
GCATAAAATGTAATGTACTGTACA

>D8PAK:00179:00238
ACCACAAATGTATCGCACGTCACA

>D8PAK:00179:00243
GCGCTCATTGTAAGCAGCATCACA

>D8PAK:00180:00210
GTGGAAATTGTATCGCACCCCACA

>D8PAK:00180:00232
TTCCCAAATGTTCCCGAGCTCACA

>D8PAK:00181:00207
GTTGCTATTGTGCGCCATCTCACA

>D8PAK:00181:00228
TTCTAGTTTGTAATGAGGAATACA

>D8PAK:00181:00242
CATGGGACTGTGCTTTGTATTACA

>D8PAK:00181:00243
ATCGACATTGTATCCCTGCTTACA

>D8PAK:00182:00201
GAAAAGATGGTGACGGTGCTCACA

>D8PAK:00182:00206
GTGGTATTTGTAACAGGGATCACA

>D8PAK:00182:00211
TTGTAGTCTAGATTACATTTGCAC

>D8PAK:00182:00223
GCTAGATCACAATTACATCGAAAC

>D8PAK:00183:00203
TCACTAATTGTGACCGTGGTTTCA

>D8PAK:00183:00236
CCGTGAATTGTAGCAACTATCACA

>D8PAK:00184:00204
GACTCGATTGTAATCTGATATACT

>D8PAK:00184:00222
AACGAGATGGTAACGTGGCTTACA

>D8PAK:00185:00222
GTCTATAATGTGACTGGGGACACA

>D8PAK:00185:00230
GAGCCACAATGTAATAGTCGTTAC

>D8PAK:00185:00236
CTTTACACTGTAATCGAGGTTACG

>D8PAK:00185:00240
CCGAGAATCGTGCCCTTGCTCACA

>D8PAK:00185:00248
GTCATCAATGTAATCCAGCGCACA

>D8PAK:00186:00222
CGTCGGAATGTAATATGCCTTACA

>D8PAK:00186:00234
CTTAACTTTGTAAGCTGGGCTACA

>D8PAK:00186:00237
TGTGATGTACGTCACAATTTCACG

>D8PAK:00186:00240
AATTTAGCCATCCGCCCATGTGTG

>D8PAK:00186:00242
ACTTAGATTGTAATCCAAGACACA

>D8PAK:00186:00244
TGCCTCTTTGTGATCCGCATTACT

>D8PAK:00186:00247
CCTCTATTTGTGTCCTGCACTACA

>D8PAK:00187:00207
TTCCACAATGTGTCCTCGACCACA

>D8PAK:00187:00240
GCAACTAATGTGATAATGGTTACA

>D8PAK:00187:00244
TTGAAAATTGTAACTTGAGACACG

>D8PAK:00187:00247
GAATAGATTGTGACCTCATTCACT

>D8PAK:00188:00223
CCGTTAATTGTGACGGGACTCACG

>D8PAK:00189:00217
ACTAACATTGTGACATTTATCACT

>D8PAK:00190:00202
AAACCGACTGTAATCCACCTTACT

>D8PAK:00190:00203
CGGTCTAATGTGACCCCAGTCACA

>D8PAK:00190:00212
CGCTTAAATGTGACCCACACCACG

>D8PAK:00190:00221
TCCCTGATTGTGATGTTCACTACA

>D8PAK:00190:00235
GCAAGTGACAACCGAGTTTAGGTC

>D8PAK:00192:00239
ACCTTCATTGTGTTCGGTATCACA

>D8PAK:00192:00248
TTTTGAATTGTGAACCTGTTTACT

>D8PAK:00193:00202
CTCTAGATTGTAATCACTCACACC

>D8PAK:00193:00205
ATCACGATTGTCATATCGATTACA

>D8PAK:00194:00202
CGCCAATGTAACTTGTCTCACCTT

>D8PAK:00194:00212
ACCAGCAAATGTGACTGGCGTTAC

>D8PAK:00194:00234
ATCAGGTTTGTAACCGGGAGCACA

>D8PAK:00194:00245
GCGCAAATAGTGATACCTGTCACA

>D8PAK:00195:00200
ACTAAGAATGTGAGTATCCTTACA

>D8PAK:00195:00224
GCCAGAAAAGTAATGTAATGCACT

>D8PAK:00196:00212
GACGAGATTGTAAGTTGCATCACG

>D8PAK:00196:00220
ATATCGATTGTGAGATCGATCACG

>D8PAK:00197:00222
AGCCAGAACGTAACAGGAATTACA

>D8PAK:00198:00210
AATGTAAGTCAATACACATTGTGT

>D8PAK:00198:00211
AGGGACATTGTATTCAGGATTACA

>D8PAK:00198:00222
ACAAAAATCGTGCCCTAAGTTACA

>D8PAK:00198:00236
TACTTAACAGTAACCTAGCTCACA

>D8PAK:00199:00200
AACTAGTTTGTGAGAGTCATCACA

>D8PAK:00199:00214
CTCCGGAATTGTAATGTCGCCTAC

>D8PAK:00199:00236
GCTAGGTTACAATTCGTTAGGGTT

>D8PAK:00199:00242
AACACCAAATGTGTCTCCGCTCAC

>D8PAK:00150:00270
CTCTATAATGTAACCTAGCTTACC

>D8PAK:00150:00290
AAGTCATTAGTGATTTGAGACACA

>D8PAK:00150:00299
TCGTAGATTGTGGGCACGAACACA

>D8PAK:00151:00251
GCTGCGACTGTAATACGTCTTACA

>D8PAK:00151:00258
AAATCGATTGTGACCCACGTTACC

>D8PAK:00151:00264
CGGTCGACTGTAATCTTCGACACA

>D8PAK:00151:00278
CATTTGAAAGGGGCGCTGTGTCAC

>D8PAK:00152:00261
TATGGAAATGTGACCCACAACACT

>D8PAK:00152:00264
TTGCCTAATGTAACTTGGAGTACA

>D8PAK:00152:00282
TGTAACACTGTGAATTTGATTACA

>D8PAK:00152:00285
TCTAAGAATGTGACTCAACTCACT

>D8PAK:00152:00290
CCTGAAATCGTAACCAAACACACA

>D8PAK:00152:00296
TAGCCGATTGTAGGGTGAATTACA

>D8PAK:00153:00253
CCTGCCAATGTAAACTGAGACACA

>D8PAK:00153:00279
AGACAATTAGTAACCCCGCTCACA

>D8PAK:00153:00280
TTAGCAATTGTACCTTACACCACA

>D8PAK:00154:00262
ATGAAATGTGTCACACCTCACATT

>D8PAK:00154:00284
AGTTCCATTGTAATGCAGGACACA

>D8PAK:00155:00261
CACAAATTTGTGACGCCTGTTACA

>D8PAK:00155:00274
CCATCAAATGTAATACTGTTTACG

>D8PAK:00155:00275
CAATTGAACAGTAATAACGGGCAC

>D8PAK:00155:00294
CAGTAAATTGTATGACCAGTTACA

>D8PAK:00156:00292
ATGTGATTAGGATCACACTCTGGG

>D8PAK:00156:00298
TGTCCAATTGTAATGGAATGTACA

>D8PAK:00157:00261
AAGTATACTGTGCTCTGCATCACA

>D8PAK:00157:00275
TGCAAAATTGTATCGACGGTTACA

>D8PAK:00157:00282
TTGTGATACGGCTCACCATTTGTG

>D8PAK:00158:00251
GCTCCAAATAGTAAGGTGGAACAC

>D8PAK:00159:00251
TTGTTAATTGTGAACCCTGTTACT

>D8PAK:00159:00252
CCTGGCTTTGTAACCCCGGTTACG

>D8PAK:00159:00271
TATGCAAATGTAATCCACAGCTCA

>D8PAK:00159:00284
GCAAAGATTGTGAGTATTGCTACA

>D8PAK:00160:00269
ACAGTAATTGTGCCCAAGCTCACT

>D8PAK:00161:00251
ACATGGAATGTGACACAACCCACA

>D8PAK:00161:00276
AACCATAATGTAACATTATACACA

>D8PAK:00162:00297
AACAATGTGATCTAGATCACGTAT

>D8PAK:00163:00263
GACCAATTGTGACCCATATCACAT

>D8PAK:00163:00269
CAATCTATGTGAGATGTACTTACA

>D8PAK:00163:00270
GAATACATTGTGTTGCTAATCACT

>D8PAK:00164:00253
GCACTAAATGTAACCCCGTTCACT

>D8PAK:00164:00257
CGAGAAATTGTAATGTGTAATACA

>D8PAK:00164:00278
GAGGAAATTGTAACGGAGGATACT

>D8PAK:00164:00293
CAGCACATTGTACTTTGGCTCACT

>D8PAK:00164:00299
TCTGAATATGTGACCCTCCACACA

>D8PAK:00165:00257
TTGTGATCCAAATTACAGTGAAGG

>D8PAK:00165:00289
ATCATCAAAGTAACTAGAATCACA

>D8PAK:00166:00270
GAGCCAATTGTAATAGATATCACT

>D8PAK:00166:00272
AACCTGATTGTTCGTCAAGACACA

>D8PAK:00166:00274
ATCACAAATGTAATACAGGTTACT

>D8PAK:00166:00276
TATGGAGAATGTGCCTTTGGTTAC

>D8PAK:00166:00281
CCGTGAAATGTATCCTATAACACA

>D8PAK:00166:00283
CCGTAGATTGTGATTTCAACTACA

>D8PAK:00166:00285
AATGCTATTGTGATGTTACTTACT

>D8PAK:00167:00264
GAATACATTGTGACTTTGTTTACG

>D8PAK:00167:00274
CTCTTTATTGTGATCGGTATCACA

>D8PAK:00167:00292
AACGCCTTTGTGAGCGACAGCACA

>D8PAK:00167:00299
ACTACTGTGAGCCAACACACAATT

>D8PAK:00168:00281
CCAAGAAATGTAACTACCGCTACA

>D8PAK:00168:00287
GAACGTATAGTGATTATAATCACA

>D8PAK:00169:00270
TTCCTGATAGTGACGGAGAACACA

>D8PAK:00169:00271
CGACCAATTGTGGCTACCATTACA

>D8PAK:00169:00276
ATGCAGAATTGTGTGCTTATGCAC

>D8PAK:00169:00288
CAGATTGTGCTCCAAATCACGTTT

>D8PAK:00169:00291
AAGATTGTGTGGCAGGTCACAGTC

>D8PAK:00169:00298
GTAGTGAACGTGAGCCAGCACACA

>D8PAK:00170:00259
AGCAAAATTGTAGCCAACCTCACA

>D8PAK:00170:00288
TTCGTATTGTAACGTAGATTACTA

>D8PAK:00170:00295
CATATGATCGTAACGTGTCTCACA

>D8PAK:00171:00262
TACTAGATAGTGGTCCATGTCACT

>D8PAK:00171:00270
ATGTAATAGGTATTACAATTGCGA

>D8PAK:00171:00284
ATGAAGATGGTAATGGCCATCACA

>D8PAK:00171:00287
AGACGAAATGTGTCATGTATCACA

>D8PAK:00171:00291
GCTATGAATGTAAGTGCAATTACT

>D8PAK:00172:00262
TGGGAGATTGTGCACATGGACACA

>D8PAK:00172:00279
TCGTCCATTGTAAGCTATGTTACT

>D8PAK:00172:00283
TCCCACAATGTGAGGTAACTTACA

>D8PAK:00172:00287
TTGTAACATGAGACACATTCTTCG

>D8PAK:00172:00288
AACAAATTGTATCTTGCATTACAT

>D8PAK:00173:00272
AACAAGAATGTAACCTAGATGACC

>D8PAK:00173:00273
CATCATAAATGTGATAGTGGTTAC

>D8PAK:00173:00290
CGGACCAATGTGTCCTCGATTACA

>D8PAK:00174:00258
TGCTATAATGGTGATCTGAATTAC

>D8PAK:00174:00297
GGGTGTAATGTAACATGCGACACA

>D8PAK:00175:00262
TAACGGAATGTGACTTGTGCCACT

>D8PAK:00175:00276
AACTGGATAGTGACGTAGATTACA

>D8PAK:00176:00278
TTCGAGAATGTGATGCTAGTTCCA

>D8PAK:00176:00279
ATGTAGACTGTGTCGGATCTTACA

>D8PAK:00178:00278
ACTAATATCGTAACCCAGATCACA

>D8PAK:00178:00281
CCTCTAAATGTCATGCATCACACA

>D8PAK:00178:00288
TGCTGAATAGTGATGTTTCTCACT

>D8PAK:00178:00291
ATGTAAAATGTGATGCCCCTTACG

>D8PAK:00179:00258
GCCAGAATTGTGCTGTGCGTTACA

>D8PAK:00179:00280
AAATCAAGTGTAATATGTATCACA

>D8PAK:00179:00284
ATTCGATTTGTGTGTTAGGATACA

>D8PAK:00179:00289
ACCTGCATTGTGAAGCAGATCACT

>D8PAK:00180:00256
AGCAAGAATGTGAGTTCTCTTACT

>D8PAK:00180:00266
GGGAATATTGTAGCATAACTCACA

>D8PAK:00180:00278
TTGTGGACTGTGACCATACTCACA

>D8PAK:00180:00280
GGTTAAAATGTGACTAGGACCACA

>D8PAK:00181:00251
CGTCTAATTGTGTATTCGCGCACA

>D8PAK:00181:00254
CGACCGAAATGTGCTTTTGGTCAC

>D8PAK:00181:00281
GGTCATGAATGTAATCTGTGGCAC

>D8PAK:00181:00293
TGACCGATTGTGGCTTATATTACA

>D8PAK:00182:00267
TAGTGTAAATGTGGGTTTGCTTAC

>D8PAK:00182:00280
TCTCCCTTCCTCCAGTTTTGAGCT

>D8PAK:00182:00289
GCTCGGAATGTGTGTTTCGCTACA

>D8PAK:00182:00290
TGCCAAAATGTGACGACAGATACA

>D8PAK:00182:00294
AATTATTTCAGTATTAATATAACT

>D8PAK:00183:00282
CCTTGGATTGTAACTGCGCTTACA

>D8PAK:00183:00291
TAAACATTGTGCCTTGTATTACAA

>D8PAK:00183:00293
CCTGGATCACATTTTGTGGTACGT

>D8PAK:00184:00266
GTGTCAATTGAGTGCCTGCTTACA

>D8PAK:00184:00272
CTATAAATTGTGGCGCAGGACACA

>D8PAK:00184:00276
AAGCTCAATGTAATACTGCTTACA

>D8PAK:00185:00252
CGCACATTACAATTTGGATCGCGT

>D8PAK:00185:00258
TCCCCTCTTCTCCAGCGTTTTACA

>D8PAK:00185:00262
CAACACATAGTGCTATGGATTACA

>D8PAK:00185:00278
CTCATGGTGTTACGTTACCCATTA

>D8PAK:00185:00279
ACGATGATTGTGTCCCGGATTACA

>D8PAK:00185:00287
CTTGTAAATGTTCTGTGGCTCACA

>D8PAK:00185:00288
CGATCTAATTGTGACGTACATCAC

>D8PAK:00187:00252
ACTCCCAATGTAATGTAAACCACA

>D8PAK:00187:00258
TGCTAAAGTGTGTCTGTGGTTACA

>D8PAK:00187:00268
CTCAGGAGAGTGACCTTGGTTACA

>D8PAK:00188:00273
GCTTAGATTGTGTACTGGCTCACT

>D8PAK:00188:00291
CCCTTAAGTGTGCCCCTGATCACA

>D8PAK:00188:00296
CGTGAGAATGTAATGTAACCCACG

>D8PAK:00188:00299
ATCACAATTGTGATTCGCGTCACA

>D8PAK:00189:00250
ACCTTAAATGTAAAGTATGTTACT

>D8PAK:00189:00259
ATCCGAATTGTGATTTGGCCTACA

>D8PAK:00189:00265
CTCCAGATTGTTCCCCAGCTTACT

>D8PAK:00189:00273
CGCTGAATTGTGCTCTAGCTCTCT

>D8PAK:00189:00295
CGTCGTAGTGTAGCCTGGATTACA

>D8PAK:00190:00251
ATCTAAATGTGACGATGGTTACAT

>D8PAK:00190:00258
TTGAATTGTAATGGTGGTTACACA

>D8PAK:00190:00267
CAACATAATGTAACCTATCTTACA

>D8PAK:00190:00277
TTAGGTTTTGTGATTGGCGTTACA

>D8PAK:00190:00290
TATTGTAATGTAACACAAGACACG

>D8PAK:00190:00295
CGGGTGAAAGTGATCTACAGCACT

>D8PAK:00191:00255
CCTACAAAATGTGACCTGCGTCAC

>D8PAK:00191:00257
AATTTCACCCTATAGTCGCATTAG

>D8PAK:00191:00288
GAAGCGATTGTGAGCAATCTCACT

>D8PAK:00192:00295
CGAAAGAACGTAAGCCATCTCACA

>D8PAK:00192:00297
TCTTGAAATGTGGCTAAAATCACT

>D8PAK:00193:00268
TAGAACATCGTAATGTAGATTACC

>D8PAK:00194:00250
GTGCCAATTGTGTTCCACGTTTCA

>D8PAK:00194:00278
GCTTGAAAATGTGATTCCGTTTAC

>D8PAK:00194:00285
ATTTGGATTGTGATAACGGTTACA

>D8PAK:00194:00292
AGCCCCATTGTGATCCCTATTACA

>D8PAK:00194:00297
CTATAAATAGTGTCTGCAATTACA

>D8PAK:00195:00258
GGTCAGATAGTAACAGTCGTTACA

>D8PAK:00195:00260
CTCGACATTGTGAACGCCATCACA

>D8PAK:00195:00270
TACCCAACTGTGATTTGGGACACA

>D8PAK:00195:00276
CTTTGAATGGTAATTTAAGTTACG

>D8PAK:00195:00294
GCTTAAAGTGTAATATGCCTTACA

>D8PAK:00196:00251
AACGTATATGTGCTTTCCGTTACA

>D8PAK:00196:00275
GCTGAAATTGTAATCTGCAACTCA

>D8PAK:00196:00289
CTTCACATTGTAATCTTCCTTACT

>D8PAK:00197:00268
CTTGGAAATGAGTCCGGCATCACA

>D8PAK:00197:00274
CCGGGAAACGTGAACTTCCTCACA

>D8PAK:00197:00281
CGCTTGAATTGTGATCGGCGCCAC

>D8PAK:00198:00281
TCCGAGAATGTAAGACCCATTACT

>D8PAK:00199:00262
TTCGTAATCGTGCCTTGTATTACT

>D8PAK:00150:00322
CTTCTCTTAGTGGTGTAGCTCACA

>D8PAK:00150:00335
TCAAAGATTGTGAGCCAGATCTCA

>D8PAK:00150:00347
CTTTGAATTGTGCTCTCCGTTACG

>D8PAK:00151:00301
TAGTGCCTTAGATCACACTTCCCT

>D8PAK:00151:00302
ATTTGGATCGTGATCGTAATCACA

>D8PAK:00151:00305
GTGCAAAATGTAACTTGGACAACT

>D8PAK:00151:00311
GTGGCCATTGTGATCCACACTACT

>D8PAK:00152:00317
CTATACATTGTAACTCACCACACA

>D8PAK:00152:00346
AGGAAAAATGTAACTCCCACTACA

>D8PAK:00154:00307
TTGTGTCGGGGATCACAATCCGTG

>D8PAK:00154:00325
CATCAAATTGTGCGTTATGTTACG

>D8PAK:00155:00310
ATCCTTATTGTAACCGATGACACA

>D8PAK:00155:00315
TCGAACATTGTGGTGCTAATTACA

>D8PAK:00155:00338
GCCAAAATGTTCATTGGGTTACAT

>D8PAK:00157:00316
AGCTCGATTGTGACTCTAGTCACT

>D8PAK:00157:00320
GCCATTGTGAGCTAGATTACATAC

>D8PAK:00158:00303
CGGCTGATTGTAATTTCCGATACA

>D8PAK:00158:00306
TTCTACACTGTAACCCGATATACA

>D8PAK:00158:00308
TCTTCCATTGTCATCTACATTACA

>D8PAK:00158:00311
CCCGGAATTGGGACTTATCTTACA

>D8PAK:00159:00338
AACTCGATTGTAACCCACGTCACG

>D8PAK:00159:00348
TACACCTTTGTGACTTAGAACACC

>D8PAK:00160:00315
CCCGCTAATTGTAAACTATATCAC

>D8PAK:00160:00319
CCTCGTATTGTGATGTGTACCACA

>D8PAK:00160:00326
CCATAAATTGTATGGTAATGCACA

>D8PAK:00161:00307
TCACCGTTAGTGACCCTGGTTACA

>D8PAK:00161:00316
TCCGTGATGGTGCTTTAGCTTACA

>D8PAK:00161:00319
ACCGTGATTGTAACGTAATTGACA

>D8PAK:00161:00329
CTTAGATCACAATCCCAGTTGGCT

>D8PAK:00161:00330
CTTTGGATTGTGATCTGTCTTCCA

>D8PAK:00161:00338
CCTCATAAGGTGCCCCAAATCACA

>D8PAK:00163:00322
CAAACCTCTCTCCAGTCCGGTCGG

>D8PAK:00164:00305
ACCCAGAATTGTTCGGTAGCTCAC

>D8PAK:00164:00329
ACCCCAAAGGTAATGGTCATCACA

>D8PAK:00164:00336
GGGGAGATTGTGTTGTACCTCACA

>D8PAK:00165:00318
CCTGCGATTGTAACATGGATCACG

>D8PAK:00165:00336
AAGACCATTGTATGCTATATCACA

>D8PAK:00166:00314
TCACAAATTGTAATCGGCCATACA

>D8PAK:00167:00303
TTCAGAAATGTGAGTTCATATACA

>D8PAK:00167:00307
CGCCCGAACGTGATTGCCCTTACA

>D8PAK:00167:00309
GCACAATGTGTAATCTATCTCACA

>D8PAK:00167:00347
AGGCGAAAGTGTGATTTAAGATAC

>D8PAK:00168:00309
ATATCAAATGTAAGCGTAGATACT

>D8PAK:00168:00316
CGCCTTAATGTAAGTTTGATCACT

>D8PAK:00168:00335
GCCTAGATTGTACTGTGAGTCACA

>D8PAK:00169:00314
CAATAGATTGTGTCGATCGCTACA

>D8PAK:00169:00341
TTCCACAAATGTGGGCTGATGCAC

>D8PAK:00169:00347
GCCGCTATTGTAACCCTTGATACA

>D8PAK:00170:00306
CATAGATTACATTTAGGTCCCTTG

>D8PAK:00170:00325
CATGAAATGTAATGCTATGCACAT

>D8PAK:00170:00337
GTCTCAAATGTAGCCCGCCTTACA

>D8PAK:00170:00346
GCCACAATTGTAACAACTGTAACA

>D8PAK:00171:00332
CATGACATTGTAACTCAGGTCACT

>D8PAK:00171:00334
AGCGAAAATGTAAGGAATGCCACA

>D8PAK:00171:00343
TGCCTGATTGTACACTAGTTCACA

>D8PAK:00172:00324
CTGTCCATTGTGACCTACATTACT

>D8PAK:00172:00334
CAACAGATTGTGATACGGCTTACA

>D8PAK:00172:00343
CAATGATCGACAGTTTTCACTGAG

>D8PAK:00173:00308
TGGCCAAATGTAGTGCAATCCACA

>D8PAK:00173:00321
GACCTTATTGTAGTATGGCTCACA

>D8PAK:00173:00326
GTCCGAATTGTATCTTAAACCACA

>D8PAK:00173:00345
ATAAAGAATGTATATCATGTCACA

>D8PAK:00175:00320
ACTGCTATTGTAACTTACATGACA

>D8PAK:00175:00325
TCGAAAAACGTGAGTCTTGTTACA

>D8PAK:00176:00301
AGCACAATTGTAACGGCTATTACA

>D8PAK:00176:00330
GCTTAAACTGTGTCTTTAGTCACG

>D8PAK:00176:00335
TCTCAGAACGTGTCTCCCATTACA

>D8PAK:00176:00337
CCCCTCAGTGTGTCCTATGTTACT

>D8PAK:00176:00345
CACCAAATTGTGGTTTGTATCACT

>D8PAK:00177:00326
AACTGTATTGTGACTGAGGTTACA

>D8PAK:00178:00311
CAACTAATAGTTGTGTAGGTTACA

>D8PAK:00178:00316
CGAGACACTGTAAGCTGGATTACA

>D8PAK:00178:00333
AGGTTGATTGTAATGCGTCACACT

>D8PAK:00178:00347
CGTAATTGTAATCACGCTCACAGT

>D8PAK:00179:00311
CGCTAATTGTGCTGTATATTACAT

>D8PAK:00179:00337
TTTTGGACTGTGCCCTCACTCACA

>D8PAK:00180:00330
ATGTCGATTGTCAATTAACTCACA

>D8PAK:00180:00332
CCTCCAATTGTGTCGGAGCACACT

>D8PAK:00180:00334
CCTAGTACTGTGAGCCGCATTACA

>D8PAK:00180:00338
CATTTCGCACTCCAGTCGGTGTCC

>D8PAK:00180:00341
TTTCCAGAACGTAATGCAAAACAC

>D8PAK:00181:00337
GAATACATAGTGAACCTCGTCACA

>D8PAK:00181:00340
CGTGTAATTGTAAGGTACATTACT

>D8PAK:00182:00345
CTACACAATGTGTTGATAGTCACA

>D8PAK:00183:00329
CCGTACAAATGTGATACATCTTAC

>D8PAK:00183:00332
GACACAATTGTGACTTCAGTCACT

>D8PAK:00184:00333
GAAACAAATGTAATCAACCTCACC

>D8PAK:00184:00335
TCCCAAATTGTATGTTAGTGCACA

>D8PAK:00185:00327
GAGCGGACTGTAACCTTGGTCACA

>D8PAK:00185:00334
CCGTGAGATTGTAATGCAGGACCC

>D8PAK:00186:00324
CATTATTTTGTGTCCAAGCTCACA

>D8PAK:00187:00310
CAGGTGATTGTGCACTACATCACT

>D8PAK:00188:00330
AGGAAAGAATGTAATGTGAATCAC

>D8PAK:00188:00334
ACACAAAATGTATCCAATGTCACA

>D8PAK:00189:00306
ACCAGCAATGTAATATTCGTTACT

>D8PAK:00189:00315
CAACCGATTGTAACCTATCCTACA

>D8PAK:00190:00300
CAGGTAATTGTATTCTGTCTCACT

>D8PAK:00190:00306
CCTATAATTGTAATGCTTCTTACA

>D8PAK:00190:00344
CCTGCCATTGTAAGTTTGATTACT

>D8PAK:00191:00311
AACACAATTGTGTACAGGGTCACA

>D8PAK:00191:00314
TGGCTAAATGTGACATTGCGTACA

>D8PAK:00191:00327
CTTAGCTTACAATCGAGACCCATC

>D8PAK:00192:00311
TGGGCGTTTGTAACCTGAGTCACT

>D8PAK:00192:00319
CTAGCAATTGTAACCTAGAGCACA

>D8PAK:00192:00321
CGCTTTGTGTCCTATCTCACAATC

>D8PAK:00192:00331
ACGACGATTGTGATGTCGCTTACA

>D8PAK:00193:00332
GACACAAATGTAACTCTACATACA

>D8PAK:00193:00333
AATGATAATGAGACCTAGATTACA

>D8PAK:00193:00334
TCTCCACTTTGTGAGATATCTTAC

>D8PAK:00195:00312
GATTTATTTGTAAGATACCTTACA

>D8PAK:00195:00313
TTGATAAATGTATTACAGATCACT

>D8PAK:00195:00345
TTGGCAAATGTGGCCCACCTCACA

>D8PAK:00196:00300
TACCTAAATGTAACACGGTTTACA

>D8PAK:00196:00343
CCAACAAATGTAACTCAATATACA

>D8PAK:00196:00346
CGTCTTAAATGTGACGTCGATTAC

>D8PAK:00197:00306
CAGCTCAATGTGCATTAGATCACC

>D8PAK:00197:00330
TCAAGAATGTAATTGACATTACAT

>D8PAK:00198:00322
AAGCCAAAAGTGTTCTGAGACACT

>D8PAK:00198:00332
TTACACATTGTAATCAATCTCACT

>D8PAK:00198:00342
AGCAGATTTGTAATACAAACCACA

>D8PAK:00198:00344
CGATTGAATGTGACTGCATTTACA

>D8PAK:00199:00330
ACCACGATTGTAACCATTCACACT

>D8PAK:00150:00355
GATATCAATTGTGTCCCAAGTTAC

>D8PAK:00150:00367
TGCCACAATGTAACCTCGTTTACT

>D8PAK:00150:00372
ACCTAAATCGTGAGGCAGACCACA

>D8PAK:00150:00387
CACGCGAATTGTAATACGCAGAAC

>D8PAK:00151:00367
TCCTAGATTGTGCGTTATATTACT

>D8PAK:00152:00373
GGGTACGTTGTGACCTGGATTACA

>D8PAK:00152:00382
TCGATAAATGTAAGTCCGCTTACT

>D8PAK:00153:00361
GAACATATTGTGTCCCAATTCACT

>D8PAK:00153:00367
CCGGTAACTGTGACGTACCTCACA

>D8PAK:00153:00398
CAATTGTGACCTGGGTCCCATTTA

>D8PAK:00154:00387
TTCCCTGATTGTGTCTTACCTTAC

>D8PAK:00155:00362
CGATCGAAAGGTAACCTAACTTAC

>D8PAK:00156:00397
GGGACCAACTGTAATATAGATCAC

>D8PAK:00157:00355
AAGATTGTGTCTCAACACACATTT

>D8PAK:00157:00396
CGGGAGAATGTGTCCTCGATTACT

>D8PAK:00158:00356
TCGCGAAATGTAATCTCGTGCACA

>D8PAK:00158:00357
CCCCTAACTTCTCCAGATCTCCAC

>D8PAK:00158:00366
TCCCACTTTGTGATCTGCGTTACG

>D8PAK:00158:00388
CAGAACAGTGTAACATAGCCTACA

>D8PAK:00158:00390
TTATACACTGTGACTATAGTCACA

>D8PAK:00158:00393
AGCCAAAATGTGCAGTTTGTCACA

>D8PAK:00158:00394
TGTACAAATGTAACCACGGTCACT

>D8PAK:00159:00364
CCGGTAATTGTGATCTGATGCACC

>D8PAK:00159:00366
ATGACGATTGTGATTGTGATTACC

>D8PAK:00159:00371
CCAATAAACGTAACAGGGCTCACA

>D8PAK:00159:00380
CCTACTATTGCTAATAGGGTCACA

>D8PAK:00159:00381
TTGTAATCTTTATCACATTAGCTG

>D8PAK:00160:00359
AGCGAAAATGAGTCCCAAGTTACA

>D8PAK:00160:00370
TCGAAGAATGTAAGTTGGGTCACC

>D8PAK:00161:00360
CCGGATTGTGTCTCATCTCACAAT

>D8PAK:00161:00391
GATGAAATTGTAACCCTTCGCACA

>D8PAK:00161:00396
CGTCCTTTTGTAATGTGACTTACA

>D8PAK:00161:00397
CCACAATTGTAACGTACATCACAT

>D8PAK:00162:00393
CCCGTTATTGTAACTCGCCTCACA

>D8PAK:00163:00352
AACTAAATTGTGAATCAGCTGACA

>D8PAK:00163:00354
AACGAAAATGTGATCGCGACTACT

>D8PAK:00163:00358
GTCCCAATCGTGAGGTATGACACA

>D8PAK:00163:00396
TGCTACATTGTGCACGTTCTCACA

>D8PAK:00164:00377
CACTAAAAAGTAAGCTGTAACACA

>D8PAK:00164:00391
TTCGTGATTGTGCAGCAAGACACA

>D8PAK:00165:00383
GTTGGTAATTGTGTGTTTGCTTAC

>D8PAK:00165:00386
ACCTGAACTGTGGTCACGGGCACA

>D8PAK:00166:00377
GGGGCAATTGTCATTTCTGTTACA

>D8PAK:00166:00378
CCTGCAAGTGTGATGCGGATCACT

>D8PAK:00166:00381
GACGGAATTGTAGTGCAAATTACA

>D8PAK:00167:00355
TCCCGAAATGTAAGCATGATCACC

>D8PAK:00167:00365
CAATAAACTGTGAGCAGCAACACA

>D8PAK:00167:00373
GATATAAACGTAATTTGGCATACA

>D8PAK:00168:00360
TGGATTGTAATCCACGTCACCATT

>D8PAK:00168:00369
GTATTGTTTGTGATGTCGGTTACA

>D8PAK:00168:00380
CCAGCAAATGTGAGCAAGAGCACA

>D8PAK:00168:00394
CCACGGAAAGTAATGCAGATTACA

>D8PAK:00169:00378
TAGCCTTTTGTGAGATTAATCACA

>D8PAK:00169:00386
CTTTCTATTGTAACCTTGGCTACA

>D8PAK:00170:00366
ATCATAGAATGTGTGTTACCTCAC

>D8PAK:00170:00370
TTAGCAACTGTGACCTGAGACTCA

>D8PAK:00170:00386
ATCCGATTAGTAATGTAACCCACA

>D8PAK:00170:00393
ATCCAAAACGTGATAATTATCACA

>D8PAK:00171:00355
CTGCTAAATGTGGCCTATATCACT

>D8PAK:00171:00360
GGAGTGATTGTGTCATAAGATACA

>D8PAK:00173:00354
CCACGTAATGTGATAGAGGTTACA

>D8PAK:00173:00365
GGTCAAAATGTGACGATCCTCACA

>D8PAK:00173:00376
AAGTAACCTAACATACAATTCAGA

>D8PAK:00173:00398
CTGCCGAATGTGATCCGAATCACT

>D8PAK:00174:00388
CTCATACAATGTGTGCTGGGTTAC

>D8PAK:00175:00351
GGACGGAATGTATCTCAAATCACA

>D8PAK:00175:00356
CCGCCAATTGTGACTCTTGTCTCA

>D8PAK:00175:00384
AGCCTAAATGTGATGTAACACTCA

>D8PAK:00175:00385
CACCACTTTGTGTGCCAAGTCACT

>D8PAK:00175:00396
TCCCCTATTGTAACATACGTCACT

>D8PAK:00176:00368
TCTACGAATGTGATGTCGAATACA

>D8PAK:00176:00397
AATCCCAAATGTGTTTCCCCTCAC

>D8PAK:00177:00350
CGCAACATTGTGACCCGACTCACA

>D8PAK:00177:00351
TTGAGATTGTGTTCTACGTTACAT

>D8PAK:00177:00359
TTTACAATAGTGATGAGCAACACA

>D8PAK:00177:00387
GGCTTGAATGTAAGGTAGTATACA

>D8PAK:00178:00355
TTGCTAATCGTGATTCCGCTTACA

>D8PAK:00178:00374
AAGCAAGATTGTAACTCCCGTTAC

>D8PAK:00178:00386
AGAGATATAGTAACCCAGATCACA

>D8PAK:00179:00379
AACACCAATGTGTTTTAACTCACA

>D8PAK:00179:00393
CCTCCAAGTGTAACCTCCCTCACG

>D8PAK:00180:00396
CCCTGAATAGTGAGCTAGACTACA

>D8PAK:00181:00352
CCGCTAAATGTAATTCGGTTGACA

>D8PAK:00181:00365
CGTAATATTGTAACGTCGATCACA

>D8PAK:00181:00382
AACAAGAATGTGCCCTCAGACACA

>D8PAK:00181:00387
ATGTAAGCTGCATCACATTTCGGA

>D8PAK:00181:00388
ATGTAAATTGTGCAATACGTCACT

>D8PAK:00181:00392
CTCGGAGATTGTAACTCATGTCAC

>D8PAK:00182:00352
AAGGGAATTGTAAGATAGACCACT

>D8PAK:00182:00353
ACTAGGATTGTGATGTAAGTTACC

>D8PAK:00182:00365
GACGCTAATAGTAACATGGGTCAC

>D8PAK:00182:00369
TACCCCATTGTGGCGTACGTTACT

>D8PAK:00182:00397
AGTTCCATTGTGATGCGCCTCACG

>D8PAK:00183:00350
ACCCTATATGTAAGCCACCACACA

>D8PAK:00183:00367
ACAAACACTGTGTCATGGCACACT

>D8PAK:00183:00387
GCAATTGTGATCGCAGACACATTA

>D8PAK:00184:00375
AGGATTTGTGACTCAGCTCACATT

>D8PAK:00184:00385
AACGTAAATGTAACTTGCCACACT

>D8PAK:00185:00351
TTCAGCAATGTGATTTAATTTACA

>D8PAK:00185:00359
GCGCCAAGTGTATTCTGCACCACA

>D8PAK:00185:00360
TACTGAACTGTGCATGCGCTCACA

>D8PAK:00185:00369
GGTTTGTTTGTGATCCAGATCACT

>D8PAK:00186:00350
GTGTGCATTGTGCTCTATATTACA

>D8PAK:00186:00352
CCATCGATTGTAATTCTGGTCACT

>D8PAK:00186:00360
GAGTATATTGTAATGCGGGTGACA

>D8PAK:00186:00368
CCCTTCGGAACATCCTGCAAGCCA

>D8PAK:00186:00379
TCGTGGAATGTCACATGTCTTACA

>D8PAK:00186:00395
CTCCGTGTTTGTAATCTATCTCAC

>D8PAK:00186:00398
ACTGGCATTGTAACGCTCCTTACA

>D8PAK:00187:00351
CCCGGTATTGTGTATTAGATTACA

>D8PAK:00187:00382
TGGCAGACTGTGTCCACTATTACA

>D8PAK:00188:00366
CGTGGGATTGTAACAAGTCCCACA

>D8PAK:00188:00368
CCGTAGATTGTGATTTCAACTACA

>D8PAK:00188:00376
ACCCAATAAGTGACTAGACTCACA

>D8PAK:00188:00377
TTCGCGGCTCTCCAGGCAATAAGT

>D8PAK:00188:00397
ACTCAAAACGTGACACAAATCACA

>D8PAK:00189:00351
AAGATAATTGTGAGCGAGGACACG

>D8PAK:00189:00352
ACGGCAACTGTAAGATAGGTCACT

>D8PAK:00189:00360
AAGTACTTAGTAATCTAGCGCACA

>D8PAK:00189:00388
GAATCAATTGTAATCTATAACTCA

>D8PAK:00190:00355
ACGATGATTGTGGCTCTTCTTACA

>D8PAK:00190:00365
CTTGGAAATGTGTCATGTATCACA

>D8PAK:00191:00358
CCTGCCAATGTAATCTGCACTACA

>D8PAK:00191:00366
ACTCTAAAAGTGCCTTTGATCACA

>D8PAK:00191:00377
AGTATCAATGTAACGTAGAGCACG

>D8PAK:00191:00399
GGGTAAAATGTAACTTAGTGCACA

>D8PAK:00192:00355
GCGGCAAACTGTGAGTCAAGTTAC

>D8PAK:00192:00356
TCGCGCTTTGTAATTTAATGCACA

>D8PAK:00192:00391
ACGACGTTTGTGTCCCAAATCACA

>D8PAK:00193:00351
TGTCAACTATGTTCAACGGTTACA

>D8PAK:00193:00392
ACCAGTTATGTGATCTCTATCACA

>D8PAK:00193:00398
AACGCATTTGTGACCTAGTATACA

>D8PAK:00194:00358
GTTGGAATAGTGGCGATTGTCACA

>D8PAK:00194:00372
CCGGCCAAATGTGCATGGGCTCAC

>D8PAK:00194:00397
CCACGTATTGTAATCGGTGTTACT

>D8PAK:00195:00381
TGCTCGATTGTGCATTTTATTACA

>D8PAK:00195:00390
CCATAAATTGTGCCTAAACTCACA

>D8PAK:00195:00394
TCTTGAAATGCAATACGCGTTACA

>D8PAK:00195:00395
AAGTAATCTAGCTTACAAATGGTA

>D8PAK:00196:00358
CATTACAATGTGATGCGCGACACT

>D8PAK:00196:00395
GGCCGAATTGAGACCCAGCTCACT

>D8PAK:00196:00398
TCCCATATTGTAACTTCCCTCACA

>D8PAK:00197:00388
AGCAGAATTGTGCTCCGTGTTACA

>D8PAK:00198:00357
CCCCGGATTGTCAGATAGATTACA

>D8PAK:00198:00365
GGACAAAATGTGACTGTCGTTACG

>D8PAK:00198:00367
AGAACCTATGTGAACTAGATCACA

>D8PAK:00198:00376
TGAGGGATTGTGATCGTGATCACA

>D8PAK:00198:00379
ACCCAGAATGTAACTCAGCACACA

>D8PAK:00199:00378
CTCTAAAAAGTGACTTTGCACACA

>D8PAK:00199:00388
TAGCAGACTGTGGGTTTAGTTACA

>D8PAK:00150:00401
TAGTCAATAGTAATCTTATTCACA

>D8PAK:00150:00425
TGGACAATTGTAACCTGCATCACG

>D8PAK:00150:00443
CACGAATTGTATGCTTAGTTACAA

>D8PAK:00151:00401
ACCTGGATTGTAAGCAAGGACACA

>D8PAK:00151:00411
TGTACCAATGTGTCCTCGATCACA

>D8PAK:00151:00417
TAATTAAAAGTGAGTCGGGTCACA

>D8PAK:00151:00420
AAGCCTATTGTGCATTAAGTCACG

>D8PAK:00151:00444
CTACGAATTGTAGTCTTGTTTACT

>D8PAK:00152:00426
GACCCAATTGTATGTCAGGGCACA

>D8PAK:00152:00428
TCTCGGATTGTGATCTACGCCACT

>D8PAK:00152:00429
GTCTACATTGTGTGATGGCTCACA

>D8PAK:00153:00406
AAGTAAGTTCGCTCACAATTGCGA

>D8PAK:00155:00407
TATCACATAGTGAACTCTCTTACA

>D8PAK:00155:00410
TGGGCTAATTGTAATCCTATGTAC

>D8PAK:00155:00419
ACAGAGTTTGTGTTCTAATGCACG

>D8PAK:00155:00435
GAACCGACTGTGATTTTCATTACA

>D8PAK:00156:00432
CCCTCAAATGTTATCTGGTTTACA

>D8PAK:00157:00413
GAGCGAAGTGTGCCCCAATTCACA

>D8PAK:00157:00443
TTGTGAGCTGGAGCACAGTTCCGG

>D8PAK:00157:00444
AACCGAATTGTGATTTACACCACT

>D8PAK:00158:00400
GGCTCAATCGTGATGTGAATTACA

>D8PAK:00158:00420
CTCTACTTTGTAAGATGGAACACA

>D8PAK:00158:00434
AATGGTAATGTAATCTAACTTACC

>D8PAK:00158:00444
TACACAATAGTTCCCTATATTACA

>D8PAK:00158:00446
CACCTCGCATCCTGTTGTTTTGCA

>D8PAK:00159:00402
GGACCAAATGTGTCCGAACATACA

>D8PAK:00159:00435
AGCACCTTTGTAACTCGACTCACA

>D8PAK:00159:00445
ACCTAAATCGTGATCTTGGTTACT

>D8PAK:00160:00410
CCGTAGATCGTAATGTCCGTCACA

>D8PAK:00160:00419
CTACAGATTGTGACCAAATGCACA

>D8PAK:00160:00425
GCGCAAATGTGCTCCGGCTTACAA

>D8PAK:00161:00402
GATGGGAATGTGACTTACCTCTCA

>D8PAK:00161:00404
TCTCAAAAGTGTAACAATAGTTAC

>D8PAK:00163:00404
GGCCGACATTGTAGTGTAGCTCAC

>D8PAK:00163:00415
TTTATAAATTGTGAGTTAATACAC

>D8PAK:00163:00437
GAGTGGATCGTGAGGTAGATTACA

>D8PAK:00163:00438
GAGCCCTTTGTGACATGTATTACA

>D8PAK:00163:00441
CTTGAAATTGTGCTCTTCCGTACA

>D8PAK:00164:00447
CAGCTAAATGTGGTCGATCTCACA

>D8PAK:00165:00402
CGGACAATTGTGACTTCGATCACG

>D8PAK:00165:00447
TAGTGATCTCGATCACAATCTGTC

>D8PAK:00165:00449
TCCGCATTGTAACCCAGCTTACAT

>D8PAK:00166:00435
CACCGCATTGTAACCACAGGCACA

>D8PAK:00166:00441
TTTTACATTGTATCCATTCTTACA

>D8PAK:00167:00409
GAACCCATTGTAGCCGTCATTACA

>D8PAK:00167:00414
AACGGAATTGTAACCTGAAGCACT

>D8PAK:00167:00416
GACCAAATAGTAAGCCTCGCTACA

>D8PAK:00167:00449
CGGACGATTGTGGTTCACATCACT

>D8PAK:00168:00409
ACAACTGTGATCGCGATCACTATG

>D8PAK:00168:00418
CTGGCGATTGTAATATATTTCACT

>D8PAK:00168:00419
CCGCAGTTTGTAACATGTTTCACT

>D8PAK:00168:00447
TATGCCGAATGTGATTTCACTTAC

>D8PAK:00169:00424
TTGTGACTCTTCTCACATTACGTA

>D8PAK:00169:00434
TAGTTCATTGTGCAGTATATTACA

>D8PAK:00170:00408
TCCCGCATTGTATTCTGTGTTACA

>D8PAK:00170:00418
GTACCGATTGTAACGTACATTCCA

>D8PAK:00170:00429
TCACCGAATGTGCCTTGTATTACA

>D8PAK:00171:00401
TCTGTATCACAATTGCTAATTACG

>D8PAK:00171:00413
CAGCCCATTGTGACGTAGAGCACA

>D8PAK:00171:00441
AGTGAAATTGTAACGTAGATCTCA

>D8PAK:00172:00400
CCAGAATGTAATCAATGTTACAGT

>D8PAK:00172:00409
CAGTGAAAAGTGATTTTCCTCACT

>D8PAK:00172:00445
AACTAAAACGTGGTCTACGACACA

>D8PAK:00173:00432
ATCCTGTTTGTGTTCTGAGTTACA

>D8PAK:00173:00441
CAACTAAATGTGACGAGCCCCACA

>D8PAK:00174:00416
TACATGAACGTAATGCAAGTTACA

>D8PAK:00174:00417
CCATGAATTGGAACCTACCACACA

>D8PAK:00174:00446
CAAGCCATTGTAACTCAAGTTACG

>D8PAK:00175:00402
ATTAACATGGTAACCTTGATCACA

>D8PAK:00175:00417
TCGGTAAATGTGCCCTACCTTACA

>D8PAK:00175:00418
TTCCAAAATGTGACCACCGCCACA

>D8PAK:00175:00431
CTCAAAATCGTGATATAAGTTACG

>D8PAK:00175:00434
TCAACGTTTGTGTGATGGCTTACA

>D8PAK:00176:00405
TTACGAATTGTGAACAGAGTCACT

>D8PAK:00176:00421
GAATAGACTGTGATCTACGTTTCA

>D8PAK:00177:00424
GCTCCAGCTATCTTAGTCACTCCG

>D8PAK:00177:00436
AAAATGTAACCCCCGTCACATTGT

>D8PAK:00178:00420
TCACAGTTTGTCATCTAAGTCACT

>D8PAK:00178:00422
GTCTCAAATGTAACGGTGATTACC

>D8PAK:00178:00431
TTGTGTCCGAACTCACTATTATAC

>D8PAK:00178:00448
ATCCTAAATGTGAGCTGGATTACG

>D8PAK:00179:00418
CTTAGTATTGTGTCTCGGGTTACA

>D8PAK:00181:00447
AAGCTAAATGTAAGCTGTATTACG

>D8PAK:00182:00401
TTTGCCAATGTGCCTTAAATCACA

>D8PAK:00182:00403
CGCTGAATAGTGTGATTCCTTACA

>D8PAK:00182:00415
AGCCAAAATGTAACTAAAGATACA

>D8PAK:00182:00423
CCATGAAATGTGATCAGGACCCCA

>D8PAK:00183:00434
TATCACATTGTAACTGAGATCACA

>D8PAK:00184:00432
TTATCGAATTGTAATATAATCCAC

>D8PAK:00184:00436
TGCTTGAATGTGTTTAGTATTACA

>D8PAK:00184:00441
TGTAACATTGTGATGTTCGACACA

>D8PAK:00185:00406
TAATATTTTGTAAGGTTGATCACA

>D8PAK:00185:00409
GGCTCAATTGTGACTAGCGATACA

>D8PAK:00185:00416
TCTTAAATAGTGTTGTGAGTCACA

>D8PAK:00185:00434
GTTCCGATTGTGCGCTAGAACACC

>D8PAK:00185:00448
AGCCCAAAATGTAAACCAGGACAC

>D8PAK:00186:00419
CCGAAAAGTGTGACGGGGCTTACA

>D8PAK:00186:00442
ATGTGATCCGCCTCACGTTTCATT

>D8PAK:00187:00413
CCCTAGAATGTCTCCCAAATCACA

>D8PAK:00187:00435
GGCCCGAAATGTAATGATCCTCAC

>D8PAK:00188:00405
GGGATCAACTGTGACATCGATCAC

>D8PAK:00188:00412
GGCGCCATTGTGAGGCCCGTTACA

>D8PAK:00188:00420
CTGTGACCTACATTACAATTTAGT

>D8PAK:00188:00434
CGCTAAAATGTGTACCCGCTCACT

>D8PAK:00188:00440
CCCTCTATTGTGACCTCTATTACT

>D8PAK:00189:00413
TTAAAATTGTGTCTCTGATTACAT

>D8PAK:00189:00417
TTGATGATTGTGATATATGTTACG

>D8PAK:00189:00422
CCGACTATTGTGACTTGAGCCACA

>D8PAK:00189:00432
CCCTAGTAAGCTCCAGCGGTGTAC

>D8PAK:00189:00440
CTTTAGTCTGTGAGCTAAGACACA

>D8PAK:00189:00441
TACGTTATTGTGACCTGCCTCACA

>D8PAK:00190:00408
GCTTTAACTGTAACGCCCATTACA

>D8PAK:00191:00410
CCACACAAGGTGACTAGCATTACA

>D8PAK:00191:00422
TCAGCGAATGTGTGCCATGTCACG

>D8PAK:00191:00437
TTCCCCAAATGTGAGTTAGCTCAC

>D8PAK:00191:00438
CTCGCTATTGTAACCTAATACACT

>D8PAK:00191:00445
TTACAAAAAGTAAATCACGTCACA

>D8PAK:00192:00411
TGCCTATTTGTAACCCAGGACACG

>D8PAK:00193:00415
TTGTCAATAGTGATCCGGGTTACC

>D8PAK:00193:00436
GATACAATTGTGTCAATGATTACG

>D8PAK:00193:00442
TGTAAGATTGTGCTTACTCTCACA

>D8PAK:00194:00425
ATACCAAAAGTGTGTTAGCTCACG

>D8PAK:00194:00442
GCGGGTTTTGTGATTAGAATTACA

>D8PAK:00194:00446
ACCCTAATTGTAACCCTATGCACT

>D8PAK:00196:00402
AGATTGTGACCGTTCTCACTTTCT

>D8PAK:00196:00404
GTGTCAAATTGTAATGCACATTCC

>D8PAK:00196:00417
CCGATTGTAACCCTGGTTACCTTT

>D8PAK:00196:00420
CCCTACATTGTGTGTGGAGTCACA

>D8PAK:00196:00432
GGCTGAAATGTGATCTAAGCTGCA

>D8PAK:00197:00420
GCTCTAAATGTGATTTCCTGCACA

>D8PAK:00197:00424
GGCTAGATTGTGAAGCTCGTTACA

>D8PAK:00197:00447
CAAAAATGTAAGCTGGGTTACCTT

>D8PAK:00198:00401
TAAGACATTGTAAGACGGCTCACT

>D8PAK:00198:00409
TCTGCAAATGAAATCTAGATCACA

>D8PAK:00198:00425
TAGACAATTGTAACCGTGATTACC

>D8PAK:00198:00432
ACGTGTATTGTGATATACATTACC

>D8PAK:00199:00401
GGACTAATTGTGATATACCTGACA

>D8PAK:00199:00417
ATGTAAATTGTAGTGTTAGTTACT

>D8PAK:00199:00419
TGGCCGAATTGTGATGTTAACTAC

>D8PAK:00199:00430
TGTCTGAATGTAATCCACGTTACG

>D8PAK:00150:00450
CCCTGTATTCGTGACCAAGATTAC

>D8PAK:00150:00461
TGATTGTGATCCTCATTACTTTTG

>D8PAK:00150:00469
CCCATTATTGTGACCTCAGTCACA

>D8PAK:00150:00474
GGCCAATTTGTAATCTATCACACG

>D8PAK:00150:00475
GATCATATTGTATACGCGCTCACA

>D8PAK:00150:00493
CTGTCAAATGTGGGCTCGAACACA

>D8PAK:00150:00496
AGTTGGAAGGTAATTGTAGTTACA

>D8PAK:00150:00499
CGAAAATTGTGACATAGCTCACCA

>D8PAK:00151:00489
TCCCAAATTGTGACGCGCAACACC

>D8PAK:00152:00451
TCCACGAATGTAATTTGAGTCACA

>D8PAK:00152:00466
ACTCCAAAATGTGCTCCACACTAC

>D8PAK:00153:00460
CCTTAAATAGTGACATCGCTCACG

>D8PAK:00153:00465
CCTCCAAATGTGATGGGTCTCACT

>D8PAK:00153:00466
ATAATTAATGTGTCCTACATTACA

>D8PAK:00153:00471
CACAAAATTGTGACTGGGTTTACA

>D8PAK:00153:00490
AACATTAATTGTGTACCAGTATAC

>D8PAK:00153:00494
CTTAGATCACTTTTGATGAACAGG

>D8PAK:00153:00497
GCTAAGATTGTATACGGTATCACA

>D8PAK:00154:00458
ACCGCTAATGTGTGTGTCGTCACA

>D8PAK:00154:00499
ATTTAGATTGTAACCCTAGTCACT

>D8PAK:00155:00466
GCCTAAATTGTGACTGGCGCTACA

>D8PAK:00155:00496
TTGTGACATGTATTACAATCATGG

>D8PAK:00156:00494
ATTCTAAGTGTAAACTTGCTTACA

>D8PAK:00156:00498
CATCTATGGACTCCAGCATCGCAT

>D8PAK:00157:00455
TATGTTAATGTCCATTAGTTTACA

>D8PAK:00157:00456
CATAAAATTGTGCACTTAACTACA

>D8PAK:00158:00454
CATAAAATAGTGACATGTCTTACA

>D8PAK:00158:00467
ACATGAAATGTAATCCCGTATACT

>D8PAK:00158:00468
CTCCGAATTGTAATCTATGTCATA

>D8PAK:00158:00483
CCTTAAAATGTGAACCTGGTTACA

>D8PAK:00158:00485
CTGTTAATTGTGATCCCTATAACA

>D8PAK:00159:00458
CGATTGATTGTGCTGCAATACACA

>D8PAK:00159:00467
AAGCCTATTGTAACTTCCGTTACA

>D8PAK:00160:00477
CCAAAGATTGTAAGATCCCTCACT

>D8PAK:00160:00478
GCACTAACTGTAACCCAGTACACA

>D8PAK:00161:00461
CCGCCATTTGTGACCTATGTCACT

>D8PAK:00161:00474
CTAGCCATTGTGAACGCAGTCACA

>D8PAK:00161:00480
CCTCGCTGTCTCCAGGCTCATGAC

>D8PAK:00161:00486
GGACCTATTGTGAACTTGATCACA

>D8PAK:00162:00461
CAGTCATTTGTCATTTACCTCACA

>D8PAK:00162:00474
GAACCGATCGTAATATATGTGACA

>D8PAK:00163:00455
AATAGAATTGTATACAGGCTCACT

>D8PAK:00163:00460
GCTCCGAATGTGACCTTAGTGACA

>D8PAK:00164:00470
ACCGGTAATGTGTGCTACCTTACA

>D8PAK:00164:00484
ATACGTATTGTAACGTAGCGCACA

>D8PAK:00164:00487
AAGCTAGAAGGTGACCTATGACAC

>D8PAK:00165:00471
CCATCAATTGTAACCGCTACCACA

>D8PAK:00165:00475
CCTAACCGTAATCCACCTCACTAT

>D8PAK:00165:00481
CACCAATATGTAAGATGAATTACA

>D8PAK:00165:00488
CAGTAAAATGTGAGCTGCCCTACT

>D8PAK:00165:00499
CCGCTTATTGTAGCCTTCGACACA

>D8PAK:00166:00465
GTGTGAGCTAGCTTACATTCGTCC

>D8PAK:00166:00479
GCCCCAATTGTGGACCAGCTCACA

>D8PAK:00166:00480
TAAATTGTAAGCAGTCTCACATTT

>D8PAK:00166:00482
TTACATATTGTGTCCTTAAATACA

>D8PAK:00167:00474
TTAAGAATTGTGTCCCAGTTCACT

>D8PAK:00167:00479
ATGCCAATTGTGAGTAAGCTTACT

>D8PAK:00167:00486
GTCCTAATCGTAATCGCGGACACA

>D8PAK:00168:00463
TGAATTGTAATCTATACCACGATT

>D8PAK:00168:00478
AAGTAGTTTGTAAGGACTGTCACA

>D8PAK:00168:00492
AGTCGGTTAGTAACCTAGGTCACA

>D8PAK:00169:00461
AAACCAATTGTGCCTTAGATCACC

>D8PAK:00169:00471
TCGATTGTGATGTAGACCACATTT

>D8PAK:00169:00481
TTGTCCATAGTGACTAAGGTCACT

>D8PAK:00170:00457
CTGAACAATGTCACATGGGTTACA

>D8PAK:00170:00468
TCATTAATTGTGAGATTATGCACT

>D8PAK:00170:00470
TCCAGATTACAATTGTAGGTGTAC

>D8PAK:00170:00473
GGCATAAATGTGTGGCATGTCACA

>D8PAK:00170:00493
TTGTAACCTTGCTTACAGTCAGGA

>D8PAK:00170:00496
TCAAGCAATGTAATTTCCGTTACG

>D8PAK:00171:00455
AGGCTGATTGTGACTCAACTCACA

>D8PAK:00171:00467
CCCAAATTGTAACGGCGACTACAT

>D8PAK:00171:00487
CACTAGATTGTAAACTGTGTCACA

>D8PAK:00171:00488
CACCTCAAAAGTGATGCAGCTCAC

>D8PAK:00171:00496
GCTATGAATGTGTCTGCAAGCACA

>D8PAK:00172:00456
TTGTGATAGGCATTACAATAAACA

>D8PAK:00173:00463
CGTAGCAATGTAACGTGTATTACA

>D8PAK:00173:00483
ATAGTGAGCTAAGCCACAATTAGG

>D8PAK:00174:00453
AGTAGAATTGTGACGTAGCTTGCA

>D8PAK:00174:00472
GGGTTGAATGTAATTCTCCTCACA

>D8PAK:00174:00474
CCTCAAAGTGTGTCACAGGATACA

>D8PAK:00174:00480
TTAGTAACTGTGATTCTACTTACA

>D8PAK:00174:00490
GCCTAGATTGTGAGTGAAGTCACG

>D8PAK:00175:00452
AAGCTTGGCGCTACCTCCTTGAGT

>D8PAK:00175:00470
CGTGGTATAGTAATCCAGCTTACT

>D8PAK:00175:00471
CCCTGATTTGTGAGGAATGTCACA

>D8PAK:00175:00486
GCACGTTTTGTGCGATAGCTCACA

>D8PAK:00175:00488
TGTTGGATTGTGACAATTACTACA

>D8PAK:00175:00494
CAGTTAAATGTAATACGCAACACA

>D8PAK:00176:00467
CCATGAAACGTGATCTTGCTCACA

>D8PAK:00176:00474
CCGTGAAAGGTAAACCAGTTTACA

>D8PAK:00176:00487
TTTCGCAATGTAACTCCGCTTACG

>D8PAK:00176:00498
TGGGTAATACGTTCATACCCTATG

>D8PAK:00177:00474
CTCCAGGAATGTAACTTCACCCAC

>D8PAK:00177:00477
CCGGTCAATTGTGATCTATTTTAC

>D8PAK:00177:00481
CTGTGATCTAGGTCACAATAATTG

>D8PAK:00178:00453
GCCACCATTGTAAGCCCCGTTACG

>D8PAK:00178:00455
CATAAAATTGTATGGCGGGTCACA

>D8PAK:00178:00458
GAACAGACTGTGACCTGACGCACA

>D8PAK:00178:00485
ATGCTAAATGTAACGACCGTTACA

>D8PAK:00180:00476
ATGTGACTTTAGTCACAATTCAAC

>D8PAK:00181:00453
AGTGCCGTTTGTGAGTTAAGTTAC

>D8PAK:00181:00472
GTAAACATTGTGTCTTGTGTTACT

>D8PAK:00181:00485
CTGGTAATTGTGACGTAGGTCATA

>D8PAK:00182:00476
TTCGAAACTGTGCTCCGGATCACA

>D8PAK:00182:00478
TGAAAGACTGTAACCGAATTCACT

>D8PAK:00182:00493
CATAGATTACAATCGGTACGCTTG

>D8PAK:00183:00450
ATATAGAATGTGTTATTAAACACA

>D8PAK:00183:00466
CTACGAAATGTAAGACATCTCACG

>D8PAK:00183:00469
CAAAATGTGAGCAATCTCACAATT

>D8PAK:00183:00472
CACGCGATTGTGTGTTCAGTTACA

>D8PAK:00183:00477
GATGACTTTGTAATTTCGATTACT

>D8PAK:00184:00483
TGAAAAACCGTAATTCTAGTCACA

>D8PAK:00184:00493
CGACCAATAGTAGTTGTCGTTACA

>D8PAK:00184:00494
TCCGAGAAAGTGACCCCAGTCACA

>D8PAK:00185:00464
GCACAAACTGTGACCTATACCACT

>D8PAK:00185:00483
CCACACATTGTGAGCTTCACTACA

>D8PAK:00186:00452
CCTAAAAATGTGTCGAGGATCACA

>D8PAK:00186:00470
CACGAAAATGTGTTGGATATCACT

>D8PAK:00186:00478
AATAGAATAGTAATTCACGTCACT

>D8PAK:00186:00491
CACACGATTGTTCGCTACATCACA

>D8PAK:00186:00495
TAAGACTTAGTGAGCTTCGTTACA

>D8PAK:00187:00451
TGAATTGTGATCAGGATCACAGTG

>D8PAK:00187:00452
TTTGGCATTGTGTGTTCCACCACA

>D8PAK:00187:00495
AAGCTAATTGTAACGATTCTCTCA

>D8PAK:00188:00451
CAACGAATGGTAACCAATGTCACT

>D8PAK:00188:00458
TCACACAATGTGAGCTATCTTGCA

>D8PAK:00188:00497
TTGTGTGTCTCGTTACAATCGATC

>D8PAK:00189:00475
ACCCAATCTGTAATGAAAATCACA

>D8PAK:00190:00455
ATGGCAAAAGTAACTGGGAACACA

>D8PAK:00190:00476
ACCCGAACTGTGACCTTGCCTACA

>D8PAK:00190:00494
GTCGTAAATGTGACACCGATCACT

>D8PAK:00191:00456
GCGCCAATTGTAATCAAGTTAACA

>D8PAK:00191:00477
GTGCAAAATGTAACGGTACTTACA

>D8PAK:00191:00484
CCGTTCATTGTAACCTCCGACACA

>D8PAK:00191:00497
GGCGGCGATTGTGGGTTAAGTCAC

>D8PAK:00192:00452
CCCTACATCGTGGTCCACGTCACT

>D8PAK:00192:00455
GACCGAATTGTAACTTTAGTCACC

>D8PAK:00192:00492
GTGTTGAGTGTAATTTATATCACA

>D8PAK:00192:00497
TAATGGACTGTAACCTTAATCACT

>D8PAK:00193:00465
CCTGGAATAGTGTTCCAGTTCACA

>D8PAK:00193:00468
CTCTATAATGTGACCCTTGACACA

>D8PAK:00193:00471
GGCGACAATGTAACATTTGGCACA

>D8PAK:00193:00474
TGCGTAAATTGTATTGCCGGTCAC

>D8PAK:00193:00479
CAGTGGATTGTAGTCTCGTGCACA

>D8PAK:00193:00487
GTCCCAATTGTGGTTGCCACTACA

>D8PAK:00194:00454
GCTACGAATGTAAGCTATGACACA

>D8PAK:00194:00477
AATCGGTTGGTGTTCCAGGTCACA

>D8PAK:00195:00452
TGATAGAATGTATTGTAAAGCACA

>D8PAK:00195:00463
AGATACATAGTAACCCAAGCCACA

>D8PAK:00195:00475
TGTCTCATTGTGTGATAGATCACA

>D8PAK:00195:00483
ATTCAAACTGTAATCACCATCACA

>D8PAK:00195:00498
ATGTAATTTACAGCACAATTCTCC

>D8PAK:00196:00470
GTTGAAACTGTAATCCAAGGTACT

>D8PAK:00197:00460
CCTGACTTTGTGACTTGTGACACT

>D8PAK:00197:00489
GTCTGACTGTGACCTGGAACACAT

>D8PAK:00197:00499
TGCTCATTTGTGAGCTAAGTTCCA

>D8PAK:00198:00492
TAATCAAATGTAACTTAATGCACC

>D8PAK:00198:00495
ACCTCGATAGTGAGCGATGTTACA

>D8PAK:00198:00499
GCTGGCAAAAGTGACTTGCATTAC

>D8PAK:00199:00460
AGTTGATTTGTGAGCGGAAACACT

>D8PAK:00199:00482
ACTAAATTGTGACCTCGGTTACTA

>D8PAK:00199:00491
ATTGTAAGGCAGATTACAGTTTGG

>D8PAK:00150:00511
ACCGCAAATTGTGACGCTCGTTAC

>D8PAK:00150:00518
AATCATAATGTGACCATGCTCACA

>D8PAK:00151:00507
TCATCGATTGTGGCTTGAATTACG

>D8PAK:00152:00510
TGGGTAATTGGAATCCAGCTCACT

>D8PAK:00152:00516
TGGGGAAAAGTGAGTCAACTTACA

>D8PAK:00152:00521
ATATCGAATGTAGCCTTGATTACG

>D8PAK:00152:00527
CATCTGACTGTGTTCCTACTTACA

>D8PAK:00152:00531
GCAGATTGTAACTGCGGACACGTT

>D8PAK:00152:00535
CATGAAATTGTAACCTGTACCACA

>D8PAK:00153:00508
TCCTAGATTGTAGATCTAGTCACA

>D8PAK:00153:00534
TCCTAGATAGTGACGGCCATTACT

>D8PAK:00153:00544
AACTACAATGTGCTTAATATCACA

>D8PAK:00153:00545
CGGTACAAAGTAACACACGTTACA

>D8PAK:00153:00546
CATTAAAACGTGATGTTGGTCACC

>D8PAK:00154:00518
GGACGGATTGTGGCGTGTGTCACA

>D8PAK:00154:00520
GATCACACTGTAACGGCGATTACA

>D8PAK:00154:00534
CATCTGACTGTAACCTTCATCACT

>D8PAK:00155:00512
TCGCCAAATGTAACTCAACTTACA

>D8PAK:00155:00521
GCTATTAATGTAACCTATCACACT

>D8PAK:00155:00523
GGTACAATTGTGAATTACGCCACA

>D8PAK:00156:00503
TTTAGGATTGTGGCCCCCATTACC

>D8PAK:00156:00518
ACTTAGATTGTAACGCAGTATACA

>D8PAK:00156:00528
TTTTAAAACGTAATTCTGTACACA

>D8PAK:00157:00529
CCACCGATTGTGATCTATCACACG

>D8PAK:00157:00535
GTGCGCTTTGTAAGTCATATCACT

>D8PAK:00157:00540
ACCCCAAAGGTGTGCTCGCTCACA

>D8PAK:00157:00544
GACACGAAATGTAAGTGCAATTAC

>D8PAK:00158:00509
CGCAATTGTGACACGGAGCACAAT

>D8PAK:00158:00517
GAAGACATGGTGTTCCTAGTTACA

>D8PAK:00158:00534
ATTCAGATTGTAATATGTATTACC

>D8PAK:00158:00539
CAGGAAACTGTAATGCTTCTTACA

>D8PAK:00158:00540
CTACCTATTGTAACCTTTATTACA

>D8PAK:00159:00536
GCTATGATCGTGATATTGATCACA

>D8PAK:00160:00538
GCAGCATTTGTAACTCATCTCACT

>D8PAK:00160:00543
CACATAAAAGTGCTCCGGGTTACA

>D8PAK:00161:00518
CCGGCAAACTGTAATCCATGTTAC

>D8PAK:00162:00530
CCCTATATTGTAAGCGTCATTACT

>D8PAK:00162:00542
GTGACGATTGTAATTTTACTCACT

>D8PAK:00163:00502
GACATAATTGTGACCATACACACA

>D8PAK:00163:00510
TTTAGCTCACATTTACATGACTCT

>D8PAK:00163:00524
GGGAGAAAGTGATCTTGATTACAT

>D8PAK:00163:00529
TCCAATTGTAACCTCTATCACAGT

>D8PAK:00163:00538
TGACCAAACTGTAATCCTATATAC

>D8PAK:00164:00502
AATTTAATTGTGAGCGCTCTTACA

>D8PAK:00164:00515
GGCATAGAATGTAAGCCAAGTTAC

>D8PAK:00164:00547
AACAGCACTGTGAACTAGCTTACA

>D8PAK:00165:00512
TCCACCATTGTGTGGCCCGTTACT

>D8PAK:00165:00543
TAGCCAAATGTGATGTAAGTCACC

>D8PAK:00166:00512
TAGTCGAATGTGTTCACGCTCACA

>D8PAK:00167:00513
CTTTAGATTGTAACTGTGTGCACA

>D8PAK:00167:00541
ATGCGATTTGTAACCAGGGTTACC

>D8PAK:00167:00549
CCCTACAATGTAACCTGTATCACT

>D8PAK:00168:00510
CTGTATAATGTGAGTGTACTTACA

>D8PAK:00168:00512
GCTCCAATTGTGCTTTGCCTCACG

>D8PAK:00168:00524
AACGTAATTGTAACTATTGTTACG

>D8PAK:00168:00532
TGATGCAACAATGCACCATGCTGT

>D8PAK:00168:00547
AGGGGGATTGTGACTCTCCTTACA

>D8PAK:00169:00505
ACGCGGTATGTGACCCACGTCACA

>D8PAK:00169:00544
CCTGCCCTTTGTAAGATAGATCAC

>D8PAK:00170:00514
CGAATAATTGTAACCAGGTTCACG

>D8PAK:00170:00517
CCTACAAACGTAACATTGCTTACT

>D8PAK:00170:00527
CTCTCAATTGTAATGTAAGGTACT

>D8PAK:00171:00527
GTACTACGTGGGACTGATGTCGAC

>D8PAK:00171:00543
ACCGGTAATTGTGACCCCCGTCAC

>D8PAK:00172:00534
ACGATGATTGTGATTCCACTCACA

>D8PAK:00172:00544
GTCGGCTTAGTAATCTGCATCACA

>D8PAK:00172:00548
TAAGAGAATGTGAGTCTCCTTACA

>D8PAK:00173:00500
ACGTGATTTGTATCGTGTATCACA

>D8PAK:00173:00510
CAAACGATTGTGTCTTGAAACACT

>D8PAK:00173:00531
CGTTTAAATGTGTTCTTACTCACA

>D8PAK:00173:00549
GAGACAAATGTGATCTGGTGCACC

>D8PAK:00174:00502
CTATCAAACGTAACCCTGCTCACA

>D8PAK:00174:00522
GGGTTCAAATGTGTGTTTACTTAC

>D8PAK:00174:00549
GTATGAAATGTGTACCTTATTACA

>D8PAK:00175:00500
TTGAAATGTAATTGCTGTCACAAT

>D8PAK:00175:00510
CTAATAACTGTAACCTGCGACACC

>D8PAK:00175:00515
TCGTTCATTGTGGCCGTACTCACA

>D8PAK:00175:00521
ACCCAAATGGTGATGTTGATTACG

>D8PAK:00175:00548
TGGACAATTGTAACCTGCATCACG

>D8PAK:00176:00514
ACTTAATTAGTGACTCATATTACA

>D8PAK:00177:00541
ACCTGAAATGTAACCTATCATACT

>D8PAK:00178:00504
CTTCGAATTGTGTTGAGACTTACA

>D8PAK:00178:00529
GACATAAAATGTAACACAGTACAC

>D8PAK:00178:00531
TAAGTAATTGTGACCCAGGTTACC

>D8PAK:00178:00537
ATATCCATTGTGCCCTAGGTTACT

>D8PAK:00180:00501
GTGACATTGTGCCCTATATTACAT

>D8PAK:00180:00503
ACCGGAACTGTGATGTCACTCACA

>D8PAK:00180:00504
GCCGCAATTGTAGCGTGGGTTACT

>D8PAK:00180:00521
GACGACAATGTGTGCTATCTCACG

>D8PAK:00180:00528
TGGCCTATTGTGACTTTGCTTACG

>D8PAK:00180:00529
TACCCCTTTGTAATCTTCCTCACA

>D8PAK:00180:00530
CCGCAATTTGTGAGTCGGATCACG

>D8PAK:00180:00533
TAATGGACTGTGACCTACTGCACA

>D8PAK:00180:00540
GCGCTCATTGTGTCTGCGGTTACA

>D8PAK:00181:00513
CTACCAATTGTAATCCAACTCGCA

>D8PAK:00181:00517
GTTGGCACTGTGGGCTGGCTCACA

>D8PAK:00181:00548
TTATAGACTGTATTCCACCTCACA

>D8PAK:00182:00517
AGCCAGATCGTAACTTAGGTTACG

>D8PAK:00182:00536
GTCTGGTTTGTAAGCACTCTCACA

>D8PAK:00182:00545
TCATAAATTGTATACCACCTTACC

>D8PAK:00183:00506
CCGTAATTAGTAAGCTGGATCACA

>D8PAK:00183:00525
CACCAAATGTAATCCATTTCACAC

>D8PAK:00183:00538
CCCAAAACTGTGATCTCGATTACC

>D8PAK:00184:00546
TTCCACTATGTGATCTCTATTACA

>D8PAK:00184:00547
GATGCAACTGTGATCCAAATCACA

>D8PAK:00185:00509
CCATGCATTGTAACCTCCCTCACA

>D8PAK:00185:00513
TATCGAATTGTGGTTCTGTTCACA

>D8PAK:00185:00515
CAGAAGAATGTGATTCAGCTTTCA

>D8PAK:00185:00528
ACGCATATTGTGAGTTAGTATACT

>D8PAK:00185:00538
TGCTACAAATGTGACTGAGGTTAC

>D8PAK:00186:00500
TCTTAGATTGTAACCTCCACCACT

>D8PAK:00186:00505
CGACCGAATGTAAGTGACACTACA

>D8PAK:00186:00524
GTACTAAAAGTAACTTAGATGACA

>D8PAK:00186:00529
GTGTAGAATGTAACGCCCATCACT

>D8PAK:00187:00521
TATACGAATGTAAGCTAAATCACT

>D8PAK:00187:00540
TGTTCCCCGTTGATCCCTCAACTA

>D8PAK:00187:00547
CGACGCAATGTGAGGTTCGTTACA

>D8PAK:00188:00503
ACCGCAATTGTCACCGGCATCACT

>D8PAK:00188:00525
CTTAGTAATGTAACCTGTGCTACA

>D8PAK:00188:00527
GAAACGATTGTAGTCCAGATTACA

>D8PAK:00189:00503
ATCCACATTGTGACGTAGCTTTCA

>D8PAK:00189:00516
TCGTGTTATGTAAGCTAGGTTACA

>D8PAK:00189:00523
CCGCGGATAGTGACCGCGCATACA

>D8PAK:00189:00529
GTTGCGAAATGTGATATAGGTTAC

>D8PAK:00189:00533
ATATAGAATGTGATCGCGATCACT

>D8PAK:00190:00511
TACCTAATTGTCACTTTACCCACA

>D8PAK:00192:00530
ACTCAAATTGTAACCGTTCTCACC

>D8PAK:00193:00520
CCTTGAATTGTAAGCCTCGCTACG

>D8PAK:00193:00522
TCGAACTTTGTGATACTCCTCACT

>D8PAK:00193:00534
TGCGGAACTGTAAGAACGGTCACA

>D8PAK:00193:00537
AGTCTAAAATGTGACATTAGATAC

>D8PAK:00194:00538
TATTAAATGTTGTGATCGAACACA

>D8PAK:00194:00540
CCGGGAATTGTGTTTCGTGACACA

>D8PAK:00194:00541
GGAATGATTGTGCACTTAGTTACT

>D8PAK:00195:00518
AACACAAATGTGTCCACTAACACA

>D8PAK:00195:00519
GAATAGATAGTAACCCCTGTCACA

>D8PAK:00195:00523
CCCCGTATTGTGCTAATGCTTACA

>D8PAK:00195:00531
ACGATTGTAATCCCGATTACGTTC

>D8PAK:00195:00539
TTCCTAATATTGTTATCGACCACA

>D8PAK:00195:00547
TACCAAATTGTGTGAACGCTCACC

>D8PAK:00196:00527
TCGATTGTGACGGTACTCACTATT

>D8PAK:00197:00532
CCAAGAAATGTATTCTGTCTCACT

>D8PAK:00197:00545
GATTAAACTGTATTGTCCATTACA

>D8PAK:00198:00504
CATACCAATGTGATTTAACTCACT

>D8PAK:00198:00521
CACCAATTGTGATCCTGATCACGT

>D8PAK:00198:00530
TGGAAAATCGTGATTTGGTACACA

>D8PAK:00199:00508
ACGCGCATTGTGAGTGCAACCACA

>D8PAK:00199:00513
GGATCGGACCCATGGGGGCTAGGC

>D8PAK:00199:00525
CTTAGTACTGTAATCGAAGTCACA

>D8PAK:00199:00534
GCTACAACTGTGACCTCTGACACT

>D8PAK:00199:00535
TAGACGGATATGACCTTGGTTTAT

>D8PAK:00150:00550
GCGAACAATGTGATCTACAATACA

>D8PAK:00150:00559
TTCTAAAAAGTGCATCAAGTCACA

>D8PAK:00150:00579
TCTGGCATTGTGATGTAAGTTACA

>D8PAK:00151:00574
TCATTGTGACCTGGGTGACATTTT

>D8PAK:00151:00583
TGTGCGACACAATTAGCTGTGTCA

>D8PAK:00152:00550
CTTGGCAATTGTAACATATCTCAC

>D8PAK:00152:00567
CGAGCAATTGTAACCCTCCACACG

>D8PAK:00152:00586
AATAAGATTGTAATCTCCAACACG

>D8PAK:00152:00587
AACAGGATTGTAACTCACGTCACT

>D8PAK:00152:00599
GTCGCAATGGTGATCTAAGGTACA

>D8PAK:00153:00552
GCGTAAACTGTAGCATACCTCACA

>D8PAK:00153:00554
AATCGGAATGTAATGAAGCGCACA

>D8PAK:00153:00555
CACCTTGTTGTAACATAGCTTACA

>D8PAK:00153:00568
CTATCAATTGTGATATGTACCACA

>D8PAK:00154:00552
AGCAAGACTGTGACTGAAATTACA

>D8PAK:00154:00582
GGGTAAAATGTGGCTTGGAACACT

>D8PAK:00154:00585
GATTCAAAAGTGGCTTGAGTTACA

>D8PAK:00154:00597
TTACAAATTGTATCCTAGCACACA

>D8PAK:00155:00572
CCCGTAATCGTGAGTTTCCTTACA

>D8PAK:00155:00578
ACTACACTCCTCCAGGTCACCGCT

>D8PAK:00156:00558
CCAACCGAATGTGAGCCCAATTAC

>D8PAK:00156:00566
CCCTTAAATGTGACCTACCTTACT

>D8PAK:00156:00570
TTGCCATTTGTGACCCCAATTACA

>D8PAK:00156:00574
AATTCAACTGTAAGGTCTGCTACA

>D8PAK:00156:00598
ATGTGATCTAAATCACAATCCTAT

>D8PAK:00157:00591
GGCCCGAACGTGTGTTATATCACA

>D8PAK:00158:00569
ATCACCATAGTAATTCGGGTTACA

>D8PAK:00158:00575
CATTAGATAGTGTTCAGGCTCACA

>D8PAK:00158:00580
GGAGCAATTGTAATCTTGCATACG

>D8PAK:00158:00583
TATACGAATGTGCTTTAGATCACA

>D8PAK:00158:00585
TAGTCTATTGTGTCTTACGACACA

>D8PAK:00158:00591
TAGTAGATAGTGACACTAATTACA

>D8PAK:00159:00551
TGGTCTTTTGTGACTTCGAACACA

>D8PAK:00159:00552
GCCTCCACTGTGATTCTGGTTACA

>D8PAK:00159:00553
ATCGCCAATTGTGCTCGTCGTTAC

>D8PAK:00159:00571
AGCTAAACTGTGAGATTAATCACT

>D8PAK:00159:00581
GGCGCTAATGTGCCTCTGCTCACA

>D8PAK:00159:00596
TAACAAAATGTATACGAGCTCACA

>D8PAK:00160:00551
GACATGGTGAACCACATCACATTT

>D8PAK:00160:00565
AGCCACAGTGTAACACACATTACA

>D8PAK:00160:00584
CGAAATGTAACGTGGACTACATTT

>D8PAK:00161:00557
CGCTATATAGTAATTGCGCTCACA

>D8PAK:00161:00591
CTCACAACTGTGAGACGAATCACA

>D8PAK:00161:00595
AAACCAACTGTGACGTGGTACACA

>D8PAK:00161:00596
CTAACGAATGTAACCAAACACACC

>D8PAK:00161:00599
CCCTAATTGTAATTTGCCTTACTT

>D8PAK:00162:00559
GGAGGGAATGTGTTACAGGTCACA

>D8PAK:00162:00573
GCCCCAAACGTGTCGCCGAGCACA

>D8PAK:00162:00588
GGATCCAATTGTAGTGAACGTCAC

>D8PAK:00163:00581
CGGTAAATTGTGACACTGATGACA

>D8PAK:00164:00595
CATGGGATTGTGGTGGAACCCACA

>D8PAK:00165:00550
GCAAATAAAGTGATGTAAATTACA

>D8PAK:00165:00559
CTGTGTGTTAGCTCACTATTCGCG

>D8PAK:00166:00558
GCTAATTGTAACATATGTTACATT

>D8PAK:00166:00566
CGGTATATTGTGACTTCGCTTACA

>D8PAK:00167:00587
GATATTAATGTAACTTAAATCACA

>D8PAK:00168:00553
GCCAAGATTGTGATTATGCTTACT

>D8PAK:00168:00555
TCGTGGAGTGTAACTTTGCTTACA

>D8PAK:00168:00569
ACGCTCATTGTAAGCTCTATCACA

>D8PAK:00168:00591
CCATCGATAGTGATATCGCTTACT

>D8PAK:00169:00566
TCCGGAATTGTATTTTGTCTCACA

>D8PAK:00169:00595
ACCCGGAATGTGTCCTACTTCACA

>D8PAK:00170:00571
GACACAAAATGTAAGCACAATCAC

>D8PAK:00170:00579
GAGCCTAGGCTCCAGTCTGGAATA

>D8PAK:00171:00556
CTACACAATGTGTCCCATCTTACA

>D8PAK:00171:00558
ATTAATATTGTAAGCACACACACA

>D8PAK:00171:00562
TATCAGAATGTAGCCCATGTTACT

>D8PAK:00171:00566
TCCCCGATTGTAACTACGGACACG

>D8PAK:00171:00583
AGCTTAAATTGTAATCTATTTTAC

>D8PAK:00171:00589
CTCAACAATTGTAATCCACACTAC

>D8PAK:00172:00550
TCTTGAAATGTGCTCATGGGCACA

>D8PAK:00172:00561
CCACGAATTGTATGTTGGATTACT

>D8PAK:00172:00590
ACACGGATTGTGTCGTGGGGCACA

>D8PAK:00173:00550
AGCTGGAACTGTGATGCACATCAC

>D8PAK:00173:00562
CCCCTCACTGTGAGATCGATCACA

>D8PAK:00173:00571
GTGTTAAATGTGTCTCACATTACT

>D8PAK:00173:00578
CTTGAGAATGTGCTTTGCCTCACT

>D8PAK:00173:00593
CTAAGGATTGTGATCTGCATCACC

>D8PAK:00174:00566
CTAGCAATTGTGATCTAAGCTACG

>D8PAK:00174:00581
CCCATGATTGTGAGCTACATCACT

>D8PAK:00175:00557
AATCTAATAGTAATCGCACTCACA

>D8PAK:00175:00563
CGCTAAAATGTGTACCCGCTCACT

>D8PAK:00175:00565
GACAAATGTGTCCTGTCTCACATA

>D8PAK:00175:00580
GATTACACTGTAAGTAGAGTCACA

>D8PAK:00176:00567
ACGCGTAAATGTGAGACAGATCAC

>D8PAK:00176:00583
TAAACAATTGTAACCGCTCTCACA

>D8PAK:00176:00598
TACGCTATAGTGAGCTAGATTACT

>D8PAK:00177:00571
AGCTAGAGTGATGCCCAGGTCACA

>D8PAK:00178:00550
CTAGCAATTGTAATTAACAACACA

>D8PAK:00179:00570
GCCAATTGTGAATTCGATTACATT

>D8PAK:00179:00574
TCATTAATTGTAATCGTCCTCACC

>D8PAK:00179:00575
ACTGGTATTGTAATCCGTAATACA

>D8PAK:00179:00596
TATCCAACTGTGTTTTAAGACACA

>D8PAK:00180:00556
TATCCAAATGTGTGCATAGCCACA

>D8PAK:00180:00565
ACCTATTGTGACCCACCACACATT

>D8PAK:00180:00573
CCCCCAATTGTGACCTTTGTCACT

>D8PAK:00180:00579
CCTTTAAAATGTAACCCACGCCAC

>D8PAK:00181:00557
TTAGCGATTGTAAGGACGATTACT

>D8PAK:00181:00594
TGATAAATCGTAACCGAGCTCACA

>D8PAK:00182:00590
GACTCGACTGTGATCCCACTCACT

>D8PAK:00182:00591
GCTACCTCACAATCAGGATCCTTC

>D8PAK:00183:00575
CGTAATAATGTGACCTTATACACA

>D8PAK:00183:00576
CCCTCAAATGTGATGCAGACCACG

>D8PAK:00183:00585
GTTTGCATTGTGTCTCCGATTACA

>D8PAK:00183:00595
AGTCAGAATGTAAGATTATTTACA

>D8PAK:00183:00599
CCTCCAAATGTGTGCTGTGTTACT

>D8PAK:00184:00563
TGCTCAAATTGTGCCTTAGTACAC

>D8PAK:00184:00571
ATTGTAACCCAGCTCTCATTTTGA

>D8PAK:00184:00573
TTACGATTTGTAACAAAGGATACA

>D8PAK:00184:00583
GGCCAAAATGTATCTAACGTCACA

>D8PAK:00185:00554
TCCCACTTTGTAACCTCCGTGACA

>D8PAK:00185:00594
CCTAAGATTGTAACCGTGGTTACG

>D8PAK:00186:00551
AAGCACAACTGTGACGTGGCTTAC

>D8PAK:00186:00564
TCCGCAAATGTAATTGGCGATACA

>D8PAK:00186:00585
TGTGCCACTGTGAGTCGTATTACA

>D8PAK:00186:00592
GCGCAATTGTGTCTTGACTCACAT

>D8PAK:00186:00598
GGTTGAACCGTGAGCCGTGTTACA

>D8PAK:00187:00589
CCAGCGAATTGTGACCATTCTTAC

>D8PAK:00188:00550
AAATAAAATGTGGCCCCGATTACT

>D8PAK:00188:00581
TGATGTAATGTGGTTTGGATTACA

>D8PAK:00190:00557
GTCCACTTTGTAACATGATTCACA

>D8PAK:00190:00573
CTCCCGAATAGTGATACAGCTCAC

>D8PAK:00190:00592
CAATCGATAGTGAGCTGCACCACA

>D8PAK:00190:00594
TTCCACAACTGTAATTTGGGATAC

>D8PAK:00190:00599
ACAGTAAATGTGACTACAGATACA

>D8PAK:00191:00550
GGCCCAATTGTGTAGCGCGTTACA

>D8PAK:00191:00553
CGCAGAAATGTAATCCGTCCCACA

>D8PAK:00191:00571
CGAACCATTGTAATCTACGTTACT

>D8PAK:00191:00575
TCCAAGATTGTGCCATGGCCCACT

>D8PAK:00191:00597
CGGTTAAATGTGCACCAAGCTACA

>D8PAK:00192:00556
GCGAGTACTGTAATCTAAGTCACT

>D8PAK:00192:00580
ATCGGCTCCTTTTCCGAATGTACC

>D8PAK:00192:00594
GATCTCAATTGTGCGTTACGTTAC

>D8PAK:00193:00579
CTATTGATTGTGCCCTAATATACA

>D8PAK:00193:00582
GCCTCCATTGTAACCCGTCTTACA

>D8PAK:00193:00588
TCTGTAATTGTGCACTACACAACA

>D8PAK:00194:00550
ATTGTAACTGTGACCTGACTTACG

>D8PAK:00194:00571
TGCACGATTGTGACCCCAACTACA

>D8PAK:00194:00589
GTGTAAAAGGTGCTTTACGTCACA

>D8PAK:00194:00593
[truncated: 2,378,952 more chars]
